# Supplementary material for: A Comparative Assessment of Human and Chimpanzee iPSC-derived Cardiomyocytes with Primary Heart Tissues
Source: Sci Rep. 2018 Oct 17;8:15312. doi: 10.1038/s41598-018-33478-9 (PMC6193013; doi:10.1038/s41598-018-33478-9)
Supplement: Supplementary file 2 — Supplementary Dataset 1 [file 41598_2018_33478_MOESM2_ESM.xlsx]

## Sheet: Sheet1
ensg	ense	gene_name	gene_type	GRCh38.chr	GRCh38.start	GRCh38.end	GRCh38.strand	pc.ident	PanTro5.chr	PanTro5.start	PanTro5.end	PanTro5.strand
ENSG00000188976	ENSG00000188976.2_M3	NOC2L	protein_coding	1	959214	959309	-	0.989474	chr7	163457918	163458013	-
ENSG00000188157	ENSE00001627476	AGRN	protein_coding	1	1041477	1041702	+	0.991111	chr7	163534431	163534656	+
ENSG00000273443	ENSE00001660524	RP11-54O7.18	lincRNA	1	1062207	1062808	-	0.983361	chr1	175683	176285	-
ENSG00000273443	ENSE00001670841_F1	RP11-54O7.18	lincRNA	1	1063060	1063078	-	0.98	chr1	176537	176555	-
ENSG00000273443	ENSE00001670841_F2	RP11-54O7.18	lincRNA	1	1063201	1063288	-	1	chr1	176678	176765	-
ENSG00000217801	ENSE00001758525	RP11-465B22.3	transcribed_unprocessed_pseudogene	1	1063479	1063566	+	0.977011	chr1	176956	177043	+
ENSG00000217801	ENSE00001671307	RP11-465B22.3	transcribed_unprocessed_pseudogene	1	1064209	1064401	+	0.973958	chr1	177672	177864	+
ENSG00000217801	ENSG00000217801.1_M3	RP11-465B22.3	transcribed_unprocessed_pseudogene	1	1064489	1064589	+	0.98	chr1	177952	178052	+
ENSG00000217801	ENSE00001666739	RP11-465B22.3	transcribed_unprocessed_pseudogene	1	1066586	1066667	+	1	chr1	178637	178718	+
ENSG00000217801	ENSE00001654594	RP11-465B22.3	transcribed_unprocessed_pseudogene	1	1067565	1067646	+	1	chr1	179597	179678	+
ENSG00000217801	ENSE00001680786	RP11-465B22.3	transcribed_unprocessed_pseudogene	1	1067868	1068003	+	0.97037	chr1	179900	180035	+
ENSG00000217801	ENSE00001609518	RP11-465B22.3	transcribed_unprocessed_pseudogene	1	1068576	1068724	+	0.993243	chr1	180610	180758	+
ENSG00000237330	ENSE00001707588	RNF223	protein_coding	1	1074015	1074307	-	0.972603	chr1	186041	186330	-
ENSG00000223823	ENSE00001733002	LINC01342	lincRNA	1	1137016	1137110	+	1	chr1	313680	313774	+
ENSG00000207730	ENSE00001500004	MIR200B	miRNA	1	1167103	1167198	+	0.989474	chr1	355179	355274	+
ENSG00000207607	ENSE00001499882	MIR200A	miRNA	1	1167862	1167952	+	1	chr1	355942	356032	+
ENSG00000198976	ENSE00001436869	MIR429	miRNA	1	1169004	1169087	+	0.987952	chr1	357157	357240	+
ENSG00000272141	ENSE00003699319	RP11-465B22.8	lincRNA	1	1169356	1170343	+	0.981763	chr1	357509	358497	+
ENSG00000205231	ENSE00001480504_F1	TTLL10-AS1	antisense	1	1173055	1173883	-	0.956522	chr1	361285	362104	-
ENSG00000205231	ENSE00001480504_F2	TTLL10-AS1	antisense	1	1173926	1174265	-	0.982301	chr1	362147	362486	-
ENSG00000205231	ENSE00001480504_F3	TTLL10-AS1	antisense	1	1174321	1174423	-	1	chr1	362542	362644	-
ENSG00000205231	ENSE00001480504_F4	TTLL10-AS1	antisense	1	1174489	1174520	-	0.980392	chr1	362710	362741	-
ENSG00000186891	ENSG00000186891.1_M3	TNFRSF18	protein_coding	1	1203507	1203968	-	0.982646	chr1	390257	390717	+
ENSG00000186891	ENSG00000186891.1_M2	TNFRSF18	protein_coding	1	1204033	1204236	-	0.960591	chr1	389994	390192	+
ENSG00000186891	ENSE00001333105	TNFRSF18	protein_coding	1	1204398	1204486	-	0.977273	chr1	389739	389827	+
ENSG00000186891	ENSG00000186891.2_M2	TNFRSF18	protein_coding	1	1205369	1205680	-	0.996785	chr1	388537	388847	+
ENSG00000186891	ENSG00000186891.3_M2	TNFRSF18	protein_coding	1	1206384	1206691	-	0.986971	chr1	387553	387860	+
ENSG00000186827	ENSG00000186827.1_M3	TNFRSF4	protein_coding	1	1211325	1211832	-	0.982249	chr1	395605	396112	-
ENSG00000186827	ENSG00000186827.1_M2	TNFRSF4	protein_coding	1	1211941	1212138	-	0.994924	chr1	396221	396418	-
ENSG00000186827	ENSE00003550137	TNFRSF4	protein_coding	1	1212637	1212704	-	1	chr1	396951	397018	-
ENSG00000186827	ENSG00000186827.1_M4	TNFRSF4	protein_coding	1	1212991	1213785	-	0.992443	chr1	397306	398100	-
ENSG00000078808	ENSG00000078808.1_M7	SDF4	protein_coding	1	1218457	1221351	-	0.973048	chr1	402987	405867	-
ENSG00000078808	ENSE00000869639	SDF4	protein_coding	1	1223243	1223357	-	0.991228	chr1	408344	408458	-
ENSG00000078808	ENSE00000869640	SDF4	protein_coding	1	1223831	1223968	-	0.985401	chr1	408932	409069	-
ENSG00000078808	ENSG00000078808.1_M2	SDF4	protein_coding	1	1228467	1228946	-	0.991649	chr1	413485	413964	-
ENSG00000078808	ENSG00000078808.1_M3	SDF4	protein_coding	1	1231891	1232031	-	1	chr1	416898	417038	-
ENSG00000176022	ENSE00001480062	B3GALT6	protein_coding	1	1232264	1235041	+	0.982355	chr1	417271	420032	+
ENSG00000184163	ENSG00000184163.1_M3	C1QTNF12	protein_coding	1	1242445	1242646	-	0.9801	chr1	426417	426618	-
ENSG00000184163	ENSG00000184163.1_M6	C1QTNF12	protein_coding	1	1242834	1243552	-	0.983287	chr1	426806	427524	-
ENSG00000184163	ENSG00000184163.1_M4	C1QTNF12	protein_coding	1	1243953	1244275	-	0.97205	chr1	427925	428244	-
ENSG00000184163	ENSG00000184163.2_M3	C1QTNF12	protein_coding	1	1244380	1244724	-	0.988372	chr1	428349	428693	-
ENSG00000184163	ENSE00001330968	C1QTNF12	protein_coding	1	1246513	1246722	-	1	chr1	431101	431310	-
ENSG00000260179	ENSE00002619150	RP5-902P8.12	lincRNA	1	1249776	1251334	-	0.967908	chr1	433769	435334	-
ENSG00000160087	ENSG00000160087.1_M3	UBE2J2	protein_coding	1	1256044	1256335	-	0.993127	chr1	440059	440350	-
ENSG00000160087	ENSG00000160087.1_M4	UBE2J2	protein_coding	1	1256991	1257130	-	1	chr1	441011	441150	-
ENSG00000160087	ENSG00000160087.2_M3	UBE2J2	protein_coding	1	1257207	1257310	-	1	chr1	441227	441330	-
ENSG00000160087	ENSG00000160087.1_M2	UBE2J2	protein_coding	1	1262169	1262390	-	0.995475	chr1	446294	446515	-
ENSG00000160087	ENSG00000160087.3_M3	UBE2J2	protein_coding	1	1262852	1263569	-	0.990237	chr1	446977	447694	-
ENSG00000160087	ENSE00003636899	UBE2J2	protein_coding	1	1266097	1266290	-	0.989637	chr1	450153	450346	-
ENSG00000160087	ENSG00000160087.2_M2	UBE2J2	protein_coding	1	1267732	1267992	-	0.969231	chr1	451789	452049	-
ENSG00000160087	ENSE00002076504	UBE2J2	protein_coding	1	1271509	1271637	-	0.984375	chr1	455609	455737	-
ENSG00000160087	ENSG00000160087.1_M15	UBE2J2	protein_coding	1	1272852	1273885	-	0.990319	chr1	457021	458051	-
ENSG00000230415	ENSG00000230415.1_M2	LINC01786	lincRNA	1	1275222	1275299	+	1	chr1	459388	459465	+
ENSG00000162572	ENSG00000162572.1_M6	SCNN1D	protein_coding	1	1280435	1281610	+	0.970213	chr1	464854	466016	+
ENSG00000162572	ENSE00001941972	SCNN1D	protein_coding	1	1281924	1282010	+	0.988372	chr1	466330	466416	+
ENSG00000162572	ENSG00000162572.1_M5	SCNN1D	protein_coding	1	1282108	1282319	+	0.990521	chr1	466514	466725	+
ENSG00000162572	ENSE00003517785	SCNN1D	protein_coding	1	1283977	1284090	+	0.982301	chr1	468385	468498	+
ENSG00000162572	ENSG00000162572.1_M2	SCNN1D	protein_coding	1	1285570	1285664	+	0.914894	chr1	470566	470652	+
ENSG00000162572	ENSG00000162572.2_M2	SCNN1D	protein_coding	1	1285925	1286278	+	0.991501	chr1	470915	471268	+
ENSG00000162572	ENSE00003490508	SCNN1D	protein_coding	1	1286767	1286975	+	0.990385	chr1	471758	471966	+
ENSG00000162572	ENSE00003620052	SCNN1D	protein_coding	1	1287108	1287299	+	0.984293	chr1	472099	472290	+
ENSG00000162572	ENSG00000162572.1_M3	SCNN1D	protein_coding	1	1287507	1287836	+	0.993921	chr1	472498	472827	+
ENSG00000162572	ENSE00003541629	SCNN1D	protein_coding	1	1287938	1288037	+	0.989899	chr1	472929	473028	+
ENSG00000162572	ENSE00003471804	SCNN1D	protein_coding	1	1290270	1290388	+	0.983051	chr1	473656	473774	+
ENSG00000162572	ENSE00003521404	SCNN1D	protein_coding	1	1290476	1290555	+	1	chr1	473862	473941	+
ENSG00000162572	ENSE00003475844	SCNN1D	protein_coding	1	1290636	1290694	+	1	chr1	474022	474080	+
ENSG00000162572	ENSG00000162572.3_M2	SCNN1D	protein_coding	1	1290894	1290953	+	0.966102	chr1	474279	474338	+
ENSG00000162572	ENSE00003547655	SCNN1D	protein_coding	1	1291064	1291140	+	1	chr1	474449	474525	+
ENSG00000162572	ENSG00000162572.1_M4	SCNN1D	protein_coding	1	1291253	1292029	+	0.987113	chr1	474638	475414	+
ENSG00000131584	ENSG00000131584.1_M4	ACAP3	protein_coding	1	1292375	1293708	-	0.987997	chr1	475756	477089	-
ENSG00000131584	ENSE00003542543	ACAP3	protein_coding	1	1293822	1293933	-	1	chr1	477223	477334	-
ENSG00000131584	ENSE00003460068	ACAP3	protein_coding	1	1294089	1294199	-	0.990909	chr1	477484	477594	-
ENSG00000131584	ENSG00000131584.1_M2	ACAP3	protein_coding	1	1294401	1294628	-	0.991189	chr1	477796	478023	-
ENSG00000131584	ENSG00000131584.2_M2	ACAP3	protein_coding	1	1294717	1295008	-	0.996564	chr1	478112	478403	-
ENSG00000131584	ENSE00003582645	ACAP3	protein_coding	1	1295446	1295554	-	1	chr1	478841	478949	-
ENSG00000131584	ENSE00003474340	ACAP3	protein_coding	1	1295735	1295938	-	0.990148	chr1	479116	479319	-
ENSG00000131584	ENSE00003591650	ACAP3	protein_coding	1	1296014	1296109	-	1	chr1	479394	479489	-
ENSG00000278073	ENSE00003729583	MIR6726	miRNA	1	1296109	1296170	-	0.967213	chr1	479489	479550	-
ENSG00000131584	ENSE00003561535	ACAP3	protein_coding	1	1296210	1296280	-	1	chr1	479590	479660	-
ENSG00000131584	ENSG00000131584.1_M3	ACAP3	protein_coding	1	1296424	1296633	-	0.995215	chr1	479856	480065	-
ENSG00000131584	ENSG00000131584.3_M2	ACAP3	protein_coding	1	1297821	1297933	-	1	chr1	482423	482535	-
ENSG00000131584	ENSE00003570562	ACAP3	protein_coding	1	1298369	1298421	-	1	chr1	482971	483023	-
ENSG00000131584	ENSG00000131584.1_M6	ACAP3	protein_coding	1	1298566	1299905	-	0.988051	chr1	483168	484507	-
ENSG00000131584	ENSE00003464945	ACAP3	protein_coding	1	1299972	1300068	-	1	chr1	484574	484670	-
ENSG00000131584	ENSG00000131584.4_M2	ACAP3	protein_coding	1	1300157	1300202	-	1	chr1	484759	484804	-
ENSG00000131584	ENSE00003517853	ACAP3	protein_coding	1	1300508	1300692	-	1	chr1	485110	485294	-
ENSG00000131584	ENSG00000131584.3_M3	ACAP3	protein_coding	1	1301447	1302046	-	0.984975	chr1	486055	486655	-
ENSG00000131584	ENSE00003522844	ACAP3	protein_coding	1	1302921	1302975	-	1	chr1	487542	487596	-
ENSG00000131584	ENSE00001711951	ACAP3	protein_coding	1	1307071	1307156	-	1	chr1	491658	491743	-
ENSG00000131584	ENSE00001768153	ACAP3	protein_coding	1	1307336	1307383	-	0.980392	chr1	491923	491970	-
ENSG00000131584	ENSG00000131584.2_M4	ACAP3	protein_coding	1	1307768	1308018	-	1	chr1	492355	492605	-
ENSG00000169972	ENSG00000169972.1_M2	PUSL1	protein_coding	1	1308566	1308720	+	0.993506	chr1	493141	493301	+
ENSG00000169972	ENSG00000169972.1_M3	PUSL1	protein_coding	1	1308787	1308972	+	0.967568	chr1	493368	493553	+
ENSG00000169972	ENSG00000169972.2_M3	PUSL1	protein_coding	1	1309085	1309441	+	0.994382	chr1	493666	494023	+
ENSG00000169972	ENSG00000169972.1_M4	PUSL1	protein_coding	1	1309609	1309851	+	0.987603	chr1	494191	494433	+
ENSG00000169972	ENSG00000169972.2_M2	PUSL1	protein_coding	1	1311329	1311584	+	0.992157	chr1	495883	496138	+
ENSG00000127054	ENSG00000127054.1_M10	INTS11	protein_coding	1	1311677	1311924	-	0.979757	chr1	496231	496477	-
ENSG00000127054	ENSG00000127054.1_M2	INTS11	protein_coding	1	1312017	1312147	-	0.984615	chr1	496570	496700	-
ENSG00000127054	ENSG00000127054.1_M9	INTS11	protein_coding	1	1312225	1312501	-	0.992754	chr1	496773	497049	-
ENSG00000127054	ENSG00000127054.1_M13	INTS11	protein_coding	1	1312566	1313592	-	0.989279	chr1	497114	498145	-
ENSG00000127054	ENSE00001945772	INTS11	protein_coding	1	1316156	1317450	-	0.967543	chr1	500728	502010	-
ENSG00000240731	ENSE00001597157	RP5-890O3.9	sense_intronic	1	1317580	1317899	-	0.956113	chr1	502140	502457	-
ENSG00000240731	ENSE00001634414_F1	RP5-890O3.9	sense_intronic	1	1318622	1318678	-	1	chr1	503312	503369	-
ENSG00000127054	ENSG00000127054.2_M2	INTS11	protein_coding	1	1321907	1321984	-	0.987013	chr1	506638	506715	-
ENSG00000127054	ENSG00000127054.1_M5	INTS11	protein_coding	1	1322770	1323287	-	0.934236	chr1	507576	508068	-
ENSG00000127054	ENSG00000127054.1_M23	INTS11	protein_coding	1	1324580	1324691	-	1	chr1	509817	509928	-
ENSG00000224051	ENSG00000224051.1_M2	CPTP	protein_coding	1	1324755	1325102	+	0.956772	chr1	509991	510328	+
ENSG00000224051	ENSE00001872334	CPTP	protein_coding	1	1325240	1325595	+	0.988732	chr1	510466	510821	+
ENSG00000224051	ENSE00002725815	CPTP	protein_coding	1	1326835	1327032	+	0.994924	chr1	512057	512254	+
ENSG00000224051	ENSG00000224051.1_M3	CPTP	protein_coding	1	1327240	1328897	+	0.980688	chr1	512462	514110	+
ENSG00000169962	ENSE00001691126	TAS1R3	protein_coding	1	1331313	1331536	+	0.995516	chr1	516576	516799	+
ENSG00000169962	ENSE00001779983	TAS1R3	protein_coding	1	1331637	1331938	+	0.993355	chr1	516900	517201	+
ENSG00000169962	ENSE00001130446	TAS1R3	protein_coding	1	1332023	1332806	+	0.988506	chr1	517286	518069	+
ENSG00000169962	ENSE00001694801	TAS1R3	protein_coding	1	1332920	1333124	+	0.985294	chr1	518183	518387	+
ENSG00000169962	ENSE00001627951	TAS1R3	protein_coding	1	1333258	1333379	+	1	chr1	518521	518642	+
ENSG00000169962	ENSE00001379118_F1	TAS1R3	protein_coding	1	1333505	1335275	+	0.982486	chr1	518768	520537	+
ENSG00000107404	ENSG00000107404.1_M3	DVL1	protein_coding	1	1335306	1336515	-	0.983457	chr1	520568	521799	-
ENSG00000107404	ENSG00000107404.1_M2	DVL1	protein_coding	1	1337017	1337055	-	0.98	chr1	522301	522339	-
ENSG00000107404	ENSE00001637986	DVL1	protein_coding	1	1337976	1338183	-	0.985507	chr1	523327	523534	-
ENSG00000107404	ENSG00000107404.2_M3	DVL1	protein_coding	1	1338268	1338436	-	1	chr1	523619	523787	-
ENSG00000107404	ENSE00001604958	DVL1	protein_coding	1	1338521	1338653	-	1	chr1	523871	524003	-
ENSG00000107404	ENSG00000107404.1_M6	DVL1	protein_coding	1	1339286	1339649	-	0.991736	chr1	524636	524999	-
ENSG00000107404	ENSG00000107404.2_M2	DVL1	protein_coding	1	1339708	1339812	-	0.990385	chr1	525058	525162	-
ENSG00000107404	ENSG00000107404.3_M3	DVL1	protein_coding	1	1340037	1340190	-	0.941176	chr1	525504	525649	-
ENSG00000107404	ENSG00000107404.3_M2	DVL1	protein_coding	1	1340246	1340365	-	0.941176	chr1	525713	525832	-
ENSG00000107404	ENSG00000107404.4_M2	DVL1	protein_coding	1	1340409	1340503	-	0.989362	chr1	525876	525970	-
ENSG00000107404	ENSG00000107404.4_M3	DVL1	protein_coding	1	1341666	1342156	-	0.979592	chr1	527173	527656	-
ENSG00000107404	ENSE00003563611	DVL1	protein_coding	1	1342362	1342484	-	1	chr1	527869	527991	-
ENSG00000107404	ENSE00003623488	DVL1	protein_coding	1	1342688	1342758	-	1	chr1	528195	528265	-
ENSG00000107404	ENSG00000107404.1_M4	DVL1	protein_coding	1	1348895	1349350	-	0.907692	chr1	534288	534717	-
ENSG00000162576	ENSG00000162576.1_M9	MXRA8	protein_coding	1	1352688	1353946	-	0.981717	chr1	537219	538477	-
ENSG00000162576	ENSE00003470821	MXRA8	protein_coding	1	1354029	1354106	-	0.961039	chr1	538560	538637	-
ENSG00000162576	ENSG00000162576.1_M6	MXRA8	protein_coding	1	1354192	1354509	-	0.984227	chr1	538723	539040	-
ENSG00000162576	ENSG00000162576.1_M8	MXRA8	protein_coding	1	1354681	1355752	-	0.994398	chr1	539212	540283	-
ENSG00000162576	ENSE00001224378	MXRA8	protein_coding	1	1356680	1356704	-	1	chr1	541217	541241	-
ENSG00000162576	ENSG00000162576.1_M3	MXRA8	protein_coding	1	1358455	1358794	-	0.985251	chr1	543006	543342	-
ENSG00000162576	ENSE00001847926	MXRA8	protein_coding	1	1361241	1361777	-	0.968284	chr1	545810	546346	-
ENSG00000175756	ENSG00000175756.1_M3	AURKAIP1	protein_coding	1	1373729	1373902	-	1	chr1	567935	568108	-
ENSG00000175756	ENSG00000175756.1_M10	AURKAIP1	protein_coding	1	1373999	1375495	-	0.989305	chr1	568205	569701	-
ENSG00000223663	ENSE00001626665	NDUFB4P8	processed_pseudogene	1	1378665	1379032	+	0.989101	chr1	572851	573218	+
ENSG00000221978	ENSG00000221978.1_M11	CCNL2	protein_coding	1	1385710	1387582	-	0.983974	chr1	579807	581676	-
ENSG00000221978	ENSE00003503679	CCNL2	protein_coding	1	1387776	1387869	-	0.989247	chr1	581871	581964	-
ENSG00000221978	ENSG00000221978.1_M5	CCNL2	protein_coding	1	1387953	1388743	-	0.981013	chr1	582048	582836	-
ENSG00000221978	ENSE00001944549	CCNL2	protein_coding	1	1389345	1389473	-	0.992188	chr1	583433	583561	-
ENSG00000221978	ENSG00000221978.1_M3	CCNL2	protein_coding	1	1390229	1390371	-	1	chr1	584318	584460	-
ENSG00000221978	ENSE00003459548	CCNL2	protein_coding	1	1390458	1390563	-	0.990476	chr1	584547	584652	-
ENSG00000221978	ENSG00000221978.1_M16	CCNL2	protein_coding	1	1390765	1392803	-	0.979392	chr1	584855	586875	-
ENSG00000221978	ENSG00000221978.2_M3	CCNL2	protein_coding	1	1393079	1393460	-	0.994751	chr1	587151	587532	-
ENSG00000221978	ENSG00000221978.1_M4	CCNL2	protein_coding	1	1395184	1395537	-	0.991501	chr1	589253	589606	-
ENSG00000221978	ENSG00000221978.2_M4	CCNL2	protein_coding	1	1398232	1398366	-	0.992537	chr1	592308	592442	-
ENSG00000221978	ENSG00000221978.1_M2	CCNL2	protein_coding	1	1398596	1398956	-	0.975	chr1	592673	593039	-
ENSG00000221978	ENSG00000221978.1_M6	CCNL2	protein_coding	1	1398987	1399328	-	0.991202	chr1	593070	593414	-
ENSG00000242485	ENSG00000242485.1_M3	MRPL20	protein_coding	1	1402046	1402601	-	0.994595	chr1	596177	596733	-
ENSG00000242485	ENSE00001858761_F1	MRPL20	protein_coding	1	1405108	1405459	-	0.974359	chr1	599242	599593	-
ENSG00000242485	ENSG00000242485.1_M7	MRPL20	protein_coding	1	1405752	1407019	-	0.98974	chr1	599882	601151	-
ENSG00000242485	ENSG00000242485.1_M4	MRPL20	protein_coding	1	1407130	1407313	-	0.972678	chr1	601262	601445	-
ENSG00000272455	ENSE00003697251	RP4-758J18.13	lincRNA	1	1409095	1410618	+	0.97111	chr1	603223	604744	+
ENSG00000235098	ENSG00000235098.1_M4	ANKRD65	protein_coding	1	1418419	1419549	-	0.978761	chr1	612337	613462	-
ENSG00000235098	ENSE00002204959_F1	ANKRD65	protein_coding	1	1420051	1420244	-	0.989637	chr1	613968	614161	-
ENSG00000235098	ENSE00002204959_F2	ANKRD65	protein_coding	1	1420564	1420592	-	0.98	chr1	614479	614507	-
ENSG00000235098	ENSG00000235098.1_M6	ANKRD65	protein_coding	1	1420796	1421769	-	0.980473	chr1	614765	615739	-
ENSG00000225905	ENSE00001670961	RP4-758J18.7	antisense	1	1422468	1422691	+	0.991031	chr1	616420	616643	+
ENSG00000205116	ENSE00001478869	TMEM88B	protein_coding	1	1426127	1426385	+	0.976744	chr1	620090	620348	+
ENSG00000225285	ENSG00000225285.1_M4	LINC01770	lincRNA	1	1430538	1430954	-	0.978365	chr1	625491	625909	-
ENSG00000225285	ENSE00001723054	LINC01770	lincRNA	1	1431804	1431843	-	0.980392	chr1	626752	626791	-
ENSG00000225285	ENSG00000225285.1_M3	LINC01770	lincRNA	1	1434177	1434573	-	0.979798	chr1	629130	629521	-
ENSG00000179403	ENSE00001920985	VWA1	protein_coding	1	1434860	1435146	+	0.98951	chr1	629809	630095	+
ENSG00000179403	ENSG00000179403.1_M3	VWA1	protein_coding	1	1435522	1435821	+	0.993311	chr1	630447	630746	+
ENSG00000179403	ENSG00000179403.1_M4	VWA1	protein_coding	1	1436806	1437484	+	0.992625	chr1	631730	632408	+
ENSG00000179403	ENSG00000179403.1_M2	VWA1	protein_coding	1	1439080	1442882	+	0.984219	chr1	634007	637808	+
ENSG00000215915	ENSE00001738634	ATAD3C	protein_coding	1	1452045	1452122	+	0.987013	chr1	648560	648637	+
ENSG00000160072	ENSE00003528975	ATAD3B	protein_coding	1	1487862	1487914	+	0.980769	chr1	684784	684835	+
ENSG00000197785	ENSE00003505667	ATAD3A	protein_coding	1	1520547	1520617	+	1	chr1	714808	714878	+
ENSG00000197785	ENSG00000197785.3_M2	ATAD3A	protein_coding	1	1522743	1522899	+	0.987179	chr1	716990	717146	+
ENSG00000197785	ENSE00001745869	ATAD3A	protein_coding	1	1523510	1523567	+	0.982456	chr1	717779	717836	+
ENSG00000197785	ENSE00001784657	ATAD3A	protein_coding	1	1523838	1523964	+	0.992063	chr1	718107	718233	+
ENSG00000197785	ENSE00001478653	ATAD3A	protein_coding	1	1527160	1527238	+	0.987179	chr1	721555	721633	+
ENSG00000197785	ENSG00000197785.4_M2	ATAD3A	protein_coding	1	1533925	1534687	+	0.956693	chr1	728123	728902	+
ENSG00000205090	ENSG00000205090.1_M2	TMEM240	protein_coding	1	1535173	1535507	-	0.994012	chr1	729394	729728	-
ENSG00000205090	ENSE00001658110	TMEM240	protein_coding	1	1535588	1535797	-	1	chr1	729809	730018	-
ENSG00000205090	ENSG00000205090.2_M2	TMEM240	protein_coding	1	1539055	1539790	-	0.982313	chr1	733279	734013	-
ENSG00000205090	ENSG00000205090.1_M3	TMEM240	protein_coding	1	1540289	1540357	-	1	chr1	734515	734583	-
ENSG00000205090	ENSE00001669329	TMEM240	protein_coding	1	1540419	1540453	-	1	chr1	734645	734679	-
ENSG00000274481	ENSE00003719557	RP11-345P4.11	processed_pseudogene	1	1583509	1583909	-	0.99	chr1	798754	799154	-
ENSG00000272106	ENSE00003696327_F1	RP11-345P4.9	antisense	1	1613757	1615414	-	0.986723	chr1	824816	826480	-
ENSG00000272106	ENSE00003696327_F2	RP11-345P4.9	antisense	1	1615633	1615795	-	0.975309	chr1	826699	826861	-
ENSG00000197530	ENSG00000197530.1_M5	MIB2	protein_coding	1	1615878	1616100	+	0.995495	chr1	826944	827166	+
ENSG00000197530	ENSG00000197530.1_M10	MIB2	protein_coding	1	1616273	1619210	+	0.983316	chr1	827339	830270	+
ENSG00000197530	ENSG00000197530.1_M7	MIB2	protein_coding	1	1623121	1623699	+	0.99654	chr1	834166	834747	+
ENSG00000197530	ENSG00000197530.2_M5	MIB2	protein_coding	1	1624743	1624901	+	0.993671	chr1	835790	835948	+
ENSG00000197530	ENSG00000197530.1_M4	MIB2	protein_coding	1	1624964	1625185	+	0.99095	chr1	836011	836232	+
ENSG00000197530	ENSG00000197530.1_M9	MIB2	protein_coding	1	1625285	1626754	+	0.984343	chr1	836332	837817	+
ENSG00000197530	ENSG00000197530.3_M5	MIB2	protein_coding	1	1626836	1627207	+	0.997305	chr1	837899	838270	+
ENSG00000197530	ENSG00000197530.5_M5	MIB2	protein_coding	1	1628018	1628722	+	0.985795	chr1	839169	839881	+
ENSG00000197530	ENSG00000197530.6_M5	MIB2	protein_coding	1	1629033	1629311	+	0.989209	chr1	840192	840469	+
ENSG00000197530	ENSG00000197530.1_M6	MIB2	protein_coding	1	1629384	1629704	+	0.975	chr1	840543	840862	+
ENSG00000197530	ENSG00000197530.2_M6	MIB2	protein_coding	1	1630291	1630610	+	0.987461	chr1	841460	841775	+
ENSG00000189409	ENSG00000189409.1_M4	MMP23B	protein_coding	1	1632094	1632374	+	0.967857	chr1	843296	843568	+
ENSG00000189339	ENSG00000189339.2_M3	SLC35E2B	protein_coding	1	1669663	1670151	-	0.97541	chr1	880686	881175	-
ENSG00000189339	ENSG00000189339.2_M2	SLC35E2B	protein_coding	1	1670424	1671629	-	0.976763	chr1	881451	882653	-
ENSG00000008130	ENSG00000008130.1_M3	NADK	protein_coding	1	1751231	1753060	-	0.97813	chr1	909571	911411	-
ENSG00000008130	ENSE00003520839	NADK	protein_coding	1	1753566	1753649	-	1	chr1	911913	911996	-
ENSG00000008130	ENSG00000008130.1_M9	NADK	protein_coding	1	1754050	1754383	-	0.993994	chr1	912396	912729	-
ENSG00000008130	ENSG00000008130.2_M3	NADK	protein_coding	1	1754543	1754896	-	0.963173	chr1	912889	913236	-
ENSG00000008130	ENSE00003498213	NADK	protein_coding	1	1755373	1755476	-	1	chr1	913713	913816	-
ENSG00000008130	ENSG00000008130.3_M3	NADK	protein_coding	1	1756003	1756343	-	0.964706	chr1	914343	914682	-
ENSG00000008130	ENSG00000008130.1_M11	NADK	protein_coding	1	1756502	1757310	-	0.991337	chr1	914841	915652	-
ENSG00000008130	ENSE00001772556	NADK	protein_coding	1	1758364	1758575	-	0.966825	chr1	916707	916918	-
ENSG00000008130	ENSE00000862098	NADK	protein_coding	1	1759100	1759243	-	0.958042	chr1	917445	917588	-
ENSG00000008130	ENSE00000862097	NADK	protein_coding	1	1759733	1759902	-	0.988166	chr1	918081	918250	-
ENSG00000008130	ENSG00000008130.1_M2	NADK	protein_coding	1	1761664	1762035	-	0.975741	chr1	919855	920221	-
ENSG00000008130	ENSE00003541571	NADK	protein_coding	1	1765227	1765446	-	0.995434	chr1	923407	923626	-
ENSG00000008130	ENSG00000008130.4_M3	NADK	protein_coding	1	1778288	1778470	-	0.994505	chr1	930827	931009	-
ENSG00000008130	ENSE00001399432	NADK	protein_coding	1	1778745	1778790	-	0.901961	chr1	931292	931334	-
ENSG00000008130	ENSE00001914004	NADK	protein_coding	1	1779156	1779196	-	1	chr1	931700	931740	-
ENSG00000008130	ENSG00000008130.5_M3	NADK	protein_coding	1	1779904	1780069	-	0.993939	chr1	932474	932639	-
ENSG00000008130	ENSE00001874664	NADK	protein_coding	1	1780281	1780457	-	0.977273	chr1	932851	933027	-
ENSG00000078369	ENSG00000078369.1_M2	GNB1	protein_coding	1	1785284	1787053	-	0.993217	chr1	938158	939928	-
ENSG00000078369	ENSE00001728156	GNB1	protein_coding	1	1787321	1787437	-	1	chr1	940196	940312	-
ENSG00000078369	ENSG00000078369.1_M3	GNB1	protein_coding	1	1787986	1789269	-	0.992206	chr1	940859	942158	-
ENSG00000078369	ENSG00000078369.2_M2	GNB1	protein_coding	1	1790394	1790596	-	0.99505	chr1	943290	943492	-
ENSG00000078369	ENSG00000078369.3_M2	GNB1	protein_coding	1	1793244	1794197	-	0.987408	chr1	946146	947099	-
ENSG00000078369	ENSG00000078369.4_M2	GNB1	protein_coding	1	1804418	1804581	-	1	chr1	957373	957536	-
ENSG00000078369	ENSE00003483809	GNB1	protein_coding	1	1806474	1806538	-	1	chr1	959433	959497	-
ENSG00000078369	ENSE00003465100	GNB1	protein_coding	1	1815755	1815862	-	1	chr1	968675	968782	-
ENSG00000078369	ENSG00000078369.5_M2	GNB1	protein_coding	1	1817686	1818386	-	0.978571	chr1	970624	971333	-
ENSG00000078369	ENSG00000078369.2_M3	GNB1	protein_coding	1	1824987	1825554	-	0.991182	chr1	977948	978515	-
ENSG00000078369	ENSE00001780562	GNB1	protein_coding	1	1832231	1832285	-	0.981481	chr1	985188	985242	-
ENSG00000078369	ENSE00001356799	GNB1	protein_coding	1	1839189	1839238	-	0.980392	chr1	991977	992026	-
ENSG00000078369	ENSE00001648330	GNB1	protein_coding	1	1890363	1890401	-	1	chr1	1044061	1044099	-
ENSG00000078369	ENSG00000078369.1_M4	GNB1	protein_coding	1	1890819	1891117	-	0.993289	chr1	1044518	1044819	-
ENSG00000231050	ENSE00001607876	RP1-140A9.1	antisense	1	1891470	1891851	+	0.992126	chr1	1045173	1045554	+
ENSG00000231050	ENSE00001780565	RP1-140A9.1	antisense	1	1892133	1892658	+	0.990476	chr1	1045836	1046361	+
ENSG00000169885	ENSG00000169885.1_M7	CALML6	protein_coding	1	1914826	1916896	+	0.988406	chr1	1068643	1070713	+
ENSG00000169885	ENSG00000169885.1_M2	CALML6	protein_coding	1	1916973	1917074	+	0.980198	chr1	1070801	1070902	+
ENSG00000169885	ENSG00000169885.2_M2	CALML6	protein_coding	1	1917146	1917296	+	0.993333	chr1	1070974	1071124	+
ENSG00000178821	ENSG00000178821.1_M5	TMEM52	protein_coding	1	1917589	1918162	-	0.970332	chr1	1071547	1072112	-
ENSG00000178821	ENSG00000178821.1_M12	TMEM52	protein_coding	1	1918252	1919273	-	0.967679	chr1	1072202	1073205	-
ENSG00000142609	ENSG00000142609.1_M3	CFAP74	protein_coding	1	1921950	1922388	-	0.986301	chr1	1075884	1076326	-
ENSG00000142609	ENSE00001916144	CFAP74	protein_coding	1	1922588	1922723	-	0.992593	chr1	1076526	1076661	-
ENSG00000142609	ENSG00000142609.1_M2	CFAP74	protein_coding	1	1922984	1923145	-	1	chr1	1076922	1077083	-
ENSG00000142609	ENSE00003516878	CFAP74	protein_coding	1	1923366	1923499	-	1	chr1	1077304	1077437	-
ENSG00000142609	ENSE00003614421	CFAP74	protein_coding	1	1923774	1923929	-	0.967742	chr1	1077712	1077867	-
ENSG00000142609	ENSE00003588729	CFAP74	protein_coding	1	1924390	1924520	-	0.976923	chr1	1078573	1078701	-
ENSG00000142609	ENSE00003506151	CFAP74	protein_coding	1	1925782	1925938	-	0.987179	chr1	1080052	1080208	-
ENSG00000142609	ENSE00003501004	CFAP74	protein_coding	1	1926227	1926347	-	0.991667	chr1	1080496	1080616	-
ENSG00000142609	ENSE00003478389	CFAP74	protein_coding	1	1926456	1926512	-	1	chr1	1080725	1080781	-
ENSG00000142609	ENSG00000142609.1_M5	CFAP74	protein_coding	1	1926651	1927929	-	0.988263	chr1	1080920	1082200	-
ENSG00000142609	ENSE00001896802	CFAP74	protein_coding	1	1930059	1930336	-	0.981949	chr1	1083376	1083653	-
ENSG00000142609	ENSE00001958120	CFAP74	protein_coding	1	1938854	1938988	-	0.977612	chr1	1095014	1095148	-
ENSG00000142609	ENSE00001931348	CFAP74	protein_coding	1	1939593	1939767	-	1	chr1	1095749	1095923	-
ENSG00000142609	ENSE00001844333	CFAP74	protein_coding	1	1940315	1940403	-	0.988636	chr1	1096471	1096559	-
ENSG00000142609	ENSE00001833586	CFAP74	protein_coding	1	1942027	1942156	-	0.984496	chr1	1098186	1098315	-
ENSG00000142609	ENSE00001958749	CFAP74	protein_coding	1	1944330	1944452	-	0.983607	chr1	1100413	1100535	-
ENSG00000142609	ENSG00000142609.2_M2	CFAP74	protein_coding	1	1946316	1946439	-	0.98374	chr1	1102360	1102483	-
ENSG00000142609	ENSE00003747081	CFAP74	protein_coding	1	1946989	1947054	-	1	chr1	1103034	1103099	-
ENSG00000142609	ENSG00000142609.1_M4	CFAP74	protein_coding	1	1953312	1955850	-	0.981087	chr1	1109275	1111802	-
ENSG00000142609	ENSE00003462156	CFAP74	protein_coding	1	1956619	1956784	-	1	chr1	1112571	1112736	-
ENSG00000142609	ENSE00003664478	CFAP74	protein_coding	1	1959119	1959209	-	1	chr1	1115190	1115280	-
ENSG00000142609	ENSG00000142609.2_M3	CFAP74	protein_coding	1	1959963	1960108	-	1	chr1	1116033	1116178	-
ENSG00000142609	ENSE00003476387	CFAP74	protein_coding	1	1963748	1963867	-	0.97479	chr1	1119810	1119929	-
ENSG00000142609	ENSE00003634208	CFAP74	protein_coding	1	1964887	1965061	-	0.994253	chr1	1120963	1121137	-
ENSG00000142609	ENSE00003552917	CFAP74	protein_coding	1	1966370	1966526	-	0.99359	chr1	1122447	1122603	-
ENSG00000142609	ENSE00003537751	CFAP74	protein_coding	1	1968634	1968833	-	0.984925	chr1	1124711	1124913	-
ENSG00000142609	ENSE00003616837	CFAP74	protein_coding	1	1970658	1970816	-	0.987342	chr1	1127026	1127184	-
ENSG00000142609	ENSE00003639989	CFAP74	protein_coding	1	1971979	1972082	-	1	chr1	1128326	1128429	-
ENSG00000142609	ENSE00003462638	CFAP74	protein_coding	1	1972936	1973047	-	0.990991	chr1	1129286	1129397	-
ENSG00000142609	ENSE00003496451	CFAP74	protein_coding	1	1974024	1974198	-	0.994253	chr1	1130363	1130537	-
ENSG00000142609	ENSE00001478027	CFAP74	protein_coding	1	1983670	1985112	-	0.976422	chr1	1140172	1141605	-
ENSG00000142609	ENSG00000142609.3_M2	CFAP74	protein_coding	1	1985338	1985490	-	0.967105	chr1	1141831	1141983	-
ENSG00000142609	ENSE00003512970	CFAP74	protein_coding	1	1986936	1987035	-	0.979798	chr1	1143429	1143528	-
ENSG00000142609	ENSE00001727325	CFAP74	protein_coding	1	1987961	1988133	-	0.982558	chr1	1144455	1144627	-
ENSG00000142609	ENSE00003514677	CFAP74	protein_coding	1	1988511	1988655	-	0.986111	chr1	1144995	1145139	-
ENSG00000142609	ENSE00003585076	CFAP74	protein_coding	1	1988888	1988973	-	1	chr1	1145345	1145430	-
ENSG00000142609	ENSG00000142609.4_M2	CFAP74	protein_coding	1	1990889	1990975	-	0.930233	chr1	1147297	1147383	-
ENSG00000142609	ENSG00000142609.5_M2	CFAP74	protein_coding	1	2003700	2003837	-	0.985401	chr1	1160371	1160508	-
ENSG00000233542	ENSE00001648776	RP11-547D24.1	antisense	1	2013212	2015000	-	0.980984	chr1	1169954	1171746	-
ENSG00000233542	ENSE00001748446	RP11-547D24.1	antisense	1	2015364	2015530	-	0.987952	chr1	1172110	1172276	-
ENSG00000187730	ENSE00003803787	GABRD	protein_coding	1	2022314	2022391	+	1	chr1	1179340	1179417	+
ENSG00000187730	ENSG00000187730.1_M2	GABRD	protein_coding	1	2023560	2024223	+	0.983409	chr1	1180642	1181307	+
ENSG00000187730	ENSG00000187730.2_M2	GABRD	protein_coding	1	2024269	2025054	+	0.989809	chr1	1181353	1182139	+
ENSG00000187730	ENSG00000187730.1_M3	GABRD	protein_coding	1	2025333	2025432	+	1	chr1	1182418	1182517	+
ENSG00000187730	ENSG00000187730.2_M3	GABRD	protein_coding	1	2025517	2025792	+	0.989091	chr1	1182602	1182877	+
ENSG00000187730	ENSG00000187730.1_M9	GABRD	protein_coding	1	2026527	2028292	+	0.981303	chr1	1183615	1185404	+
ENSG00000187730	ENSG00000187730.1_M4	GABRD	protein_coding	1	2028918	2029408	+	0.987755	chr1	1185988	1186478	+
ENSG00000187730	ENSG00000187730.1_M18	GABRD	protein_coding	1	2029550	2030758	+	0.983444	chr1	1186620	1187827	+
ENSG00000226969	ENSG00000226969.1_M2	RP11-547D24.3	antisense	1	2049202	2049468	-	0.988722	chr1	1208993	1209259	-
ENSG00000226969	ENSG00000226969.2_M2	RP11-547D24.3	antisense	1	2049597	2049666	-	1	chr1	1209388	1209457	-
ENSG00000226969	ENSE00001605604	RP11-547D24.3	antisense	1	2049867	2050070	-	0.995074	chr1	1209657	1209860	-
ENSG00000067606	ENSG00000067606.1_M3	PRKCZ	protein_coding	1	2050469	2050701	+	0.99569	chr1	1210242	1210474	+
ENSG00000067606	ENSE00002026907	PRKCZ	protein_coding	1	2050807	2051012	+	0.985366	chr1	1210550	1210755	+
ENSG00000067606	ENSG00000067606.2_M3	PRKCZ	protein_coding	1	2055440	2055876	+	0.993119	chr1	1215173	1215609	+
ENSG00000067606	ENSE00003496167	PRKCZ	protein_coding	1	2056483	2056573	+	0.988889	chr1	1216216	1216306	+
ENSG00000067606	ENSE00003497790	PRKCZ	protein_coding	1	2059540	2059591	+	0.960784	chr1	1219281	1219332	+
ENSG00000067606	ENSE00001812985	PRKCZ	protein_coding	1	2071298	2071536	+	0.983193	chr1	1231206	1231444	+
ENSG00000067606	ENSG00000067606.1_M2	PRKCZ	protein_coding	1	2073461	2073929	+	0.99359	chr1	1233368	1233836	+
ENSG00000067606	ENSE00001771735	PRKCZ	protein_coding	1	2073985	2074275	+	0.982759	chr1	1233892	1234182	+
ENSG00000067606	ENSE00001951707	PRKCZ	protein_coding	1	2074687	2074767	+	0.975	chr1	1234594	1234674	+
ENSG00000067606	ENSE00001951730	PRKCZ	protein_coding	1	2074854	2075133	+	0.978495	chr1	1234762	1235038	+
ENSG00000067606	ENSE00001883554	PRKCZ	protein_coding	1	2075243	2075379	+	0.985294	chr1	1235148	1235284	+
ENSG00000067606	ENSE00001932323	PRKCZ	protein_coding	1	2082247	2082460	+	0.99061	chr1	1242166	1242379	+
ENSG00000067606	ENSE00001931675	PRKCZ	protein_coding	1	2098346	2098555	+	0.985646	chr1	1258016	1258225	+
ENSG00000067606	ENSG00000067606.2_M2	PRKCZ	protein_coding	1	2104715	2104895	+	0.988889	chr1	1264373	1264552	+
ENSG00000067606	ENSE00001901678	PRKCZ	protein_coding	1	2111653	2111817	+	0.993902	chr1	1275750	1275914	+
ENSG00000067606	ENSE00001942045	PRKCZ	protein_coding	1	2116204	2116310	+	0.990566	chr1	1280287	1280393	+
ENSG00000067606	ENSE00001943590	PRKCZ	protein_coding	1	2133637	2134000	+	0.99449	chr1	1299295	1299658	+
ENSG00000067606	ENSG00000067606.3_M2	PRKCZ	protein_coding	1	2134812	2135086	+	0.967153	chr1	1300473	1300747	+
ENSG00000067606	ENSE00003514986	PRKCZ	protein_coding	1	2135261	2135347	+	0.988372	chr1	1300922	1301008	+
ENSG00000271806	ENSE00003698699_F2	RP5-892K4.1	antisense	1	2144341	2144450	-	0.972477	chr1	1309417	1309527	-
ENSG00000271806	ENSE00003698699_F3	RP5-892K4.1	antisense	1	2144584	2145279	-	0.985612	chr1	1309661	1310355	-
ENSG00000067606	ENSG00000067606.1_M4	PRKCZ	protein_coding	1	2145337	2145511	+	0.988506	chr1	1310413	1310587	+
ENSG00000067606	ENSG00000067606.3_M3	PRKCZ	protein_coding	1	2146026	2146108	+	1	chr1	1311102	1311184	+
ENSG00000067606	ENSG00000067606.4_M3	PRKCZ	protein_coding	1	2155994	2156728	+	0.989101	chr1	1325900	1326636	+
ENSG00000067606	ENSG00000067606.5_M3	PRKCZ	protein_coding	1	2168847	2169604	+	0.98679	chr1	1338733	1339497	+
ENSG00000067606	ENSE00003620590	PRKCZ	protein_coding	1	2172054	2172190	+	1	chr1	1341894	1342030	+
ENSG00000182873	ENSE00001315143_F1	PRKCZ-AS1	antisense	1	2181793	2181831	-	0.94	chr1	1357496	1357535	-
ENSG00000182873	ENSG00000182873.1_M2	PRKCZ-AS1	antisense	1	2181914	2182823	-	0.980198	chr1	1357618	1358526	-
ENSG00000182873	ENSG00000182873.2_M2	PRKCZ-AS1	antisense	1	2183570	2183875	-	0.990164	chr1	1359244	1359549	-
ENSG00000182873	ENSE00001657653	PRKCZ-AS1	antisense	1	2183990	2184389	-	0.987469	chr1	1359664	1360063	-
ENSG00000162585	ENSG00000162585.1_M3	FAAP20	protein_coding	1	2184460	2184582	-	0.97541	chr1	1360134	1360256	-
ENSG00000162585	ENSG00000162585.2_M3	FAAP20	protein_coding	1	2184698	2184921	-	0.973094	chr1	1360372	1360594	-
ENSG00000162585	ENSG00000162585.1_M4	FAAP20	protein_coding	1	2185395	2185513	-	0.974576	chr1	1361068	1361185	-
ENSG00000162585	ENSE00003459358	FAAP20	protein_coding	1	2186003	2186249	-	0.987805	chr1	1361675	1361921	-
ENSG00000162585	ENSE00003526713	FAAP20	protein_coding	1	2186837	2187206	-	0.95935	chr1	1362503	1362874	-
ENSG00000162585	ENSG00000162585.3_M3	FAAP20	protein_coding	1	2193997	2194213	-	0.986111	chr1	1369658	1369888	-
ENSG00000162585	ENSG00000162585.1_M7	FAAP20	protein_coding	1	2194687	2194775	-	0.977273	chr1	1370363	1370451	-
ENSG00000162585	ENSG00000162585.1_M5	FAAP20	protein_coding	1	2198006	2201225	-	0.980429	chr1	1373699	1376915	-
ENSG00000162585	ENSG00000162585.4_M3	FAAP20	protein_coding	1	2203435	2203882	-	0.988814	chr1	1379129	1379576	-
ENSG00000162585	ENSG00000162585.1_M2	FAAP20	protein_coding	1	2212170	2212458	-	0.996528	chr1	1389025	1389313	-
ENSG00000234396	ENSE00001603085_F1	RP11-181G12.4	lincRNA	1	2212522	2212548	+	1	chr1	1389377	1389403	+
ENSG00000162585	ENSE00001927358_F1	FAAP20	protein_coding	1	2212644	2212720	-	0.986842	chr1	1389499	1389575	-
ENSG00000234396	ENSE00001607640	RP11-181G12.4	lincRNA	1	2220534	2220738	+	0.980392	chr1	1397398	1397602	+
ENSG00000157933	ENSE00001477855	SKI	protein_coding	1	2228694	2229735	+	0.991354	chr1	1405503	1406539	+
ENSG00000157933	ENSE00002028329	SKI	protein_coding	1	2232478	2232669	+	0.968586	chr1	1409270	1409461	+
ENSG00000157933	ENSE00001878518	SKI	protein_coding	1	2247995	2248071	+	1	chr1	1424834	1424910	+
ENSG00000157933	ENSG00000157933.1_M2	SKI	protein_coding	1	2302977	2303103	+	1	chr1	1500643	1500769	+
ENSG00000157933	ENSG00000157933.2_M2	SKI	protein_coding	1	2303284	2303400	+	1	chr1	1500946	1501062	+
ENSG00000157933	ENSG00000157933.3_M2	SKI	protein_coding	1	2303645	2304108	+	0.987041	chr1	1501305	1501767	+
ENSG00000157933	ENSG00000157933.4_M2	SKI	protein_coding	1	2304292	2304585	+	1	chr1	1501952	1502245	+
ENSG00000157933	ENSE00001035950	SKI	protein_coding	1	2306019	2306250	+	1	chr1	1503679	1503910	+
ENSG00000116151	ENSE00001660875	MORN1	protein_coding	1	2321252	2321579	-	0.990826	chr1	1518904	1519231	-
ENSG00000116151	ENSE00001696171	MORN1	protein_coding	1	2324096	2324143	-	1	chr1	1521773	1521820	-
ENSG00000272161	ENSE00003696992	RP4-713A8.1	sense_intronic	1	2326200	2326693	-	0.967546	chr1	1523906	1524397	-
ENSG00000116151	ENSE00003702099	MORN1	protein_coding	1	2332125	2332753	-	0.980892	chr1	1529637	1530265	-
ENSG00000116151	ENSE00001775365	MORN1	protein_coding	1	2336468	2336548	-	0.9625	chr1	1533993	1534073	-
ENSG00000116151	ENSE00001708274	MORN1	protein_coding	1	2336716	2336850	-	0.985075	chr1	1534241	1534375	-
ENSG00000116151	ENSE00001776903	MORN1	protein_coding	1	2355174	2355464	-	0.993103	chr1	1552661	1552951	-
ENSG00000116151	ENSE00001801066	MORN1	protein_coding	1	2357431	2357598	-	0.994012	chr1	1555147	1555314	-
ENSG00000116151	ENSG00000116151.1_M2	MORN1	protein_coding	1	2358591	2358715	-	0.991935	chr1	1556308	1556432	-
ENSG00000272420	ENSE00003701058	RP4-740C4.7	sense_intronic	1	2363060	2363628	-	0.973592	chr1	1560831	1561402	-
ENSG00000116151	ENSG00000116151.1_M3	MORN1	protein_coding	1	2371164	2372591	-	0.976174	chr1	1582688	1584107	-
ENSG00000116151	ENSE00003474519	MORN1	protein_coding	1	2374460	2374557	-	0.989691	chr1	1585976	1586073	-
ENSG00000116151	ENSG00000116151.1_M4	MORN1	protein_coding	1	2374852	2379227	-	0.977143	chr1	1586368	1590747	-
ENSG00000116151	ENSG00000116151.2_M3	MORN1	protein_coding	1	2384977	2385158	-	0.944751	chr1	1596653	1596834	-
ENSG00000116151	ENSG00000116151.1_M7	MORN1	protein_coding	1	2385371	2388509	-	0.969089	chr1	1597048	1600162	-
ENSG00000116151	ENSE00003699163	MORN1	protein_coding	1	2389924	2389996	-	1	chr1	1601569	1601641	-
ENSG00000116151	ENSG00000116151.3_M3	MORN1	protein_coding	1	2391457	2391707	-	0.984	chr1	1603099	1603349	-
ENSG00000157916	ENSG00000157916.1_M6	RER1	protein_coding	1	2391774	2391958	+	1	chr1	1603416	1603600	+
ENSG00000157916	ENSE00001712391	RER1	protein_coding	1	2393173	2393231	+	1	chr1	1604824	1604882	+
ENSG00000157916	ENSG00000157916.1_M4	RER1	protein_coding	1	2394004	2396367	+	0.982649	chr1	1605655	1608013	+
ENSG00000157916	ENSE00001035875	RER1	protein_coding	1	2397115	2397220	+	1	chr1	1608755	1608860	+
ENSG00000157916	ENSE00001035866	RER1	protein_coding	1	2399414	2399514	+	1	chr1	1611007	1611107	+
ENSG00000157916	ENSE00003585625	RER1	protein_coding	1	2400856	2400935	+	0.987342	chr1	1612449	1612528	+
ENSG00000157916	ENSG00000157916.1_M5	RER1	protein_coding	1	2401950	2402342	+	0.997449	chr1	1614139	1614531	+
ENSG00000157916	ENSG00000157916.2_M6	RER1	protein_coding	1	2403034	2403963	+	0.991389	chr1	1615222	1616150	+
ENSG00000157911	ENSG00000157911.1_M3	PEX10	protein_coding	1	2405444	2405834	-	0.987179	chr1	1617627	1618017	-
ENSG00000157911	ENSG00000157911.1_M2	PEX10	protein_coding	1	2406483	2406619	-	0.985294	chr1	1618668	1618804	-
ENSG00000157911	ENSG00000157911.1_M6	PEX10	protein_coding	1	2408451	2408858	-	0.980344	chr1	1620636	1621043	-
ENSG00000157911	ENSE00002063718	PEX10	protein_coding	1	2409677	2410004	-	0.966361	chr1	1621862	1622189	-
ENSG00000157911	ENSG00000157911.3_M2	PEX10	protein_coding	1	2410260	2410451	-	0.989529	chr1	1622445	1622636	-
ENSG00000157911	ENSG00000157911.4_M2	PEX10	protein_coding	1	2410629	2410868	-	0.995816	chr1	1622814	1623053	-
ENSG00000157911	ENSG00000157911.1_M5	PEX10	protein_coding	1	2412390	2412571	-	0.994475	chr1	1624561	1624742	-
ENSG00000157911	ENSE00002053109	PEX10	protein_coding	1	2413596	2413797	-	0.995025	chr1	1625774	1625975	-
ENSG00000149527	ENSE00001648978	PLCH2	protein_coding	1	2425979	2426037	+	0.965517	chr1	1638170	1638228	+
ENSG00000149527	ENSE00001621165	PLCH2	protein_coding	1	2430337	2430629	+	0.976027	chr1	1642538	1642830	+
ENSG00000272449	ENSE00003701233	RP3-395M20.12	lincRNA	1	2546464	2547460	+	0.968876	chr1	1762149	1763128	+
ENSG00000238164	ENSG00000238164.1_M2	RP3-395M20.8	antisense	1	2550282	2550731	-	0.98441	chr1	1766049	1766498	-
ENSG00000238164	ENSE00001638317_F1	RP3-395M20.8	antisense	1	2554723	2555638	-	0.975956	chr1	1770792	1771707	-
ENSG00000238164	ENSG00000238164.2_M2	RP3-395M20.8	antisense	1	2555667	2555790	-	0.98374	chr1	1771736	1771859	-
ENSG00000238164	ENSE00001638317_F3	RP3-395M20.8	antisense	1	2556261	2556365	-	0.980769	chr1	1772330	1772434	-
ENSG00000157873	ENSG00000157873.1_M6	TNFRSF14	protein_coding	1	2556696	2556733	+	0.980392	chr1	1772765	1772802	+
ENSG00000157873	ENSG00000157873.1_M2	TNFRSF14	protein_coding	1	2557725	2557834	+	1	chr1	1773794	1773903	+
ENSG00000157873	ENSG00000157873.1_M7	TNFRSF14	protein_coding	1	2558342	2559978	+	0.979218	chr1	1774412	1776051	+
ENSG00000157873	ENSG00000157873.1_M16	TNFRSF14	protein_coding	1	2560553	2563829	+	0.980769	chr1	1776626	1779888	+
ENSG00000157873	ENSE00001912161	TNFRSF14	protein_coding	1	2565052	2565382	+	0.981818	chr1	1781165	1781496	+
ENSG00000225931	ENSE00001889931	RP3-395M20.7	TEC	1	2566409	2566605	+	0.97449	chr1	1782523	1782719	+
ENSG00000228037	ENSE00001795368	RP3-395M20.9	lincRNA	1	2581559	2581650	+	0.989011	chr1	1798131	1798222	+
ENSG00000228037	ENSE00001694676	RP3-395M20.9	lincRNA	1	2583369	2583495	+	0.984127	chr1	1799951	1800077	+
ENSG00000228037	ENSE00001601095	RP3-395M20.9	lincRNA	1	2584124	2584533	+	0.98533	chr1	1800707	1801116	+
ENSG00000157870	ENSG00000157870.1_M2	FAM213B	protein_coding	1	2586490	2586591	+	0.950495	chr1	1803083	1803184	+
ENSG00000157870	ENSG00000157870.1_M8	FAM213B	protein_coding	1	2586749	2586948	+	0.979899	chr1	1803354	1803553	+
ENSG00000157870	ENSG00000157870.1_M5	FAM213B	protein_coding	1	2587041	2587295	+	0.96063	chr1	1803646	1803893	+
ENSG00000157870	ENSE00003496342	FAM213B	protein_coding	1	2587740	2587792	+	1	chr1	1804342	1804394	+
ENSG00000157870	ENSG00000157870.1_M11	FAM213B	protein_coding	1	2588335	2589040	+	0.984397	chr1	1804937	1805642	+
ENSG00000157870	ENSG00000157870.1_M9	FAM213B	protein_coding	1	2589409	2590638	+	0.98454	chr1	1806017	1807241	+
ENSG00000157870	ENSG00000157870.1_M4	FAM213B	protein_coding	1	2591089	2591469	+	0.994737	chr1	1807692	1808072	+
ENSG00000142606	ENSE00003485332	MMEL1	protein_coding	1	2591556	2591633	-	0.974026	chr1	1808177	1808254	-
ENSG00000142606	ENSG00000142606.1_M2	MMEL1	protein_coding	1	2591693	2592027	-	0.991018	chr1	1808314	1808648	-
ENSG00000142606	ENSG00000142606.1_M5	MMEL1	protein_coding	1	2592654	2592966	-	0.977564	chr1	1809277	1809589	-
ENSG00000142606	ENSG00000142606.1_M3	MMEL1	protein_coding	1	2593813	2594073	-	1	chr1	1810438	1810698	-
ENSG00000142606	ENSE00001035401	MMEL1	protein_coding	1	2594384	2594443	-	1	chr1	1811082	1811141	-
ENSG00000142606	ENSE00001035353	MMEL1	protein_coding	1	2594789	2594893	-	0.990385	chr1	1811487	1811591	-
ENSG00000142606	ENSE00001035416	MMEL1	protein_coding	1	2595275	2595359	-	0.97619	chr1	1811973	1812057	-
ENSG00000142606	ENSE00001035440	MMEL1	protein_coding	1	2596008	2596107	-	1	chr1	1812706	1812805	-
ENSG00000142606	ENSE00001035383	MMEL1	protein_coding	1	2596560	2596689	-	1	chr1	1813258	1813387	-
ENSG00000142606	ENSE00001035444	MMEL1	protein_coding	1	2598206	2598300	-	0.989362	chr1	1814949	1815043	-
ENSG00000142606	ENSE00001035410	MMEL1	protein_coding	1	2598653	2598790	-	0.992701	chr1	1815396	1815533	-
ENSG00000142606	ENSE00001035412	MMEL1	protein_coding	1	2603883	2603973	-	0.977778	chr1	1820643	1820733	-
ENSG00000142606	ENSE00001035434	MMEL1	protein_coding	1	2604146	2604281	-	0.985185	chr1	1820906	1821041	-
ENSG00000142606	ENSE00000955118	MMEL1	protein_coding	1	2605557	2605623	-	0.969697	chr1	1822317	1822383	-
ENSG00000142606	ENSG00000142606.2_M2	MMEL1	protein_coding	1	2606247	2606366	-	0.991597	chr1	1823007	1823126	-
ENSG00000142606	ENSE00003532852	MMEL1	protein_coding	1	2606973	2607069	-	0.989583	chr1	1823733	1823829	-
ENSG00000142606	ENSG00000142606.3_M2	MMEL1	protein_coding	1	2609338	2609419	-	0.987654	chr1	1826073	1826154	-
ENSG00000142606	ENSE00003541874	MMEL1	protein_coding	1	2609669	2609831	-	0.969136	chr1	1826404	1826566	-
ENSG00000142606	ENSG00000142606.4_M2	MMEL1	protein_coding	1	2611280	2611401	-	0.950413	chr1	1828013	1828129	-
ENSG00000142606	ENSE00001301908	MMEL1	protein_coding	1	2612126	2612204	-	1	chr1	1828852	1828930	-
ENSG00000142606	ENSG00000142606.5_M2	MMEL1	protein_coding	1	2629330	2629521	-	0.994764	chr1	1845758	1845949	-
ENSG00000142606	ENSE00002062344	MMEL1	protein_coding	1	2629757	2630197	-	0.979545	chr1	1846186	1846623	-
ENSG00000237058	ENSE00001631064	RP13-436F16.1	antisense	1	2632567	2632675	+	0.990741	chr1	1849006	1849114	+
ENSG00000142606	ENSG00000142606.6_M2	MMEL1	protein_coding	1	2632865	2632990	-	0.992	chr1	1849304	1849429	-
ENSG00000215912	ENSG00000215912.2_M2	TTC34	protein_coding	1	2789502	2790346	-	0.992891	chr1	1898623	1899467	-
ENSG00000215912	ENSE00003797085	TTC34	protein_coding	1	2800043	2800868	-	0.962424	chr1	1908187	1908994	-
ENSG00000215912	ENSE00003801162	TTC34	protein_coding	1	2801576	2801717	-	0.978723	chr1	1909702	1909843	-
ENSG00000233234	ENSE00001797100	RP11-740P5.2	lincRNA	1	2811849	2811998	-	1	chr1	1919979	1920128	-
ENSG00000233234	ENSE00001724025	RP11-740P5.2	lincRNA	1	2812234	2812692	-	0.980349	chr1	1920364	1920821	-
ENSG00000231630	ENSE00001804042	RP11-740P5.3	lincRNA	1	2814431	2814688	-	0.941634	chr1	1922557	1922807	-
ENSG00000231630	ENSE00001746329	RP11-740P5.3	lincRNA	1	2814826	2814998	-	0.97093	chr1	1922950	1923122	-
ENSG00000169717	ENSE00001477363	ACTRT2	protein_coding	1	3021482	3022903	+	0.991555	chr1	2142834	2144255	+
ENSG00000177133	ENSG00000177133.1_M16	LINC00982	antisense	1	3059614	3064055	-	0.987165	chr1	2182652	2187094	-
ENSG00000177133	ENSG00000177133.1_M2	LINC00982	antisense	1	3064071	3064302	-	0.987013	chr1	2187110	2187341	-
ENSG00000177133	ENSG00000177133.2_M2	LINC00982	antisense	1	3067336	3068048	-	0.990169	chr1	2190397	2191108	-
ENSG00000177133	ENSE00001664459	LINC00982	antisense	1	3068221	3068437	-	1	chr1	2191282	2191498	-
ENSG00000142611	ENSG00000142611.1_M4	PRDM16	protein_coding	1	3069167	3069296	+	1	chr1	2192226	2192355	+
ENSG00000283572	ENSE00003799900	MIR4251	miRNA	1	3127974	3128035	+	0.95082	chr1	2251448	2251509	+
ENSG00000226286	ENSE00001680646	RP1-163G9.2	antisense	1	3132926	3133258	-	0.981928	chr1	2256457	2256789	-
ENSG00000226286	ENSE00001662340	RP1-163G9.2	antisense	1	3133572	3133709	-	1	chr1	2257103	2257240	-
ENSG00000142611	ENSG00000142611.1_M2	PRDM16	protein_coding	1	3186124	3186591	+	0.997859	chr1	2308207	2308674	+
ENSG00000279839	ENSE00003757578	RP11-193J6.1	TEC	1	3205987	3208664	+	0.984311	chr1	2328653	2331330	+
ENSG00000142611	ENSE00002087812	PRDM16	protein_coding	1	3237930	3238095	+	0.987879	chr1	2366109	2366274	+
ENSG00000272235	ENSE00003697208	RP11-22L13.1	lincRNA	1	3306635	3310096	-	0.98093	chr1	2433400	2436856	-
ENSG00000142611	ENSG00000142611.3_M2	PRDM16	protein_coding	1	3385148	3385286	+	0.992754	chr1	2523178	2523316	+
ENSG00000142611	ENSE00001846205	PRDM16	protein_coding	1	3386675	3386918	+	0.987654	chr1	2524693	2524936	+
ENSG00000142611	ENSE00003697266	PRDM16	protein_coding	1	3396490	3396593	+	1	chr1	2534594	2534697	+
ENSG00000142611	ENSE00003696962	PRDM16	protein_coding	1	3402790	3402998	+	0.995192	chr1	2540939	2541147	+
ENSG00000142611	ENSE00003700436	PRDM16	protein_coding	1	3404738	3404886	+	1	chr1	2542974	2543122	+
ENSG00000142611	ENSE00003695760	PRDM16	protein_coding	1	3405494	3405648	+	0.993506	chr1	2543734	2543888	+
ENSG00000142611	ENSE00003695658	PRDM16	protein_coding	1	3411383	3412800	+	0.989414	chr1	2549819	2551236	+
ENSG00000142611	ENSG00000142611.4_M2	PRDM16	protein_coding	1	3414559	3414647	+	0.988636	chr1	2552996	2553084	+
ENSG00000142611	ENSE00003699052	PRDM16	protein_coding	1	3417827	3417997	+	1	chr1	2556269	2556439	+
ENSG00000142611	ENSE00003697785	PRDM16	protein_coding	1	3418666	3418744	+	0.987179	chr1	2557108	2557186	+
ENSG00000142611	ENSE00001905893	PRDM16	protein_coding	1	3424918	3425059	+	0.93617	chr1	2563316	2563453	+
ENSG00000142611	ENSG00000142611.5_M2	PRDM16	protein_coding	1	3425215	3425750	+	0.986916	chr1	2563608	2564143	+
ENSG00000142611	ENSG00000142611.6_M2	PRDM16	protein_coding	1	3426050	3426225	+	0.994286	chr1	2564443	2564618	+
ENSG00000142611	ENSE00003697832	PRDM16	protein_coding	1	3430871	3431108	+	0.978903	chr1	2569117	2569354	+
ENSG00000142611	ENSE00003698886	PRDM16	protein_coding	1	3431965	3432140	+	1	chr1	2570210	2570385	+
ENSG00000142611	ENSG00000142611.1_M6	PRDM16	protein_coding	1	3433676	3438621	+	0.979373	chr1	2571845	2576774	+
ENSG00000130762	ENSE00001710589	ARHGEF16	protein_coding	1	3454425	3454811	+	0.987047	chr1	2592756	2593142	+
ENSG00000130762	ENSE00002223728	ARHGEF16	protein_coding	1	3463065	3463672	+	0.995058	chr1	2601392	2601999	+
ENSG00000130762	ENSG00000130762.1_M2	ARHGEF16	protein_coding	1	3466004	3466193	+	0.978836	chr1	2604341	2604530	+
ENSG00000130762	ENSG00000130762.2_M2	ARHGEF16	protein_coding	1	3466970	3467337	+	0.972752	chr1	2605307	2605674	+
ENSG00000130762	ENSG00000130762.4_M2	ARHGEF16	protein_coding	1	3471606	3471791	+	0.989189	chr1	2610438	2610623	+
ENSG00000130762	ENSG00000130762.5_M2	ARHGEF16	protein_coding	1	3472768	3473230	+	0.984848	chr1	2611601	2612063	+
ENSG00000130762	ENSG00000130762.1_M3	ARHGEF16	protein_coding	1	3473392	3474457	+	0.975587	chr1	2612221	2613286	+
ENSG00000130762	ENSG00000130762.6_M2	ARHGEF16	protein_coding	1	3475969	3476062	+	1	chr1	2614095	2614188	+
ENSG00000130762	ENSG00000130762.2_M3	ARHGEF16	protein_coding	1	3477874	3478612	+	0.976965	chr1	2616979	2617724	+
ENSG00000130762	ENSE00003489864	ARHGEF16	protein_coding	1	3479516	3479590	+	1	chr1	2618604	2618678	+
ENSG00000130762	ENSE00003480891	ARHGEF16	protein_coding	1	3479811	3479913	+	0.970588	chr1	2618899	2619001	+
ENSG00000130762	ENSE00003543518	ARHGEF16	protein_coding	1	3480447	3481113	+	0.983483	chr1	2619536	2620204	+
ENSG00000272088	ENSE00003700777	RP11-168F9.2	lincRNA	1	3487245	3487627	+	0.973822	chr1	2626279	2626657	+
ENSG00000162591	ENSG00000162591.1_M4	MEGF6	protein_coding	1	3489919	3490589	-	0.989552	chr1	2628954	2629624	-
ENSG00000162591	ENSG00000162591.1_M2	MEGF6	protein_coding	1	3490911	3490959	-	0.98	chr1	2629946	2629994	-
ENSG00000162591	ENSG00000162591.2_M2	MEGF6	protein_coding	1	3493770	3493899	-	0.984496	chr1	2632602	2632731	-
ENSG00000162591	ENSG00000162591.3_M2	MEGF6	protein_coding	1	3493995	3494244	-	0.967871	chr1	2632827	2633076	-
ENSG00000162591	ENSG00000162591.2_M3	MEGF6	protein_coding	1	3494370	3494741	-	0.975741	chr1	2633202	2633582	-
ENSG00000162591	ENSG00000162591.4_M2	MEGF6	protein_coding	1	3495889	3496018	-	0.992248	chr1	2634745	2634874	-
ENSG00000162591	ENSG00000162591.5_M2	MEGF6	protein_coding	1	3496654	3496783	-	0.984496	chr1	2635510	2635639	-
ENSG00000162591	ENSE00003563868	MEGF6	protein_coding	1	3496987	3497119	-	0.969697	chr1	2635843	2635975	-
ENSG00000162591	ENSE00003561382	MEGF6	protein_coding	1	3497232	3497361	-	1	chr1	2636088	2636217	-
ENSG00000162591	ENSE00001931454	MEGF6	protein_coding	1	3497490	3497621	-	0.977099	chr1	2636346	2636477	-
ENSG00000162591	ENSE00001123490	MEGF6	protein_coding	1	3498370	3498499	-	0.937984	chr1	2637379	2637508	-
ENSG00000162591	ENSE00001477187	MEGF6	protein_coding	1	3498697	3498826	-	0.968992	chr1	2637706	2637835	-
ENSG00000162591	ENSE00001477188	MEGF6	protein_coding	1	3499137	3499266	-	1	chr1	2638146	2638275	-
ENSG00000162591	ENSE00001206792	MEGF6	protein_coding	1	3499795	3499924	-	1	chr1	2638804	2638933	-
ENSG00000162591	ENSE00001123378	MEGF6	protein_coding	1	3500632	3500764	-	0.984848	chr1	2639798	2639930	-
ENSG00000162591	ENSE00001123340	MEGF6	protein_coding	1	3500965	3501094	-	1	chr1	2640131	2640260	-
ENSG00000162591	ENSE00001123347	MEGF6	protein_coding	1	3501176	3501308	-	0.992424	chr1	2640342	2640474	-
ENSG00000162591	ENSE00001123358	MEGF6	protein_coding	1	3501795	3501921	-	0.97619	chr1	2640962	2641088	-
ENSG00000162591	ENSE00001066619	MEGF6	protein_coding	1	3505207	3505342	-	0.977778	chr1	2645505	2645640	-
ENSG00000162591	ENSE00001066621	MEGF6	protein_coding	1	3505421	3505556	-	0.985185	chr1	2645715	2645850	-
ENSG00000162591	ENSE00001066623	MEGF6	protein_coding	1	3506107	3506236	-	1	chr1	2646401	2646530	-
ENSG00000162591	ENSE00001321857	MEGF6	protein_coding	1	3507794	3507923	-	1	chr1	2648090	2648219	-
ENSG00000162591	ENSE00001066620	MEGF6	protein_coding	1	3508557	3508689	-	0.984848	chr1	2648858	2648990	-
ENSG00000162591	ENSE00001066625	MEGF6	protein_coding	1	3509074	3509245	-	0.988304	chr1	2649375	2649546	-
ENSG00000162591	ENSE00001066622	MEGF6	protein_coding	1	3509869	3509992	-	1	chr1	2650170	2650293	-
ENSG00000162591	ENSE00001123243	MEGF6	protein_coding	1	3510782	3510902	-	1	chr1	2651116	2651236	-
ENSG00000162591	ENSE00001123248	MEGF6	protein_coding	1	3511549	3511687	-	0.992754	chr1	2651883	2652021	-
ENSG00000162591	ENSE00001123255	MEGF6	protein_coding	1	3512005	3512128	-	1	chr1	2652341	2652464	-
ENSG00000162591	ENSE00001123261	MEGF6	protein_coding	1	3514549	3514672	-	0.96748	chr1	2654849	2654972	-
ENSG00000162591	ENSE00001123265	MEGF6	protein_coding	1	3515401	3515527	-	0.97619	chr1	2655732	2655858	-
ENSG00000162591	ENSE00001123278	MEGF6	protein_coding	1	3524123	3524246	-	1	chr1	2664525	2664648	-
ENSG00000162591	ENSE00001206859	MEGF6	protein_coding	1	3531079	3531448	-	0.99729	chr1	2671483	2671852	-
ENSG00000162591	ENSE00003445126	MEGF6	protein_coding	1	3546997	3547123	-	0.960317	chr1	2687260	2687386	-
ENSG00000207776	ENSE00001500049	MIR551A	miRNA	1	3560694	3560790	-	0.989583	chr1	2700884	2700980	-
ENSG00000162591	ENSE00001402691	MEGF6	protein_coding	1	3579824	3579929	-	0.990476	chr1	2720405	2720510	-
ENSG00000162591	ENSE00001477190	MEGF6	protein_coding	1	3602465	3602600	-	0.985185	chr1	2752782	2752917	-
ENSG00000162591	ENSG00000162591.6_M2	MEGF6	protein_coding	1	3611137	3611495	-	0.98324	chr1	2761446	2761804	-
ENSG00000238260	ENSE00001705337	RP11-46F15.2	antisense	1	3623189	3623556	-	0.980926	chr1	2773551	2773918	-
ENSG00000238260	ENSE00001768791	RP11-46F15.2	antisense	1	3624307	3624450	-	0.986014	chr1	2774669	2774812	-
ENSG00000238260	ENSE00001664493	RP11-46F15.2	antisense	1	3624631	3624743	-	1	chr1	2774993	2775105	-
ENSG00000158109	ENSG00000158109.1_M2	TPRG1L	protein_coding	1	3625001	3625273	+	0.985294	chr1	2775363	2775635	+
ENSG00000158109	ENSE00001037055	TPRG1L	protein_coding	1	3625423	3625515	+	0.98913	chr1	2775785	2775877	+
ENSG00000158109	ENSE00001367613	TPRG1L	protein_coding	1	3625712	3625889	+	1	chr1	2776074	2776251	+
ENSG00000158109	ENSE00001037059	TPRG1L	protein_coding	1	3627499	3627653	+	1	chr1	2777858	2778012	+
ENSG00000158109	ENSE00001904186	TPRG1L	protein_coding	1	3628408	3630127	+	0.969168	chr1	2778766	2780464	+
ENSG00000116213	ENSG00000116213.1_M3	WRAP73	protein_coding	1	3630766	3631657	-	0.984287	chr1	2781108	2781999	-
ENSG00000116213	ENSG00000116213.1_M2	WRAP73	protein_coding	1	3638749	3639625	-	0.992009	chr1	2789142	2790018	-
ENSG00000116213	ENSE00000734299	WRAP73	protein_coding	1	3646665	3646782	-	1	chr1	2801202	2801319	-
ENSG00000116213	ENSG00000116213.2_M2	WRAP73	protein_coding	1	3647245	3647560	-	0.993651	chr1	2801794	2802109	-
ENSG00000116213	ENSG00000116213.1_M5	WRAP73	protein_coding	1	3649930	3650073	-	0.993007	chr1	2804449	2804592	-
ENSG00000078900	ENSG00000078900.1_M2	TP73	protein_coding	1	3652519	3652641	+	0.97541	chr1	2807033	2807155	+
ENSG00000116213	ENSE00001858739	WRAP73	protein_coding	1	3652712	3652761	-	0.980392	chr1	2807226	2807275	-
ENSG00000227589	ENSE00001715920	RP5-1092A11.5	antisense	1	3658937	3659430	-	0.977688	chr1	2813402	2813892	-
ENSG00000227589	ENSE00001613786	RP5-1092A11.5	antisense	1	3662152	3662265	-	0.982301	chr1	2816611	2816724	-
ENSG00000227589	ENSE00001593080	RP5-1092A11.5	antisense	1	3668624	3668772	-	1	chr1	2823116	2823264	-
ENSG00000078900	ENSG00000078900.2_M2	TP73	protein_coding	1	3682332	3682430	+	1	chr1	2836447	2836545	+
ENSG00000078900	ENSE00000358575	TP73	protein_coding	1	3683059	3683180	+	0.991736	chr1	2837174	2837295	+
ENSG00000078900	ENSG00000078900.3_M2	TP73	protein_coding	1	3690671	3690944	+	0.985348	chr1	2844879	2845152	+
ENSG00000078900	ENSG00000078900.4_M2	TP73	protein_coding	1	3698045	3698151	+	0.971698	chr1	2851046	2851152	+
ENSG00000078900	ENSG00000078900.5_M2	TP73	protein_coding	1	3707548	3708534	+	0.979716	chr1	2860471	2861459	+
ENSG00000235131	ENSE00001679378	RP5-1092A11.2	antisense	1	3712199	3712438	-	0.983264	chr1	2865188	2865425	-
ENSG00000235131	ENSE00001735702	RP5-1092A11.2	antisense	1	3714186	3714298	-	0.973214	chr1	2867176	2867288	-
ENSG00000078900	ENSE00003588208	TP73	protein_coding	1	3722020	3722207	+	0.994652	chr1	2875072	2875259	+
ENSG00000078900	ENSE00003526787	TP73	protein_coding	1	3723353	3723469	+	0.991379	chr1	2876546	2876662	+
ENSG00000078900	ENSE00003514235	TP73	protein_coding	1	3727114	3727224	+	1	chr1	2879766	2879876	+
ENSG00000078900	ENSG00000078900.6_M2	TP73	protein_coding	1	3727477	3727770	+	0.989761	chr1	2880129	2880422	+
ENSG00000078900	ENSE00003632869	TP73	protein_coding	1	3728128	3728217	+	0.966292	chr1	2880780	2880869	+
ENSG00000078900	ENSG00000078900.7_M2	TP73	protein_coding	1	3729326	3729751	+	0.985882	chr1	2881968	2882393	+
ENSG00000078900	ENSE00000733990	TP73	protein_coding	1	3729999	3730148	+	1	chr1	2882641	2882790	+
ENSG00000078900	ENSE00003461431	TP73	protein_coding	1	3730926	3731065	+	0.94964	chr1	2883573	2883707	+
ENSG00000078900	ENSE00003540057	TP73	protein_coding	1	3731462	3731556	+	1	chr1	2884104	2884198	+
ENSG00000078900	ENSG00000078900.1_M6	TP73	protein_coding	1	3732746	3735600	+	0.984933	chr1	2885388	2888244	+
ENSG00000227372	ENSG00000227372.1_M5	TP73-AS1	transcribed_unitary_pseudogene	1	3736201	3736942	-	0.990553	chr1	2888845	2889586	-
ENSG00000227372	ENSE00003758110	TP73-AS1	transcribed_unitary_pseudogene	1	3741219	3741373	-	0.974026	chr1	2893976	2894128	-
ENSG00000227372	ENSE00002914212	TP73-AS1	transcribed_unitary_pseudogene	1	3742429	3742517	-	1	chr1	2895184	2895272	-
ENSG00000227372	ENSG00000227372.1_M4	TP73-AS1	transcribed_unitary_pseudogene	1	3742803	3742960	-	0.980892	chr1	2895559	2895716	-
ENSG00000227372	ENSG00000227372.1_M2	TP73-AS1	transcribed_unitary_pseudogene	1	3743060	3743261	-	0.965174	chr1	2895816	2896015	-
ENSG00000227372	ENSG00000227372.2_M2	TP73-AS1	transcribed_unitary_pseudogene	1	3743279	3743371	-	0.967391	chr1	2896033	2896124	-
ENSG00000227372	ENSG00000227372.1_M6	TP73-AS1	transcribed_unitary_pseudogene	1	3745606	3746459	-	0.989449	chr1	2898347	2899200	-
ENSG00000227372	ENSG00000227372.2_M5	TP73-AS1	transcribed_unitary_pseudogene	1	3746691	3747336	-	0.964341	chr1	2899432	2900068	-
ENSG00000162592	ENSE00003797775	CCDC27	protein_coding	1	3747813	3747958	+	0.993103	chr1	2900536	2900681	+
ENSG00000162592	ENSE00003797203	CCDC27	protein_coding	1	3751331	3751457	+	0.97619	chr1	2904039	2904165	+
ENSG00000162592	ENSG00000162592.1_M3	CCDC27	protein_coding	1	3752397	3752799	+	0.987562	chr1	2905102	2905504	+
ENSG00000162592	ENSE00001066632	CCDC27	protein_coding	1	3754117	3754241	+	0.983871	chr1	2906827	2906951	+
ENSG00000162592	ENSG00000162592.1_M4	CCDC27	protein_coding	1	3755456	3757189	+	0.988459	chr1	2908166	2909899	+
ENSG00000162592	ENSE00003520105	CCDC27	protein_coding	1	3761280	3761430	+	0.98	chr1	2913983	2914133	+
ENSG00000162592	ENSG00000162592.1_M2	CCDC27	protein_coding	1	3762966	3763474	+	0.970472	chr1	2915669	2916177	+
ENSG00000162592	ENSE00003498577	CCDC27	protein_coding	1	3763705	3763836	+	1	chr1	2916408	2916539	+
ENSG00000162592	ENSE00003602391	CCDC27	protein_coding	1	3766534	3766612	+	1	chr1	2919253	2919331	+
ENSG00000162592	ENSE00003482332	CCDC27	protein_coding	1	3767232	3767445	+	0.99061	chr1	2919943	2920156	+
ENSG00000162592	ENSE00003546284	CCDC27	protein_coding	1	3769782	3769887	+	0.990476	chr1	2922491	2922596	+
ENSG00000162592	ENSG00000162592.2_M2	CCDC27	protein_coding	1	3771400	3771645	+	0.991837	chr1	2924112	2924357	+
ENSG00000235169	ENSG00000235169.1_M3	SMIM1	protein_coding	1	3772787	3773181	+	0.992386	chr1	2925499	2925894	+
ENSG00000235169	ENSG00000235169.2_M3	SMIM1	protein_coding	1	3775298	3775670	+	0.986559	chr1	2928042	2928414	+
ENSG00000235169	ENSE00001637032	SMIM1	protein_coding	1	3775794	3775982	+	0.994681	chr1	2928538	2928726	+
ENSG00000130764	ENSG00000130764.1_M3	LRRC47	protein_coding	1	3778557	3781336	-	0.984167	chr1	2931314	2934096	-
ENSG00000130764	ENSE00003526407	LRRC47	protein_coding	1	3781511	3781601	-	1	chr1	2934272	2934362	-
ENSG00000130764	ENSE00003469255	LRRC47	protein_coding	1	3782660	3782763	-	1	chr1	2935423	2935526	-
ENSG00000266075	ENSE00002714802	RN7SL574P	misc_RNA	1	3782814	3783111	+	0.936027	chr1	2935577	2935858	+
ENSG00000130764	ENSE00001928179	LRRC47	protein_coding	1	3783769	3783911	-	0.985915	chr1	2936516	2936658	-
ENSG00000130764	ENSG00000130764.2_M3	LRRC47	protein_coding	1	3783995	3784175	-	0.988889	chr1	2936742	2936922	-
ENSG00000272153	ENSE00003697253_F1	RP1-286D6.5	antisense	1	3785007	3785086	+	0.962025	chr1	2937757	2937836	+
ENSG00000130764	ENSE00000896213	LRRC47	protein_coding	1	3786848	3787310	-	0.989177	chr1	2939603	2940065	-
ENSG00000130764	ENSE00001476853	LRRC47	protein_coding	1	3795861	3796504	-	0.992224	chr1	2948603	2949246	-
ENSG00000116198	ENSG00000116198.1_M2	CEP104	protein_coding	1	3812080	3815517	-	0.979633	chr1	2964764	2968190	-
ENSG00000116198	ENSG00000116198.1_M3	CEP104	protein_coding	1	3816148	3816458	-	0.977419	chr1	2968820	2969130	-
ENSG00000116198	ENSG00000116198.2_M2	CEP104	protein_coding	1	3822775	3823241	-	0.976395	chr1	2975498	2975964	-
ENSG00000116198	ENSE00001675798	CEP104	protein_coding	1	3823423	3823562	-	0.985612	chr1	2976146	2976285	-
ENSG00000116198	ENSE00001761367	CEP104	protein_coding	1	3825757	3825866	-	1	chr1	2979183	2979292	-
ENSG00000116198	ENSE00001769704	CEP104	protein_coding	1	3826369	3826436	-	1	chr1	2979795	2979862	-
ENSG00000116198	ENSE00001730754	CEP104	protein_coding	1	3826707	3826744	-	1	chr1	2980150	2980187	-
ENSG00000116198	ENSG00000116198.3_M2	CEP104	protein_coding	1	3829265	3829373	-	1	chr1	2982714	2982822	-
ENSG00000116198	ENSG00000116198.4_M2	CEP104	protein_coding	1	3829691	3829997	-	0.95098	chr1	2983140	2983438	-
ENSG00000116198	ENSG00000116198.2_M3	CEP104	protein_coding	1	3831045	3831224	-	0.994413	chr1	2984483	2984662	-
ENSG00000116198	ENSG00000116198.5_M2	CEP104	protein_coding	1	3833670	3834035	-	0.994521	chr1	2986938	2987304	-
ENSG00000116198	ENSG00000116198.6_M2	CEP104	protein_coding	1	3834924	3835092	-	0.940476	chr1	2988561	2988721	-
ENSG00000116198	ENSE00003569347	CEP104	protein_coding	1	3836494	3836692	-	1	chr1	2990123	2990321	-
ENSG00000116198	ENSE00001921670	CEP104	protein_coding	1	3836914	3837136	-	0.990991	chr1	2990543	2990765	-
ENSG00000116198	ENSG00000116198.7_M2	CEP104	protein_coding	1	3837291	3837519	-	1	chr1	2990920	2991148	-
ENSG00000116198	ENSG00000116198.3_M3	CEP104	protein_coding	1	3838963	3839119	-	0.99359	chr1	2992595	2992751	-
ENSG00000116198	ENSG00000116198.8_M2	CEP104	protein_coding	1	3839607	3839776	-	0.994083	chr1	2993239	2993408	-
ENSG00000116198	ENSE00001476707	CEP104	protein_coding	1	3843108	3843323	-	0.981395	chr1	2996740	2996955	-
ENSG00000116198	ENSE00003529102	CEP104	protein_coding	1	3844906	3844983	-	0.987013	chr1	2998555	2998632	-
ENSG00000116198	ENSE00003477671	CEP104	protein_coding	1	3845288	3845351	-	1	chr1	2998937	2999000	-
ENSG00000116198	ENSG00000116198.9_M2	CEP104	protein_coding	1	3847474	3847704	-	1	chr1	3001123	3001353	-
ENSG00000116198	ENSE00003593231	CEP104	protein_coding	1	3848607	3848781	-	0.988506	chr1	3002256	3002430	-
ENSG00000116198	ENSE00003585407	CEP104	protein_coding	1	3852294	3852421	-	1	chr1	3005938	3006065	-
ENSG00000116198	ENSG00000116198.1_M4	CEP104	protein_coding	1	3856888	3857214	-	0.984663	chr1	3010511	3010837	-
ENSG00000169598	ENSG00000169598.1_M7	DFFB	protein_coding	1	3857266	3857717	+	0.982262	chr1	3010889	3011340	+
ENSG00000169598	ENSG00000169598.1_M3	DFFB	protein_coding	1	3858717	3858866	+	0.993289	chr1	3012337	3012486	+
ENSG00000169598	ENSG00000169598.1_M2	DFFB	protein_coding	1	3860419	3860506	+	1	chr1	3014039	3014126	+
ENSG00000169598	ENSG00000169598.2_M3	DFFB	protein_coding	1	3865642	3866000	+	0.986034	chr1	3019297	3019655	+
ENSG00000169598	ENSE00001876559	DFFB	protein_coding	1	3866283	3866398	+	1	chr1	3019938	3020053	+
ENSG00000169598	ENSG00000169598.2_M2	DFFB	protein_coding	1	3867662	3868053	+	0.982097	chr1	3021353	3021744	+
ENSG00000169598	ENSE00003471085	DFFB	protein_coding	1	3869604	3869775	+	0.988304	chr1	3023526	3023697	+
ENSG00000169598	ENSE00001885005	DFFB	protein_coding	1	3873013	3873137	+	0.975806	chr1	3026952	3027076	+
ENSG00000169598	ENSG00000169598.1_M5	DFFB	protein_coding	1	3883506	3885429	+	0.980759	chr1	3044555	3046502	+
ENSG00000198912	ENSE00003665229	C1orf174	protein_coding	1	3889124	3890073	-	0.965227	chr1	3050199	3051148	-
ENSG00000198912	ENSG00000198912.2_M3	C1orf174	protein_coding	1	3900171	3900293	-	1	chr1	3062631	3062753	-
ENSG00000236423	ENSG00000236423.1_M3	LINC01134	lincRNA	1	3900371	3900631	+	0.976923	chr1	3062819	3063078	+
ENSG00000236423	ENSE00001678312	LINC01134	lincRNA	1	3903964	3904036	+	0.986111	chr1	3066402	3066474	+
ENSG00000236423	ENSE00001793038	LINC01134	lincRNA	1	3905230	3905532	+	0.986755	chr1	3067680	3067982	+
ENSG00000236423	ENSE00001606499	LINC01134	lincRNA	1	3913691	3914290	+	0.986644	chr1	3076118	3076718	+
ENSG00000236423	ENSG00000236423.1_M2	LINC01134	lincRNA	1	3914394	3917225	+	0.991522	chr1	3076822	3079652	+
ENSG00000233304	ENSE00001726188	LINC01346	lincRNA	1	3940993	3941143	+	0.973333	chr1	3109176	3109326	+
ENSG00000226374	ENSG00000226374.1_M2	LINC01345	lincRNA	1	3944546	3945141	-	0.984874	chr1	3112738	3113333	-
ENSG00000233304	ENSE00003788480	LINC01346	lincRNA	1	3945187	3945462	+	0.989091	chr1	3113379	3113654	+
ENSG00000226374	ENSE00003788546	LINC01345	lincRNA	1	3945493	3945669	-	0.948864	chr1	3113692	3113864	-
ENSG00000226374	ENSE00003785936	LINC01345	lincRNA	1	3946319	3946463	-	1	chr1	3114500	3114644	-
ENSG00000226374	ENSG00000226374.2_M2	LINC01345	lincRNA	1	3947148	3947328	-	0.983333	chr1	3115329	3115509	-
ENSG00000226374	ENSE00001656760	LINC01345	lincRNA	1	3947956	3948595	-	0.968701	chr1	3116137	3116771	-
ENSG00000226374	ENSG00000226374.3_M2	LINC01345	lincRNA	1	3948862	3948980	-	0.949153	chr1	3117040	3117157	-
ENSG00000233304	ENSE00001609598	LINC01346	lincRNA	1	3949026	3949351	+	0.981538	chr1	3117203	3117529	+
ENSG00000229280	ENSE00001708896	EEF1DP6	processed_pseudogene	1	4175527	4175899	-	0.978495	chr1	3349858	3350230	-
ENSG00000235054	ENSG00000235054.1_M4	LINC01777	lincRNA	1	4412026	4412632	+	0.980198	chr1	3594288	3594894	+
ENSG00000235054	ENSG00000235054.2_M4	LINC01777	lincRNA	1	4422759	4423187	+	0.983645	chr1	3604925	3605353	+
ENSG00000235054	ENSE00001806637	LINC01777	lincRNA	1	4423347	4423448	+	0.970297	chr1	3605513	3605614	+
ENSG00000235054	ENSG00000235054.2_M2	LINC01777	lincRNA	1	4423993	4424689	+	0.985632	chr1	3606160	3606855	+
ENSG00000227169	ENSE00001691476	RP1-37J18.1	lincRNA	1	4551734	4552049	-	0.987302	chr1	3734323	3734638	-
ENSG00000227169	ENSE00001625942	RP1-37J18.1	lincRNA	1	4552104	4552145	-	1	chr1	3734693	3734734	-
ENSG00000232596	ENSG00000232596.1_M3	LINC01646	lincRNA	1	4571480	4571629	+	0.973154	chr1	3754069	3754218	+
ENSG00000232596	ENSE00001754951	LINC01646	lincRNA	1	4572469	4572592	+	0.918699	chr1	3755071	3755189	+
ENSG00000232596	ENSE00001690743	LINC01646	lincRNA	1	4582276	4582574	+	0.986577	chr1	3764888	3765186	+
ENSG00000232596	ENSE00001622561	LINC01646	lincRNA	1	4583082	4583178	+	0.989583	chr1	3765714	3765810	+
ENSG00000232596	ENSG00000232596.1_M2	LINC01646	lincRNA	1	4583338	4583708	+	0.978378	chr1	3765970	3766340	+
ENSG00000232596	ENSE00003785425	LINC01646	lincRNA	1	4593051	4594009	+	0.978079	chr1	3775685	3776639	+
ENSG00000196581	ENSG00000196581.1_M2	AJAP1	protein_coding	1	4654731	4655454	+	0.991701	chr1	3837658	3838381	+
ENSG00000196581	ENSE00001913524	AJAP1	protein_coding	1	4711154	4711186	+	1	chr1	3894855	3894887	+
ENSG00000196581	ENSG00000196581.2_M2	AJAP1	protein_coding	1	4711899	4712699	+	0.99125	chr1	3895598	3896398	+
ENSG00000196581	ENSE00000735086	AJAP1	protein_coding	1	4769852	4769940	+	1	chr1	3954410	3954498	+
ENSG00000196581	ENSE00001122242	AJAP1	protein_coding	1	4774426	4774558	+	1	chr1	3958983	3959115	+
ENSG00000196581	ENSE00001476599	AJAP1	protein_coding	1	4777400	4777794	+	0.989848	chr1	3962536	3962930	+
ENSG00000196581	ENSE00001476603	AJAP1	protein_coding	1	4782544	4792534	+	0.979479	chr1	3967647	3977598	+
ENSG00000231510	ENSE00001705488	RP11-542C10.1	lincRNA	1	5090579	5090627	-	0.98	chr1	4280090	4280138	-
ENSG00000260972	ENSE00002600197	RP1-58B11.1	lincRNA	1	5492977	5494674	+	0.989393	chr1	4714853	4716550	+
ENSG00000283356	ENSE00003794581	RP3-491M17.1	unprocessed_pseudogene	1	5554746	5554881	+	0.985185	chr1	4776345	4776480	+
ENSG00000236948	ENSE00003795370	RP11-154H17.1	lincRNA	1	5561708	5562254	-	0.989011	chr1	4783270	4783816	-
ENSG00000264341	ENSE00002721598	MIR4417	miRNA	1	5564070	5564143	+	0.972603	chr1	4785631	4785704	+
ENSG00000236948	ENSE00001722939	RP11-154H17.1	lincRNA	1	5587367	5587575	-	0.985577	chr1	4809833	4810041	-
ENSG00000236948	ENSG00000236948.1_M2	RP11-154H17.1	lincRNA	1	5668140	5668295	-	0.954839	chr1	4893206	4893363	-
ENSG00000264101	ENSE00002689481	MIR4689	miRNA	1	5862671	5862741	-	0.971429	chr1	5108616	5108686	-
ENSG00000131697	ENSG00000131697.1_M3	NPHP4	protein_coding	1	5867029	5867652	-	0.990369	chr1	5113198	5113821	-
ENSG00000131697	ENSG00000131697.1_M2	NPHP4	protein_coding	1	5867739	5868375	-	0.985849	chr1	5113908	5114544	-
ENSG00000131697	ENSG00000131697.2_M2	NPHP4	protein_coding	1	5873251	5873841	-	0.994915	chr1	5119268	5119858	-
ENSG00000131697	ENSE00003502281	NPHP4	protein_coding	1	5874470	5874657	-	1	chr1	5120487	5120674	-
ENSG00000131697	ENSG00000131697.3_M2	NPHP4	protein_coding	1	5874873	5875100	-	1	chr1	5120888	5121115	-
ENSG00000131697	ENSE00001859285	NPHP4	protein_coding	1	5875953	5876078	-	1	chr1	5121968	5122093	-
ENSG00000131697	ENSE00001928316	NPHP4	protein_coding	1	5876385	5876523	-	0.992754	chr1	5122399	5122537	-
ENSG00000131697	ENSG00000131697.2_M3	NPHP4	protein_coding	1	5876878	5877466	-	0.988095	chr1	5122892	5123479	-
ENSG00000131697	ENSG00000131697.4_M2	NPHP4	protein_coding	1	5879345	5879632	-	0.993031	chr1	5125343	5125630	-
ENSG00000131697	ENSE00001943451	NPHP4	protein_coding	1	5886494	5886972	-	0.983264	chr1	5132238	5132716	-
ENSG00000131697	ENSE00003479435	NPHP4	protein_coding	1	5887285	5887466	-	0.994475	chr1	5133029	5133210	-
ENSG00000131697	ENSE00001878965	NPHP4	protein_coding	1	5888459	5888610	-	0.97351	chr1	5134197	5134347	-
ENSG00000131697	ENSE00003464359	NPHP4	protein_coding	1	5890867	5891028	-	0.987578	chr1	5136604	5136765	-
ENSG00000131697	ENSE00003494916	NPHP4	protein_coding	1	5904616	5904804	-	1	chr1	5150476	5150664	-
ENSG00000131697	ENSG00000131697.6_M2	NPHP4	protein_coding	1	5905291	5905483	-	0.96875	chr1	5151151	5151343	-
ENSG00000131697	ENSG00000131697.7_M2	NPHP4	protein_coding	1	5905631	5905783	-	0.986842	chr1	5151491	5151643	-
ENSG00000131697	ENSE00001720973	NPHP4	protein_coding	1	5907114	5907222	-	1	chr1	5152974	5153082	-
ENSG00000131697	ENSE00001696748	NPHP4	protein_coding	1	5909151	5909213	-	0.967742	chr1	5155014	5155076	-
ENSG00000131697	ENSE00003570239	NPHP4	protein_coding	1	5927648	5927787	-	0.992806	chr1	5173501	5173640	-
ENSG00000131697	ENSE00003584153	NPHP4	protein_coding	1	5933146	5933329	-	1	chr1	5182326	5182509	-
ENSG00000131697	ENSE00003459647	NPHP4	protein_coding	1	5947103	5947230	-	0.992126	chr1	5196377	5196504	-
ENSG00000131697	ENSE00003497196	NPHP4	protein_coding	1	5948069	5948251	-	0.994505	chr1	5197343	5197525	-
ENSG00000131697	ENSE00003527035	NPHP4	protein_coding	1	5952699	5952836	-	0.992701	chr1	5202064	5202201	-
ENSG00000131697	ENSE00003576690	NPHP4	protein_coding	1	5961793	5961949	-	1	chr1	5211114	5211270	-
ENSG00000131697	ENSE00003583968	NPHP4	protein_coding	1	5967298	5967363	-	0.984615	chr1	5216617	5216682	-
ENSG00000131697	ENSE00003569388	NPHP4	protein_coding	1	5969086	5969259	-	1	chr1	5218408	5218581	-
ENSG00000131697	ENSE00001476547	NPHP4	protein_coding	1	5978269	5978413	-	1	chr1	5228511	5228655	-
ENSG00000131697	ENSE00002038847	NPHP4	protein_coding	1	5986154	5986327	-	0.99422	chr1	5236395	5236567	-
ENSG00000069424	ENSE00001476377	KCNAB2	protein_coding	1	5991465	5991556	+	1	chr1	5241649	5241740	+
ENSG00000131697	ENSG00000131697.1_M4	NPHP4	protein_coding	1	5992243	5992362	-	0.97479	chr1	5242409	5242528	-
ENSG00000069424	ENSG00000069424.1_M5	KCNAB2	protein_coding	1	5992473	5992788	+	0.987302	chr1	5242639	5242954	+
ENSG00000069424	ENSE00001934936	KCNAB2	protein_coding	1	5995862	5996084	+	0.995495	chr1	5246042	5246270	+
ENSG00000069424	ENSE00001786599	KCNAB2	protein_coding	1	6018634	6018835	+	0.975124	chr1	5261349	5261550	+
ENSG00000069424	ENSG00000069424.1_M3	KCNAB2	protein_coding	1	6026012	6026445	+	0.997691	chr1	5268571	5269004	+
ENSG00000069424	ENSE00001695718	KCNAB2	protein_coding	1	6027296	6027459	+	0.97546	chr1	5269857	5270020	+
ENSG00000069424	ENSE00001365541	KCNAB2	protein_coding	1	6034282	6034794	+	0.96875	chr1	5276832	5277330	+
ENSG00000069424	ENSE00001832311	KCNAB2	protein_coding	1	6035916	6036048	+	1	chr1	5278452	5278584	+
ENSG00000069424	ENSG00000069424.1_M2	KCNAB2	protein_coding	1	6040516	6040645	+	1	chr1	5283292	5283421	+
ENSG00000069424	ENSE00001835612	KCNAB2	protein_coding	1	6041167	6041762	+	0.989916	chr1	5283943	5284538	+
ENSG00000069424	ENSE00003586294	KCNAB2	protein_coding	1	6041830	6041872	+	1	chr1	5284606	5284648	+
ENSG00000069424	ENSG00000069424.2_M2	KCNAB2	protein_coding	1	6045920	6046183	+	0.996198	chr1	5288692	5288955	+
ENSG00000069424	ENSE00001476199	KCNAB2	protein_coding	1	6051510	6051754	+	0.991803	chr1	5294282	5294526	+
ENSG00000069424	ENSG00000069424.3_M2	KCNAB2	protein_coding	1	6072754	6072798	+	1	chr1	5316143	5316187	+
ENSG00000069424	ENSG00000069424.4_M2	KCNAB2	protein_coding	1	6073732	6073847	+	0.991304	chr1	5317097	5317212	+
ENSG00000069424	ENSG00000069424.5_M2	KCNAB2	protein_coding	1	6082194	6082274	+	1	chr1	5325569	5325649	+
ENSG00000069424	ENSG00000069424.6_M2	KCNAB2	protein_coding	1	6085203	6085249	+	1	chr1	5328592	5328638	+
ENSG00000069424	ENSG00000069424.2_M3	KCNAB2	protein_coding	1	6085739	6086363	+	0.985577	chr1	5329128	5329752	+
ENSG00000069424	ENSE00000734884	KCNAB2	protein_coding	1	6087466	6087511	+	1	chr1	5330966	5331011	+
ENSG00000069424	ENSE00000734882	KCNAB2	protein_coding	1	6089007	6089051	+	0.98	chr1	5332495	5332539	+
ENSG00000069424	ENSE00000734879	KCNAB2	protein_coding	1	6090388	6090475	+	1	chr1	5333880	5333967	+
ENSG00000069424	ENSE00001476195	KCNAB2	protein_coding	1	6091262	6091307	+	1	chr1	5334752	5334797	+
ENSG00000069424	ENSE00000734876	KCNAB2	protein_coding	1	6094399	6094485	+	1	chr1	5337879	5337965	+
ENSG00000069424	ENSE00001615557	KCNAB2	protein_coding	1	6095322	6095443	+	1	chr1	5338802	5338923	+
ENSG00000069424	ENSG00000069424.3_M3	KCNAB2	protein_coding	1	6095529	6095625	+	1	chr1	5339009	5339105	+
ENSG00000069424	ENSG00000069424.7_M2	KCNAB2	protein_coding	1	6096255	6096756	+	0.988024	chr1	5339763	5340264	+
ENSG00000069424	ENSG00000069424.1_M9	KCNAB2	protein_coding	1	6097268	6101193	+	0.983694	chr1	5340776	5344699	+
ENSG00000116254	ENSG00000116254.1_M4	CHD5	protein_coding	1	6101792	6105427	-	0.989821	chr1	5345296	5348928	-
ENSG00000116254	ENSE00003537273	CHD5	protein_coding	1	6106233	6106287	-	1	chr1	5349732	5349786	-
ENSG00000116254	ENSE00003487979	CHD5	protein_coding	1	6106394	6106509	-	1	chr1	5349893	5350008	-
ENSG00000116254	ENSG00000116254.1_M2	CHD5	protein_coding	1	6106615	6106779	-	0.993902	chr1	5350114	5350278	-
ENSG00000116254	ENSE00003485884	CHD5	protein_coding	1	6109794	6109990	-	1	chr1	5353693	5353889	-
ENSG00000116254	ENSE00003509557	CHD5	protein_coding	1	6110393	6110526	-	1	chr1	5354289	5354422	-
ENSG00000116254	ENSE00003624662	CHD5	protein_coding	1	6111774	6111883	-	1	chr1	5355667	5355776	-
ENSG00000116254	ENSE00003593925	CHD5	protein_coding	1	6112139	6112277	-	0.992754	chr1	5356032	5356170	-
ENSG00000116254	ENSE00003538121	CHD5	protein_coding	1	6112908	6112998	-	0.988889	chr1	5356801	5356891	-
ENSG00000116254	ENSE00001956259	CHD5	protein_coding	1	6113310	6113416	-	0.971698	chr1	5357203	5357309	-
ENSG00000116254	ENSE00003542810	CHD5	protein_coding	1	6121104	6121237	-	1	chr1	5364954	5365087	-
ENSG00000116254	ENSE00003535657	CHD5	protein_coding	1	6121493	6121573	-	0.9875	chr1	5365343	5365423	-
ENSG00000116254	ENSE00003557710	CHD5	protein_coding	1	6123947	6124107	-	0.99375	chr1	5367806	5367966	-
ENSG00000116254	ENSE00003460858	CHD5	protein_coding	1	6124516	6124661	-	1	chr1	5368375	5368520	-
ENSG00000116254	ENSE00003610857	CHD5	protein_coding	1	6125099	6125233	-	0.992537	chr1	5368959	5369093	-
ENSG00000116254	ENSG00000116254.2_M2	CHD5	protein_coding	1	6125523	6125612	-	0.988764	chr1	5369383	5369472	-
ENSG00000116254	ENSE00003662400	CHD5	protein_coding	1	6125765	6125858	-	1	chr1	5369625	5369718	-
ENSG00000116254	ENSE00003477236	CHD5	protein_coding	1	6126571	6126746	-	0.994286	chr1	5370323	5370498	-
ENSG00000116254	ENSE00001957546	CHD5	protein_coding	1	6127082	6127164	-	1	chr1	5370834	5370916	-
ENSG00000116254	ENSE00003512526	CHD5	protein_coding	1	6128045	6128218	-	1	chr1	5371799	5371972	-
ENSG00000116254	ENSG00000116254.3_M2	CHD5	protein_coding	1	6128498	6128609	-	0.990991	chr1	5372252	5372363	-
ENSG00000116254	ENSG00000116254.4_M2	CHD5	protein_coding	1	6128837	6129069	-	0.99569	chr1	5372591	5372823	-
ENSG00000116254	ENSG00000116254.5_M2	CHD5	protein_coding	1	6130147	6130328	-	0.98895	chr1	5373903	5374084	-
ENSG00000116254	ENSG00000116254.6_M2	CHD5	protein_coding	1	6131630	6131748	-	0.991525	chr1	5375416	5375534	-
ENSG00000116254	ENSE00003497393	CHD5	protein_coding	1	6134127	6134259	-	0.992424	chr1	5377903	5378035	-
ENSG00000116254	ENSE00003574772	CHD5	protein_coding	1	6134717	6134859	-	1	chr1	5378493	5378635	-
ENSG00000116254	ENSE00003596442	CHD5	protein_coding	1	6135229	6135403	-	1	chr1	5379005	5379179	-
ENSG00000116254	ENSE00003583454	CHD5	protein_coding	1	6136516	6136638	-	1	chr1	5380285	5380407	-
ENSG00000116254	ENSE00003626498	CHD5	protein_coding	1	6136727	6136865	-	0.978261	chr1	5380496	5380634	-
ENSG00000116254	ENSE00003536305	CHD5	protein_coding	1	6142127	6142328	-	1	chr1	5385906	5386107	-
ENSG00000116254	ENSE00003484903	CHD5	protein_coding	1	6142413	6142605	-	1	chr1	5386192	5386384	-
ENSG00000116254	ENSE00003567515	CHD5	protein_coding	1	6143822	6143931	-	0.990826	chr1	5387599	5387708	-
ENSG00000116254	ENSG00000116254.7_M2	CHD5	protein_coding	1	6144023	6144155	-	1	chr1	5387800	5387932	-
ENSG00000116254	ENSE00003603242	CHD5	protein_coding	1	6146211	6146423	-	1	chr1	5389985	5390197	-
ENSG00000116254	ENSE00003497624	CHD5	protein_coding	1	6146664	6146871	-	0.990338	chr1	5390438	5390645	-
ENSG00000116254	ENSE00003665634	CHD5	protein_coding	1	6148853	6149075	-	1	chr1	5392624	5392849	-
ENSG00000116254	ENSE00003473165	CHD5	protein_coding	1	6149245	6149412	-	0.994012	chr1	5393019	5393186	-
ENSG00000116254	ENSE00003503861	CHD5	protein_coding	1	6151031	6151155	-	1	chr1	5394818	5394942	-
ENSG00000116254	ENSE00003664810	CHD5	protein_coding	1	6152411	6152536	-	0.992	chr1	5396199	5396324	-
ENSG00000116254	ENSE00003572111	CHD5	protein_coding	1	6154659	6154898	-	0.995816	chr1	5398471	5398710	-
ENSG00000116254	ENSE00003691668	CHD5	protein_coding	1	6155598	6155717	-	0.991597	chr1	5399412	5399531	-
ENSG00000116254	ENSE00003558616	CHD5	protein_coding	1	6159335	6159515	-	0.988889	chr1	5403456	5403636	-
ENSG00000116254	ENSE00003515415	CHD5	protein_coding	1	6168149	6168277	-	1	chr1	5412135	5412263	-
ENSG00000116254	ENSG00000116254.8_M2	CHD5	protein_coding	1	6179944	6180123	-	1	chr1	5437901	5438080	-
ENSG00000116251	ENSE00001939745	RPL22	protein_coding	1	6181268	6181486	-	0.995413	chr1	5439228	5439446	-
ENSG00000116251	ENSG00000116251.1_M5	RPL22	protein_coding	1	6185019	6186816	-	0.993322	chr1	5442974	5444772	-
ENSG00000116251	ENSG00000116251.2_M5	RPL22	protein_coding	1	6197651	6199612	-	0.991841	chr1	5455576	5457537	-
ENSG00000116251	ENSG00000116251.1_M3	RPL22	protein_coding	1	6200488	6200842	-	0.988701	chr1	5458413	5458767	-
ENSG00000116251	ENSE00001887231	RPL22	protein_coding	1	6203366	6203494	-	0.984375	chr1	5461280	5461408	-
ENSG00000226944	ENSE00001618522	RP1-120G22.11	antisense	1	6204839	6204982	-	0.993007	chr1	5462749	5462892	-
ENSG00000226944	ENSE00001718507	RP1-120G22.11	antisense	1	6205205	6205413	-	0.985577	chr1	5463115	5463323	-
ENSG00000158286	ENSE00001843998_F1	RNF207	protein_coding	1	6205474	6205753	+	0.992832	chr1	5463384	5463661	+
ENSG00000158286	ENSE00001843998_F2	RNF207	protein_coding	1	6205780	6206101	+	0.984424	chr1	5463688	5464009	+
ENSG00000158286	ENSE00003677151	RNF207	protein_coding	1	6206535	6206726	+	1	chr1	5464443	5464634	+
ENSG00000158286	ENSG00000158286.2_M3	RNF207	protein_coding	1	6207378	6208307	+	0.993541	chr1	5465286	5466215	+
ENSG00000158286	ENSE00001934791_F1	RNF207	protein_coding	1	6208617	6208680	+	0.984127	chr1	5466530	5466593	+
ENSG00000158286	ENSG00000158286.3_M3	RNF207	protein_coding	1	6208739	6209025	+	0.993007	chr1	5466652	5466938	+
ENSG00000158286	ENSE00003528881_F1	RNF207	protein_coding	1	6209114	6209134	+	1	chr1	5467027	5467047	+
ENSG00000116251	ENSG00000116251.2_M2	RPL22	protein_coding	1	6209196	6209267	-	0.971831	chr1	5467109	5467180	-
ENSG00000158286	ENSG00000158286.1_M2	RNF207	protein_coding	1	6209389	6209539	+	1	chr1	5467302	5467452	+
ENSG00000158286	ENSE00003560800	RNF207	protein_coding	1	6209923	6209970	+	1	chr1	5467836	5467883	+
ENSG00000158286	ENSE00003471198	RNF207	protein_coding	1	6210222	6210295	+	1	chr1	5468135	5468208	+
ENSG00000158286	ENSG00000158286.1_M7	RNF207	protein_coding	1	6210369	6211118	+	0.985314	chr1	5468279	5469027	+
ENSG00000158286	ENSG00000158286.4_M3	RNF207	protein_coding	1	6211866	6212053	+	0.994652	chr1	5469775	5469962	+
ENSG00000158286	ENSG00000158286.2_M2	RNF207	protein_coding	1	6212217	6212416	+	0.984925	chr1	5470123	5470322	+
ENSG00000158286	ENSG00000158286.1_M5	RNF207	protein_coding	1	6212681	6213183	+	0.988048	chr1	5470587	5471093	+
ENSG00000158286	ENSE00003562079	RNF207	protein_coding	1	6218288	6218369	+	0.975309	chr1	5475349	5475430	+
ENSG00000158286	ENSG00000158286.5_M3	RNF207	protein_coding	1	6219235	6221192	+	0.984159	chr1	5476296	5478252	+
ENSG00000116237	ENSG00000116237.1_M5	ICMT	protein_coding	1	6221299	6225262	-	0.987131	chr1	5478359	5482336	-
ENSG00000116237	ENSE00003631599	ICMT	protein_coding	1	6231901	6232119	-	0.995413	chr1	5489001	5489219	-
ENSG00000116237	ENSE00003482540	ICMT	protein_coding	1	6233473	6233643	-	1	chr1	5490598	5490768	-
ENSG00000116237	ENSE00001844128	ICMT	protein_coding	1	6234404	6234511	-	1	chr1	5491534	5491641	-
ENSG00000116237	ENSE00002959560	ICMT	protein_coding	1	6234885	6234974	-	0.977528	chr1	5492015	5492104	-
ENSG00000116237	ENSG00000116237.1_M2	ICMT	protein_coding	1	6235716	6235972	-	0.996094	chr1	5492852	5493108	-
ENSG00000225077	ENSE00001644314	LINC00337	lincRNA	1	6236239	6236336	+	0.979381	chr1	5493361	5493458	+
ENSG00000225077	ENSE00001714644	LINC00337	lincRNA	1	6236965	6237150	+	0.994595	chr1	5494093	5494283	+
ENSG00000225077	ENSE00001800493	LINC00337	lincRNA	1	6237244	6237345	+	0.990099	chr1	5494376	5494477	+
ENSG00000225077	ENSG00000225077.2_M2	LINC00337	lincRNA	1	6238220	6239444	+	0.992647	chr1	5495356	5496580	+
ENSG00000173673	ENSE00001559111	HES3	protein_coding	1	6244191	6244241	+	0.98	chr1	5501325	5501375	+
ENSG00000173673	ENSE00001475446	HES3	protein_coding	1	6244350	6244446	+	1	chr1	5501484	5501580	+
ENSG00000173673	ENSE00001182530	HES3	protein_coding	1	6244547	6244629	+	0.987805	chr1	5501681	5501763	+
ENSG00000173673	ENSE00001475445	HES3	protein_coding	1	6245109	6245578	+	0.991471	chr1	5502277	5502746	+
ENSG00000158292	ENSE00001475432	GPR153	protein_coding	1	6247345	6250003	-	0.985704	chr1	5504516	5507173	-
ENSG00000158292	ENSE00001404850	GPR153	protein_coding	1	6250439	6250624	-	1	chr1	5507609	5507794	-
ENSG00000158292	ENSE00001064734	GPR153	protein_coding	1	6251337	6251530	-	0.979275	chr1	5508500	5508690	-
ENSG00000158292	ENSE00001038216	GPR153	protein_coding	1	6253717	6254147	-	0.990698	chr1	5510886	5511316	-
ENSG00000158292	ENSE00001373369	GPR153	protein_coding	1	6254549	6255014	-	0.993548	chr1	5511718	5512183	-
ENSG00000158292	ENSE00001410775	GPR153	protein_coding	1	6260824	6260975	-	0.960265	chr1	5517910	5518055	-
ENSG00000097021	ENSG00000097021.1_M2	ACOT7	protein_coding	1	6264268	6264695	-	0.990632	chr1	5521318	5521741	-
ENSG00000097021	ENSG00000097021.1_M3	ACOT7	protein_coding	1	6281101	6281286	-	1	chr1	5538220	5538405	-
ENSG00000097021	ENSG00000097021.2_M2	ACOT7	protein_coding	1	6282723	6282888	-	0.981818	chr1	5539846	5540011	-
ENSG00000097021	ENSG00000097021.3_M2	ACOT7	protein_coding	1	6294863	6295504	-	0.98752	chr1	5551989	5552630	-
ENSG00000097021	ENSE00003552177	ACOT7	protein_coding	1	6349748	6349866	-	1	chr1	5607772	5607890	-
ENSG00000097021	ENSE00001845840	ACOT7	protein_coding	1	6352224	6352249	-	1	chr1	5610247	5610272	-
ENSG00000097021	ENSE00001475294	ACOT7	protein_coding	1	6358825	6359344	-	0.990366	chr1	5616885	5617404	-
ENSG00000097021	ENSE00001475303	ACOT7	protein_coding	1	6360569	6360707	-	0.992754	chr1	5618629	5618767	-
ENSG00000097021	ENSE00001475335	ACOT7	protein_coding	1	6385493	6385813	-	0.9875	chr1	5649066	5649386	-
ENSG00000097021	ENSG00000097021.2_M3	ACOT7	protein_coding	1	6393256	6393554	-	0.986577	chr1	5656844	5657143	-
ENSG00000069812	ENSG00000069812.1_M5	HES2	protein_coding	1	6415231	6419340	-	0.990509	chr1	5678737	5682845	-
ENSG00000069812	ENSE00002817476	HES2	protein_coding	1	6419606	6419702	-	1	chr1	5683111	5683207	-
ENSG00000069812	ENSG00000069812.2_M5	HES2	protein_coding	1	6419775	6419919	-	0.958333	chr1	5683280	5683424	-
ENSG00000069812	ENSE00001150483	HES2	protein_coding	1	6424477	6424670	-	1	chr1	5687983	5688176	-
ENSG00000187017	ENSE00002148046	ESPN	protein_coding	1	6424787	6425249	+	0.995671	chr1	5688312	5688774	+
ENSG00000187017	ENSE00001838098	ESPN	protein_coding	1	6448042	6448117	+	1	chr1	5716773	5716848	+
ENSG00000187017	ENSG00000187017.1_M7	ESPN	protein_coding	1	6448640	6449091	+	0.993348	chr1	5717371	5717822	+
ENSG00000187017	ENSE00003592160	ESPN	protein_coding	1	6457360	6457372	+	1	chr1	5726091	5726103	+
ENSG00000187017	ENSG00000187017.1_M8	ESPN	protein_coding	1	6459996	6460980	+	0.994919	chr1	5728738	5729723	+
ENSG00000215788	ENSG00000215788.1_M5	TNFRSF25	protein_coding	1	6461370	6461762	-	0.994898	chr1	5730126	5730518	-
ENSG00000215788	ENSE00003518615	TNFRSF25	protein_coding	1	6461993	6462174	-	0.994475	chr1	5730749	5730930	-
ENSG00000215788	ENSE00001895440	TNFRSF25	protein_coding	1	6462318	6462607	-	1	chr1	5731074	5731363	-
ENSG00000215788	ENSG00000215788.1_M3	TNFRSF25	protein_coding	1	6462628	6462666	-	1	chr1	5731384	5731422	-
ENSG00000215788	ENSG00000215788.1_M14	TNFRSF25	protein_coding	1	6462862	6464719	-	0.990307	chr1	5731618	5733472	-
ENSG00000215788	ENSG00000215788.1_M2	TNFRSF25	protein_coding	1	6465087	6465272	-	0.994595	chr1	5733840	5734025	-
ENSG00000215788	ENSG00000215788.1_M8	TNFRSF25	protein_coding	1	6465439	6466091	-	0.989264	chr1	5734192	5734843	-
ENSG00000171680	ENSG00000171680.1_M2	PLEKHG5	protein_coding	1	6466195	6467572	-	0.990559	chr1	5734966	5736341	-
ENSG00000171680	ENSG00000171680.1_M4	PLEKHG5	protein_coding	1	6467824	6468586	-	0.989501	chr1	5736593	5737355	-
ENSG00000171680	ENSE00003520610	PLEKHG5	protein_coding	1	6469041	6469241	-	0.98	chr1	5737810	5738007	-
ENSG00000171680	ENSE00003515734	PLEKHG5	protein_coding	1	6469334	6469450	-	0.991379	chr1	5738100	5738216	-
ENSG00000171680	ENSE00003590576	PLEKHG5	protein_coding	1	6469543	6469676	-	1	chr1	5738309	5738442	-
ENSG00000171680	ENSE00003528986	PLEKHG5	protein_coding	1	6470235	6470355	-	0.991667	chr1	5739001	5739121	-
ENSG00000171680	ENSE00003627040	PLEKHG5	protein_coding	1	6470505	6470643	-	1	chr1	5739271	5739409	-
ENSG00000171680	ENSE00003477218	PLEKHG5	protein_coding	1	6470734	6470884	-	1	chr1	5739500	5739650	-
ENSG00000171680	ENSG00000171680.1_M3	PLEKHG5	protein_coding	1	6470989	6471637	-	0.998457	chr1	5739756	5740404	-
ENSG00000171680	ENSE00003614248	PLEKHG5	protein_coding	1	6471757	6471808	-	1	chr1	5740524	5740575	-
ENSG00000171680	ENSE00003621777	PLEKHG5	protein_coding	1	6472526	6472622	-	0.989583	chr1	5741293	5741389	-
ENSG00000171680	ENSE00003517204	PLEKHG5	protein_coding	1	6472985	6473174	-	0.994709	chr1	5741754	5741943	-
ENSG00000171680	ENSE00003586865	PLEKHG5	protein_coding	1	6473250	6473454	-	0.980392	chr1	5742019	5742223	-
ENSG00000171680	ENSE00003519021	PLEKHG5	protein_coding	1	6474012	6474164	-	0.986842	chr1	5742782	5742934	-
ENSG00000171680	ENSG00000171680.2_M3	PLEKHG5	protein_coding	1	6474450	6475138	-	0.991279	chr1	5743220	5743908	-
ENSG00000171680	ENSE00003478196	PLEKHG5	protein_coding	1	6475461	6475522	-	1	chr1	5744182	5744243	-
ENSG00000171680	ENSE00003634700	PLEKHG5	protein_coding	1	6475930	6476036	-	0.990566	chr1	5744651	5744757	-
ENSG00000171680	ENSG00000171680.2_M2	PLEKHG5	protein_coding	1	6477528	6477658	-	1	chr1	5746249	5746379	-
ENSG00000171680	ENSE00002257425	PLEKHG5	protein_coding	1	6485323	6485469	-	0.986301	chr1	5754671	5754817	-
ENSG00000171680	ENSE00001545321	PLEKHG5	protein_coding	1	6485835	6485954	-	0.991597	chr1	5755216	5755335	-
ENSG00000171680	ENSG00000171680.3_M2	PLEKHG5	protein_coding	1	6490444	6490580	-	0.941176	chr1	5759811	5759939	-
ENSG00000171680	ENSE00001474961	PLEKHG5	protein_coding	1	6491636	6491700	-	1	chr1	5760993	5761057	-
ENSG00000171680	ENSG00000171680.4_M2	PLEKHG5	protein_coding	1	6496492	6496696	-	0.985294	chr1	5765847	5766051	-
ENSG00000171680	ENSE00002235223	PLEKHG5	protein_coding	1	6496958	6497096	-	0.985507	chr1	5766313	5766451	-
ENSG00000171680	ENSE00001545323	PLEKHG5	protein_coding	1	6497319	6497390	-	0.985915	chr1	5766674	5766745	-
ENSG00000171680	ENSE00003806038	PLEKHG5	protein_coding	1	6506025	6506158	-	1	chr1	5775397	5775530	-
ENSG00000171680	ENSG00000171680.5_M2	PLEKHG5	protein_coding	1	6519444	6520061	-	0.996759	chr1	5788734	5789351	-
ENSG00000162408	ENSE00001474901	NOL9	protein_coding	1	6521346	6526003	-	0.988405	chr1	5790650	5795317	-
ENSG00000162408	ENSE00001064898	NOL9	protein_coding	1	6526695	6526829	-	0.992537	chr1	5796010	5796144	-
ENSG00000162408	ENSE00001064892	NOL9	protein_coding	1	6528993	6529171	-	0.994382	chr1	5798310	5798488	-
ENSG00000162408	ENSG00000162408.1_M2	NOL9	protein_coding	1	6531967	6532079	-	1	chr1	5801312	5801424	-
ENSG00000162408	ENSG00000162408.2_M2	NOL9	protein_coding	1	6532228	6532760	-	0.983083	chr1	5801573	5802103	-
ENSG00000162408	ENSG00000162408.3_M2	NOL9	protein_coding	1	6533279	6533441	-	1	chr1	5802622	5802784	-
ENSG00000253022	ENSE00002089490	RNU6-731P	snRNA	1	6540853	6540964	+	0.981982	chr1	5810224	5810335	+
ENSG00000162408	ENSE00003531441	NOL9	protein_coding	1	6541829	6541927	-	1	chr1	5811198	5811296	-
ENSG00000162408	ENSG00000162408.4_M2	NOL9	protein_coding	1	6544825	6545017	-	0.989583	chr1	5814195	5814387	-
ENSG00000162408	ENSE00001338652	NOL9	protein_coding	1	6545044	6545180	-	0.992647	chr1	5814414	5814550	-
ENSG00000162408	ENSG00000162408.1_M3	NOL9	protein_coding	1	6549255	6549698	-	0.972912	chr1	5818603	5819038	-
ENSG00000162408	ENSG00000162408.5_M2	NOL9	protein_coding	1	6550395	6550615	-	0.990909	chr1	5819736	5819956	-
ENSG00000162408	ENSG00000162408.6_M2	NOL9	protein_coding	1	6554106	6554535	-	0.974359	chr1	5823617	5824046	-
ENSG00000173662	ENSG00000173662.1_M2	TAS1R1	protein_coding	1	6555180	6555564	+	0.994792	chr1	5824690	5825074	+
ENSG00000173662	ENSG00000173662.2_M2	TAS1R1	protein_coding	1	6570908	6571215	+	0.996743	chr1	5838846	5839153	+
ENSG00000173662	ENSE00001182045	TAS1R1	protein_coding	1	6574630	6575392	+	0.989501	chr1	5842599	5843361	+
ENSG00000173662	ENSE00001182053	TAS1R1	protein_coding	1	6576414	6576627	+	0.995305	chr1	5844377	5844590	+
ENSG00000173662	ENSE00001182049	TAS1R1	protein_coding	1	6576949	6577070	+	0.991736	chr1	5844912	5845033	+
ENSG00000173662	ENSG00000173662.1_M4	TAS1R1	protein_coding	1	6578652	6579757	+	0.988235	chr1	5846612	5847716	+
ENSG00000204859	ENSG00000204859.1_M4	ZBTB48	protein_coding	1	6580000	6580136	+	0.977941	chr1	5847959	5848095	+
ENSG00000204859	ENSE00001474830	ZBTB48	protein_coding	1	6580540	6581299	+	0.99473	chr1	5848491	5849250	+
ENSG00000204859	ENSG00000204859.1_M2	ZBTB48	protein_coding	1	6582057	6582299	+	0.995868	chr1	5850026	5850268	+
ENSG00000204859	ENSG00000204859.1_M6	ZBTB48	protein_coding	1	6585301	6587291	+	0.984422	chr1	5853267	5855244	+
ENSG00000204859	ENSG00000204859.2_M2	ZBTB48	protein_coding	1	6587477	6587632	+	1	chr1	5855465	5855620	+
ENSG00000204859	ENSG00000204859.1_M8	ZBTB48	protein_coding	1	6588059	6589280	+	0.987715	chr1	5856047	5857269	+
ENSG00000162413	ENSG00000162413.1_M7	KLHL21	protein_coding	1	6590723	6595557	-	0.982416	chr1	5858689	5863523	-
ENSG00000162413	ENSE00003501382	KLHL21	protein_coding	1	6599046	6599452	-	0.990148	chr1	5866993	5867399	-
ENSG00000162413	ENSE00001952572	KLHL21	protein_coding	1	6599749	6599816	-	0.925373	chr1	5867695	5867757	-
ENSG00000162413	ENSG00000162413.1_M2	KLHL21	protein_coding	1	6601796	6603001	-	0.990041	chr1	5869740	5870945	-
ENSG00000162413	ENSE00003718256	KLHL21	protein_coding	1	6603453	6603684	-	0.982684	chr1	5871397	5871628	-
ENSG00000116273	ENSG00000116273.1_M2	PHF13	protein_coding	1	6613684	6614105	+	0.988124	chr1	5886332	5886753	+
ENSG00000162413	ENSG00000162413.2_M2	KLHL21	protein_coding	1	6614449	6614607	-	0.993671	chr1	5887097	5887255	-
ENSG00000116273	ENSE00001248376	PHF13	protein_coding	1	6616756	6616858	+	0.990196	chr1	5889388	5889490	+
ENSG00000116273	ENSE00000736135	PHF13	protein_coding	1	6619802	6620337	+	0.996262	chr1	5892447	5892982	+
ENSG00000116273	ENSG00000116273.2_M2	PHF13	protein_coding	1	6621410	6624033	+	0.991613	chr1	5894061	5896683	+
ENSG00000041988	ENSE00001474647	THAP3	protein_coding	1	6624865	6624954	+	1	chr1	5897520	5897609	+
ENSG00000041988	ENSG00000041988.1_M3	THAP3	protein_coding	1	6627762	6628691	+	0.987083	chr1	5900436	5901365	+
ENSG00000041988	ENSE00001812175	THAP3	protein_coding	1	6629642	6629724	+	0.97561	chr1	5902316	5902398	+
ENSG00000041988	ENSG00000041988.2_M3	THAP3	protein_coding	1	6630287	6630353	+	0.984848	chr1	5902961	5903027	+
ENSG00000041988	ENSG00000041988.2_M7	THAP3	protein_coding	1	6632369	6633565	+	0.984114	chr1	5905044	5906239	+
ENSG00000041988	ENSE00001474613_F1	THAP3	protein_coding	1	6634019	6634167	+	0.939189	chr1	5906698	5906844	+
ENSG00000007923	ENSG00000007923.1_M2	DNAJC11	protein_coding	1	6635586	6635700	-	0.982456	chr1	5908258	5908373	-
ENSG00000007923	ENSE00003488176	DNAJC11	protein_coding	1	6636116	6636246	-	1	chr1	5908782	5908912	-
ENSG00000007923	ENSG00000007923.2_M2	DNAJC11	protein_coding	1	6637197	6637340	-	0.993007	chr1	5909856	5909999	-
ENSG00000007923	ENSG00000007923.1_M4	DNAJC11	protein_coding	1	6637446	6638364	-	0.986928	chr1	5910102	5911020	-
ENSG00000007923	ENSE00003629167	DNAJC11	protein_coding	1	6639901	6640057	-	0.99359	chr1	5912562	5912718	-
ENSG00000007923	ENSE00003515843	DNAJC11	protein_coding	1	6644557	6644674	-	0.982906	chr1	5917204	5917321	-
ENSG00000007923	ENSG00000007923.1_M3	DNAJC11	protein_coding	1	6645040	6645126	-	1	chr1	5917687	5917773	-
ENSG00000007923	ENSG00000007923.2_M4	DNAJC11	protein_coding	1	6645788	6645978	-	0.994737	chr1	5918435	5918625	-
ENSG00000007923	ENSE00001474428	DNAJC11	protein_coding	1	6651016	6651180	-	0.993902	chr1	5923666	5923830	-
ENSG00000007923	ENSE00003469839	DNAJC11	protein_coding	1	6651528	6651602	-	0.986486	chr1	5924178	5924252	-
ENSG00000007923	ENSG00000007923.3_M2	DNAJC11	protein_coding	1	6652828	6652951	-	0.99187	chr1	5925482	5925605	-
ENSG00000007923	ENSG00000007923.4_M2	DNAJC11	protein_coding	1	6653808	6654039	-	0.995671	chr1	5926462	5926693	-
ENSG00000007923	ENSE00001954373	DNAJC11	protein_coding	1	6654107	6654287	-	1	chr1	5926761	5926941	-
ENSG00000007923	ENSE00003551429	DNAJC11	protein_coding	1	6667708	6667810	-	0.990196	chr1	5940326	5940428	-
ENSG00000007923	ENSE00001908915	DNAJC11	protein_coding	1	6670460	6670910	-	0.995556	chr1	5943059	5943509	-
ENSG00000007923	ENSE00003464933	DNAJC11	protein_coding	1	6678393	6678467	-	1	chr1	5951037	5951111	-
ENSG00000007923	ENSE00003661229	DNAJC11	protein_coding	1	6680907	6681037	-	1	chr1	5953567	5953697	-
ENSG00000007923	ENSG00000007923.1_M6	DNAJC11	protein_coding	1	6701728	6701924	-	1	chr1	5974751	5974947	-
ENSG00000228750	ENSG00000228750.1_M4	LINC01672	lincRNA	1	6724636	6724855	+	1	chr1	5995747	5995966	+
ENSG00000228750	ENSG00000228750.1_M3	LINC01672	lincRNA	1	6725936	6727612	+	0.97494	chr1	5997047	5998709	+
ENSG00000228750	ENSG00000228750.1_M2	LINC01672	lincRNA	1	6729719	6730012	+	0.976109	chr1	6005626	6005919	+
ENSG00000237436	ENSE00001738622	RP11-312B8.1	antisense	1	6784148	6784223	-	0.96	chr1	6065487	6065562	-
ENSG00000237436	ENSE00001611862	RP11-312B8.1	antisense	1	6784657	6784843	-	0.989247	chr1	6065996	6066182	-
ENSG00000171735	ENSG00000171735.1_M7	CAMTA1	protein_coding	1	6785323	6785575	+	0.996032	chr1	6066662	6066914	+
ENSG00000171735	ENSG00000171735.1_M2	CAMTA1	protein_coding	1	6806982	6807088	+	1	chr1	6088074	6088180	+
ENSG00000171735	ENSE00003563207	CAMTA1	protein_coding	1	6820180	6820250	+	1	chr1	6101292	6101362	+
ENSG00000171735	ENSG00000171735.2_M2	CAMTA1	protein_coding	1	6825091	6825210	+	1	chr1	6106197	6106316	+
ENSG00000227950	ENSE00001692005	RP11-312B8.2	processed_pseudogene	1	6834332	6834618	-	0.975524	chr1	6115452	6115737	-
ENSG00000171735	ENSG00000171735.1_M3	CAMTA1	protein_coding	1	6853047	6853189	+	0.985915	chr1	6134207	6134349	+
ENSG00000171735	ENSG00000171735.1_M6	CAMTA1	protein_coding	1	6871756	6872053	+	1	chr1	6152901	6153198	+
ENSG00000171735	ENSE00001881325	CAMTA1	protein_coding	1	6874055	6874423	+	0.994565	chr1	6155185	6155553	+
ENSG00000171735	ENSE00003476320	CAMTA1	protein_coding	1	6886239	6886346	+	0.981308	chr1	6167354	6167460	+
ENSG00000171735	ENSG00000171735.2_M7	CAMTA1	protein_coding	1	6887653	6888201	+	0.992701	chr1	6168768	6169316	+
ENSG00000237365	ENSE00001751095	RP11-334N17.1	antisense	1	7008375	7008695	-	0.984375	chr1	6290318	6290638	-
ENSG00000237365	ENSE00001743584	RP11-334N17.1	antisense	1	7014250	7014279	-	0.980392	chr1	6296190	6296219	-
ENSG00000171735	ENSE00001308645	CAMTA1	protein_coding	1	7091303	7091371	+	1	chr1	6373407	6373475	+
ENSG00000171735	ENSE00001328700	CAMTA1	protein_coding	1	7249490	7249626	+	1	chr1	6529957	6530093	+
ENSG00000237402	ENSE00001641297	CAMTA1-IT1	sense_intronic	1	7368941	7369116	+	0.971429	chr1	6648775	6648952	+
ENSG00000237402	ENSE00001690699	CAMTA1-IT1	sense_intronic	1	7370080	7370270	+	0.994737	chr1	6649917	6650107	+
ENSG00000237728	ENSE00003749525	RP3-453P22.2	antisense	1	7382486	7382723	-	0.983122	chr1	6662314	6662551	-
ENSG00000237728	ENSE00001790599	RP3-453P22.2	antisense	1	7388182	7388493	-	0.993569	chr1	6668014	6668325	-
ENSG00000237728	ENSG00000237728.1_M2	RP3-453P22.2	antisense	1	7389339	7389439	-	0.99	chr1	6669172	6669272	-
ENSG00000237728	ENSE00003721372	RP3-453P22.2	antisense	1	7389658	7389754	-	0.947917	chr1	6669491	6669582	-
ENSG00000225126	ENSE00001769883	RP4-549F15.1	antisense	1	7441095	7441181	-	0.988372	chr1	6721285	6721371	-
ENSG00000225126	ENSE00001706346	RP4-549F15.1	antisense	1	7441279	7441554	-	0.978182	chr1	6721469	6721741	-
ENSG00000171735	ENSE00001317856	CAMTA1	protein_coding	1	7467829	7467901	+	1	chr1	6747474	6747546	+
ENSG00000171735	ENSE00001706503	CAMTA1	protein_coding	1	7640399	7640553	+	1	chr1	6919160	6919314	+
ENSG00000171735	ENSE00001766885	CAMTA1	protein_coding	1	7661725	7661866	+	1	chr1	6940518	6940659	+
ENSG00000171735	ENSE00001710961	CAMTA1	protein_coding	1	7663352	7665199	+	0.990254	chr1	6942145	6943992	+
ENSG00000171735	ENSE00001785715	CAMTA1	protein_coding	1	7670910	7671037	+	1	chr1	6949654	6949781	+
ENSG00000171735	ENSE00001626052	CAMTA1	protein_coding	1	7677598	7677733	+	1	chr1	6956327	6956462	+
ENSG00000270171	ENSE00003394675	RP11-338N10.1	lincRNA	1	7693123	7694844	-	0.989541	chr1	6971874	6973598	-
ENSG00000270035	ENSE00003326834	RP11-338N10.2	lincRNA	1	7698302	7698872	-	0.968421	chr1	6977060	6977621	-
ENSG00000269978	ENSE00003226816	RP11-338N10.3	lincRNA	1	7700703	7700970	-	0.970037	chr1	6979445	6979712	-
ENSG00000171735	ENSE00001768188	CAMTA1	protein_coding	1	7732447	7732599	+	0.993421	chr1	7011849	7012001	+
ENSG00000171735	ENSG00000171735.3_M2	CAMTA1	protein_coding	1	7736343	7736540	+	0.989848	chr1	7015743	7015940	+
ENSG00000171735	ENSE00001748550	CAMTA1	protein_coding	1	7736930	7737009	+	0.974684	chr1	7016332	7016411	+
ENSG00000171735	ENSE00001700530	CAMTA1	protein_coding	1	7737254	7737570	+	1	chr1	7016656	7016972	+
ENSG00000171735	ENSE00001731966	CAMTA1	protein_coding	1	7737958	7738482	+	1	chr1	7017360	7017884	+
ENSG00000171735	ENSG00000171735.2_M3	CAMTA1	protein_coding	1	7744834	7745022	+	0.994681	chr1	7024436	7024624	+
ENSG00000171735	ENSG00000171735.4_M2	CAMTA1	protein_coding	1	7745844	7746091	+	1	chr1	7025445	7025692	+
ENSG00000171735	ENSE00001151421	CAMTA1	protein_coding	1	7747709	7747781	+	0.986111	chr1	7027310	7027382	+
ENSG00000171735	ENSE00001881578	CAMTA1	protein_coding	1	7749770	7749791	+	1	chr1	7029330	7029351	+
ENSG00000171735	ENSE00001151415	CAMTA1	protein_coding	1	7751198	7751392	+	0.994845	chr1	7030760	7030954	+
ENSG00000171735	ENSE00001151407	CAMTA1	protein_coding	1	7752458	7752533	+	0.986667	chr1	7032017	7032092	+
ENSG00000171735	ENSE00001327525	CAMTA1	protein_coding	1	7755637	7755668	+	1	chr1	7035196	7035227	+
ENSG00000171735	ENSG00000171735.3_M3	CAMTA1	protein_coding	1	7766458	7769706	+	0.99415	chr1	7046015	7049258	+
ENSG00000049245	ENSE00001474297	VAMP3	protein_coding	1	7771268	7771385	+	0.957265	chr1	7050824	7050941	+
ENSG00000049245	ENSE00001887092	VAMP3	protein_coding	1	7772706	7773198	+	0.985772	chr1	7052272	7052765	+
ENSG00000049245	ENSE00003491204	VAMP3	protein_coding	1	7773441	7773511	+	1	chr1	7053008	7053078	+
ENSG00000269925	ENSE00003365809	RP3-467L1.6	sense_intronic	1	7776382	7776775	+	0.987277	chr1	7055944	7056337	+
ENSG00000049245	ENSG00000049245.1_M2	VAMP3	protein_coding	1	7777096	7777318	+	1	chr1	7056655	7056877	+
ENSG00000049245	ENSE00003477988	VAMP3	protein_coding	1	7778117	7778169	+	1	chr1	7057677	7057729	+
ENSG00000049245	ENSG00000049245.2_M2	VAMP3	protein_coding	1	7779625	7781432	+	0.991146	chr1	7059175	7060986	+
ENSG00000049246	ENSE00001312715	PER3	protein_coding	1	7784319	7784376	+	0.929825	chr1	7063871	7063928	+
ENSG00000049246	ENSE00003718663	PER3	protein_coding	1	7784428	7784468	+	0.96	chr1	7063959	7063999	+
ENSG00000049246	ENSG00000049246.1_M2	PER3	protein_coding	1	7784653	7785005	+	0.985795	chr1	7064184	7064536	+
ENSG00000049246	ENSE00003590005	PER3	protein_coding	1	7786720	7786836	+	0.982759	chr1	7066251	7066367	+
ENSG00000049246	ENSE00001944347	PER3	protein_coding	1	7787197	7787246	+	0.980392	chr1	7066736	7066785	+
ENSG00000049246	ENSG00000049246.1_M3	PER3	protein_coding	1	7787321	7788570	+	0.986389	chr1	7066861	7068105	+
ENSG00000049246	ENSG00000049246.3_M2	PER3	protein_coding	1	7793956	7794008	+	1	chr1	7073511	7073563	+
ENSG00000049246	ENSE00000844091	PER3	protein_coding	1	7798524	7798673	+	0.986577	chr1	7078070	7078219	+
ENSG00000049246	ENSE00000401690	PER3	protein_coding	1	7801112	7801191	+	1	chr1	7080659	7080738	+
ENSG00000049246	ENSG00000049246.4_M2	PER3	protein_coding	1	7803046	7803153	+	1	chr1	7082596	7082703	+
ENSG00000049246	ENSG00000049246.5_M2	PER3	protein_coding	1	7803691	7803958	+	0.992509	chr1	7083241	7083508	+
ENSG00000049246	ENSE00000401693	PER3	protein_coding	1	7808892	7808998	+	0.990566	chr1	7088416	7088522	+
ENSG00000049246	ENSG00000049246.6_M2	PER3	protein_coding	1	7809892	7810241	+	0.977077	chr1	7089412	7089761	+
ENSG00000236266	ENSE00001685262_F1	RP3-467L1.4	antisense	1	7810347	7810437	-	0.988889	chr1	7089867	7089957	-
ENSG00000236266	ENSE00001685262_F2	RP3-467L1.4	antisense	1	7810588	7810716	-	0.976562	chr1	7090108	7090236	-
ENSG00000236266	ENSE00001667172	RP3-467L1.4	antisense	1	7811488	7811604	-	0.991379	chr1	7091008	7091124	-
ENSG00000049246	ENSE00000401696	PER3	protein_coding	1	7819284	7819420	+	0.985294	chr1	7098873	7099009	+
ENSG00000049246	ENSE00000737659	PER3	protein_coding	1	7820114	7820239	+	0.992	chr1	7099701	7099825	+
ENSG00000049246	ENSE00000401718	PER3	protein_coding	1	7820466	7820640	+	0.994253	chr1	7100049	7100223	+
ENSG00000049246	ENSE00000401699	PER3	protein_coding	1	7826479	7826710	+	0.995671	chr1	7106073	7106304	+
ENSG00000236266	ENSE00001739884_F1	RP3-467L1.4	antisense	1	7827103	7827117	-	1	chr1	7106693	7106707	-
ENSG00000049246	ENSE00000737507_F1	PER3	protein_coding	1	7827342	7827815	+	0.980973	chr1	7106932	7107405	+
ENSG00000049246	ENSE00000737423	PER3	protein_coding	1	7835761	7835945	+	1	chr1	7115315	7115499	+
ENSG00000049246	ENSG00000049246.7_M2	PER3	protein_coding	1	7836807	7837149	+	0.994152	chr1	7116362	7116704	+
ENSG00000049246	ENSG00000049246.2_M3	PER3	protein_coding	1	7842671	7843082	+	0.992701	chr1	7122212	7122623	+
ENSG00000049246	ENSG00000049246.8_M2	PER3	protein_coding	1	7843950	7845177	+	0.979625	chr1	7123494	7124720	+
ENSG00000049247	ENSE00001474197	UTS2	protein_coding	1	7846691	7846766	-	0.973333	chr1	7126229	7126304	-
ENSG00000049247	ENSG00000049247.1_M3	UTS2	protein_coding	1	7847613	7847882	-	0.977695	chr1	7127152	7127417	-
ENSG00000049247	ENSE00000737420	UTS2	protein_coding	1	7849639	7849683	-	0.98	chr1	7129403	7129447	-
ENSG00000049247	ENSE00000900905	UTS2	protein_coding	1	7850811	7850922	-	0.990991	chr1	7130572	7130683	-
ENSG00000049247	ENSG00000049247.2_M3	UTS2	protein_coding	1	7852900	7853118	-	0.990826	chr1	7132657	7132875	-
ENSG00000049247	ENSG00000049247.1_M2	UTS2	protein_coding	1	7853306	7853512	-	1	chr1	7133065	7133271	-
ENSG00000049249	ENSG00000049249.1_M2	TNFRSF9	protein_coding	1	7915893	7920923	-	0.9833	chr1	7194710	7199724	-
ENSG00000049249	ENSE00001843715	TNFRSF9	protein_coding	1	7921799	7922021	-	0.990991	chr1	7200585	7200807	-
ENSG00000049249	ENSG00000049249.2_M2	TNFRSF9	protein_coding	1	7933126	7933296	-	0.988235	chr1	7211942	7212112	-
ENSG00000049249	ENSG00000049249.3_M2	TNFRSF9	protein_coding	1	7935012	7935143	-	0.984733	chr1	7213829	7213960	-
ENSG00000049249	ENSE00001874979	TNFRSF9	protein_coding	1	7936459	7936563	-	1	chr1	7215264	7215368	-
ENSG00000049249	ENSE00002813071	TNFRSF9	protein_coding	1	7937689	7937756	-	1	chr1	7216494	7216561	-
ENSG00000049249	ENSG00000049249.4_M2	TNFRSF9	protein_coding	1	7938192	7938330	-	0.992754	chr1	7216997	7217135	-
ENSG00000049249	ENSE00000737094	TNFRSF9	protein_coding	1	7938720	7938828	-	1	chr1	7217525	7217633	-
ENSG00000049249	ENSE00001474161	TNFRSF9	protein_coding	1	7939894	7940078	-	0.98913	chr1	7218718	7218902	-
ENSG00000049249	ENSG00000049249.5_M2	TNFRSF9	protein_coding	1	7940783	7940933	-	0.986667	chr1	7219607	7219756	-
ENSG00000270330	ENSE00003490904	RP5-892F13.2	processed_pseudogene	1	7942371	7942726	+	0.95493	chr1	7221170	7221515	+
ENSG00000049249	ENSE00003715141	TNFRSF9	protein_coding	1	7943138	7943165	-	1	chr1	7221926	7221953	-
ENSG00000116288	ENSE00001835211	PARK7	protein_coding	1	7954290	7954323	+	1	chr1	7231511	7231544	+
ENSG00000116288	ENSG00000116288.1_M5	PARK7	protein_coding	1	7961662	7961793	+	0.984733	chr1	7238852	7238983	+
ENSG00000116288	ENSG00000116288.1_M2	PARK7	protein_coding	1	7961893	7962101	+	0.995192	chr1	7239065	7239273	+
ENSG00000116288	ENSE00001947084	PARK7	protein_coding	1	7969084	7969148	+	1	chr1	7246275	7246339	+
ENSG00000116288	ENSG00000116288.1_M3	PARK7	protein_coding	1	7970893	7971521	+	0.987261	chr1	7248087	7248714	+
ENSG00000116288	ENSE00001889169	PARK7	protein_coding	1	7971628	7971957	+	0.993921	chr1	7248821	7249151	+
ENSG00000200344	ENSE00001438237	Y_RNA	misc_RNA	1	7982880	7982983	-	1	chr1	7260057	7260160	-
ENSG00000116288	ENSG00000116288.1_M7	PARK7	protein_coding	1	7984863	7985505	+	0.995327	chr1	7262041	7262683	+
ENSG00000116285	ENSE00001943628	ERRFI1	protein_coding	1	8004403	8004558	-	0.974194	chr1	7280833	7280988	-
ENSG00000116285	ENSG00000116285.1_M6	ERRFI1	protein_coding	1	8011718	8015400	-	0.995926	chr1	7288147	7291831	-
ENSG00000116285	ENSG00000116285.1_M2	ERRFI1	protein_coding	1	8015494	8015692	-	0.994949	chr1	7291925	7292123	-
ENSG00000116285	ENSG00000116285.1_M3	ERRFI1	protein_coding	1	8026157	8026308	-	0.993377	chr1	7302587	7302738	-
ENSG00000238290	ENSE00001607166	RP11-431K24.1	lincRNA	1	8029226	8029357	+	0.992366	chr1	7305611	7305742	+
ENSG00000238290	ENSE00001801731	RP11-431K24.1	lincRNA	1	8121473	8122702	+	0.981286	chr1	7405236	7406462	+
ENSG00000229305	ENSE00001603804	RP11-431K24.2	processed_pseudogene	1	8189823	8190331	+	0.990157	chr1	7473802	7474310	+
ENSG00000229305	ENSE00001667795	RP11-431K24.2	processed_pseudogene	1	8191215	8191495	+	0.985714	chr1	7475746	7476026	+
ENSG00000229305	ENSE00001693065	RP11-431K24.2	processed_pseudogene	1	8192181	8192254	+	0.986301	chr1	7476726	7476799	+
ENSG00000229305	ENSE00001712319	RP11-431K24.2	processed_pseudogene	1	8192556	8192770	+	0.981308	chr1	7477101	7477315	+
ENSG00000227634	ENSE00003786026	LINC01714	lincRNA	1	8202428	8202876	+	0.991071	chr1	7486983	7487431	+
ENSG00000200975	ENSE00001438868	RNU1-7P	snRNA	1	8206433	8206597	-	0.987805	chr1	7490988	7491152	-
ENSG00000227634	ENSG00000227634.1_M2	LINC01714	lincRNA	1	8208666	8208873	+	0.980676	chr1	7493217	7493424	+
ENSG00000227634	ENSE00001668066	LINC01714	lincRNA	1	8210486	8210595	+	0.981651	chr1	7495033	7495142	+
ENSG00000227634	ENSE00001688895	LINC01714	lincRNA	1	8214624	8214678	+	1	chr1	7499156	7499210	+
ENSG00000227634	ENSE00001657534	LINC01714	lincRNA	1	8215078	8215210	+	0.977273	chr1	7499606	7499737	+
ENSG00000233645	ENSE00001608235	RP11-431K24.4	lincRNA	1	8218189	8218533	-	0.991279	chr1	7503079	7503423	-
ENSG00000251977	ENSE00002088445	RNU6-991P	snRNA	1	8292156	8292263	-	0.971963	chr1	7609769	7609876	-
ENSG00000162426	ENSE00001895492	SLC45A1	protein_coding	1	8317825	8318186	+	0.99723	chr1	7635340	7635701	+
ENSG00000162426	ENSG00000162426.1_M2	SLC45A1	protein_coding	1	8324305	8324726	+	0.988124	chr1	7642241	7642657	+
ENSG00000162426	ENSE00001474060	SLC45A1	protein_coding	1	8325297	8325390	+	1	chr1	7643229	7643322	+
ENSG00000162426	ENSE00001474059	SLC45A1	protein_coding	1	8325817	8326042	+	0.991111	chr1	7643749	7643974	+
ENSG00000162426	ENSG00000162426.1_M3	SLC45A1	protein_coding	1	8330137	8330936	+	0.991239	chr1	7648032	7648831	+
ENSG00000162426	ENSE00003551212	SLC45A1	protein_coding	1	8335436	8335590	+	0.980519	chr1	7653563	7653717	+
ENSG00000162426	ENSE00001942116	SLC45A1	protein_coding	1	8336078	8336109	+	0.960784	chr1	7654201	7654232	+
ENSG00000162426	ENSE00003658326	SLC45A1	protein_coding	1	8337815	8337992	+	0.983051	chr1	7655938	7656115	+
ENSG00000162426	ENSE00003469548	SLC45A1	protein_coding	1	8339492	8339698	+	0.995146	chr1	7657615	7657821	+
ENSG00000142599	ENSG00000142599.1_M2	RERE	protein_coding	1	8355418	8355599	-	1	chr1	7670329	7670510	-
ENSG00000142599	ENSE00001230273	RERE	protein_coding	1	8356099	8356246	-	1	chr1	7671010	7671157	-
ENSG00000142599	ENSE00000955057	RERE	protein_coding	1	8359763	8359986	-	0.995516	chr1	7674674	7674897	-
ENSG00000142599	ENSG00000142599.2_M2	RERE	protein_coding	1	8360111	8361490	-	0.992748	chr1	7675023	7676402	-
ENSG00000142599	ENSE00001230292	RERE	protein_coding	1	8361762	8361876	-	0.991228	chr1	7676674	7676788	-
ENSG00000142599	ENSE00001041607	RERE	protein_coding	1	8362682	8362844	-	0.987654	chr1	7677594	7677756	-
ENSG00000142599	ENSG00000142599.3_M2	RERE	protein_coding	1	8363709	8364255	-	0.994505	chr1	7678622	7679168	-
ENSG00000142599	ENSE00003584579	RERE	protein_coding	1	8364745	8364838	-	1	chr1	7679658	7679751	-
ENSG00000142599	ENSG00000142599.1_M4	RERE	protein_coding	1	8365811	8365974	-	1	chr1	7680722	7680885	-
ENSG00000142599	ENSG00000142599.4_M2	RERE	protein_coding	1	8422726	8422807	-	1	chr1	7737118	7737199	-
ENSG00000142599	ENSG00000142599.5_M2	RERE	protein_coding	1	8423166	8423419	-	0.988142	chr1	7737557	7737810	-
ENSG00000142599	ENSE00001886280	RERE	protein_coding	1	8423560	8423666	-	1	chr1	7737951	7738057	-
ENSG00000142599	ENSE00001816352	RERE	protein_coding	1	8424014	8424234	-	0.981818	chr1	7738405	7738625	-
ENSG00000232912	ENSE00001734095	RP5-1115A15.1	antisense	1	8424644	8424701	+	0.982456	chr1	7739035	7739092	+
ENSG00000142599	ENSE00001908278	RERE	protein_coding	1	8424787	8425212	-	0.990588	chr1	7739178	7739603	-
ENSG00000232912	ENSE00001777903	RP5-1115A15.1	antisense	1	8425637	8425754	+	0.957265	chr1	7740028	7740145	+
ENSG00000232912	ENSE00001784843	RP5-1115A15.1	antisense	1	8428481	8428588	+	0.990654	chr1	7742862	7742969	+
ENSG00000232912	ENSG00000232912.1_M2	RP5-1115A15.1	antisense	1	8429826	8430041	+	0.972093	chr1	7744205	7744420	+
ENSG00000232912	ENSE00001752357	RP5-1115A15.1	antisense	1	8434632	8434838	+	0.995146	chr1	7748759	7748965	+
ENSG00000142599	ENSG00000142599.6_M2	RERE	protein_coding	1	8464969	8466023	-	0.99241	chr1	7779109	7780164	-
ENSG00000142599	ENSG00000142599.7_M2	RERE	protein_coding	1	8495062	8495162	-	1	chr1	7808640	7808740	-
ENSG00000142599	ENSE00003561191	RERE	protein_coding	1	8497404	8497529	-	1	chr1	7811008	7811133	-
ENSG00000142599	ENSE00003477817	RERE	protein_coding	1	8508626	8508675	-	1	chr1	7819495	7819544	-
ENSG00000221083	ENSE00001564791	SNORA77	snoRNA	1	8511794	8511919	-	1	chr1	7822627	7822752	-
ENSG00000270282	ENSE00003664062	RP5-1115A15.2	processed_pseudogene	1	8512652	8513021	+	0.99187	chr1	7823169	7823537	+
ENSG00000142599	ENSE00001938852	RERE	protein_coding	1	8519709	8519792	-	0.975904	chr1	7830188	7830271	-
ENSG00000142599	ENSG00000142599.1_M3	RERE	protein_coding	1	8525758	8526039	-	0.996441	chr1	7836265	7836545	-
ENSG00000142599	ENSG00000142599.8_M2	RERE	protein_coding	1	8541213	8541318	-	1	chr1	7852419	7852524	-
ENSG00000142599	ENSG00000142599.9_M2	RERE	protein_coding	1	8556474	8556571	-	1	chr1	7867701	7867798	-
ENSG00000142599	ENSE00003459584	RERE	protein_coding	1	8557417	8557523	-	1	chr1	7868650	7868756	-
ENSG00000142599	ENSE00001872026	RERE	protein_coding	1	8590784	8590841	-	1	chr1	7901962	7902019	-
ENSG00000142599	ENSE00001954196	RERE	protein_coding	1	8703054	8703219	-	0.993939	chr1	8014972	8015137	-
ENSG00000142599	ENSE00001840854	RERE	protein_coding	1	8753430	8753838	-	1	chr1	8066288	8066696	-
ENSG00000142599	ENSE00001230091	RERE	protein_coding	1	8792403	8792588	-	1	chr1	8105344	8105529	-
ENSG00000222511	ENSE00001590397	Y_RNA	misc_RNA	1	8796570	8796673	-	1	chr1	8109496	8109599	-
ENSG00000226545	ENSE00001630085	RP4-633I8.3	unprocessed_pseudogene	1	8798474	8798691	+	0.990783	chr1	8111393	8111610	+
ENSG00000226545	ENSE00001674302	RP4-633I8.3	unprocessed_pseudogene	1	8799308	8799506	+	0.989899	chr1	8112228	8112426	+
ENSG00000228423	ENSE00001597866	RP4-633I8.4	lincRNA	1	8806778	8807051	-	0.974359	chr1	8119704	8119972	-
ENSG00000142599	ENSG00000142599.10_M2	RERE	protein_coding	1	8817159	8817643	-	0.987603	chr1	8131050	8131536	-
ENSG00000229716	ENSE00001635580	RPL23AP19	processed_pseudogene	1	8831006	8831375	+	0.95122	chr1	8145123	8145483	+
ENSG00000074800	ENSG00000074800.1_M2	ENO1	protein_coding	1	8861001	8861429	-	0.983645	chr1	8175205	8175633	-
ENSG00000074800	ENSE00003473774	ENO1	protein_coding	1	8862886	8862945	-	0.983051	chr1	8177094	8177153	-
ENSG00000074800	ENSE00003462332	ENO1	protein_coding	1	8863890	8864092	-	0.99505	chr1	8178096	8178298	-
ENSG00000074800	ENSE00003490109	ENO1	protein_coding	1	8865284	8865482	-	0.994949	chr1	8179482	8179680	-
ENSG00000074800	ENSG00000074800.2_M2	ENO1	protein_coding	1	8866278	8866501	-	0.995516	chr1	8180477	8180700	-
ENSG00000274258	ENSE00003741900	MIR6728	miRNA	1	8866501	8866590	-	0.977528	chr1	8180700	8180789	-
ENSG00000074800	ENSE00003558670	ENO1	protein_coding	1	8867116	8867250	-	0.992537	chr1	8181315	8181449	-
ENSG00000074800	ENSE00003508132	ENO1	protein_coding	1	8867987	8868057	-	0.985714	chr1	8182170	8182240	-
ENSG00000074800	ENSE00001840455	ENO1	protein_coding	1	8870171	8870408	-	0.962025	chr1	8184366	8184603	-
ENSG00000074800	ENSG00000074800.3_M2	ENO1	protein_coding	1	8870451	8871297	-	0.991726	chr1	8184647	8185496	-
ENSG00000074800	ENSG00000074800.4_M2	ENO1	protein_coding	1	8871351	8871986	-	0.987402	chr1	8185550	8186185	-
ENSG00000074800	ENSG00000074800.5_M2	ENO1	protein_coding	1	8874823	8874917	-	0.989362	chr1	8189007	8189101	-
ENSG00000236269	ENSE00001782887	ENO1-IT1	sense_intronic	1	8875787	8876031	-	0.995902	chr1	8189966	8190210	-
ENSG00000236269	ENSE00001777811	ENO1-IT1	sense_intronic	1	8877507	8878007	-	0.986	chr1	8191679	8192182	-
ENSG00000074800	ENSG00000074800.1_M4	ENO1	protein_coding	1	8878579	8878834	-	0.984314	chr1	8192741	8192996	-
ENSG00000074800	ENSE00001928990_F2	ENO1	protein_coding	1	8878960	8879249	-	0.982699	chr1	8193122	8193411	-
ENSG00000230679	ENSE00001750428	ENO1-AS1	antisense	1	8879564	8879894	+	0.990909	chr1	8193726	8194056	+
ENSG00000201725	ENSE00001439618	RNU6-304P	snRNA	1	8883426	8883533	-	0.962617	chr1	8197601	8197708	-
ENSG00000131686	ENSG00000131686.1_M5	CA6	protein_coding	1	8945866	8945965	+	0.979798	chr1	8258981	8259080	+
ENSG00000131686	ENSG00000131686.1_M2	CA6	protein_coding	1	8949262	8949442	+	0.966667	chr1	8262369	8262549	+
ENSG00000131686	ENSE00001913776	CA6	protein_coding	1	8951422	8952651	+	0.983727	chr1	8264532	8265761	+
ENSG00000131686	ENSG00000131686.2_M2	CA6	protein_coding	1	8957136	8957285	+	0.979866	chr1	8270202	8270351	+
ENSG00000131686	ENSE00003531235	CA6	protein_coding	1	8962586	8962656	+	1	chr1	8293827	8293897	+
ENSG00000131686	ENSE00003504110	CA6	protein_coding	1	8970866	8970981	+	0.991304	chr1	8302121	8302236	+
ENSG00000131686	ENSE00001473920	CA6	protein_coding	1	8974346	8974444	+	0.959184	chr1	8305620	8305716	+
ENSG00000265141	ENSE00002694550	RN7SL451P	misc_RNA	1	8979575	8979874	-	0.986622	chr1	8310802	8311105	-
ENSG00000197241	ENSE00001609188	SLC2A7	protein_coding	1	9003299	9003518	-	1	chr1	8334530	8334752	-
ENSG00000197241	ENSE00001065128	SLC2A7	protein_coding	1	9007309	9007385	-	0.986842	chr1	8338556	8338632	-
ENSG00000197241	ENSE00001065159	SLC2A7	protein_coding	1	9010142	9010244	-	1	chr1	8341395	8341497	-
ENSG00000197241	ENSE00001330901	SLC2A7	protein_coding	1	9013524	9013635	-	1	chr1	8344772	8344883	-
ENSG00000197241	ENSE00001065167	SLC2A7	protein_coding	1	9014680	9014868	-	0.989362	chr1	8345928	8346116	-
ENSG00000197241	ENSE00001065126	SLC2A7	protein_coding	1	9015116	9015242	-	0.992063	chr1	8346364	8346490	-
ENSG00000197241	ENSE00001065122	SLC2A7	protein_coding	1	9018222	9018375	-	1	chr1	8349499	8349652	-
ENSG00000197241	ENSE00001319861	SLC2A7	protein_coding	1	9019208	9019333	-	0.992	chr1	8350495	8350620	-
ENSG00000197241	ENSE00001545307	SLC2A7	protein_coding	1	9022917	9023078	-	0.987578	chr1	8354205	8354366	-
ENSG00000197241	ENSE00001545308	SLC2A7	protein_coding	1	9024975	9025074	-	0.989899	chr1	8356278	8356377	-
ENSG00000197241	ENSE00001545309	SLC2A7	protein_coding	1	9026294	9026345	-	1	chr1	8357597	8357648	-
ENSG00000142583	ENSE00001608607	SLC2A5	protein_coding	1	9035106	9037789	-	0.983973	chr1	8366376	8369055	-
ENSG00000142583	ENSE00001720327	SLC2A5	protein_coding	1	9037896	9038024	-	0.992188	chr1	8369159	8369287	-
ENSG00000142583	ENSE00003547268	SLC2A5	protein_coding	1	9038430	9038506	-	0.986842	chr1	8369693	8369769	-
ENSG00000142583	ENSE00003598624	SLC2A5	protein_coding	1	9038827	9038929	-	1	chr1	8370090	8370192	-
ENSG00000142583	ENSG00000142583.1_M3	SLC2A5	protein_coding	1	9039551	9039987	-	0.993119	chr1	8370815	8371251	-
ENSG00000142583	ENSG00000142583.1_M4	SLC2A5	protein_coding	1	9040063	9041937	-	0.982924	chr1	8371327	8373201	-
ENSG00000142583	ENSG00000142583.1_M2	SLC2A5	protein_coding	1	9047609	9047734	-	1	chr1	8378811	8378936	-
ENSG00000142583	ENSG00000142583.2_M2	SLC2A5	protein_coding	1	9057447	9057608	-	0.993789	chr1	8388432	8388593	-
ENSG00000142583	ENSE00002752925	SLC2A5	protein_coding	1	9058151	9058250	-	0.989899	chr1	8389142	8389241	-
ENSG00000142583	ENSG00000142583.2_M4	SLC2A5	protein_coding	1	9069503	9069851	-	0.982759	chr1	8399787	8400131	-
ENSG00000142583	ENSE00001890461	SLC2A5	protein_coding	1	9071672	9071727	-	1	chr1	8401938	8401993	-
ENSG00000142583	ENSE00001920020	SLC2A5	protein_coding	1	9072048	9072265	-	0.990783	chr1	8402279	8402495	-
ENSG00000142583	ENSE00001894721	SLC2A5	protein_coding	1	9072303	9072385	-	0.987805	chr1	8402533	8402615	-
ENSG00000142583	ENSE00001856795	SLC2A5	protein_coding	1	9073075	9073122	-	0.960784	chr1	8403305	8403352	-
ENSG00000142583	ENSG00000142583.2_M3	SLC2A5	protein_coding	1	9085013	9085166	-	0.980392	chr1	8415314	8415467	-
ENSG00000142583	ENSG00000142583.3_M3	SLC2A5	protein_coding	1	9088371	9088478	-	0.990654	chr1	8418683	8418790	-
ENSG00000180758	ENSE00001773183	GPR157	protein_coding	1	9105485	9105680	-	0.974359	chr1	8435852	8436047	-
ENSG00000180758	ENSG00000180758.1_M3	GPR157	protein_coding	1	9111168	9111489	-	0.978193	chr1	8441847	8442168	-
ENSG00000180758	ENSG00000180758.2_M2	GPR157	protein_coding	1	9128644	9129170	-	0.992395	chr1	8459125	8459651	-
ENSG00000228526	ENSE00003790229_F1	MIR34AHG	lincRNA	1	9148010	9151667	-	0.985781	chr1	8478523	8482191	-
ENSG00000228526	ENSE00003790229_F2	MIR34AHG	lincRNA	1	9151777	9151835	-	1	chr1	8482301	8482359	-
ENSG00000228526	ENSE00003791526_F1	MIR34AHG	lincRNA	1	9181838	9182003	-	0.993939	chr1	8514897	8515062	-
ENSG00000228526	ENSE00003787977_F1	MIR34AHG	lincRNA	1	9182316	9182392	-	1	chr1	8515375	8515451	-
ENSG00000234546	ENSE00001761202_F1	LINC01759	lincRNA	1	9183750	9183807	+	0.982456	chr1	8516811	8516868	+
ENSG00000234546	ENSG00000234546.1_M2	LINC01759	lincRNA	1	9191392	9192089	+	0.984218	chr1	8524543	8525250	+
ENSG00000234546	ENSE00003783956	LINC01759	lincRNA	1	9195884	9196284	+	0.9875	chr1	8529054	8529454	+
ENSG00000228526	ENSE00003784444	MIR34AHG	lincRNA	1	9196911	9196983	-	0.986111	chr1	8530081	8530153	-
ENSG00000281937	ENSE00003782707	RP3-510D11.4	lincRNA	1	9197142	9198906	-	0.988662	chr1	8530312	8532082	-
ENSG00000049239	ENSE00001041640	H6PD	protein_coding	1	9234774	9235066	+	0.969178	chr1	8569001	8569286	+
ENSG00000049239	ENSE00003384789	H6PD	protein_coding	1	9239843	9240018	+	0.982857	chr1	8574097	8574272	+
ENSG00000049239	ENSE00003647605	H6PD	protein_coding	1	9244924	9245561	+	0.992151	chr1	8579176	8579813	+
ENSG00000049239	ENSE00000386079	H6PD	protein_coding	1	9246965	9247083	+	0.983051	chr1	8581204	8581322	+
ENSG00000049239	ENSE00000386080	H6PD	protein_coding	1	9262058	9262328	+	0.985185	chr1	8595355	8595625	+
ENSG00000049239	ENSG00000049239.1_M4	H6PD	protein_coding	1	9263508	9271337	+	0.984161	chr1	8596805	8604634	+
ENSG00000171621	ENSE00001405037	SPSB1	protein_coding	1	9292879	9293071	+	0.953125	chr1	8626234	8626420	+
ENSG00000171621	ENSE00001757622	SPSB1	protein_coding	1	9294527	9294594	+	1	chr1	8627884	8627951	+
ENSG00000171621	ENSE00001545306	SPSB1	protein_coding	1	9351430	9351610	+	0.977778	chr1	8686546	8686726	+
ENSG00000171621	ENSG00000171621.1_M3	SPSB1	protein_coding	1	9355706	9356585	+	0.992036	chr1	8690964	8691843	+
ENSG00000171621	ENSG00000171621.2_M3	SPSB1	protein_coding	1	9367447	9369532	+	0.98705	chr1	8702729	8704816	+
ENSG00000252956	ENSE00002089424	RNA5SP40	rRNA	1	9437668	9437778	-	1	chr1	8778033	8778143	-
ENSG00000235263	ENSE00001787692	RP13-392I16.1	lincRNA	1	9501091	9501548	-	0.980306	chr1	8839231	8839688	-
ENSG00000235263	ENSE00001740208	RP13-392I16.1	lincRNA	1	9503220	9503471	-	0.988048	chr1	8841272	8841523	-
ENSG00000171612	ENSE00001307331	SLC25A33	protein_coding	1	9582298	9585179	+	0.987851	chr1	8934779	8937658	+
ENSG00000188807	ENSE00001864591	TMEM201	protein_coding	1	9588921	9589043	+	0.991803	chr1	8941385	8941507	+
ENSG00000188807	ENSE00001680944	TMEM201	protein_coding	1	9595889	9596010	+	1	chr1	8948361	8948482	+
ENSG00000188807	ENSG00000188807.1_M2	TMEM201	protein_coding	1	9596858	9597053	+	1	chr1	8949326	8949521	+
ENSG00000188807	ENSE00001378607	TMEM201	protein_coding	1	9598448	9598625	+	1	chr1	8950916	8951093	+
ENSG00000188807	ENSE00001365697	TMEM201	protein_coding	1	9601104	9601454	+	0.997143	chr1	8953564	8953914	+
ENSG00000188807	ENSG00000188807.2_M2	TMEM201	protein_coding	1	9602068	9604954	+	0.985447	chr1	8954528	8957415	+
ENSG00000188807	ENSE00002070303	TMEM201	protein_coding	1	9606213	9606638	+	0.983529	chr1	8958659	8959084	+
ENSG00000188807	ENSG00000188807.1_M3	TMEM201	protein_coding	1	9607556	9607789	+	0.995708	chr1	8960001	8960234	+
ENSG00000188807	ENSE00001473754	TMEM201	protein_coding	1	9609839	9609911	+	1	chr1	8962515	8962587	+
ENSG00000188807	ENSE00001378492	TMEM201	protein_coding	1	9610505	9610805	+	0.986667	chr1	8963168	8963468	+
ENSG00000188807	ENSE00002076670	TMEM201	protein_coding	1	9611014	9611073	+	1	chr1	8963677	8963736	+
ENSG00000188807	ENSE00003502159	TMEM201	protein_coding	1	9611752	9611890	+	0.992754	chr1	8964417	8964555	+
ENSG00000188807	ENSG00000188807.2_M3	TMEM201	protein_coding	1	9612985	9614873	+	0.98411	chr1	8965651	8967545	+
ENSG00000171608	ENSG00000171608.1_M2	PIK3CD	protein_coding	1	9651731	9651802	+	1	chr1	9035499	9035570	+
ENSG00000179840	ENSE00001473539	PIK3CD-AS1	antisense	1	9652609	9654043	-	0.987448	chr1	9036377	9037833	-
ENSG00000179840	ENSE00001473545	PIK3CD-AS1	antisense	1	9654197	9654586	-	0.966581	chr1	9037987	9038385	-
ENSG00000233268	ENSE00001525860	RP11-558F24.2	processed_pseudogene	1	9660827	9660918	-	1	chr1	9043884	9043975	-
ENSG00000233268	ENSE00001800879	RP11-558F24.2	processed_pseudogene	1	9662296	9662626	-	0.987879	chr1	9045353	9045683	-
ENSG00000231789	ENSE00003455420	PIK3CD-AS2	antisense	1	9672425	9672719	-	0.982993	chr1	9055444	9055738	-
ENSG00000231789	ENSE00001786522	PIK3CD-AS2	antisense	1	9680711	9681135	-	0.985849	chr1	9063411	9063835	-
ENSG00000231789	ENSE00001602270	PIK3CD-AS2	antisense	1	9687334	9687555	-	1	chr1	9070036	9070257	-
ENSG00000171608	ENSE00001947197	PIK3CD	protein_coding	1	9688175	9688313	+	0.992754	chr1	9070877	9071015	+
ENSG00000171608	ENSE00001384987	PIK3CD	protein_coding	1	9691466	9691571	+	0.990476	chr1	9074181	9074286	+
ENSG00000171608	ENSE00001810548	PIK3CD	protein_coding	1	9691674	9691946	+	1	chr1	9074389	9074661	+
ENSG00000171608	ENSE00001405694	PIK3CD	protein_coding	1	9710197	9710280	+	0.951807	chr1	9092901	9092984	+
ENSG00000171608	ENSE00002860381	PIK3CD	protein_coding	1	9710423	9710596	+	0.988439	chr1	9093127	9093300	+
ENSG00000171608	ENSG00000171608.2_M2	PIK3CD	protein_coding	1	9715540	9715769	+	1	chr1	9098265	9098494	+
ENSG00000171608	ENSG00000171608.3_M2	PIK3CD	protein_coding	1	9715848	9716163	+	0.993651	chr1	9098573	9098888	+
ENSG00000171608	ENSG00000171608.4_M2	PIK3CD	protein_coding	1	9716275	9716619	+	0.991279	chr1	9099000	9099344	+
ENSG00000171608	ENSG00000171608.5_M2	PIK3CD	protein_coding	1	9716958	9717108	+	1	chr1	9099683	9099833	+
ENSG00000171608	ENSG00000171608.6_M2	PIK3CD	protein_coding	1	9717536	9717626	+	1	chr1	9100261	9100351	+
ENSG00000171608	ENSE00001149626	PIK3CD	protein_coding	1	9718693	9718915	+	1	chr1	9101418	9101640	+
ENSG00000171608	ENSE00001149616	PIK3CD	protein_coding	1	9719920	9720017	+	0.989691	chr1	9102647	9102744	+
ENSG00000171608	ENSE00001149505	PIK3CD	protein_coding	1	9720111	9720242	+	0.984733	chr1	9102838	9102969	+
ENSG00000171608	ENSG00000171608.7_M2	PIK3CD	protein_coding	1	9720433	9720661	+	0.97807	chr1	9103159	9103387	+
ENSG00000171608	ENSG00000171608.8_M2	PIK3CD	protein_coding	1	9720741	9720909	+	1	chr1	9103467	9103635	+
ENSG00000171608	ENSG00000171608.1_M4	PIK3CD	protein_coding	1	9721124	9721248	+	0.991935	chr1	9103850	9103974	+
ENSG00000171608	ENSE00001180753	PIK3CD	protein_coding	1	9721443	9721587	+	1	chr1	9104169	9104313	+
ENSG00000171608	ENSE00001180748	PIK3CD	protein_coding	1	9721760	9721860	+	1	chr1	9104486	9104586	+
ENSG00000171608	ENSE00001180741	PIK3CD	protein_coding	1	9721974	9722153	+	1	chr1	9104700	9104879	+
ENSG00000171608	ENSE00001149574	PIK3CD	protein_coding	1	9722243	9722356	+	0.99115	chr1	9104969	9105082	+
ENSG00000171608	ENSE00001149551	PIK3CD	protein_coding	1	9723124	9723292	+	0.988095	chr1	9105850	9106018	+
ENSG00000171608	ENSE00001643426	PIK3CD	protein_coding	1	9723968	9724092	+	0.991935	chr1	9106694	9106818	+
ENSG00000171608	ENSG00000171608.2_M4	PIK3CD	protein_coding	1	9726908	9729025	+	0.982995	chr1	9109639	9111758	+
ENSG00000171603	ENSG00000171603.1_M2	CLSTN1	protein_coding	1	9729114	9730705	-	0.989315	chr1	9111847	9113463	-
ENSG00000171603	ENSG00000171603.2_M2	CLSTN1	protein_coding	1	9731121	9731390	-	0.98513	chr1	9113894	9114163	-
ENSG00000171603	ENSE00003542540	CLSTN1	protein_coding	1	9731760	9731896	-	1	chr1	9114537	9114673	-
ENSG00000171603	ENSG00000171603.3_M2	CLSTN1	protein_coding	1	9733400	9733546	-	0.979452	chr1	9116176	9116322	-
ENSG00000171603	ENSE00001149387	CLSTN1	protein_coding	1	9733971	9734142	-	0.988304	chr1	9116747	9116918	-
ENSG00000171603	ENSE00001149395	CLSTN1	protein_coding	1	9734947	9735174	-	0.995595	chr1	9117730	9117957	-
ENSG00000171603	ENSE00001149402	CLSTN1	protein_coding	1	9735466	9735615	-	0.993289	chr1	9118249	9118398	-
ENSG00000171603	ENSE00001149407	CLSTN1	protein_coding	1	9735884	9736042	-	1	chr1	9118667	9118825	-
ENSG00000171603	ENSE00001149415	CLSTN1	protein_coding	1	9737497	9737554	-	1	chr1	9120278	9120335	-
ENSG00000171603	ENSE00001149423	CLSTN1	protein_coding	1	9741093	9741256	-	0.993865	chr1	9123914	9124077	-
ENSG00000171603	ENSE00001149433	CLSTN1	protein_coding	1	9743883	9744005	-	1	chr1	9126708	9126830	-
ENSG00000171603	ENSE00001149442	CLSTN1	protein_coding	1	9744394	9744643	-	0.995984	chr1	9127219	9127468	-
ENSG00000171603	ENSG00000171603.4_M2	CLSTN1	protein_coding	1	9749460	9749646	-	0.994624	chr1	9132303	9132489	-
ENSG00000171603	ENSG00000171603.5_M2	CLSTN1	protein_coding	1	9749763	9750167	-	0.992574	chr1	9132606	9133010	-
ENSG00000171603	ENSG00000171603.6_M2	CLSTN1	protein_coding	1	9751472	9751681	-	0.990431	chr1	9134344	9134553	-
ENSG00000171603	ENSE00001149476	CLSTN1	protein_coding	1	9755113	9755309	-	1	chr1	9137984	9138180	-
ENSG00000171603	ENSE00001149484	CLSTN1	protein_coding	1	9756480	9756510	-	1	chr1	9139354	9139384	-
ENSG00000171603	ENSE00001149488	CLSTN1	protein_coding	1	9773271	9773394	-	0.99187	chr1	9156243	9156366	-
ENSG00000271264	ENSE00003555398	MZT1P1	processed_pseudogene	1	9780821	9780900	+	0.987342	chr1	9163813	9163892	+
ENSG00000271264	ENSE00003554368	MZT1P1	processed_pseudogene	1	9781073	9781240	+	1	chr1	9164065	9164232	+
ENSG00000171603	ENSG00000171603.7_M2	CLSTN1	protein_coding	1	9823642	9824526	-	0.9819	chr1	9206927	9207811	-
ENSG00000280113	ENSG00000280113.1_M2	RP11-84A14.7	TEC	1	9826288	9828271	-	0.98941	chr1	9209560	9211544	-
ENSG00000178585	ENSE00001374198_F1	CTNNBIP1	protein_coding	1	9848275	9848317	-	0.92	chr1	9231021	9231059	-
ENSG00000178585	ENSE00001374198_F2	CTNNBIP1	protein_coding	1	9848466	9849368	-	0.991131	chr1	9231208	9232108	-
ENSG00000178585	ENSE00001374198_F3	CTNNBIP1	protein_coding	1	9849474	9849985	-	0.992172	chr1	9232212	9232723	-
ENSG00000178585	ENSG00000178585.1_M4	CTNNBIP1	protein_coding	1	9850154	9850776	-	0.993569	chr1	9232892	9233518	-
ENSG00000178585	ENSE00001267940	CTNNBIP1	protein_coding	1	9871186	9871277	-	0.989011	chr1	9253948	9254039	-
ENSG00000178585	ENSE00001600669	CTNNBIP1	protein_coding	1	9871968	9872088	-	0.991667	chr1	9254730	9254850	-
ENSG00000178585	ENSE00001643659	CTNNBIP1	protein_coding	1	9877904	9877989	-	1	chr1	9260634	9260719	-
ENSG00000178585	ENSE00001473268	CTNNBIP1	protein_coding	1	9878139	9878176	-	0.980392	chr1	9260869	9260906	-
ENSG00000178585	ENSE00001726112	CTNNBIP1	protein_coding	1	9883704	9883738	-	1	chr1	9266430	9266464	-
ENSG00000178585	ENSE00001473278	CTNNBIP1	protein_coding	1	9893008	9893237	-	0.995633	chr1	9275815	9276044	-
ENSG00000178585	ENSG00000178585.1_M2	CTNNBIP1	protein_coding	1	9910094	9910336	-	0.987603	chr1	9301949	9302191	-
ENSG00000162441	ENSE00001938854	LZIC	protein_coding	1	9922112	9922358	-	0.98374	chr1	9313977	9314224	-
ENSG00000162441	ENSG00000162441.1_M4	LZIC	protein_coding	1	9928938	9930457	-	0.986833	chr1	9323113	9324629	-
ENSG00000162441	ENSG00000162441.1_M2	LZIC	protein_coding	1	9931890	9932180	-	0.972414	chr1	9326053	9326341	-
ENSG00000162441	ENSE00003412513	LZIC	protein_coding	1	9932802	9932898	-	1	chr1	9326963	9327059	-
ENSG00000162441	ENSE00002963127	LZIC	protein_coding	1	9934761	9934860	-	0.989899	chr1	9328924	9329023	-
ENSG00000162441	ENSG00000162441.2_M2	LZIC	protein_coding	1	9935491	9935627	-	1	chr1	9329657	9329793	-
ENSG00000162441	ENSE00003591741	LZIC	protein_coding	1	9936518	9936627	-	1	chr1	9330683	9330792	-
ENSG00000162441	ENSG00000162441.3_M2	LZIC	protein_coding	1	9942623	9942782	-	0.993711	chr1	9336838	9336997	-
ENSG00000228150	ENSE00001704248	RP11-84A14.4	sense_intronic	1	9942922	9943025	+	0.990291	chr1	9337137	9337240	+
ENSG00000162441	ENSE00001473225	LZIC	protein_coding	1	9943248	9943329	-	0.987654	chr1	9337463	9337544	-
ENSG00000162441	ENSE00001473132	LZIC	protein_coding	1	9943348	9943407	-	0.983051	chr1	9337563	9337622	-
ENSG00000173614	ENSG00000173614.1_M3	NMNAT1	protein_coding	1	9943427	9943515	+	1	chr1	9337642	9337730	+
ENSG00000202415	ENSE00001440308	RN7SKP269	misc_RNA	1	9947317	9947636	+	0.987461	chr1	9341535	9341854	+
ENSG00000228150	ENSE00001792659	RP11-84A14.4	sense_intronic	1	9949637	9949974	+	0.991098	chr1	9343872	9344209	+
ENSG00000283611	ENSE00003800229	RP11-84A14.6	unitary_pseudogene	1	9952338	9952469	-	0.977099	chr1	9346573	9346704	-
ENSG00000283611	ENSE00003794107	RP11-84A14.6	unitary_pseudogene	1	9955820	9955915	-	1	chr1	9350060	9350155	-
ENSG00000283611	ENSE00003800216	RP11-84A14.6	unitary_pseudogene	1	9960713	9960832	-	1	chr1	9355139	9355258	-
ENSG00000265521	ENSE00002688669	MIR5697	miRNA	1	9967380	9967458	+	0.987179	chr1	9361789	9361867	+
ENSG00000173614	ENSG00000173614.1_M2	NMNAT1	protein_coding	1	9972017	9972503	+	0.987654	chr1	9366397	9366883	+
ENSG00000173614	ENSE00001509738	NMNAT1	protein_coding	1	9981255	9981766	+	0.990215	chr1	9382511	9383023	+
ENSG00000173614	ENSG00000173614.2_M3	NMNAT1	protein_coding	1	9982300	9983140	+	0.995238	chr1	9383557	9384399	+
ENSG00000173614	ENSG00000173614.3_M2	NMNAT1	protein_coding	1	9983290	9984282	+	0.991935	chr1	9384549	9385541	+
ENSG00000173614	ENSG00000173614.4_M2	NMNAT1	protein_coding	1	9984568	9985501	+	0.993569	chr1	9385827	9386760	+
ENSG00000162444	ENSG00000162444.1_M2	RBP7	protein_coding	1	9997205	9997331	+	0.992063	chr1	9398762	9398889	+
ENSG00000162444	ENSE00003477589	RBP7	protein_coding	1	10015781	10016020	+	0.991632	chr1	9429223	9429462	+
ENSG00000130939	ENSG00000130939.1_M3	UBE4B	protein_coding	1	10032831	10033694	+	0.997683	chr1	9446743	9447606	+
ENSG00000224340	ENSE00001599927	RP11-496H15.2	processed_pseudogene	1	10054444	10054781	-	0.994065	chr1	9468379	9468716	-
ENSG00000233623	ENSE00001711782	PGAM1P11	processed_pseudogene	1	10058670	10058943	+	0.981685	chr1	9472584	9472854	+
ENSG00000233623	ENSE00001699200	PGAM1P11	processed_pseudogene	1	10059241	10059648	+	0.980344	chr1	9473152	9473559	+
ENSG00000130939	ENSE00003468897	UBE4B	protein_coding	1	10072027	10072214	+	1	chr1	9485962	9486149	+
ENSG00000130939	ENSE00001472938	UBE4B	protein_coding	1	10072453	10073118	+	0.992481	chr1	9486388	9487055	+
ENSG00000130939	ENSE00003629025	UBE4B	protein_coding	1	10095460	10095596	+	1	chr1	9509448	9509584	+
ENSG00000130939	ENSG00000130939.1_M2	UBE4B	protein_coding	1	10100860	10101195	+	0.997015	chr1	9514805	9515140	+
ENSG00000130939	ENSG00000130939.2_M2	UBE4B	protein_coding	1	10102947	10103185	+	1	chr1	9516882	9517120	+
ENSG00000130939	ENSE00001049393	UBE4B	protein_coding	1	10105515	10105744	+	0.991266	chr1	9519401	9519630	+
ENSG00000130939	ENSE00001049374	UBE4B	protein_coding	1	10106196	10106583	+	0.997416	chr1	9520082	9520469	+
ENSG00000130939	ENSE00001813204	UBE4B	protein_coding	1	10107330	10107374	+	1	chr1	9521216	9521260	+
ENSG00000130939	ENSE00003597416	UBE4B	protein_coding	1	10117458	10117600	+	1	chr1	9531392	9531534	+
ENSG00000130939	ENSE00003482592	UBE4B	protein_coding	1	10119512	10119613	+	1	chr1	9533437	9533538	+
ENSG00000130939	ENSG00000130939.3_M2	UBE4B	protein_coding	1	10121961	10122076	+	1	chr1	9535881	9535996	+
ENSG00000130939	ENSE00003508484	UBE4B	protein_coding	1	10126793	10126877	+	1	chr1	9540722	9540806	+
ENSG00000130939	ENSG00000130939.4_M2	UBE4B	protein_coding	1	10128338	10129448	+	0.996396	chr1	9542258	9543369	+
ENSG00000130939	ENSE00003507429	UBE4B	protein_coding	1	10130499	10130616	+	1	chr1	9544423	9544540	+
ENSG00000130939	ENSE00003656751	UBE4B	protein_coding	1	10130714	10130813	+	1	chr1	9544638	9544737	+
ENSG00000130939	ENSG00000130939.5_M2	UBE4B	protein_coding	1	10132368	10132482	+	1	chr1	9546297	9546411	+
ENSG00000130939	ENSE00003465669	UBE4B	protein_coding	1	10134987	10135186	+	0.98995	chr1	9548908	9549107	+
ENSG00000130939	ENSE00002806202	UBE4B	protein_coding	1	10137066	10137205	+	1	chr1	9550992	9551131	+
ENSG00000130939	ENSG00000130939.6_M2	UBE4B	protein_coding	1	10144939	10145599	+	0.978788	chr1	9558875	9559535	+
ENSG00000130939	ENSE00001049375	UBE4B	protein_coding	1	10146962	10147090	+	1	chr1	9560907	9561035	+
ENSG00000130939	ENSE00001049390	UBE4B	protein_coding	1	10149183	10149282	+	1	chr1	9563134	9563233	+
ENSG00000130939	ENSE00002856460	UBE4B	protein_coding	1	10161141	10161286	+	0.993103	chr1	9585045	9585190	+
ENSG00000201746	ENSE00001809209	RNU6-828P	snRNA	1	10163267	10163374	+	1	chr1	9587172	9587279	+
ENSG00000130939	ENSE00001948088	UBE4B	protein_coding	1	10166243	10166342	+	1	chr1	9590151	9590250	+
ENSG00000130939	ENSE00003562801	UBE4B	protein_coding	1	10168135	10168270	+	1	chr1	9592039	9592174	+
ENSG00000130939	ENSG00000130939.2_M3	UBE4B	protein_coding	1	10170955	10171329	+	0.994652	chr1	9594861	9595235	+
ENSG00000130939	ENSE00003471584	UBE4B	protein_coding	1	10178643	10178818	+	0.994286	chr1	9602928	9603103	+
ENSG00000130939	ENSE00001858683	UBE4B	protein_coding	1	10179015	10179167	+	1	chr1	9603299	9603451	+
ENSG00000130939	ENSE00003485095	UBE4B	protein_coding	1	10179415	10179562	+	1	chr1	9603701	9603848	+
ENSG00000130939	ENSG00000130939.1_M4	UBE4B	protein_coding	1	10179894	10181239	+	0.989591	chr1	9604180	9605531	+
ENSG00000054523	ENSE00001891053	KIF1B	protein_coding	1	10210804	10210878	+	1	chr1	9626267	9626341	+
ENSG00000054523	ENSE00001426249	KIF1B	protein_coding	1	10211615	10211738	+	0.97561	chr1	9627078	9627198	+
ENSG00000054523	ENSE00001472735	KIF1B	protein_coding	1	10230763	10230997	+	0.995726	chr1	9652703	9652937	+
ENSG00000054523	ENSG00000054523.1_M2	KIF1B	protein_coding	1	10232249	10232434	+	0.994595	chr1	9654178	9654363	+
ENSG00000054523	ENSE00001362535	KIF1B	protein_coding	1	10256246	10256323	+	1	chr1	9678175	9678252	+
ENSG00000054523	ENSE00000741117	KIF1B	protein_coding	1	10258492	10258672	+	1	chr1	9680432	9680612	+
ENSG00000054523	ENSE00001362525	KIF1B	protein_coding	1	10261904	10261970	+	1	chr1	9683805	9683871	+
ENSG00000054523	ENSE00001362517	KIF1B	protein_coding	1	10271501	10271579	+	1	chr1	9703919	9703997	+
ENSG00000054523	ENSE00001362516	KIF1B	protein_coding	1	10272240	10272306	+	0.984848	chr1	9704658	9704724	+
ENSG00000054523	ENSE00001671750	KIF1B	protein_coding	1	10273013	10273031	+	0.96	chr1	9705427	9705445	+
ENSG00000054523	ENSE00000740694	KIF1B	protein_coding	1	10275427	10275503	+	1	chr1	9707748	9707824	+
ENSG00000054523	ENSE00001631513	KIF1B	protein_coding	1	10276320	10276399	+	1	chr1	9708641	9708720	+
ENSG00000054523	ENSE00001362508	KIF1B	protein_coding	1	10277985	10278128	+	1	chr1	9710293	9710436	+
ENSG00000054523	ENSG00000054523.2_M2	KIF1B	protein_coding	1	10278557	10279138	+	0.994836	chr1	9710865	9711450	+
ENSG00000054523	ENSG00000054523.1_M4	KIF1B	protein_coding	1	10282321	10282533	+	0.995283	chr1	9714631	9714843	+
ENSG00000054523	ENSE00003580537	KIF1B	protein_coding	1	10291081	10291161	+	1	chr1	9723386	9723466	+
ENSG00000054523	ENSG00000054523.3_M2	KIF1B	protein_coding	1	10292046	10292334	+	0.993056	chr1	9724353	9724641	+
ENSG00000054523	ENSE00001711594	KIF1B	protein_coding	1	10295085	10295165	+	1	chr1	9727387	9727467	+
ENSG00000054523	ENSE00001148985	KIF1B	protein_coding	1	10295659	10295766	+	1	chr1	9727961	9728068	+
ENSG00000054523	ENSE00001148977	KIF1B	protein_coding	1	10296581	10296665	+	0.988095	chr1	9728886	9728970	+
ENSG00000054523	ENSE00001148969	KIF1B	protein_coding	1	10296896	10297077	+	1	chr1	9729201	9729382	+
ENSG00000054523	ENSE00001148960	KIF1B	protein_coding	1	10297173	10297246	+	1	chr1	9729477	9729550	+
ENSG00000054523	ENSG00000054523.4_M2	KIF1B	protein_coding	1	10303162	10306464	+	0.994549	chr1	9735790	9739088	+
ENSG00000054523	ENSE00001472763_F2	KIF1B	protein_coding	1	10306757	10308597	+	0.98913	chr1	9739381	9741213	+
ENSG00000054523	ENSE00000740957	KIF1B	protein_coding	1	10320042	10320136	+	0.989362	chr1	9752674	9752768	+
ENSG00000054523	ENSE00001148945	KIF1B	protein_coding	1	10321708	10321857	+	1	chr1	9754344	9754493	+
ENSG00000054523	ENSE00000869736	KIF1B	protein_coding	1	10323883	10324062	+	1	chr1	9756520	9756699	+
ENSG00000054523	ENSE00001148930	KIF1B	protein_coding	1	10324757	10324895	+	1	chr1	9757393	9757531	+
ENSG00000054523	ENSE00001148923	KIF1B	protein_coding	1	10326110	10326359	+	0.995984	chr1	9758743	9758992	+
ENSG00000054523	ENSE00001148914	KIF1B	protein_coding	1	10334519	10334638	+	1	chr1	9767168	9767287	+
ENSG00000054523	ENSE00001148908	KIF1B	protein_coding	1	10336656	10336742	+	1	chr1	9769312	9769398	+
ENSG00000054523	ENSE00001049426	KIF1B	protein_coding	1	10337073	10337203	+	1	chr1	9769729	9769859	+
ENSG00000054523	ENSE00001148894	KIF1B	protein_coding	1	10337370	10337533	+	1	chr1	9770026	9770189	+
ENSG00000054523	ENSE00001148888	KIF1B	protein_coding	1	10339768	10339859	+	1	chr1	9772425	9772516	+
ENSG00000054523	ENSE00001049427	KIF1B	protein_coding	1	10342049	10342168	+	1	chr1	9774701	9774820	+
ENSG00000054523	ENSE00001148872	KIF1B	protein_coding	1	10343231	10343287	+	1	chr1	9775883	9775939	+
ENSG00000054523	ENSE00001948570	KIF1B	protein_coding	1	10344774	10344917	+	0.993007	chr1	9777424	9777567	+
ENSG00000054523	ENSG00000054523.5_M2	KIF1B	protein_coding	1	10345620	10345953	+	0.993994	chr1	9778270	9778603	+
ENSG00000054523	ENSE00003610594	KIF1B	protein_coding	1	10347760	10347827	+	0.985075	chr1	9780401	9780468	+
ENSG00000054523	ENSE00003651030	KIF1B	protein_coding	1	10348648	10348733	+	1	chr1	9781292	9781377	+
ENSG00000054523	ENSG00000054523.6_M2	KIF1B	protein_coding	1	10352630	10352736	+	1	chr1	9785036	9785142	+
ENSG00000054523	ENSE00003530256	KIF1B	protein_coding	1	10360928	10361043	+	0.991304	chr1	9793371	9793486	+
ENSG00000054523	ENSG00000054523.7_M2	KIF1B	protein_coding	1	10361691	10361825	+	0.992537	chr1	9794134	9794268	+
ENSG00000054523	ENSE00000359247	KIF1B	protein_coding	1	10363282	10363344	+	1	chr1	9795725	9795787	+
ENSG00000054523	ENSG00000054523.1_M3	KIF1B	protein_coding	1	10365099	10365648	+	0.989071	chr1	9798508	9799057	+
ENSG00000054523	ENSG00000054523.8_M2	KIF1B	protein_coding	1	10368466	10368538	+	0.986111	chr1	9801878	9801950	+
ENSG00000054523	ENSE00000897633	KIF1B	protein_coding	1	10371140	10371262	+	1	chr1	9804484	9804606	+
ENSG00000054523	ENSE00001049430	KIF1B	protein_coding	1	10374315	10374465	+	0.993333	chr1	9806956	9807106	+
ENSG00000054523	ENSE00001049428	KIF1B	protein_coding	1	10374853	10375046	+	0.994819	chr1	9807494	9807687	+
ENSG00000054523	ENSE00001065317	KIF1B	protein_coding	1	10375254	10375373	+	1	chr1	9807895	9808014	+
ENSG00000054523	ENSG00000054523.1_M5	KIF1B	protein_coding	1	10376544	10381603	+	0.989128	chr1	9809170	9814220	+
ENSG00000142657	ENSE00001933545	PGD	protein_coding	1	10398591	10398751	+	0.98125	chr1	9833584	9833745	+
ENSG00000142657	ENSG00000142657.1_M4	PGD	protein_coding	1	10399043	10399125	+	1	chr1	9834037	9834119	+
ENSG00000142657	ENSG00000142657.2_M4	PGD	protein_coding	1	10399497	10400008	+	0.988258	chr1	9834491	9835002	+
ENSG00000142657	ENSG00000142657.3_M2	PGD	protein_coding	1	10412833	10413251	+	0.995215	chr1	9847658	9848076	+
ENSG00000142657	ENSE00001854088	PGD	protein_coding	1	10415291	10415392	+	1	chr1	9850125	9850226	+
ENSG00000142657	ENSG00000142657.5_M2	PGD	protein_coding	1	10418811	10418925	+	0.964912	chr1	9853649	9853763	+
ENSG00000142657	ENSG00000142657.3_M4	PGD	protein_coding	1	10419416	10420144	+	0.987637	chr1	9862130	9862858	+
ENSG00000271989	ENSE00003696641_F1	RP4-736L20.3	antisense	1	10429880	10430101	-	0.9819	chr1	9872619	9872839	-
ENSG00000175279	ENSE00003505048	CENPS	protein_coding	1	10433841	10433965	+	1	chr1	9876593	9876717	+
ENSG00000175279	ENSE00003290091	CENPS	protein_coding	1	10434656	10434690	+	1	chr1	9877408	9877442	+
ENSG00000175279	ENSG00000175279.1_M2	CENPS	protein_coding	1	10440122	10440413	+	1	chr1	9882872	9883163	+
ENSG00000241563	ENSE00001472620	CORT	protein_coding	1	10449718	10450322	+	0.993377	chr1	9903549	9904154	+
ENSG00000251503	ENSG00000251503.1_M2	APITD1-CORT	protein_coding	1	10451902	10452153	+	0.98008	chr1	9905749	9905998	+
ENSG00000160049	ENSE00001472587_F1	DFFA	protein_coding	1	10456521	10458554	-	0.979833	chr1	9910307	9912324	-
ENSG00000160049	ENSE00001472587_F2	DFFA	protein_coding	1	10458772	10459089	-	0.977918	chr1	9912528	9912843	-
ENSG00000160049	ENSG00000160049.1_M2	DFFA	protein_coding	1	10459338	10461702	-	0.978426	chr1	9913092	9915445	-
ENSG00000160049	ENSG00000160049.1_M3	DFFA	protein_coding	1	10462467	10463209	-	0.986523	chr1	9916211	9916953	-
ENSG00000160049	ENSE00002938221	DFFA	protein_coding	1	10463430	10463620	-	0.994737	chr1	9917172	9917361	-
ENSG00000160049	ENSE00002764057	DFFA	protein_coding	1	10467189	10467332	-	0.979021	chr1	9920917	9921060	-
ENSG00000160049	ENSE00002751749	DFFA	protein_coding	1	10469176	10469338	-	1	chr1	9922904	9923066	-
ENSG00000142655	ENSE00001914420_F1	PEX14	protein_coding	1	10472287	10472322	+	0.980392	chr1	9926018	9926053	+
ENSG00000142655	ENSE00001914420_F2	PEX14	protein_coding	1	10472526	10472580	+	1	chr1	9926257	9926311	+
ENSG00000142655	ENSG00000142655.1_M2	PEX14	protein_coding	1	10474886	10475002	+	1	chr1	9928620	9928736	+
ENSG00000142655	ENSE00003490284	PEX14	protein_coding	1	10495273	10495321	+	1	chr1	9948984	9949032	+
ENSG00000142655	ENSE00001872489	PEX14	protein_coding	1	10517027	10517131	+	0.990385	chr1	9970678	9970782	+
ENSG00000142655	ENSE00001842816	PEX14	protein_coding	1	10535887	10536060	+	0.988439	chr1	9989576	9989749	+
ENSG00000142655	ENSG00000142655.1_M3	PEX14	protein_coding	1	10536212	10536572	+	0.988889	chr1	9989902	9990262	+
ENSG00000142655	ENSE00003509237	PEX14	protein_coding	1	10599237	10599366	+	1	chr1	10053146	10053275	+
ENSG00000243267	ENSE00001923945	RN7SL614P	misc_RNA	1	10616835	10617115	+	0.996429	chr1	10070575	10070855	+
ENSG00000142655	ENSE00002820780	PEX14	protein_coding	1	10618331	10618417	+	0.988372	chr1	10072071	10072157	+
ENSG00000142655	ENSG00000142655.2_M2	PEX14	protein_coding	1	10623018	10623286	+	1	chr1	10076756	10077024	+
ENSG00000142655	ENSE00000955671	PEX14	protein_coding	1	10624339	10624437	+	0.989796	chr1	10078089	10078187	+
ENSG00000142655	ENSE00000955672	PEX14	protein_coding	1	10627271	10627363	+	1	chr1	10081017	10081109	+
ENSG00000142655	ENSE00001472541	PEX14	protein_coding	1	10629530	10630758	+	0.992671	chr1	10083276	10084510	+
ENSG00000130940	ENSG00000130940.1_M3	CASZ1	protein_coding	1	10636603	10639240	-	0.969662	chr1	10090360	10092994	-
ENSG00000272078	ENSE00003700990_F1	RP4-734G22.3	antisense	1	10640059	10640077	+	0.98	chr1	10093838	10093856	+
ENSG00000130940	ENSE00002072704	CASZ1	protein_coding	1	10642081	10642322	-	0.995851	chr1	10095860	10096101	-
ENSG00000130940	ENSE00002825992	CASZ1	protein_coding	1	10642858	10643000	-	0.992958	chr1	10096637	10096779	-
ENSG00000130940	ENSE00002885067	CASZ1	protein_coding	1	10643159	10643311	-	0.986842	chr1	10096938	10097090	-
ENSG00000130940	ENSG00000130940.1_M2	CASZ1	protein_coding	1	10644916	10645088	-	1	chr1	10098697	10098869	-
ENSG00000130940	ENSE00001472502	CASZ1	protein_coding	1	10646127	10646326	-	1	chr1	10099911	10100110	-
ENSG00000130940	ENSE00001065376_F1	CASZ1	protein_coding	1	10647212	10647247	-	1	chr1	10101000	10101035	-
ENSG00000272078	ENSE00003698215_F1	RP4-734G22.3	antisense	1	10648139	10649069	+	0.996774	chr1	10101927	10102857	+
ENSG00000272078	ENSE00003698215_F2	RP4-734G22.3	antisense	1	10649192	10649282	+	0.977778	chr1	10102980	10103070	+
ENSG00000272078	ENSE00003698215_F3	RP4-734G22.3	antisense	1	10649437	10650483	+	0.987572	chr1	10103225	10104268	+
ENSG00000272078	ENSE00003698215_F4	RP4-734G22.3	antisense	1	10650755	10650940	+	0.967568	chr1	10104540	10104730	+
ENSG00000272078	ENSE00003698215_F5	RP4-734G22.3	antisense	1	10651100	10652983	+	0.988848	chr1	10104890	10106772	+
ENSG00000272078	ENSE00003698215_F6	RP4-734G22.3	antisense	1	10654218	10654333	+	0.982609	chr1	10108007	10108123	+
ENSG00000130940	ENSE00003491714	CASZ1	protein_coding	1	10654418	10654591	-	0.988439	chr1	10108208	10108381	-
ENSG00000130940	ENSE00003527639	CASZ1	protein_coding	1	10655648	10655813	-	0.993939	chr1	10109438	10109603	-
ENSG00000130940	ENSE00003613254	CASZ1	protein_coding	1	10656645	10656736	-	1	chr1	10110435	10110526	-
ENSG00000130940	ENSG00000130940.2_M2	CASZ1	protein_coding	1	10658006	10658576	-	0.994737	chr1	10111787	10112357	-
ENSG00000130940	ENSG00000130940.2_M3	CASZ1	protein_coding	1	10659701	10661398	-	0.993518	chr1	10113475	10115172	-
ENSG00000130940	ENSE00003499527	CASZ1	protein_coding	1	10665082	10665571	-	0.989775	chr1	10118831	10119320	-
ENSG00000130940	ENSE00003533685	CASZ1	protein_coding	1	10693873	10693912	-	1	chr1	10147595	10147634	-
ENSG00000130940	ENSE00001902135	CASZ1	protein_coding	1	10694296	10694479	-	1	chr1	10148018	10148201	-
ENSG00000130940	ENSE00001849353	CASZ1	protein_coding	1	10704195	10704562	-	0.991826	chr1	10157906	10158273	-
ENSG00000130940	ENSG00000130940.3_M2	CASZ1	protein_coding	1	10705491	10705575	-	0.988095	chr1	10159202	10159286	-
ENSG00000130940	ENSE00001401205	CASZ1	protein_coding	1	10760700	10760857	-	0.993631	chr1	10212825	10212982	-
ENSG00000130940	ENSG00000130940.4_M2	CASZ1	protein_coding	1	10796563	10796650	-	1	chr1	10248732	10248819	-
ENSG00000225158	ENSE00001619683	HSPE1P24	processed_pseudogene	1	10895760	10895998	+	0.995798	chr1	10348053	10348291	+
ENSG00000175262	ENSG00000175262.1_M5	C1orf127	protein_coding	1	10947642	10949814	-	0.97744	chr1	10400243	10402417	-
ENSG00000175262	ENSE00003331392	C1orf127	protein_coding	1	10954018	10954142	-	0.991935	chr1	10406595	10406719	-
ENSG00000175262	ENSE00003272129	C1orf127	protein_coding	1	10954989	10955186	-	0.994924	chr1	10407554	10407751	-
ENSG00000175262	ENSE00003389747	C1orf127	protein_coding	1	10957022	10957107	-	1	chr1	10409590	10409675	-
ENSG00000175262	ENSG00000175262.1_M2	C1orf127	protein_coding	1	10957584	10957753	-	0.970414	chr1	10410151	10410320	-
ENSG00000175262	ENSE00003317474	C1orf127	protein_coding	1	10958713	10958752	-	1	chr1	10411279	10411318	-
ENSG00000175262	ENSG00000175262.2_M2	C1orf127	protein_coding	1	10964127	10964271	-	1	chr1	10416709	10416853	-
ENSG00000175262	ENSE00003665854	C1orf127	protein_coding	1	10966357	10966482	-	0.992	chr1	10418953	10419078	-
ENSG00000175262	ENSE00003660665	C1orf127	protein_coding	1	10969969	10970089	-	0.983333	chr1	10422561	10422681	-
ENSG00000175262	ENSG00000175262.3_M2	C1orf127	protein_coding	1	10976155	10976256	-	0.990099	chr1	10430150	10430251	-
ENSG00000175262	ENSE00003573257	C1orf127	protein_coding	1	10982011	10982037	-	0.98	chr1	10435981	10436007	-
ENSG00000171824	ENSE00001168258	EXOSC10	protein_coding	1	11087447	11087591	-	0.993056	chr1	10538480	10538624	-
ENSG00000171824	ENSE00001168264	EXOSC10	protein_coding	1	11087799	11087910	-	0.990991	chr1	10538833	10538944	-
ENSG00000171824	ENSE00001168272	EXOSC10	protein_coding	1	11088122	11088198	-	0.986842	chr1	10539156	10539232	-
ENSG00000171824	ENSE00001168279	EXOSC10	protein_coding	1	11090553	11090668	-	0.991304	chr1	10541599	10541714	-
ENSG00000171824	ENSE00001168288	EXOSC10	protein_coding	1	11091013	11091179	-	1	chr1	10542044	10542210	-
ENSG00000171824	ENSE00002747043	EXOSC10	protein_coding	1	11098019	11098156	-	0.985401	chr1	10556372	10556509	-
ENSG00000230337	ENSE00001647887_F2	RP4-635E18.6	antisense	1	11099881	11099910	+	1	chr1	10558245	10558274	+
ENSG00000230337	ENSG00000230337.2_M2	RP4-635E18.6	antisense	1	11101800	11102100	+	1	chr1	10560136	10560436	+
ENSG00000198793	ENSG00000198793.1_M3	MTOR	protein_coding	1	11106534	11107500	-	0.990683	chr1	10564862	10565827	-
ENSG00000198793	ENSE00003580213	MTOR	protein_coding	1	11108180	11108286	-	1	chr1	10566503	10566609	-
ENSG00000198793	ENSG00000198793.1_M2	MTOR	protein_coding	1	11109289	11109370	-	1	chr1	10567616	10567697	-
ENSG00000198793	ENSE00003523148	MTOR	protein_coding	1	11109648	11109729	-	1	chr1	10567975	10568056	-
ENSG00000198793	ENSE00001835765	MTOR	protein_coding	1	11111513	11111753	-	0.995833	chr1	10569841	10570081	-
ENSG00000198793	ENSE00003601602	MTOR	protein_coding	1	11112851	11112917	-	0.984848	chr1	10571570	10571636	-
ENSG00000198793	ENSG00000198793.2_M2	MTOR	protein_coding	1	11114317	11114629	-	0.99359	chr1	10573035	10573347	-
ENSG00000198793	ENSE00003486342	MTOR	protein_coding	1	11114812	11114887	-	1	chr1	10573532	10573607	-
ENSG00000198793	ENSG00000198793.2_M3	MTOR	protein_coding	1	11115395	11115663	-	1	chr1	10574116	10574384	-
ENSG00000198793	ENSE00001167801	MTOR	protein_coding	1	11117003	11117086	-	1	chr1	10575729	10575812	-
ENSG00000198793	ENSE00001167809	MTOR	protein_coding	1	11121245	11121368	-	0.99187	chr1	10580252	10580375	-
ENSG00000198793	ENSE00001167814	MTOR	protein_coding	1	11121978	11122126	-	0.986486	chr1	10580983	10581131	-
ENSG00000198793	ENSE00001167821	MTOR	protein_coding	1	11124497	11124633	-	0.992647	chr1	10583492	10583628	-
ENSG00000198793	ENSE00001167829	MTOR	protein_coding	1	11126621	11126796	-	1	chr1	10585608	10585783	-
ENSG00000198793	ENSE00001167837	MTOR	protein_coding	1	11127009	11127144	-	1	chr1	10585996	10586131	-
ENSG00000198793	ENSE00001167844	MTOR	protein_coding	1	11127623	11127806	-	1	chr1	10586610	10586793	-
ENSG00000198793	ENSE00001167852	MTOR	protein_coding	1	11128003	11128126	-	0.99187	chr1	10586990	10587113	-
ENSG00000198793	ENSE00001167858	MTOR	protein_coding	1	11128453	11128552	-	1	chr1	10587444	10587543	-
ENSG00000198793	ENSE00001167869	MTOR	protein_coding	1	11128854	11128951	-	1	chr1	10587845	10587942	-
ENSG00000198793	ENSE00001041990	MTOR	protein_coding	1	11129737	11129838	-	1	chr1	10588726	10588827	-
ENSG00000198793	ENSG00000198793.3_M2	MTOR	protein_coding	1	11130528	11131558	-	0.992233	chr1	10589517	10590547	-
ENSG00000198793	ENSG00000198793.4_M2	MTOR	protein_coding	1	11131593	11133197	-	0.984414	chr1	10590582	10592182	-
ENSG00000198793	ENSE00003468356	MTOR	protein_coding	1	11134350	11134466	-	1	chr1	10593338	10593454	-
ENSG00000198793	ENSG00000198793.5_M2	MTOR	protein_coding	1	11138953	11139435	-	0.989627	chr1	10597969	10598451	-
ENSG00000198793	ENSG00000198793.6_M2	MTOR	protein_coding	1	11139532	11139660	-	0.992188	chr1	10598548	10598676	-
ENSG00000225602	ENSE00001591967	MTOR-AS1	antisense	1	11143897	11143987	+	0.988889	chr1	10602939	10603029	+
ENSG00000225602	ENSE00001798340	MTOR-AS1	antisense	1	11144423	11144481	+	0.982759	chr1	10603460	10603518	+
ENSG00000198793	ENSG00000198793.7_M2	MTOR	protein_coding	1	11144647	11144666	-	1	chr1	10603684	10603703	-
ENSG00000198793	ENSG00000198793.8_M2	MTOR	protein_coding	1	11144886	11145045	-	0.987421	chr1	10603923	10604082	-
ENSG00000225602	ENSE00001720984	MTOR-AS1	antisense	1	11145152	11145279	+	1	chr1	10604189	10604316	+
ENSG00000198793	ENSE00001167960	MTOR	protein_coding	1	11146675	11146791	-	1	chr1	10605604	10605720	-
ENSG00000225602	ENSE00001605829	MTOR-AS1	antisense	1	11149269	11149537	+	0.992537	chr1	10608325	10608593	+
ENSG00000198793	ENSE00001167966	MTOR	protein_coding	1	11150125	11150226	-	0.990099	chr1	10609181	10609282	-
ENSG00000253086	ENSE00002089554	RNU6-537P	snRNA	1	11152349	11152452	+	0.980583	chr1	10611406	10611509	+
ENSG00000198793	ENSE00001167973	MTOR	protein_coding	1	11157151	11157291	-	1	chr1	10616187	10616327	-
ENSG00000198793	ENSE00001167981	MTOR	protein_coding	1	11167441	11167517	-	1	chr1	10626479	10626555	-
ENSG00000171819	ENSE00001471825	ANGPTL7	protein_coding	1	11189340	11189955	+	0.993496	chr1	10648413	10649029	+
ENSG00000171819	ENSE00001168153	ANGPTL7	protein_coding	1	11192269	11192370	+	0.990099	chr1	10651343	10651444	+
ENSG00000171819	ENSG00000171819.1_M2	ANGPTL7	protein_coding	1	11193579	11193774	+	1	chr1	10652654	10652849	+
ENSG00000171819	ENSG00000171819.2_M2	ANGPTL7	protein_coding	1	11194460	11194659	+	1	chr1	10653534	10653733	+
ENSG00000198793	ENSE00000743767	MTOR	protein_coding	1	11199257	11199403	-	1	chr1	10658335	10658481	-
ENSG00000198793	ENSE00000743769	MTOR	protein_coding	1	11199540	11199703	-	1	chr1	10658618	10658781	-
ENSG00000198793	ENSE00000743771	MTOR	protein_coding	1	11204560	11204703	-	1	chr1	10663642	10663785	-
ENSG00000198793	ENSE00001435329	MTOR	protein_coding	1	11209311	11209458	-	1	chr1	10668416	10668563	-
ENSG00000198793	ENSE00000743775	MTOR	protein_coding	1	11210813	11210906	-	1	chr1	10669917	10670010	-
ENSG00000198793	ENSE00000743777	MTOR	protein_coding	1	11212311	11212474	-	1	chr1	10671415	10671578	-
ENSG00000198793	ENSE00000743779	MTOR	protein_coding	1	11212795	11212908	-	1	chr1	10671905	10672018	-
ENSG00000198793	ENSE00000743781	MTOR	protein_coding	1	11213398	11213566	-	1	chr1	10672508	10672676	-
ENSG00000198793	ENSE00000743783	MTOR	protein_coding	1	11216147	11216234	-	1	chr1	10675258	10675345	-
ENSG00000207451	ENSE00001807916	RNU6-291P	snRNA	1	11226253	11226360	+	0.981308	chr1	10685423	10685530	+
ENSG00000198793	ENSE00000743788	MTOR	protein_coding	1	11230924	11231054	-	1	chr1	10692880	10693010	-
ENSG00000198793	ENSE00000743790	MTOR	protein_coding	1	11231299	11231434	-	1	chr1	10693255	10693390	-
ENSG00000198793	ENSE00000743792	MTOR	protein_coding	1	11232435	11232528	-	1	chr1	10694392	10694485	-
ENSG00000198793	ENSE00000743794	MTOR	protein_coding	1	11233397	11233487	-	0.988889	chr1	10695351	10695441	-
ENSG00000198793	ENSE00000743796	MTOR	protein_coding	1	11234142	11234265	-	1	chr1	10696095	10696218	-
ENSG00000198793	ENSE00000743799	MTOR	protein_coding	1	11237842	11238048	-	0.995146	chr1	10699789	10699995	-
ENSG00000198793	ENSE00000743801	MTOR	protein_coding	1	11238401	11238617	-	0.99537	chr1	10700349	10700565	-
ENSG00000198793	ENSE00000743803	MTOR	protein_coding	1	11240302	11240547	-	0.995918	chr1	10702245	10702490	-
ENSG00000198793	ENSE00000743805	MTOR	protein_coding	1	11241552	11241681	-	0.992248	chr1	10703490	10703619	-
ENSG00000198793	ENSE00000743807	MTOR	protein_coding	1	11243113	11243300	-	0.994652	chr1	10705042	10705229	-
ENSG00000198793	ENSE00000743810	MTOR	protein_coding	1	11247624	11247733	-	1	chr1	10709552	10709661	-
ENSG00000198793	ENSE00000743812	MTOR	protein_coding	1	11247818	11248094	-	1	chr1	10709746	10710022	-
ENSG00000198793	ENSE00000743813	MTOR	protein_coding	1	11253838	11253973	-	0.992593	chr1	10715739	10715874	-
ENSG00000198793	ENSE00000743814	MTOR	protein_coding	1	11255991	11256192	-	1	chr1	10717890	10718091	-
ENSG00000198793	ENSE00000743815	MTOR	protein_coding	1	11256932	11257165	-	1	chr1	10718829	10719062	-
ENSG00000198793	ENSE00000743816	MTOR	protein_coding	1	11258484	11258593	-	1	chr1	10720371	10720480	-
ENSG00000198793	ENSE00000818899	MTOR	protein_coding	1	11259247	11259423	-	0.994318	chr1	10721134	10721310	-
ENSG00000198793	ENSE00001471842	MTOR	protein_coding	1	11262444	11262507	-	0.952381	chr1	10724344	10724407	-
ENSG00000120942	ENSG00000120942.1_M4	UBIAD1	protein_coding	1	11273205	11274060	+	0.989474	chr1	10735195	10736050	+
ENSG00000238199	ENSE00001708098	UBE2V2P3	processed_pseudogene	1	11278615	11278868	-	0.988142	chr1	10740616	10740869	-
ENSG00000238199	ENSE00001706822	UBE2V2P3	processed_pseudogene	1	11279167	11279351	-	0.98913	chr1	10741168	10741352	-
ENSG00000120942	ENSG00000120942.1_M2	UBIAD1	protein_coding	1	11285643	11288434	+	0.988176	chr1	10747660	10750454	+
ENSG00000120942	ENSE00001830541	UBIAD1	protein_coding	1	11293466	11293626	+	0.9875	chr1	10755478	10755638	+
ENSG00000120942	ENSG00000120942.1_M3	UBIAD1	protein_coding	1	11294872	11296049	+	0.984707	chr1	10756894	10758079	+
ENSG00000224338	ENSE00001691865	MTCYBP45	processed_pseudogene	1	11425256	11425821	-	0.975221	chr1	10900455	10901014	-
ENSG00000204624	ENSG00000204624.1_M2	DISP3	protein_coding	1	11479165	11479372	+	0.990338	chr1	10955197	10955404	+
ENSG00000204624	ENSE00001877929	DISP3	protein_coding	1	11481257	11481960	+	0.991465	chr1	10957267	10957970	+
ENSG00000204624	ENSE00001662541	DISP3	protein_coding	1	11500989	11502088	+	0.99545	chr1	10976722	10977821	+
ENSG00000204624	ENSE00001065699	DISP3	protein_coding	1	11502677	11502897	+	0.995455	chr1	10978393	10978613	+
ENSG00000204624	ENSE00001065701	DISP3	protein_coding	1	11514389	11514526	+	0.985401	chr1	10990119	10990256	+
ENSG00000204624	ENSE00001065687	DISP3	protein_coding	1	11515368	11515503	+	0.992593	chr1	10991102	10991237	+
ENSG00000204624	ENSE00001065705	DISP3	protein_coding	1	11516000	11516161	+	1	chr1	10991734	10991895	+
ENSG00000204624	ENSE00001065707	DISP3	protein_coding	1	11517462	11517602	+	0.971429	chr1	10993196	10993336	+
ENSG00000204624	ENSE00001065688	DISP3	protein_coding	1	11519354	11519503	+	0.973154	chr1	10995089	10995238	+
ENSG00000204624	ENSE00001065703	DISP3	protein_coding	1	11520686	11520848	+	0.993827	chr1	10996421	10996583	+
ENSG00000204624	ENSE00001065702	DISP3	protein_coding	1	11523941	11524055	+	0.991228	chr1	10998236	10998350	+
ENSG00000204624	ENSE00001065698	DISP3	protein_coding	1	11525175	11525312	+	0.963504	chr1	10999470	10999607	+
ENSG00000204624	ENSE00001506261	DISP3	protein_coding	1	11526650	11526835	+	1	chr1	11000953	11001138	+
ENSG00000204624	ENSE00001506260	DISP3	protein_coding	1	11529555	11529686	+	1	chr1	11003894	11004025	+
ENSG00000204624	ENSE00001506259	DISP3	protein_coding	1	11529786	11529959	+	1	chr1	11004125	11004298	+
ENSG00000204624	ENSE00001506258	DISP3	protein_coding	1	11530906	11531033	+	0.992126	chr1	11005245	11005372	+
ENSG00000204624	ENSE00001506257	DISP3	protein_coding	1	11531564	11531710	+	0.993151	chr1	11005903	11006049	+
ENSG00000204624	ENSE00001145702	DISP3	protein_coding	1	11533675	11533827	+	0.986842	chr1	11007468	11007628	+
ENSG00000204624	ENSE00003464077	DISP3	protein_coding	1	11534380	11534540	+	0.99375	chr1	11008181	11008341	+
ENSG00000204624	ENSE00003520399	DISP3	protein_coding	1	11535010	11535124	+	0.982456	chr1	11008815	11008929	+
ENSG00000204624	ENSE00003567733	DISP3	protein_coding	1	11535477	11535644	+	0.994012	chr1	11009282	11009449	+
ENSG00000204624	ENSG00000204624.2_M2	DISP3	protein_coding	1	11536323	11537584	+	0.99207	chr1	11010128	11011390	+
ENSG00000235643	ENSE00001740449	LINC01647	lincRNA	1	11609530	11610113	+	0.943396	chr1	11083233	11083815	+
ENSG00000235643	ENSE00001631201	LINC01647	lincRNA	1	11611842	11611978	+	0.985294	chr1	11085602	11085738	+
ENSG00000235643	ENSE00001748771	LINC01647	lincRNA	1	11612789	11613355	+	0.978799	chr1	11086557	11087126	+
ENSG00000116661	ENSE00001817500	FBXO2	protein_coding	1	11648366	11648828	-	0.991342	chr1	11122107	11122570	-
ENSG00000116661	ENSE00001042700	FBXO2	protein_coding	1	11649086	11649225	-	1	chr1	11122813	11122952	-
ENSG00000116661	ENSG00000116661.1_M4	FBXO2	protein_coding	1	11649527	11650074	-	0.996344	chr1	11123254	11123801	-
ENSG00000116661	ENSG00000116661.2_M4	FBXO2	protein_coding	1	11650465	11650834	-	0.98645	chr1	11124192	11124558	-
ENSG00000116661	ENSG00000116661.1_M2	FBXO2	protein_coding	1	11653390	11653529	-	0.964029	chr1	11127108	11127247	-
ENSG00000116661	ENSE00001825606	FBXO2	protein_coding	1	11654030	11654197	-	0.994012	chr1	11127748	11127915	-
ENSG00000116661	ENSE00001042704_F1	FBXO2	protein_coding	1	11654318	11654374	-	1	chr1	11128036	11128095	-
ENSG00000116661	ENSE00001042704_F2	FBXO2	protein_coding	1	11654581	11654682	-	0.990099	chr1	11128302	11128403	-
ENSG00000132879	ENSG00000132879.1_M4	FBXO44	protein_coding	1	11654856	11654952	+	0.96875	chr1	11128577	11128673	+
ENSG00000132879	ENSE00001471636_F1	FBXO44	protein_coding	1	11655327	11655639	+	0.996795	chr1	11129042	11129355	+
ENSG00000116661	ENSE00001827860_F1	FBXO2	protein_coding	1	11655699	11655785	-	1	chr1	11129415	11129501	-
ENSG00000132879	ENSG00000132879.1_M2	FBXO44	protein_coding	1	11655805	11656100	+	0.99661	chr1	11129521	11129816	+
ENSG00000132879	ENSG00000132879.2_M2	FBXO44	protein_coding	1	11658266	11658393	+	1	chr1	11131985	11132112	+
ENSG00000132879	ENSG00000132879.3_M2	FBXO44	protein_coding	1	11658532	11658628	+	0.989583	chr1	11132251	11132347	+
ENSG00000132879	ENSG00000132879.4_M2	FBXO44	protein_coding	1	11658735	11658871	+	0.992647	chr1	11132454	11132590	+
ENSG00000132879	ENSG00000132879.1_M11	FBXO44	protein_coding	1	11661129	11663327	+	0.980892	chr1	11134842	11137033	+
ENSG00000116663	ENSE00001816039	FBXO6	protein_coding	1	11664123	11664255	+	0.984848	chr1	11137827	11137959	+
ENSG00000116663	ENSE00001943205	FBXO6	protein_coding	1	11664485	11664735	+	0.992	chr1	11138199	11138449	+
ENSG00000116663	ENSG00000116663.1_M2	FBXO6	protein_coding	1	11668655	11668944	+	0.99308	chr1	11142042	11142331	+
ENSG00000116663	ENSE00003499839	FBXO6	protein_coding	1	11671265	11671392	+	0.992126	chr1	11146213	11146340	+
ENSG00000116663	ENSG00000116663.2_M2	FBXO6	protein_coding	1	11671927	11672064	+	1	chr1	11146876	11147013	+
ENSG00000116663	ENSE00000818923	FBXO6	protein_coding	1	11673276	11673412	+	1	chr1	11148224	11148360	+
ENSG00000116663	ENSG00000116663.3_M2	FBXO6	protein_coding	1	11673614	11674354	+	0.993243	chr1	11148566	11149306	+
ENSG00000116670	ENSG00000116670.1_M5	MAD2L2	protein_coding	1	11674479	11674816	-	0.991098	chr1	11149431	11149768	-
ENSG00000116670	ENSE00000743991	MAD2L2	protein_coding	1	11675081	11675174	-	1	chr1	11150032	11150125	-
ENSG00000116670	ENSG00000116670.2_M5	MAD2L2	protein_coding	1	11675655	11676140	-	0.989691	chr1	11150606	11151091	-
ENSG00000116670	ENSG00000116670.1_M4	MAD2L2	protein_coding	1	11676808	11677614	-	0.977667	chr1	11151752	11152558	-
ENSG00000116670	ENSG00000116670.1_M8	MAD2L2	protein_coding	1	11680352	11681438	-	0.988029	chr1	11155271	11156354	-
ENSG00000116670	ENSE00001248731	MAD2L2	protein_coding	1	11681737	11682016	-	0.992832	chr1	11156652	11156931	-
ENSG00000116670	ENSG00000116670.2_M4	MAD2L2	protein_coding	1	11691412	11691650	-	0.983193	chr1	11166274	11166512	-
ENSG00000162490	ENSE00001471247	DRAXIN	protein_coding	1	11691728	11691853	+	0.984	chr1	11166590	11166715	+
ENSG00000162490	ENSE00001413796	DRAXIN	protein_coding	1	11706248	11706709	+	0.993492	chr1	11181109	11181570	+
ENSG00000162490	ENSE00001235387	DRAXIN	protein_coding	1	11709274	11709465	+	0.994764	chr1	11184135	11184326	+
ENSG00000162490	ENSE00001065722	DRAXIN	protein_coding	1	11712339	11712429	+	1	chr1	11187255	11187345	+
ENSG00000162490	ENSE00001145592	DRAXIN	protein_coding	1	11715118	11715208	+	1	chr1	11190033	11190123	+
ENSG00000162490	ENSE00001297775	DRAXIN	protein_coding	1	11719583	11725857	+	0.984221	chr1	11194477	11200748	+
ENSG00000177674	ENSG00000177674.1_M10	AGTRAP	protein_coding	1	11736083	11736235	+	0.967105	chr1	11211004	11211151	+
ENSG00000177674	ENSE00001471179	AGTRAP	protein_coding	1	11744532	11744568	+	1	chr1	11219427	11219463	+
ENSG00000177674	ENSG00000177674.1_M8	AGTRAP	protein_coding	1	11745800	11746672	+	0.987385	chr1	11220695	11221566	+
ENSG00000177674	ENSG00000177674.1_M2	AGTRAP	protein_coding	1	11747439	11747545	+	1	chr1	11222329	11222435	+
ENSG00000177674	ENSG00000177674.2_M2	AGTRAP	protein_coding	1	11748414	11748610	+	0.994898	chr1	11223304	11223500	+
ENSG00000177674	ENSG00000177674.1_M11	AGTRAP	protein_coding	1	11750076	11750771	+	0.981295	chr1	11224970	11225659	+
ENSG00000177674	ENSE00001860477	AGTRAP	protein_coding	1	11754424	11754802	+	0.997354	chr1	11229274	11229652	+
ENSG00000215910	ENSE00001796129	C1orf167	protein_coding	1	11761786	11762274	+	0.991803	chr1	11236743	11237232	+
ENSG00000215910	ENSE00001604163	C1orf167	protein_coding	1	11764330	11764482	+	0.986842	chr1	11239288	11239440	+
ENSG00000215910	ENSE00001689173	C1orf167	protein_coding	1	11765856	11766576	+	0.983333	chr1	11240816	11241536	+
ENSG00000215910	ENSG00000215910.1_M2	C1orf167	protein_coding	1	11766741	11767085	+	0.997093	chr1	11241701	11242045	+
ENSG00000215910	ENSE00003538594	C1orf167	protein_coding	1	11767220	11767264	+	0.98	chr1	11242180	11242224	+
ENSG00000215910	ENSG00000215910.2_M2	C1orf167	protein_coding	1	11768076	11768319	+	0.979424	chr1	11243036	11243279	+
ENSG00000215910	ENSE00001908940	C1orf167	protein_coding	1	11768972	11769127	+	0.993548	chr1	11243931	11244086	+
ENSG00000215910	ENSE00003461086	C1orf167	protein_coding	1	11771523	11771636	+	0.955752	chr1	11246520	11246633	+
ENSG00000215910	ENSG00000215910.3_M2	C1orf167	protein_coding	1	11772081	11772259	+	0.994382	chr1	11247080	11247258	+
ENSG00000215910	ENSE00003497760	C1orf167	protein_coding	1	11775434	11775610	+	0.982955	chr1	11250433	11250609	+
ENSG00000215910	ENSE00003471227	C1orf167	protein_coding	1	11776463	11776638	+	0.982857	chr1	11251461	11251636	+
ENSG00000177553	ENSE00001733980_F1	RP11-56N19.5	antisense	1	11778644	11778659	-	0.980392	chr1	11253640	11253655	-
ENSG00000215910	ENSE00001296243_F1	C1orf167	protein_coding	1	11778807	11778816	+	1	chr1	11253803	11253812	+
ENSG00000215910	ENSG00000215910.4_M2	C1orf167	protein_coding	1	11778925	11779080	+	0.993548	chr1	11253921	11254076	+
ENSG00000177553	ENSE00001639601	RP11-56N19.5	antisense	1	11779122	11779619	-	0.983903	chr1	11254118	11254615	-
ENSG00000215910	ENSG00000215910.6_M2	C1orf167	protein_coding	1	11782188	11782333	+	0.993103	chr1	11257158	11257303	+
ENSG00000215910	ENSE00001231262	C1orf167	protein_coding	1	11784173	11784593	+	0.995238	chr1	11259144	11259564	+
ENSG00000215910	ENSG00000215910.7_M2	C1orf167	protein_coding	1	11785147	11785289	+	0.964789	chr1	11260120	11260262	+
ENSG00000177000	ENSG00000177000.2_M3	MTHFR	protein_coding	1	11788047	11788148	-	1	chr1	11263030	11263131	-
ENSG00000177000	ENSG00000177000.1_M4	MTHFR	protein_coding	1	11788378	11788651	-	0.981685	chr1	11263361	11263634	-
ENSG00000177000	ENSG00000177000.2_M4	MTHFR	protein_coding	1	11788746	11789269	-	0.982792	chr1	11263729	11264252	-
ENSG00000177000	ENSG00000177000.3_M4	MTHFR	protein_coding	1	11789585	11790898	-	0.987814	chr1	11264573	11265886	-
ENSG00000177000	ENSE00001225788	MTHFR	protein_coding	1	11791206	11791326	-	1	chr1	11266186	11266306	-
ENSG00000177000	ENSE00001225797	MTHFR	protein_coding	1	11792277	11792379	-	0.980392	chr1	11267257	11267359	-
ENSG00000177000	ENSE00001225805	MTHFR	protein_coding	1	11793906	11794089	-	0.983607	chr1	11268871	11269054	-
ENSG00000177000	ENSE00001225813	MTHFR	protein_coding	1	11794357	11794538	-	0.994475	chr1	11269322	11269503	-
ENSG00000177000	ENSE00001225817	MTHFR	protein_coding	1	11794728	11794863	-	1	chr1	11269693	11269828	-
ENSG00000177000	ENSE00001225825	MTHFR	protein_coding	1	11795097	11795348	-	1	chr1	11270062	11270313	-
ENSG00000177000	ENSE00001225832	MTHFR	protein_coding	1	11796205	11796399	-	1	chr1	11271170	11271364	-
ENSG00000177000	ENSE00001225838	MTHFR	protein_coding	1	11800211	11800322	-	1	chr1	11275175	11275286	-
ENSG00000177000	ENSG00000177000.1_M2	MTHFR	protein_coding	1	11801160	11801399	-	0.991632	chr1	11276124	11276363	-
ENSG00000177000	ENSG00000177000.1_M7	MTHFR	protein_coding	1	11802880	11804532	-	0.996368	chr1	11277839	11279493	-
ENSG00000177000	ENSE00001670895	MTHFR	protein_coding	1	11804998	11805294	-	0.986486	chr1	11279959	11280256	-
ENSG00000177000	ENSG00000177000.4_M4	MTHFR	protein_coding	1	11805346	11806095	-	0.991989	chr1	11280308	11281059	-
ENSG00000177000	ENSE00001470707_F2	MTHFR	protein_coding	1	11806349	11806920	-	0.994746	chr1	11281313	11281884	-
ENSG00000011021	ENSE00003561762	CLCN6	protein_coding	1	11807130	11807190	+	0.983333	chr1	11282094	11282154	+
ENSG00000011021	ENSE00003546374	CLCN6	protein_coding	1	11815845	11815911	+	1	chr1	11290727	11290793	+
ENSG00000011021	ENSE00003515850	CLCN6	protein_coding	1	11816614	11816680	+	0.984848	chr1	11291494	11291560	+
ENSG00000011021	ENSE00003546639	CLCN6	protein_coding	1	11819487	11819554	+	1	chr1	11294360	11294427	+
ENSG00000011021	ENSE00001718645	CLCN6	protein_coding	1	11820361	11820779	+	0.978469	chr1	11295234	11295652	+
ENSG00000011021	ENSE00003535036	CLCN6	protein_coding	1	11822694	11822801	+	1	chr1	11297557	11297664	+
ENSG00000011021	ENSE00003548910	CLCN6	protein_coding	1	11823706	11823833	+	0.984252	chr1	11298567	11298694	+
ENSG00000011021	ENSE00003542357	CLCN6	protein_coding	1	11824485	11824553	+	0.985294	chr1	11299346	11299414	+
ENSG00000011021	ENSG00000011021.1_M2	CLCN6	protein_coding	1	11826155	11826224	+	1	chr1	11301018	11301087	+
ENSG00000011021	ENSG00000011021.2_M2	CLCN6	protein_coding	1	11827088	11827221	+	0.992481	chr1	11301956	11302089	+
ENSG00000011021	ENSG00000011021.3_M2	CLCN6	protein_coding	1	11828105	11828219	+	1	chr1	11303003	11303117	+
ENSG00000011021	ENSE00001770331	CLCN6	protein_coding	1	11828457	11828624	+	1	chr1	11303355	11303522	+
ENSG00000011021	ENSG00000011021.4_M2	CLCN6	protein_coding	1	11829195	11829322	+	1	chr1	11304091	11304218	+
ENSG00000011021	ENSE00001909247	CLCN6	protein_coding	1	11829848	11830270	+	0.985782	chr1	11304680	11305102	+
ENSG00000011021	ENSE00003567257	CLCN6	protein_coding	1	11833514	11833638	+	1	chr1	11308332	11308456	+
ENSG00000011021	ENSE00003468465	CLCN6	protein_coding	1	11833876	11834030	+	1	chr1	11308694	11308848	+
ENSG00000011021	ENSG00000011021.5_M2	CLCN6	protein_coding	1	11834235	11834395	+	1	chr1	11309049	11309209	+
ENSG00000011021	ENSE00003735813	CLCN6	protein_coding	1	11834483	11834590	+	1	chr1	11309297	11309404	+
ENSG00000011021	ENSE00003712057	CLCN6	protein_coding	1	11835966	11836153	+	0.989305	chr1	11310781	11310968	+
ENSG00000011021	ENSE00003730914	CLCN6	protein_coding	1	11836998	11837156	+	0.981013	chr1	11311813	11311971	+
ENSG00000011021	ENSE00003713487	CLCN6	protein_coding	1	11837342	11837499	+	1	chr1	11312157	11312314	+
ENSG00000011021	ENSE00003728763	CLCN6	protein_coding	1	11838334	11838442	+	1	chr1	11313150	11313258	+
ENSG00000011021	ENSG00000011021.6_M2	CLCN6	protein_coding	1	11838534	11839050	+	0.982558	chr1	11313350	11313866	+
ENSG00000011021	ENSG00000011021.7_M2	CLCN6	protein_coding	1	11840142	11841016	+	0.979405	chr1	11314965	11315838	+
ENSG00000011021	ENSG00000011021.8_M2	CLCN6	protein_coding	1	11841207	11843144	+	0.984512	chr1	11316029	11317968	+
ENSG00000242349	ENSE00001619056_F1	NPPA-AS1	antisense	1	11843703	11843811	+	0.972222	chr1	11318531	11318639	+
ENSG00000242349	ENSG00000242349.1_M2	NPPA-AS1	antisense	1	11843984	11844073	+	0.966292	chr1	11318812	11318901	+
ENSG00000242349	ENSE00001592942_F2	NPPA-AS1	antisense	1	11845697	11845708	+	0.980392	chr1	11320521	11320532	+
ENSG00000175206	ENSG00000175206.1_M4	NPPA	protein_coding	1	11845766	11846014	-	0.983871	chr1	11320590	11320838	-
ENSG00000242349	ENSE00001671285_F2	NPPA-AS1	antisense	1	11847549	11847561	+	0.98	chr1	11322384	11322396	+
ENSG00000242349	ENSE00001545266_F1	NPPA-AS1	antisense	1	11847783	11848079	+	0.996622	chr1	11322618	11322914	+
ENSG00000175206	ENSE00001470647	NPPA	protein_coding	1	11848080	11848345	-	0.996226	chr1	11322915	11323180	-
ENSG00000120937	ENSE00001826581	NPPB	protein_coding	1	11857463	11857671	-	0.995192	chr1	11332352	11332562	-
ENSG00000120937	ENSE00000818947	NPPB	protein_coding	1	11858213	11858469	-	0.992188	chr1	11333104	11333360	-
ENSG00000120937	ENSE00001871416	NPPB	protein_coding	1	11858701	11858931	-	0.978261	chr1	11333592	11333819	-
ENSG00000224904	ENSE00001674114	RP5-934G17.6	processed_pseudogene	1	11877769	11880406	+	0.976488	chr1	11352597	11355235	+
ENSG00000083444	ENSE00001847744	PLOD1	protein_coding	1	11934204	11934323	+	1	chr1	11419656	11419775	+
ENSG00000083444	ENSG00000083444.1_M4	PLOD1	protein_coding	1	11934693	11934855	+	1	chr1	11420145	11420307	+
ENSG00000083444	ENSE00001470373	PLOD1	protein_coding	1	11944521	11944662	+	0.985816	chr1	11429905	11430046	+
ENSG00000083444	ENSE00003559269	PLOD1	protein_coding	1	11947975	11948067	+	0.98913	chr1	11433360	11433452	+
ENSG00000083444	ENSE00003668724	PLOD1	protein_coding	1	11949772	11949906	+	0.977612	chr1	11435151	11435285	+
ENSG00000083444	ENSE00003527107	PLOD1	protein_coding	1	11950356	11950520	+	0.993902	chr1	11435735	11435899	+
ENSG00000083444	ENSG00000083444.1_M2	PLOD1	protein_coding	1	11952622	11952735	+	1	chr1	11437994	11438107	+
ENSG00000083444	ENSG00000083444.1_M3	PLOD1	protein_coding	1	11954300	11954893	+	0.974705	chr1	11439669	11440253	+
ENSG00000083444	ENSE00003526105	PLOD1	protein_coding	1	11956916	11957014	+	1	chr1	11442278	11442376	+
ENSG00000083444	ENSE00001470440	PLOD1	protein_coding	1	11957089	11957193	+	1	chr1	11442451	11442555	+
ENSG00000083444	ENSE00003632449	PLOD1	protein_coding	1	11957841	11957943	+	1	chr1	11443204	11443306	+
ENSG00000083444	ENSG00000083444.2_M3	PLOD1	protein_coding	1	11958515	11958647	+	0.984848	chr1	11443864	11443996	+
ENSG00000083444	ENSE00001665521	PLOD1	protein_coding	1	11960645	11960767	+	0.991803	chr1	11445986	11446108	+
ENSG00000083444	ENSE00001762805	PLOD1	protein_coding	1	11963531	11963636	+	1	chr1	11448865	11448970	+
ENSG00000083444	ENSE00001720837	PLOD1	protein_coding	1	11964174	11964300	+	0.992063	chr1	11449411	11449537	+
ENSG00000083444	ENSG00000083444.3_M3	PLOD1	protein_coding	1	11964643	11964785	+	0.978873	chr1	11449880	11450022	+
ENSG00000083444	ENSE00003465125	PLOD1	protein_coding	1	11965479	11965593	+	0.982456	chr1	11450716	11450830	+
ENSG00000083444	ENSG00000083444.2_M2	PLOD1	protein_coding	1	11966250	11966414	+	0.993902	chr1	11451488	11451652	+
ENSG00000083444	ENSE00003464431	PLOD1	protein_coding	1	11966986	11967091	+	1	chr1	11452275	11452380	+
ENSG00000083444	ENSE00001675950	PLOD1	protein_coding	1	11970669	11970816	+	0.993197	chr1	11456572	11456719	+
ENSG00000083444	ENSG00000083444.3_M2	PLOD1	protein_coding	1	11971542	11972997	+	0.971134	chr1	11457445	11458878	+
ENSG00000083444	ENSG00000083444.4_M3	PLOD1	protein_coding	1	11974652	11975538	+	0.986456	chr1	11460532	11461418	+
ENSG00000116688	ENSG00000116688.1_M5	MFN2	protein_coding	1	11980180	11980484	+	0.944079	chr1	11466065	11466354	+
ENSG00000116688	ENSE00001837547	MFN2	protein_coding	1	11981809	11981853	+	1	chr1	11467714	11467758	+
ENSG00000116688	ENSG00000116688.1_M2	MFN2	protein_coding	1	11981969	11982114	+	0.993103	chr1	11467876	11468021	+
ENSG00000116688	ENSE00001622374	MFN2	protein_coding	1	11982522	11982590	+	1	chr1	11468430	11468498	+
ENSG00000116688	ENSG00000116688.2_M2	MFN2	protein_coding	1	11989164	11989343	+	0.994413	chr1	11475066	11475245	+
ENSG00000116688	ENSE00001916243	MFN2	protein_coding	1	11992278	11992463	+	0.972973	chr1	11477854	11478039	+
ENSG00000116688	ENSG00000116688.1_M3	MFN2	protein_coding	1	11992554	11992690	+	0.992647	chr1	11478130	11478266	+
ENSG00000116688	ENSE00001770250	MFN2	protein_coding	1	11996155	11996318	+	0.98773	chr1	11481822	11481985	+
ENSG00000116688	ENSE00001665725	MFN2	protein_coding	1	11997296	11997421	+	1	chr1	11482962	11483087	+
ENSG00000116688	ENSE00001719147	MFN2	protein_coding	1	11998769	11998878	+	0.990826	chr1	11484434	11484543	+
ENSG00000116688	ENSE00001698937	MFN2	protein_coding	1	11998987	11999095	+	0.990741	chr1	11484652	11484760	+
ENSG00000116688	ENSE00001684279	MFN2	protein_coding	1	12001400	12001554	+	1	chr1	11487069	11487223	+
ENSG00000116688	ENSE00001674753	MFN2	protein_coding	1	12001768	12001836	+	1	chr1	11487437	11487505	+
ENSG00000116688	ENSE00001777072	MFN2	protein_coding	1	12001981	12002103	+	0.991803	chr1	11487650	11487772	+
ENSG00000116688	ENSE00001785362	MFN2	protein_coding	1	12003991	12004118	+	1	chr1	11489652	11489779	+
ENSG00000116688	ENSE00001618211	MFN2	protein_coding	1	12004508	12004613	+	1	chr1	11490169	11490274	+
ENSG00000116688	ENSE00001654095	MFN2	protein_coding	1	12004824	12004927	+	0.990291	chr1	11490485	11490588	+
ENSG00000116688	ENSE00001771463	MFN2	protein_coding	1	12005710	12005931	+	0.99095	chr1	11491371	11491592	+
ENSG00000116688	ENSE00001702003	MFN2	protein_coding	1	12006537	12006693	+	0.987179	chr1	11492198	11492354	+
ENSG00000116688	ENSE00001684472	MFN2	protein_coding	1	12007052	12007249	+	0.994924	chr1	11492713	11492910	+
ENSG00000116688	ENSE00001785284	MFN2	protein_coding	1	12009591	12009726	+	1	chr1	11495366	11495501	+
ENSG00000116688	ENSG00000116688.3_M2	MFN2	protein_coding	1	12011495	12013514	+	0.98316	chr1	11497271	11499290	+
ENSG00000270914	ENSE00003637267	RP5-1077B9.5	processed_pseudogene	1	12017215	12017308	-	1	chr1	11503044	11503137	-
ENSG00000116691	ENSE00000818973	MIIP	protein_coding	1	12021644	12021840	+	0.994898	chr1	11507503	11507699	+
ENSG00000116691	ENSG00000116691.1_M2	MIIP	protein_coding	1	12022094	12022442	+	0.977011	chr1	11507953	11508301	+
ENSG00000116691	ENSG00000116691.2_M2	MIIP	protein_coding	1	12022832	12022917	+	0.976471	chr1	11508691	11508776	+
ENSG00000202461	ENSE00001440354	Y_RNA	misc_RNA	1	12024011	12024124	-	0.982301	chr1	11509881	11509994	-
ENSG00000116691	ENSG00000116691.1_M3	MIIP	protein_coding	1	12028720	12029141	+	0.992874	chr1	11514580	11515001	+
ENSG00000276869	ENSE00003748620	MIR6729	miRNA	1	12029157	12029222	+	0.953846	chr1	11515017	11515082	+
ENSG00000116691	ENSG00000116691.1_M7	MIIP	protein_coding	1	12029222	12030124	+	0.984479	chr1	11515082	11515979	+
ENSG00000116691	ENSG00000116691.3_M2	MIIP	protein_coding	1	12031126	12031403	+	0.981949	chr1	11516977	11517254	+
ENSG00000116691	ENSG00000116691.1_M5	MIIP	protein_coding	1	12031540	12032045	+	0.982178	chr1	11517391	11517899	+
ENSG00000243539	ENSE00001919948	RN7SL649P	misc_RNA	1	12036739	12037014	-	0.996364	chr1	11522561	11522836	-
ENSG00000120949	ENSG00000120949.1_M2	TNFRSF8	protein_coding	1	12063376	12063661	+	0.992982	chr1	11549521	11549806	+
ENSG00000201135	ENSE00001807305	RNU6-777P	snRNA	1	12077880	12077984	-	0.980769	chr1	11563975	11564079	-
ENSG00000120949	ENSE00001690860	TNFRSF8	protein_coding	1	12084463	12084551	+	0.988636	chr1	11570519	11570607	+
ENSG00000120949	ENSE00003554693	TNFRSF8	protein_coding	1	12097100	12097217	+	1	chr1	11583163	11583280	+
ENSG00000120949	ENSE00003467814	TNFRSF8	protein_coding	1	12104378	12104531	+	0.986928	chr1	11590445	11590598	+
ENSG00000120949	ENSE00003545886	TNFRSF8	protein_coding	1	12109565	12109656	+	0.989011	chr1	11595634	11595725	+
ENSG00000120949	ENSE00003563250	TNFRSF8	protein_coding	1	12110040	12110204	+	1	chr1	11596109	11596273	+
ENSG00000120949	ENSE00003502329	TNFRSF8	protein_coding	1	12111897	12112014	+	0.982906	chr1	11597967	11598084	+
ENSG00000120949	ENSE00003482565	TNFRSF8	protein_coding	1	12115576	12115729	+	0.980392	chr1	11601631	11601784	+
ENSG00000120949	ENSE00003471037	TNFRSF8	protein_coding	1	12123283	12123377	+	0.978723	chr1	11608313	11608407	+
ENSG00000120949	ENSE00003466922	TNFRSF8	protein_coding	1	12123714	12123827	+	0.99115	chr1	11608744	11608857	+
ENSG00000120949	ENSG00000120949.1_M3	TNFRSF8	protein_coding	1	12125898	12126052	+	0.980519	chr1	11610918	11611072	+
ENSG00000120949	ENSE00003564987	TNFRSF8	protein_coding	1	12126182	12126236	+	1	chr1	11611202	11611256	+
ENSG00000120949	ENSE00003464618	TNFRSF8	protein_coding	1	12135587	12135613	+	1	chr1	11620618	11620644	+
ENSG00000120949	ENSG00000120949.2_M2	TNFRSF8	protein_coding	1	12138228	12138436	+	0.985577	chr1	11623249	11623457	+
ENSG00000120949	ENSG00000120949.2_M3	TNFRSF8	protein_coding	1	12142286	12144207	+	0.988027	chr1	11627304	11629227	+
ENSG00000283789	ENSE00003729924_F1	MIR7846	miRNA	1	12166942	12167002	+	0.983333	chr1	11653877	11653936	+
ENSG00000028137	ENSE00003528441_F1	TNFRSF1B	protein_coding	1	12167038	12167169	+	1	chr1	11653973	11654104	+
ENSG00000028137	ENSE00003482442	TNFRSF1B	protein_coding	1	12190956	12191085	+	1	chr1	11677703	11677832	+
ENSG00000263676	ENSE00002705738	MIR4632	miRNA	1	12191712	12191773	+	0.983607	chr1	11678440	11678501	+
ENSG00000028137	ENSG00000028137.1_M2	TNFRSF1B	protein_coding	1	12191773	12191923	+	1	chr1	11678501	11678651	+
ENSG00000028137	ENSG00000028137.1_M3	TNFRSF1B	protein_coding	1	12192347	12192524	+	0.99435	chr1	11679086	11679263	+
ENSG00000028137	ENSG00000028137.2_M2	TNFRSF1B	protein_coding	1	12192862	12193098	+	0.995763	chr1	11679596	11679832	+
ENSG00000028137	ENSE00003464548	TNFRSF1B	protein_coding	1	12193954	12194032	+	0.974359	chr1	11680675	11680753	+
ENSG00000028137	ENSE00003623037	TNFRSF1B	protein_coding	1	12194583	12194618	+	1	chr1	11681316	11681351	+
ENSG00000028137	ENSE00003551836	TNFRSF1B	protein_coding	1	12201966	12202171	+	0.990244	chr1	11688694	11688899	+
ENSG00000028137	ENSE00003591048	TNFRSF1B	protein_coding	1	12206739	12209228	+	0.985135	chr1	11693463	11695942	+
ENSG00000225196	ENSE00001654445	RPL10P17	processed_pseudogene	1	12220793	12221109	-	0.974684	chr1	11707514	11707830	-
ENSG00000252969	ENSE00002089437	SNORA70	snoRNA	1	12221147	12221271	-	0.991935	chr1	11707868	11707992	-
ENSG00000048707	ENSE00003721116	VPS13D	protein_coding	1	12230066	12230120	+	1	chr1	11716780	11716834	+
ENSG00000048707	ENSE00003750645	VPS13D	protein_coding	1	12234190	12234363	+	1	chr1	11720887	11721060	+
ENSG00000048707	ENSE00003719605	VPS13D	protein_coding	1	12242512	12242590	+	1	chr1	11729221	11729299	+
ENSG00000048707	ENSG00000048707.1_M2	VPS13D	protein_coding	1	12244245	12244436	+	1	chr1	11730938	11731129	+
ENSG00000048707	ENSE00003463700	VPS13D	protein_coding	1	12244536	12244617	+	0.987654	chr1	11731229	11731310	+
ENSG00000048707	ENSG00000048707.2_M2	VPS13D	protein_coding	1	12249222	12249603	+	0.992126	chr1	11735911	11736292	+
ENSG00000048707	ENSG00000048707.3_M2	VPS13D	protein_coding	1	12253721	12253826	+	0.990476	chr1	11740165	11740270	+
ENSG00000048707	ENSG00000048707.4_M2	VPS13D	protein_coding	1	12256275	12256503	+	1	chr1	11742700	11742928	+
ENSG00000048707	ENSE00003546932	VPS13D	protein_coding	1	12256986	12257087	+	1	chr1	11743409	11743510	+
ENSG00000048707	ENSG00000048707.5_M2	VPS13D	protein_coding	1	12257934	12258103	+	1	chr1	11744358	11744527	+
ENSG00000048707	ENSE00003723441	VPS13D	protein_coding	1	12260692	12260794	+	1	chr1	11747114	11747216	+
ENSG00000048707	ENSE00003745718	VPS13D	protein_coding	1	12260947	12261149	+	0.99505	chr1	11747369	11747571	+
ENSG00000048707	ENSE00003740245	VPS13D	protein_coding	1	12261900	12262080	+	0.994444	chr1	11748320	11748500	+
ENSG00000048707	ENSE00003717994	VPS13D	protein_coding	1	12266880	12267011	+	1	chr1	11753300	11753431	+
ENSG00000048707	ENSE00003743305	VPS13D	protein_coding	1	12267844	12267920	+	0.986842	chr1	11754265	11754341	+
ENSG00000048707	ENSE00003747079	VPS13D	protein_coding	1	12268705	12268876	+	0.982456	chr1	11755122	11755293	+
ENSG00000048707	ENSE00003740589	VPS13D	protein_coding	1	12270993	12271124	+	1	chr1	11757410	11757541	+
ENSG00000048707	ENSE00003733997	VPS13D	protein_coding	1	12273002	12273135	+	0.984962	chr1	11759402	11759535	+
ENSG00000048707	ENSG00000048707.6_M2	VPS13D	protein_coding	1	12275824	12278038	+	0.995483	chr1	11762206	11764420	+
ENSG00000048707	ENSE00000747906	VPS13D	protein_coding	1	12279498	12279650	+	0.993421	chr1	11765872	11766024	+
ENSG00000048707	ENSE00000747987	VPS13D	protein_coding	1	12282704	12283736	+	0.995155	chr1	11769080	11770112	+
ENSG00000048707	ENSE00000748102	VPS13D	protein_coding	1	12288222	12288313	+	1	chr1	11774485	11774576	+
ENSG00000048707	ENSE00000748163	VPS13D	protein_coding	1	12290997	12291124	+	0.992126	chr1	11777255	11777382	+
ENSG00000048707	ENSE00000748232	VPS13D	protein_coding	1	12293523	12293704	+	0.994475	chr1	11779803	11779984	+
ENSG00000048707	ENSG00000048707.7_M2	VPS13D	protein_coding	1	12299201	12299384	+	1	chr1	11785484	11785667	+
ENSG00000048707	ENSE00003631914	VPS13D	protein_coding	1	12304505	12304728	+	0.991031	chr1	11790797	11791020	+
ENSG00000048707	ENSE00003581304	VPS13D	protein_coding	1	12308430	12308641	+	0.985782	chr1	11794708	11794919	+
ENSG00000048707	ENSG00000048707.8_M2	VPS13D	protein_coding	1	12311453	12311625	+	1	chr1	11797744	11797916	+
ENSG00000048707	ENSE00003540046	VPS13D	protein_coding	1	12311812	12311925	+	0.99115	chr1	11798103	11798216	+
ENSG00000048707	ENSE00003502548	VPS13D	protein_coding	1	12314114	12314327	+	0.995305	chr1	11800404	11800617	+
ENSG00000048707	ENSE00003589050	VPS13D	protein_coding	1	12318071	12318337	+	1	chr1	11804363	11804629	+
ENSG00000048707	ENSE00003543983	VPS13D	protein_coding	1	12319496	12319630	+	0.992537	chr1	11805786	11805920	+
ENSG00000048707	ENSE00003462200	VPS13D	protein_coding	1	12321808	12321964	+	1	chr1	11808097	11808253	+
ENSG00000048707	ENSE00003508246	VPS13D	protein_coding	1	12322535	12322746	+	1	chr1	11808823	11809034	+
ENSG00000048707	ENSE00003492690	VPS13D	protein_coding	1	12323705	12323780	+	0.986667	chr1	11809992	11810067	+
ENSG00000048707	ENSE00003602859	VPS13D	protein_coding	1	12327647	12327854	+	1	chr1	11814178	11814385	+
ENSG00000048707	ENSE00003518656	VPS13D	protein_coding	1	12329828	12329918	+	0.988889	chr1	11816375	11816465	+
ENSG00000048707	ENSE00003596742	VPS13D	protein_coding	1	12333225	12333366	+	1	chr1	11819787	11819928	+
ENSG00000048707	ENSG00000048707.9_M2	VPS13D	protein_coding	1	12335704	12337988	+	0.990806	chr1	11822265	11824549	+
ENSG00000048707	ENSE00001408105	VPS13D	protein_coding	1	12338230	12338305	+	1	chr1	11824789	11824864	+
ENSG00000048707	ENSG00000048707.10_M2	VPS13D	protein_coding	1	12341779	12341885	+	1	chr1	11828333	11828439	+
ENSG00000048707	ENSE00003551655	VPS13D	protein_coding	1	12342898	12343051	+	0.993464	chr1	11829450	11829603	+
ENSG00000048707	ENSE00001822340	VPS13D	protein_coding	1	12344864	12345010	+	0.986301	chr1	11831438	11831584	+
ENSG00000048707	ENSE00003555724	VPS13D	protein_coding	1	12345373	12345509	+	1	chr1	11831947	11832083	+
ENSG00000048707	ENSE00003481378	VPS13D	protein_coding	1	12346604	12346652	+	1	chr1	11833151	11833199	+
ENSG00000048707	ENSG00000048707.1_M4	VPS13D	protein_coding	1	12348822	12349374	+	0.996377	chr1	11835379	11835931	+
ENSG00000048707	ENSE00003506338	VPS13D	protein_coding	1	12353973	12354221	+	1	chr1	11840505	11840753	+
ENSG00000048707	ENSE00003497139	VPS13D	protein_coding	1	12355898	12356090	+	1	chr1	11842435	11842627	+
ENSG00000048707	ENSE00003562688	VPS13D	protein_coding	1	12356397	12356524	+	0.984252	chr1	11842934	11843061	+
ENSG00000048707	ENSE00003509538	VPS13D	protein_coding	1	12358458	12358601	+	1	chr1	11844997	11845140	+
ENSG00000048707	ENSE00003590424	VPS13D	protein_coding	1	12362719	12362850	+	1	chr1	11848924	11849055	+
ENSG00000048707	ENSE00003581904	VPS13D	protein_coding	1	12363071	12363247	+	0.994318	chr1	11849269	11849445	+
ENSG00000048707	ENSE00003746540	VPS13D	protein_coding	1	12367669	12367701	+	1	chr1	11853852	11853884	+
ENSG00000048707	ENSE00003520834	VPS13D	protein_coding	1	12368467	12368591	+	0.991935	chr1	11854650	11854774	+
ENSG00000048707	ENSE00003553180	VPS13D	protein_coding	1	12369466	12369702	+	0.987288	chr1	11855637	11855873	+
ENSG00000048707	ENSG00000048707.11_M2	VPS13D	protein_coding	1	12373749	12373858	+	1	chr1	11859907	11860016	+
ENSG00000048707	ENSE00003591497	VPS13D	protein_coding	1	12378427	12378591	+	1	chr1	11864591	11864755	+
ENSG00000048707	ENSE00003471275	VPS13D	protein_coding	1	12379487	12379596	+	1	chr1	11865650	11865759	+
ENSG00000048707	ENSE00003531665	VPS13D	protein_coding	1	12382975	12383155	+	1	chr1	11869059	11869239	+
ENSG00000048707	ENSE00003516444	VPS13D	protein_coding	1	12385259	12385373	+	1	chr1	11871347	11871461	+
ENSG00000048707	ENSE00003641243	VPS13D	protein_coding	1	12386184	12386334	+	1	chr1	11872272	11872422	+
ENSG00000048707	ENSG00000048707.12_M2	VPS13D	protein_coding	1	12400180	12400330	+	1	chr1	11886162	11886312	+
ENSG00000048707	ENSE00003622826	VPS13D	protein_coding	1	12401607	12401704	+	1	chr1	11887586	11887683	+
ENSG00000048707	ENSE00001899958	VPS13D	protein_coding	1	12402567	12402702	+	1	chr1	11888546	11888681	+
ENSG00000048707	ENSG00000048707.13_M2	VPS13D	protein_coding	1	12403824	12403973	+	0.993289	chr1	11889803	11889952	+
ENSG00000048707	ENSE00001894560	VPS13D	protein_coding	1	12407253	12407330	+	0.987013	chr1	11893233	11893310	+
ENSG00000048707	ENSE00001883850	VPS13D	protein_coding	1	12409837	12409894	+	1	chr1	11895816	11895873	+
ENSG00000048707	ENSE00003596772	VPS13D	protein_coding	1	12415086	12415221	+	1	chr1	11901075	11901210	+
ENSG00000048707	ENSE00003542243	VPS13D	protein_coding	1	12416659	12416827	+	1	chr1	11905026	11905194	+
ENSG00000048707	ENSG00000048707.14_M2	VPS13D	protein_coding	1	12455997	12456130	+	1	chr1	11944421	11944554	+
ENSG00000048707	ENSG00000048707.15_M2	VPS13D	protein_coding	1	12460200	12460396	+	1	chr1	11948607	11948803	+
ENSG00000048707	ENSE00003730370	VPS13D	protein_coding	1	12464939	12465249	+	0.990323	chr1	11953330	11953640	+
ENSG00000048707	ENSG00000048707.16_M2	VPS13D	protein_coding	1	12497225	12497631	+	0.992611	chr1	11985656	11986062	+
ENSG00000048707	ENSG00000048707.17_M2	VPS13D	protein_coding	1	12506852	12507093	+	1	chr1	11995297	11995538	+
ENSG00000048707	ENSG00000048707.18_M2	VPS13D	protein_coding	1	12508892	12512047	+	0.984786	chr1	11997336	12000468	+
ENSG00000229484	ENSE00001780639	RP5-888M10.2	lincRNA	1	12527723	12527792	+	1	chr1	12016137	12016211	+
ENSG00000229484	ENSE00001764493	RP5-888M10.2	lincRNA	1	12528051	12528420	+	0.98103	chr1	12016470	12016839	+
ENSG00000162496	ENSG00000162496.1_M2	DHRS3	protein_coding	1	12567909	12568424	-	0.994175	chr1	12057048	12057563	-
ENSG00000221340	ENSE00001565048	RNU6ATAC18P	snRNA	1	12569971	12570072	-	0.970297	chr1	12059095	12059196	-
ENSG00000162496	ENSE00003584135	DHRS3	protein_coding	1	12572727	12572853	-	1	chr1	12061856	12061982	-
ENSG00000162496	ENSE00003791105	DHRS3	protein_coding	1	12578717	12578956	-	1	chr1	12067855	12068094	-
ENSG00000276830	ENSE00003726375	MIR6730	miRNA	1	12578956	12579023	-	0.985075	chr1	12068094	12068161	-
ENSG00000162496	ENSE00001065784	DHRS3	protein_coding	1	12579292	12579412	-	0.991667	chr1	12068430	12068550	-
ENSG00000162496	ENSG00000162496.2_M2	DHRS3	protein_coding	1	12579767	12580666	-	0.991101	chr1	12068905	12069804	-
ENSG00000162496	ENSE00001677775	DHRS3	protein_coding	1	12595985	12596308	-	0.993808	chr1	12085534	12085857	-
ENSG00000162496	ENSG00000162496.3_M2	DHRS3	protein_coding	1	12616559	12616795	-	0.991525	chr1	12106153	12106389	-
ENSG00000162496	ENSE00003733466	DHRS3	protein_coding	1	12617153	12617731	-	0.984429	chr1	12106748	12107318	-
ENSG00000272482	ENSE00003701148	RP11-474O21.5	lincRNA	1	12618899	12619244	-	0.994203	chr1	12108478	12108823	-
ENSG00000204518	ENSE00001469777	AADACL4	protein_coding	1	12644546	12644714	+	0.994048	chr1	12135045	12135213	+
ENSG00000204518	ENSE00001387205	AADACL4	protein_coding	1	12651122	12651339	+	0.990783	chr1	12141358	12141575	+
ENSG00000204518	ENSE00001375909	AADACL4	protein_coding	1	12661790	12661854	+	0.984375	chr1	12151946	12152010	+
ENSG00000204518	ENSE00001368020	AADACL4	protein_coding	1	12665960	12667086	+	0.990231	chr1	12156119	12157245	+
ENSG00000226166	ENSE00001677863	RP11-474O21.2	processed_pseudogene	1	12692908	12693020	+	0.991071	chr1	12183072	12183184	+
ENSG00000188984	ENSG00000188984.1_M2	AADACL3	protein_coding	1	12716114	12716344	+	0.986957	chr1	12206259	12206488	+
ENSG00000188984	ENSE00001469762	AADACL3	protein_coding	1	12720882	12720946	+	0.984375	chr1	12211015	12211079	+
ENSG00000188984	ENSG00000188984.2_M2	AADACL3	protein_coding	1	12725221	12728759	+	0.988129	chr1	12215349	12218882	+
ENSG00000157330	ENSG00000157330.1_M3	C1orf158	protein_coding	1	12746214	12746541	+	0.975535	chr1	12236311	12236637	+
ENSG00000157330	ENSE00003730982	C1orf158	protein_coding	1	12755699	12755813	+	1	chr1	12245931	12246045	+
ENSG00000157330	ENSE00001065752	C1orf158	protein_coding	1	12759309	12759487	+	1	chr1	12249543	12249721	+
ENSG00000116726	ENSE00001469725	PRAMEF12	protein_coding	1	12774840	12775154	+	0.993631	chr1	12264843	12265157	+
ENSG00000116726	ENSE00001726997	PRAMEF12	protein_coding	1	12775542	12776118	+	0.993056	chr1	12265545	12266121	+
ENSG00000162494	ENSE00001917748	LRRC38	protein_coding	1	13474976	13476099	-	0.98041	chr1	12576540	12577663	-
ENSG00000162494	ENSE00001065769_F1	LRRC38	protein_coding	1	13512962	13513219	-	0.992218	chr1	12614573	12614830	-
ENSG00000162494	ENSE00001065769_F2	LRRC38	protein_coding	1	13513341	13514048	-	0.995757	chr1	12614952	12615659	-
ENSG00000259961	ENSE00002584545	RP4-597A16.2	antisense	1	13514290	13514544	+	0.976378	chr1	12615901	12616155	+
ENSG00000259961	ENSE00002594351	RP4-597A16.2	antisense	1	13516169	13516270	+	1	chr1	12617775	12617876	+
ENSG00000162493	ENSG00000162493.1_M7	PDPN	protein_coding	1	13583464	13584188	+	0.991713	chr1	12687373	12688097	+
ENSG00000162493	ENSG00000162493.1_M2	PDPN	protein_coding	1	13584266	13584341	+	1	chr1	12688175	12688250	+
ENSG00000162493	ENSG00000162493.1_M3	PDPN	protein_coding	1	13585460	13585639	+	0.988827	chr1	12689369	12689548	+
ENSG00000162493	ENSE00003514902	PDPN	protein_coding	1	13595826	13595984	+	1	chr1	12699730	12699888	+
ENSG00000162493	ENSG00000162493.2_M2	PDPN	protein_coding	1	13607172	13607306	+	1	chr1	12710904	12711038	+
ENSG00000162493	ENSE00001065761	PDPN	protein_coding	1	13610386	13610516	+	1	chr1	12714114	12714244	+
ENSG00000162493	ENSE00003675603	PDPN	protein_coding	1	13613686	13613725	+	1	chr1	12717408	12717447	+
ENSG00000162493	ENSG00000162493.2_M3	PDPN	protein_coding	1	13614299	13614514	+	0.95814	chr1	12718020	12718235	+
ENSG00000162493	ENSG00000162493.1_M8	PDPN	protein_coding	1	13615904	13617957	+	0.985387	chr1	12719622	12721680	+
ENSG00000222952	ENSE00001590838	RNA5SP41	rRNA	1	13623183	13623284	-	0.960396	chr1	12726907	12727008	-
ENSG00000237445	ENSE00001790874	CTA-520D8.2	lincRNA	1	13657310	13657355	-	1	chr1	12761050	12761095	-
ENSG00000253085	ENSE00002089553	SCARNA11	scaRNA	1	13696069	13696199	-	0.984615	chr1	12796776	12796905	-
ENSG00000116731	ENSG00000116731.1_M2	PRDM2	protein_coding	1	13700197	13700300	+	0.990291	chr1	12800654	12800757	+
ENSG00000116731	ENSE00001357845	PRDM2	protein_coding	1	13704854	13705645	+	0.982301	chr1	12805321	12806112	+
ENSG00000116731	ENSE00002300421	PRDM2	protein_coding	1	13715540	13715614	+	1	chr1	12816011	12816085	+
ENSG00000116731	ENSG00000116731.2_M2	PRDM2	protein_coding	1	13730999	13731117	+	1	chr1	12831471	12831589	+
ENSG00000116731	ENSG00000116731.3_M2	PRDM2	protein_coding	1	13732778	13732882	+	1	chr1	12833261	12833365	+
ENSG00000116731	ENSG00000116731.4_M2	PRDM2	protein_coding	1	13738749	13738940	+	0.994764	chr1	12839229	12839420	+
ENSG00000116731	ENSE00003464475	PRDM2	protein_coding	1	13742004	13742157	+	1	chr1	12842521	12842674	+
ENSG00000116731	ENSG00000116731.1_M7	PRDM2	protein_coding	1	13749360	13749487	+	1	chr1	12849893	12850020	+
ENSG00000116731	ENSG00000116731.5_M2	PRDM2	protein_coding	1	13769038	13769173	+	0.992593	chr1	12869602	12869738	+
ENSG00000116731	ENSE00001910613	PRDM2	protein_coding	1	13771725	13772214	+	0.981595	chr1	12872312	12872802	+
ENSG00000116731	ENSG00000116731.1_M3	PRDM2	protein_coding	1	13773077	13773671	+	0.984848	chr1	12873672	12874271	+
ENSG00000116731	ENSG00000116731.2_M3	PRDM2	protein_coding	1	13778417	13782831	+	0.99411	chr1	12879042	12883459	+
ENSG00000116731	ENSG00000116731.1_M4	PRDM2	protein_coding	1	13786514	13788079	+	0.989776	chr1	12887137	12888700	+
ENSG00000116731	ENSE00003545519	PRDM2	protein_coding	1	13816426	13816570	+	0.993056	chr1	12917006	12917150	+
ENSG00000116731	ENSG00000116731.2_M4	PRDM2	protein_coding	1	13823158	13825079	+	0.984904	chr1	12923730	12925646	+
ENSG00000189337	ENSE00003793480	KAZN	protein_coding	1	13892791	13893756	+	0.980311	chr1	12991255	12992211	+
ENSG00000252151	ENSE00002088619	RNU6-1265P	snRNA	1	14124232	14124335	-	0.970874	chr1	13231210	13231313	-
ENSG00000189337	ENSE00003793830	KAZN	protein_coding	1	14180434	14180592	+	0.993671	chr1	13287379	13287537	+
ENSG00000231606	ENSE00001604030	RP11-344F13.1	lincRNA	1	14221890	14222107	-	1	chr1	13328882	13329099	-
ENSG00000231606	ENSE00001738163	RP11-344F13.1	lincRNA	1	14223053	14223118	-	0.969231	chr1	13330045	13330110	-
ENSG00000189337	ENSE00003793246	KAZN	protein_coding	1	14304589	14304663	+	0.986486	chr1	13410869	13410943	+
ENSG00000234593	ENSE00001795958	RP4-704D23.1	lincRNA	1	14348954	14349378	-	0.985849	chr1	13455282	13455706	-
ENSG00000234593	ENSE00001701137	RP4-704D23.1	lincRNA	1	14350868	14351025	-	1	chr1	13457192	13457349	-
ENSG00000234593	ENSE00003785808	RP4-704D23.1	lincRNA	1	14390685	14390751	-	1	chr1	13497029	13497095	-
ENSG00000234593	ENSE00003789086	RP4-704D23.1	lincRNA	1	14391458	14391575	-	0.974359	chr1	13497802	13497919	-
ENSG00000189337	ENSG00000189337.1_M3	KAZN	protein_coding	1	14598703	14599223	+	0.990385	chr1	13717580	13718099	+
ENSG00000235829	ENSE00001782813	TBCAP2	processed_pseudogene	1	14692128	14692407	-	0.996416	chr1	13811249	13811528	-
ENSG00000235829	ENSE00001659014	TBCAP2	processed_pseudogene	1	14692566	14692613	-	0.980392	chr1	13811687	13811734	-
ENSG00000189337	ENSE00001544753	KAZN	protein_coding	1	14929799	14930044	+	0.979592	chr1	14059007	14059252	+
ENSG00000189337	ENSE00001544751	KAZN	protein_coding	1	14945918	14946173	+	0.992157	chr1	14075046	14075301	+
ENSG00000189337	ENSE00003462389	KAZN	protein_coding	1	14960683	14960875	+	1	chr1	14089835	14090027	+
ENSG00000189337	ENSE00003524284	KAZN	protein_coding	1	15034748	15034885	+	0.992701	chr1	14163856	14163993	+
ENSG00000189337	ENSE00003671909	KAZN	protein_coding	1	15043988	15044159	+	1	chr1	14172891	14173062	+
ENSG00000189337	ENSG00000189337.1_M2	KAZN	protein_coding	1	15056090	15056280	+	0.989474	chr1	14184754	14184944	+
ENSG00000189337	ENSG00000189337.2_M3	KAZN	protein_coding	1	15060171	15063622	+	0.98725	chr1	14188937	14192385	+
ENSG00000189337	ENSG00000189337.1_M5	KAZN	protein_coding	1	15065629	15068155	+	0.991291	chr1	14194362	14196894	+
ENSG00000189337	ENSE00001666438	KAZN	protein_coding	1	15094179	15094385	+	0.995146	chr1	14222928	14223134	+
ENSG00000189337	ENSE00001720677	KAZN	protein_coding	1	15094814	15094933	+	1	chr1	14223562	14223681	+
ENSG00000189337	ENSE00001766628	KAZN	protein_coding	1	15101542	15101774	+	1	chr1	14230306	14230538	+
ENSG00000189337	ENSE00003153069	KAZN	protein_coding	1	15103358	15103460	+	1	chr1	14232128	14232230	+
ENSG00000189337	ENSE00003182157	KAZN	protein_coding	1	15104022	15104189	+	0.994012	chr1	14232792	14232959	+
ENSG00000175147	ENSE00001361043_F1	TMEM51-AS1	antisense	1	15111814	15112426	-	0.978758	chr1	14240660	14241268	-
ENSG00000175147	ENSE00001361043_F2	TMEM51-AS1	antisense	1	15112541	15114470	-	0.979264	chr1	14241383	14243299	-
ENSG00000189337	ENSE00001547274_F1	KAZN	protein_coding	1	15117807	15118043	+	0.974576	chr1	14246633	14246869	+
ENSG00000175147	ENSE00001790059	TMEM51-AS1	antisense	1	15118326	15118904	-	0.986159	chr1	14247152	14247730	-
ENSG00000175147	ENSE00001361051	TMEM51-AS1	antisense	1	15120576	15120697	-	0.983471	chr1	14249415	14249535	-
ENSG00000175147	ENSE00001610917	TMEM51-AS1	antisense	1	15120971	15121059	-	0.954545	chr1	14249809	14249897	-
ENSG00000175147	ENSE00001625985	TMEM51-AS1	antisense	1	15124227	15124373	-	0.965753	chr1	14253056	14253202	-
ENSG00000175147	ENSG00000175147.1_M2	TMEM51-AS1	antisense	1	15152290	15152464	-	0.982759	chr1	14278401	14278575	-
ENSG00000171729	ENSG00000171729.1_M3	TMEM51	protein_coding	1	15152531	15152784	+	0.976285	chr1	14278642	14278895	+
ENSG00000171729	ENSG00000171729.2_M3	TMEM51	protein_coding	1	15153732	15153954	+	0.986486	chr1	14279838	14280060	+
ENSG00000204464	ENSE00001795642	C1orf195	lincRNA	1	15164343	15164461	-	0.991525	chr1	14290459	14290577	-
ENSG00000204464	ENSE00003758055	C1orf195	lincRNA	1	15168473	15168777	-	0.986842	chr1	14294577	14294881	-
ENSG00000171729	ENSE00001469132	TMEM51	protein_coding	1	15210489	15210562	+	1	chr1	14357590	14357665	+
ENSG00000171729	ENSE00001145041	TMEM51	protein_coding	1	15214894	15215431	+	0.977654	chr1	14362036	14362573	+
ENSG00000171729	ENSG00000171729.1_M6	TMEM51	protein_coding	1	15219325	15220480	+	0.977489	chr1	14366444	14367588	+
ENSG00000278480	ENSE00003752664	RP5-903E17.2	processed_pseudogene	1	15226372	15227243	+	0.989667	chr1	14373832	14374717	+
ENSG00000278480	ENSE00003716206	RP5-903E17.2	processed_pseudogene	1	15227454	15227549	+	0.989474	chr1	14374928	14375023	+
ENSG00000142621	ENSG00000142621.1_M2	FHAD1	protein_coding	1	15247271	15247395	+	0.983871	chr1	14394708	14394832	+
ENSG00000142621	ENSG00000142621.2_M2	FHAD1	protein_coding	1	15251770	15251877	+	1	chr1	14399187	14399294	+
ENSG00000142621	ENSE00001769396	FHAD1	protein_coding	1	15272322	15272529	+	0.995169	chr1	14419830	14420037	+
ENSG00000142621	ENSE00001830508	FHAD1	protein_coding	1	15287044	15287157	+	0.982301	chr1	14434535	14434648	+
ENSG00000142621	ENSG00000142621.3_M2	FHAD1	protein_coding	1	15289398	15289666	+	0.985075	chr1	14436894	14437162	+
ENSG00000142621	ENSG00000142621.4_M2	FHAD1	protein_coding	1	15296683	15296793	+	0.972727	chr1	14444186	14444296	+
ENSG00000142621	ENSE00001663227	FHAD1	protein_coding	1	15301204	15301441	+	1	chr1	14448691	14448928	+
ENSG00000142621	ENSE00003476428	FHAD1	protein_coding	1	15308612	15308736	+	0.983871	chr1	14456099	14456223	+
ENSG00000142621	ENSE00001822642	FHAD1	protein_coding	1	15312104	15312187	+	0.987952	chr1	14459603	14459686	+
ENSG00000142621	ENSE00003558485	FHAD1	protein_coding	1	15313056	15313187	+	0.992366	chr1	14460555	14460686	+
ENSG00000142621	ENSE00001907892	FHAD1	protein_coding	1	15314441	15314598	+	0.904459	chr1	14461911	14462058	+
ENSG00000142621	ENSE00003538463	FHAD1	protein_coding	1	15316377	15316467	+	0.977778	chr1	14464911	14465001	+
ENSG00000142621	ENSE00003558896	FHAD1	protein_coding	1	15317823	15317928	+	0.990476	chr1	14466359	14466464	+
ENSG00000142621	ENSG00000142621.5_M2	FHAD1	protein_coding	1	15324451	15326679	+	0.986535	chr1	14472982	14475213	+
ENSG00000233485	ENSE00001753630_F1	RP3-467K16.2	antisense	1	15327142	15328276	-	0.9806	chr1	14475676	14476798	-
ENSG00000142621	ENSG00000142621.1_M3	FHAD1	protein_coding	1	15329683	15330059	+	0.989362	chr1	14478205	14478582	+
ENSG00000236045	ENSE00001744914	RP3-467K16.7	antisense	1	15334165	15334699	-	0.988764	chr1	14482674	14483210	-
ENSG00000236045	ENSE00001646525	RP3-467K16.7	antisense	1	15335271	15335464	-	0.994819	chr1	14483782	14483975	-
ENSG00000142621	ENSE00001673706	FHAD1	protein_coding	1	15339480	15339551	+	0.985915	chr1	14487959	14488030	+
ENSG00000142621	ENSG00000142621.6_M2	FHAD1	protein_coding	1	15341735	15341893	+	0.993671	chr1	14490226	14490384	+
ENSG00000233485	ENSE00001730079	RP3-467K16.2	antisense	1	15343775	15343876	-	0.980198	chr1	14492266	14492367	-
ENSG00000142621	ENSG00000142621.7_M2	FHAD1	protein_coding	1	15345082	15345190	+	1	chr1	14493585	14493693	+
ENSG00000142621	ENSG00000142621.2_M3	FHAD1	protein_coding	1	15345415	15345606	+	0.994764	chr1	14493918	14494109	+
ENSG00000142621	ENSE00003461440	FHAD1	protein_coding	1	15349041	15349149	+	0.990741	chr1	14497548	14497656	+
ENSG00000142621	ENSE00003492788	FHAD1	protein_coding	1	15352876	15352984	+	0.981481	chr1	14501383	14501491	+
ENSG00000142621	ENSG00000142621.8_M2	FHAD1	protein_coding	1	15357790	15358283	+	0.997972	chr1	14505525	14506018	+
ENSG00000142621	ENSG00000142621.9_M2	FHAD1	protein_coding	1	15360477	15360703	+	0.986726	chr1	14508238	14508464	+
ENSG00000142621	ENSG00000142621.10_M2	FHAD1	protein_coding	1	15362641	15362726	+	0.976471	chr1	14510406	14510491	+
ENSG00000142621	ENSE00003517866	FHAD1	protein_coding	1	15365826	15365933	+	0.990654	chr1	14513789	14513896	+
ENSG00000142621	ENSE00003549571	FHAD1	protein_coding	1	15367462	15367622	+	0.9875	chr1	14515422	14515582	+
ENSG00000142621	ENSE00003556144	FHAD1	protein_coding	1	15369369	15369502	+	1	chr1	14517332	14517465	+
ENSG00000142621	ENSG00000142621.11_M2	FHAD1	protein_coding	1	15374501	15374631	+	1	chr1	14522467	14522597	+
ENSG00000142621	ENSG00000142621.12_M2	FHAD1	protein_coding	1	15375602	15375730	+	1	chr1	14523560	14523688	+
ENSG00000142621	ENSE00003633062	FHAD1	protein_coding	1	15380700	15380796	+	0.989583	chr1	14528615	14528711	+
ENSG00000142621	ENSG00000142621.13_M2	FHAD1	protein_coding	1	15381230	15381451	+	1	chr1	14529144	14529365	+
ENSG00000142621	ENSE00003533001	FHAD1	protein_coding	1	15382027	15382193	+	0.987952	chr1	14529941	14530107	+
ENSG00000142621	ENSG00000142621.1_M6	FHAD1	protein_coding	1	15383155	15384558	+	0.965075	chr1	14531068	14532448	+
ENSG00000142621	ENSE00003522119	FHAD1	protein_coding	1	15388050	15388131	+	1	chr1	14535962	14536043	+
ENSG00000142621	ENSE00003484953	FHAD1	protein_coding	1	15388345	15388422	+	0.987013	chr1	14536353	14536429	+
ENSG00000142621	ENSG00000142621.14_M2	FHAD1	protein_coding	1	15391146	15391263	+	0.965812	chr1	14539152	14539269	+
ENSG00000142621	ENSG00000142621.2_M6	FHAD1	protein_coding	1	15397296	15398127	+	0.981949	chr1	14545274	14546104	+
ENSG00000142621	ENSG00000142621.15_M2	FHAD1	protein_coding	1	15399953	15400283	+	0.993939	chr1	14547939	14548269	+
ENSG00000228140	ENSE00001611017	RP3-467K16.4	lincRNA	1	15402978	15407907	-	0.988639	chr1	14550957	14555891	-
ENSG00000228140	ENSE00001603261	RP3-467K16.4	lincRNA	1	15409069	15409171	-	0.990196	chr1	14557054	14557155	-
ENSG00000228140	ENSE00001754918	RP3-467K16.4	lincRNA	1	15409286	15409433	-	0.993197	chr1	14557271	14557418	-
ENSG00000142634	ENSG00000142634.1_M2	EFHD2	protein_coding	1	15409894	15410279	+	1	chr1	14557880	14558265	+
ENSG00000142634	ENSE00001765643	EFHD2	protein_coding	1	15425870	15426018	+	1	chr1	14573637	14573785	+
ENSG00000142634	ENSE00001012099	EFHD2	protein_coding	1	15427149	15427284	+	1	chr1	14574916	14575051	+
ENSG00000142634	ENSE00001469003	EFHD2	protein_coding	1	15427897	15428009	+	0.973214	chr1	14575664	14575775	+
ENSG00000142634	ENSG00000142634.2_M2	EFHD2	protein_coding	1	15428592	15430343	+	0.98458	chr1	14576359	14578110	+
ENSG00000162438	ENSG00000162438.1_M3	CTRC	protein_coding	1	15438438	15438504	+	0.969697	chr1	14586198	14586263	+
ENSG00000162438	ENSG00000162438.1_M2	CTRC	protein_coding	1	15440299	15440391	+	0.978261	chr1	14588062	14588154	+
ENSG00000162438	ENSE00003501216	CTRC	protein_coding	1	15440492	15440590	+	0.979592	chr1	14588255	14588353	+
ENSG00000162438	ENSE00003462880	CTRC	protein_coding	1	15442446	15442572	+	0.968254	chr1	14590200	14590326	+
ENSG00000162438	ENSG00000162438.2_M2	CTRC	protein_coding	1	15443418	15443555	+	0.992701	chr1	14591172	14591309	+
ENSG00000162438	ENSE00001631925	CTRC	protein_coding	1	15444605	15444751	+	0.993151	chr1	14592370	14592516	+
ENSG00000162438	ENSE00003524570	CTRC	protein_coding	1	15445596	15445749	+	0.986928	chr1	14593362	14593515	+
ENSG00000162438	ENSG00000162438.3_M2	CTRC	protein_coding	1	15446574	15449242	+	0.982384	chr1	14594356	14597016	+
ENSG00000142615	ENSG00000142615.1_M3	CELA2A	protein_coding	1	15456727	15456793	+	0.984848	chr1	14604486	14604552	+
ENSG00000142615	ENSG00000142615.1_M2	CELA2A	protein_coding	1	15457085	15457623	+	0.979554	chr1	14604842	14605380	+
ENSG00000142615	ENSE00003549273	CELA2A	protein_coding	1	15461560	15461658	+	1	chr1	14609307	14609405	+
ENSG00000215704	ENSE00001878420_F1	CELA2B	protein_coding	1	15465908	15465998	+	0.977778	chr1	14613637	14613727	+
ENSG00000142615	ENSE00001885503	CELA2A	protein_coding	1	15471989	15472091	+	1	chr1	14619685	14619787	+
ENSG00000215704	ENSE00002725094	CELA2B	protein_coding	1	15476100	15476165	+	0.984615	chr1	14623782	14623847	+
ENSG00000215704	ENSG00000215704.1_M2	CELA2B	protein_coding	1	15476456	15476545	+	0.977528	chr1	14624138	14624227	+
ENSG00000215704	ENSE00001468770	CELA2B	protein_coding	1	15481644	15481749	+	0.971429	chr1	14609852	14609957	+
ENSG00000215704	ENSG00000215704.4_M2	CELA2B	protein_coding	1	15485860	15486046	+	0.978495	chr1	14633512	14633698	+
ENSG00000132906	ENSE00002357522_F1	CASP9	protein_coding	1	15490831	15491294	-	0.974082	chr1	14638476	14638944	-
ENSG00000132906	ENSG00000132906.1_M7	CASP9	protein_coding	1	15491400	15494001	-	0.990004	chr1	14639050	14641650	-
ENSG00000132906	ENSE00003553439	CASP9	protein_coding	1	15495272	15495452	-	0.994444	chr1	14642913	14643093	-
ENSG00000132906	ENSG00000132906.1_M2	CASP9	protein_coding	1	15504610	15504758	-	1	chr1	14652253	14652401	-
ENSG00000132906	ENSE00003469239	CASP9	protein_coding	1	15505989	15506079	-	0.977778	chr1	14653632	14653721	-
ENSG00000132906	ENSG00000132906.1_M3	CASP9	protein_coding	1	15506898	15507133	-	1	chr1	14654542	14654777	-
ENSG00000132906	ENSG00000132906.2_M2	CASP9	protein_coding	1	15507771	15507907	-	0.992647	chr1	14655416	14655552	-
ENSG00000132906	ENSG00000132906.2_M3	CASP9	protein_coding	1	15518109	15518395	-	0.996503	chr1	14665751	14666037	-
ENSG00000132906	ENSE00001847305	CASP9	protein_coding	1	15519880	15520001	-	0.983471	chr1	14667525	14667646	-
ENSG00000132906	ENSG00000132906.2_M7	CASP9	protein_coding	1	15524068	15524445	-	0.994695	chr1	14671724	14672120	-
ENSG00000132906	ENSE00002236521	CASP9	protein_coding	1	15524582	15524726	-	0.993056	chr1	14672257	14672400	-
ENSG00000132906	ENSE00001811377	CASP9	protein_coding	1	15526190	15526534	-	0.973837	chr1	14673912	14674252	-
ENSG00000116138	ENSE00001468609	DNAJC16	protein_coding	1	15526812	15526958	+	1	chr1	14674530	14674676	+
ENSG00000116138	ENSE00002151398	DNAJC16	protein_coding	1	15529087	15529272	+	1	chr1	14676797	14676982	+
ENSG00000116138	ENSE00001186128	DNAJC16	protein_coding	1	15534236	15534303	+	1	chr1	14682029	14682096	+
ENSG00000116138	ENSE00001186145	DNAJC16	protein_coding	1	15536474	15536814	+	0.997059	chr1	14684267	14684607	+
ENSG00000251866	ENSE00002088334	SCARNA21	scaRNA	1	15542164	15542304	+	0.985714	chr1	14689936	14690076	+
ENSG00000116138	ENSE00000750460	DNAJC16	protein_coding	1	15544398	15544583	+	1	chr1	14692169	14692354	+
ENSG00000116138	ENSE00000750461	DNAJC16	protein_coding	1	15546766	15546871	+	1	chr1	14694522	14694627	+
ENSG00000116138	ENSE00000750462	DNAJC16	protein_coding	1	15548269	15548428	+	0.987421	chr1	14696034	14696193	+
ENSG00000116138	ENSG00000116138.1_M2	DNAJC16	protein_coding	1	15559525	15559656	+	0.977099	chr1	14707307	14707438	+
ENSG00000116138	ENSE00001936857	DNAJC16	protein_coding	1	15560130	15560329	+	0.994975	chr1	14707915	14708114	+
ENSG00000116138	ENSE00003465851	DNAJC16	protein_coding	1	15562141	15562325	+	0.994565	chr1	14709924	14710108	+
ENSG00000116138	ENSG00000116138.2_M2	DNAJC16	protein_coding	1	15563928	15564111	+	1	chr1	14711706	14711889	+
ENSG00000116138	ENSE00003657675	DNAJC16	protein_coding	1	15564282	15564359	+	0.987013	chr1	14712060	14712137	+
ENSG00000116138	ENSE00001818132	DNAJC16	protein_coding	1	15565181	15565453	+	0.992647	chr1	14712960	14713232	+
ENSG00000272510	ENSE00003694891_F1	RP4-680D5.8	antisense	1	15565610	15565817	-	0.990338	chr1	14713389	14713596	-
ENSG00000116138	ENSG00000116138.3_M2	DNAJC16	protein_coding	1	15565956	15565999	+	1	chr1	14713735	14713778	+
ENSG00000116138	ENSG00000116138.1_M5	DNAJC16	protein_coding	1	15566081	15566595	+	0.986381	chr1	14713860	14714374	+
ENSG00000116138	ENSG00000116138.1_M3	DNAJC16	protein_coding	1	15567045	15567269	+	0.995536	chr1	14714823	14715047	+
[truncated: 252,173+ more rows]
