# Supplementary material for: A Comparative Assessment of Human and Chimpanzee iPSC-derived Cardiomyocytes with Primary Heart Tissues
Source: Sci Rep. 2018 Oct 17;8:15312. doi: 10.1038/s41598-018-33478-9 (PMC6193013; doi:10.1038/s41598-018-33478-9)
Supplement: Supplementary file 3 — Supplementary Dataset 2 [file 41598_2018_33478_MOESM3_ESM.xlsx]

## Sheet: Sheet1
1	bjp_exon	959215	959309	2	-	.	gene_id "ENSG00000188976"; transcript_id "ENSG00000188976.2_M3"
1	bjp_exon	1041478	1041702	2	+	.	gene_id "ENSG00000188157"; transcript_id "ENSE00001627476"
1	bjp_exon	1062208	1062808	2	-	.	gene_id "ENSG00000273443"; transcript_id "ENSE00001660524"
1	bjp_exon	1063061	1063078	2	-	.	gene_id "ENSG00000273443"; transcript_id "ENSE00001670841_F1"
1	bjp_exon	1063202	1063288	2	-	.	gene_id "ENSG00000273443"; transcript_id "ENSE00001670841_F2"
1	bjp_exon	1063480	1063566	2	+	.	gene_id "ENSG00000217801"; transcript_id "ENSE00001758525"
1	bjp_exon	1064210	1064401	2	+	.	gene_id "ENSG00000217801"; transcript_id "ENSE00001671307"
1	bjp_exon	1064490	1064589	2	+	.	gene_id "ENSG00000217801"; transcript_id "ENSG00000217801.1_M3"
1	bjp_exon	1066587	1066667	2	+	.	gene_id "ENSG00000217801"; transcript_id "ENSE00001666739"
1	bjp_exon	1067566	1067646	2	+	.	gene_id "ENSG00000217801"; transcript_id "ENSE00001654594"
1	bjp_exon	1067869	1068003	2	+	.	gene_id "ENSG00000217801"; transcript_id "ENSE00001680786"
1	bjp_exon	1068577	1068724	2	+	.	gene_id "ENSG00000217801"; transcript_id "ENSE00001609518"
1	bjp_exon	1074016	1074307	2	-	.	gene_id "ENSG00000237330"; transcript_id "ENSE00001707588"
1	bjp_exon	1137017	1137110	2	+	.	gene_id "ENSG00000223823"; transcript_id "ENSE00001733002"
1	bjp_exon	1167104	1167198	2	+	.	gene_id "ENSG00000207730"; transcript_id "ENSE00001500004"
1	bjp_exon	1167863	1167952	2	+	.	gene_id "ENSG00000207607"; transcript_id "ENSE00001499882"
1	bjp_exon	1169005	1169087	2	+	.	gene_id "ENSG00000198976"; transcript_id "ENSE00001436869"
1	bjp_exon	1169357	1170343	2	+	.	gene_id "ENSG00000272141"; transcript_id "ENSE00003699319"
1	bjp_exon	1173056	1173883	2	-	.	gene_id "ENSG00000205231"; transcript_id "ENSE00001480504_F1"
1	bjp_exon	1173927	1174265	2	-	.	gene_id "ENSG00000205231"; transcript_id "ENSE00001480504_F2"
1	bjp_exon	1174322	1174423	2	-	.	gene_id "ENSG00000205231"; transcript_id "ENSE00001480504_F3"
1	bjp_exon	1174490	1174520	2	-	.	gene_id "ENSG00000205231"; transcript_id "ENSE00001480504_F4"
1	bjp_exon	1203508	1203968	2	-	.	gene_id "ENSG00000186891"; transcript_id "ENSG00000186891.1_M3"
1	bjp_exon	1204034	1204236	2	-	.	gene_id "ENSG00000186891"; transcript_id "ENSG00000186891.1_M2"
1	bjp_exon	1204399	1204486	2	-	.	gene_id "ENSG00000186891"; transcript_id "ENSE00001333105"
1	bjp_exon	1205370	1205680	2	-	.	gene_id "ENSG00000186891"; transcript_id "ENSG00000186891.2_M2"
1	bjp_exon	1206385	1206691	2	-	.	gene_id "ENSG00000186891"; transcript_id "ENSG00000186891.3_M2"
1	bjp_exon	1211326	1211832	2	-	.	gene_id "ENSG00000186827"; transcript_id "ENSG00000186827.1_M3"
1	bjp_exon	1211942	1212138	2	-	.	gene_id "ENSG00000186827"; transcript_id "ENSG00000186827.1_M2"
1	bjp_exon	1212638	1212704	2	-	.	gene_id "ENSG00000186827"; transcript_id "ENSE00003550137"
1	bjp_exon	1212992	1213785	2	-	.	gene_id "ENSG00000186827"; transcript_id "ENSG00000186827.1_M4"
1	bjp_exon	1218458	1221351	2	-	.	gene_id "ENSG00000078808"; transcript_id "ENSG00000078808.1_M7"
1	bjp_exon	1223244	1223357	2	-	.	gene_id "ENSG00000078808"; transcript_id "ENSE00000869639"
1	bjp_exon	1223832	1223968	2	-	.	gene_id "ENSG00000078808"; transcript_id "ENSE00000869640"
1	bjp_exon	1228468	1228946	2	-	.	gene_id "ENSG00000078808"; transcript_id "ENSG00000078808.1_M2"
1	bjp_exon	1231892	1232031	2	-	.	gene_id "ENSG00000078808"; transcript_id "ENSG00000078808.1_M3"
1	bjp_exon	1232265	1235041	2	+	.	gene_id "ENSG00000176022"; transcript_id "ENSE00001480062"
1	bjp_exon	1242446	1242646	2	-	.	gene_id "ENSG00000184163"; transcript_id "ENSG00000184163.1_M3"
1	bjp_exon	1242835	1243552	2	-	.	gene_id "ENSG00000184163"; transcript_id "ENSG00000184163.1_M6"
1	bjp_exon	1243954	1244275	2	-	.	gene_id "ENSG00000184163"; transcript_id "ENSG00000184163.1_M4"
1	bjp_exon	1244381	1244724	2	-	.	gene_id "ENSG00000184163"; transcript_id "ENSG00000184163.2_M3"
1	bjp_exon	1246514	1246722	2	-	.	gene_id "ENSG00000184163"; transcript_id "ENSE00001330968"
1	bjp_exon	1249777	1251334	2	-	.	gene_id "ENSG00000260179"; transcript_id "ENSE00002619150"
1	bjp_exon	1256045	1256335	2	-	.	gene_id "ENSG00000160087"; transcript_id "ENSG00000160087.1_M3"
1	bjp_exon	1256992	1257130	2	-	.	gene_id "ENSG00000160087"; transcript_id "ENSG00000160087.1_M4"
1	bjp_exon	1257208	1257310	2	-	.	gene_id "ENSG00000160087"; transcript_id "ENSG00000160087.2_M3"
1	bjp_exon	1262170	1262390	2	-	.	gene_id "ENSG00000160087"; transcript_id "ENSG00000160087.1_M2"
1	bjp_exon	1262853	1263569	2	-	.	gene_id "ENSG00000160087"; transcript_id "ENSG00000160087.3_M3"
1	bjp_exon	1266098	1266290	2	-	.	gene_id "ENSG00000160087"; transcript_id "ENSE00003636899"
1	bjp_exon	1267733	1267992	2	-	.	gene_id "ENSG00000160087"; transcript_id "ENSG00000160087.2_M2"
1	bjp_exon	1271510	1271637	2	-	.	gene_id "ENSG00000160087"; transcript_id "ENSE00002076504"
1	bjp_exon	1272853	1273885	2	-	.	gene_id "ENSG00000160087"; transcript_id "ENSG00000160087.1_M15"
1	bjp_exon	1275223	1275299	2	+	.	gene_id "ENSG00000230415"; transcript_id "ENSG00000230415.1_M2"
1	bjp_exon	1280436	1281610	2	+	.	gene_id "ENSG00000162572"; transcript_id "ENSG00000162572.1_M6"
1	bjp_exon	1281925	1282010	2	+	.	gene_id "ENSG00000162572"; transcript_id "ENSE00001941972"
1	bjp_exon	1282109	1282319	2	+	.	gene_id "ENSG00000162572"; transcript_id "ENSG00000162572.1_M5"
1	bjp_exon	1283978	1284090	2	+	.	gene_id "ENSG00000162572"; transcript_id "ENSE00003517785"
1	bjp_exon	1285571	1285664	2	+	.	gene_id "ENSG00000162572"; transcript_id "ENSG00000162572.1_M2"
1	bjp_exon	1285926	1286278	2	+	.	gene_id "ENSG00000162572"; transcript_id "ENSG00000162572.2_M2"
1	bjp_exon	1286768	1286975	2	+	.	gene_id "ENSG00000162572"; transcript_id "ENSE00003490508"
1	bjp_exon	1287109	1287299	2	+	.	gene_id "ENSG00000162572"; transcript_id "ENSE00003620052"
1	bjp_exon	1287508	1287836	2	+	.	gene_id "ENSG00000162572"; transcript_id "ENSG00000162572.1_M3"
1	bjp_exon	1287939	1288037	2	+	.	gene_id "ENSG00000162572"; transcript_id "ENSE00003541629"
1	bjp_exon	1290271	1290388	2	+	.	gene_id "ENSG00000162572"; transcript_id "ENSE00003471804"
1	bjp_exon	1290477	1290555	2	+	.	gene_id "ENSG00000162572"; transcript_id "ENSE00003521404"
1	bjp_exon	1290637	1290694	2	+	.	gene_id "ENSG00000162572"; transcript_id "ENSE00003475844"
1	bjp_exon	1290895	1290953	2	+	.	gene_id "ENSG00000162572"; transcript_id "ENSG00000162572.3_M2"
1	bjp_exon	1291065	1291140	2	+	.	gene_id "ENSG00000162572"; transcript_id "ENSE00003547655"
1	bjp_exon	1291254	1292029	2	+	.	gene_id "ENSG00000162572"; transcript_id "ENSG00000162572.1_M4"
1	bjp_exon	1292376	1293708	2	-	.	gene_id "ENSG00000131584"; transcript_id "ENSG00000131584.1_M4"
1	bjp_exon	1293823	1293933	2	-	.	gene_id "ENSG00000131584"; transcript_id "ENSE00003542543"
1	bjp_exon	1294090	1294199	2	-	.	gene_id "ENSG00000131584"; transcript_id "ENSE00003460068"
1	bjp_exon	1294402	1294628	2	-	.	gene_id "ENSG00000131584"; transcript_id "ENSG00000131584.1_M2"
1	bjp_exon	1294718	1295008	2	-	.	gene_id "ENSG00000131584"; transcript_id "ENSG00000131584.2_M2"
1	bjp_exon	1295447	1295554	2	-	.	gene_id "ENSG00000131584"; transcript_id "ENSE00003582645"
1	bjp_exon	1295736	1295938	2	-	.	gene_id "ENSG00000131584"; transcript_id "ENSE00003474340"
1	bjp_exon	1296015	1296109	2	-	.	gene_id "ENSG00000131584"; transcript_id "ENSE00003591650"
1	bjp_exon	1296110	1296170	2	-	.	gene_id "ENSG00000278073"; transcript_id "ENSE00003729583"
1	bjp_exon	1296211	1296280	2	-	.	gene_id "ENSG00000131584"; transcript_id "ENSE00003561535"
1	bjp_exon	1296425	1296633	2	-	.	gene_id "ENSG00000131584"; transcript_id "ENSG00000131584.1_M3"
1	bjp_exon	1297822	1297933	2	-	.	gene_id "ENSG00000131584"; transcript_id "ENSG00000131584.3_M2"
1	bjp_exon	1298370	1298421	2	-	.	gene_id "ENSG00000131584"; transcript_id "ENSE00003570562"
1	bjp_exon	1298567	1299905	2	-	.	gene_id "ENSG00000131584"; transcript_id "ENSG00000131584.1_M6"
1	bjp_exon	1299973	1300068	2	-	.	gene_id "ENSG00000131584"; transcript_id "ENSE00003464945"
1	bjp_exon	1300158	1300202	2	-	.	gene_id "ENSG00000131584"; transcript_id "ENSG00000131584.4_M2"
1	bjp_exon	1300509	1300692	2	-	.	gene_id "ENSG00000131584"; transcript_id "ENSE00003517853"
1	bjp_exon	1301448	1302046	2	-	.	gene_id "ENSG00000131584"; transcript_id "ENSG00000131584.3_M3"
1	bjp_exon	1302922	1302975	2	-	.	gene_id "ENSG00000131584"; transcript_id "ENSE00003522844"
1	bjp_exon	1307072	1307156	2	-	.	gene_id "ENSG00000131584"; transcript_id "ENSE00001711951"
1	bjp_exon	1307337	1307383	2	-	.	gene_id "ENSG00000131584"; transcript_id "ENSE00001768153"
1	bjp_exon	1307769	1308018	2	-	.	gene_id "ENSG00000131584"; transcript_id "ENSG00000131584.2_M4"
1	bjp_exon	1308567	1308720	2	+	.	gene_id "ENSG00000169972"; transcript_id "ENSG00000169972.1_M2"
1	bjp_exon	1308788	1308972	2	+	.	gene_id "ENSG00000169972"; transcript_id "ENSG00000169972.1_M3"
1	bjp_exon	1309086	1309441	2	+	.	gene_id "ENSG00000169972"; transcript_id "ENSG00000169972.2_M3"
1	bjp_exon	1309610	1309851	2	+	.	gene_id "ENSG00000169972"; transcript_id "ENSG00000169972.1_M4"
1	bjp_exon	1311330	1311584	2	+	.	gene_id "ENSG00000169972"; transcript_id "ENSG00000169972.2_M2"
1	bjp_exon	1311678	1311924	2	-	.	gene_id "ENSG00000127054"; transcript_id "ENSG00000127054.1_M10"
1	bjp_exon	1312018	1312147	2	-	.	gene_id "ENSG00000127054"; transcript_id "ENSG00000127054.1_M2"
1	bjp_exon	1312226	1312501	2	-	.	gene_id "ENSG00000127054"; transcript_id "ENSG00000127054.1_M9"
1	bjp_exon	1312567	1313592	2	-	.	gene_id "ENSG00000127054"; transcript_id "ENSG00000127054.1_M13"
1	bjp_exon	1316157	1317450	2	-	.	gene_id "ENSG00000127054"; transcript_id "ENSE00001945772"
1	bjp_exon	1317581	1317899	2	-	.	gene_id "ENSG00000240731"; transcript_id "ENSE00001597157"
1	bjp_exon	1318623	1318678	2	-	.	gene_id "ENSG00000240731"; transcript_id "ENSE00001634414_F1"
1	bjp_exon	1321908	1321984	2	-	.	gene_id "ENSG00000127054"; transcript_id "ENSG00000127054.2_M2"
1	bjp_exon	1322771	1323287	2	-	.	gene_id "ENSG00000127054"; transcript_id "ENSG00000127054.1_M5"
1	bjp_exon	1324581	1324691	2	-	.	gene_id "ENSG00000127054"; transcript_id "ENSG00000127054.1_M23"
1	bjp_exon	1324756	1325102	2	+	.	gene_id "ENSG00000224051"; transcript_id "ENSG00000224051.1_M2"
1	bjp_exon	1325241	1325595	2	+	.	gene_id "ENSG00000224051"; transcript_id "ENSE00001872334"
1	bjp_exon	1326836	1327032	2	+	.	gene_id "ENSG00000224051"; transcript_id "ENSE00002725815"
1	bjp_exon	1327241	1328897	2	+	.	gene_id "ENSG00000224051"; transcript_id "ENSG00000224051.1_M3"
1	bjp_exon	1331314	1331536	2	+	.	gene_id "ENSG00000169962"; transcript_id "ENSE00001691126"
1	bjp_exon	1331638	1331938	2	+	.	gene_id "ENSG00000169962"; transcript_id "ENSE00001779983"
1	bjp_exon	1332024	1332806	2	+	.	gene_id "ENSG00000169962"; transcript_id "ENSE00001130446"
1	bjp_exon	1332921	1333124	2	+	.	gene_id "ENSG00000169962"; transcript_id "ENSE00001694801"
1	bjp_exon	1333259	1333379	2	+	.	gene_id "ENSG00000169962"; transcript_id "ENSE00001627951"
1	bjp_exon	1333506	1335275	2	+	.	gene_id "ENSG00000169962"; transcript_id "ENSE00001379118_F1"
1	bjp_exon	1335307	1336515	2	-	.	gene_id "ENSG00000107404"; transcript_id "ENSG00000107404.1_M3"
1	bjp_exon	1337018	1337055	2	-	.	gene_id "ENSG00000107404"; transcript_id "ENSG00000107404.1_M2"
1	bjp_exon	1337977	1338183	2	-	.	gene_id "ENSG00000107404"; transcript_id "ENSE00001637986"
1	bjp_exon	1338269	1338436	2	-	.	gene_id "ENSG00000107404"; transcript_id "ENSG00000107404.2_M3"
1	bjp_exon	1338522	1338653	2	-	.	gene_id "ENSG00000107404"; transcript_id "ENSE00001604958"
1	bjp_exon	1339287	1339649	2	-	.	gene_id "ENSG00000107404"; transcript_id "ENSG00000107404.1_M6"
1	bjp_exon	1339709	1339812	2	-	.	gene_id "ENSG00000107404"; transcript_id "ENSG00000107404.2_M2"
1	bjp_exon	1340038	1340190	2	-	.	gene_id "ENSG00000107404"; transcript_id "ENSG00000107404.3_M3"
1	bjp_exon	1340247	1340365	2	-	.	gene_id "ENSG00000107404"; transcript_id "ENSG00000107404.3_M2"
1	bjp_exon	1340410	1340503	2	-	.	gene_id "ENSG00000107404"; transcript_id "ENSG00000107404.4_M2"
1	bjp_exon	1341667	1342156	2	-	.	gene_id "ENSG00000107404"; transcript_id "ENSG00000107404.4_M3"
1	bjp_exon	1342363	1342484	2	-	.	gene_id "ENSG00000107404"; transcript_id "ENSE00003563611"
1	bjp_exon	1342689	1342758	2	-	.	gene_id "ENSG00000107404"; transcript_id "ENSE00003623488"
1	bjp_exon	1348896	1349350	2	-	.	gene_id "ENSG00000107404"; transcript_id "ENSG00000107404.1_M4"
1	bjp_exon	1352689	1353946	2	-	.	gene_id "ENSG00000162576"; transcript_id "ENSG00000162576.1_M9"
1	bjp_exon	1354030	1354106	2	-	.	gene_id "ENSG00000162576"; transcript_id "ENSE00003470821"
1	bjp_exon	1354193	1354509	2	-	.	gene_id "ENSG00000162576"; transcript_id "ENSG00000162576.1_M6"
1	bjp_exon	1354682	1355752	2	-	.	gene_id "ENSG00000162576"; transcript_id "ENSG00000162576.1_M8"
1	bjp_exon	1356681	1356704	2	-	.	gene_id "ENSG00000162576"; transcript_id "ENSE00001224378"
1	bjp_exon	1358456	1358794	2	-	.	gene_id "ENSG00000162576"; transcript_id "ENSG00000162576.1_M3"
1	bjp_exon	1361242	1361777	2	-	.	gene_id "ENSG00000162576"; transcript_id "ENSE00001847926"
1	bjp_exon	1373730	1373902	2	-	.	gene_id "ENSG00000175756"; transcript_id "ENSG00000175756.1_M3"
1	bjp_exon	1374000	1375495	2	-	.	gene_id "ENSG00000175756"; transcript_id "ENSG00000175756.1_M10"
1	bjp_exon	1378666	1379032	2	+	.	gene_id "ENSG00000223663"; transcript_id "ENSE00001626665"
1	bjp_exon	1385711	1387582	2	-	.	gene_id "ENSG00000221978"; transcript_id "ENSG00000221978.1_M11"
1	bjp_exon	1387777	1387869	2	-	.	gene_id "ENSG00000221978"; transcript_id "ENSE00003503679"
1	bjp_exon	1387954	1388743	2	-	.	gene_id "ENSG00000221978"; transcript_id "ENSG00000221978.1_M5"
1	bjp_exon	1389346	1389473	2	-	.	gene_id "ENSG00000221978"; transcript_id "ENSE00001944549"
1	bjp_exon	1390230	1390371	2	-	.	gene_id "ENSG00000221978"; transcript_id "ENSG00000221978.1_M3"
1	bjp_exon	1390459	1390563	2	-	.	gene_id "ENSG00000221978"; transcript_id "ENSE00003459548"
1	bjp_exon	1390766	1392803	2	-	.	gene_id "ENSG00000221978"; transcript_id "ENSG00000221978.1_M16"
1	bjp_exon	1393080	1393460	2	-	.	gene_id "ENSG00000221978"; transcript_id "ENSG00000221978.2_M3"
1	bjp_exon	1395185	1395537	2	-	.	gene_id "ENSG00000221978"; transcript_id "ENSG00000221978.1_M4"
1	bjp_exon	1398233	1398366	2	-	.	gene_id "ENSG00000221978"; transcript_id "ENSG00000221978.2_M4"
1	bjp_exon	1398597	1398956	2	-	.	gene_id "ENSG00000221978"; transcript_id "ENSG00000221978.1_M2"
1	bjp_exon	1398988	1399328	2	-	.	gene_id "ENSG00000221978"; transcript_id "ENSG00000221978.1_M6"
1	bjp_exon	1402047	1402601	2	-	.	gene_id "ENSG00000242485"; transcript_id "ENSG00000242485.1_M3"
1	bjp_exon	1405109	1405459	2	-	.	gene_id "ENSG00000242485"; transcript_id "ENSE00001858761_F1"
1	bjp_exon	1405753	1407019	2	-	.	gene_id "ENSG00000242485"; transcript_id "ENSG00000242485.1_M7"
1	bjp_exon	1407131	1407313	2	-	.	gene_id "ENSG00000242485"; transcript_id "ENSG00000242485.1_M4"
1	bjp_exon	1409096	1410618	2	+	.	gene_id "ENSG00000272455"; transcript_id "ENSE00003697251"
1	bjp_exon	1418420	1419549	2	-	.	gene_id "ENSG00000235098"; transcript_id "ENSG00000235098.1_M4"
1	bjp_exon	1420052	1420244	2	-	.	gene_id "ENSG00000235098"; transcript_id "ENSE00002204959_F1"
1	bjp_exon	1420565	1420592	2	-	.	gene_id "ENSG00000235098"; transcript_id "ENSE00002204959_F2"
1	bjp_exon	1420797	1421769	2	-	.	gene_id "ENSG00000235098"; transcript_id "ENSG00000235098.1_M6"
1	bjp_exon	1422469	1422691	2	+	.	gene_id "ENSG00000225905"; transcript_id "ENSE00001670961"
1	bjp_exon	1426128	1426385	2	+	.	gene_id "ENSG00000205116"; transcript_id "ENSE00001478869"
1	bjp_exon	1430539	1430954	2	-	.	gene_id "ENSG00000225285"; transcript_id "ENSG00000225285.1_M4"
1	bjp_exon	1431805	1431843	2	-	.	gene_id "ENSG00000225285"; transcript_id "ENSE00001723054"
1	bjp_exon	1434178	1434573	2	-	.	gene_id "ENSG00000225285"; transcript_id "ENSG00000225285.1_M3"
1	bjp_exon	1434861	1435146	2	+	.	gene_id "ENSG00000179403"; transcript_id "ENSE00001920985"
1	bjp_exon	1435523	1435821	2	+	.	gene_id "ENSG00000179403"; transcript_id "ENSG00000179403.1_M3"
1	bjp_exon	1436807	1437484	2	+	.	gene_id "ENSG00000179403"; transcript_id "ENSG00000179403.1_M4"
1	bjp_exon	1439081	1442882	2	+	.	gene_id "ENSG00000179403"; transcript_id "ENSG00000179403.1_M2"
1	bjp_exon	1452046	1452122	2	+	.	gene_id "ENSG00000215915"; transcript_id "ENSE00001738634"
1	bjp_exon	1487863	1487914	2	+	.	gene_id "ENSG00000160072"; transcript_id "ENSE00003528975"
1	bjp_exon	1520548	1520617	2	+	.	gene_id "ENSG00000197785"; transcript_id "ENSE00003505667"
1	bjp_exon	1522744	1522899	2	+	.	gene_id "ENSG00000197785"; transcript_id "ENSG00000197785.3_M2"
1	bjp_exon	1523511	1523567	2	+	.	gene_id "ENSG00000197785"; transcript_id "ENSE00001745869"
1	bjp_exon	1523839	1523964	2	+	.	gene_id "ENSG00000197785"; transcript_id "ENSE00001784657"
1	bjp_exon	1527161	1527238	2	+	.	gene_id "ENSG00000197785"; transcript_id "ENSE00001478653"
1	bjp_exon	1533926	1534687	2	+	.	gene_id "ENSG00000197785"; transcript_id "ENSG00000197785.4_M2"
1	bjp_exon	1535174	1535507	2	-	.	gene_id "ENSG00000205090"; transcript_id "ENSG00000205090.1_M2"
1	bjp_exon	1535589	1535797	2	-	.	gene_id "ENSG00000205090"; transcript_id "ENSE00001658110"
1	bjp_exon	1539056	1539790	2	-	.	gene_id "ENSG00000205090"; transcript_id "ENSG00000205090.2_M2"
1	bjp_exon	1540290	1540357	2	-	.	gene_id "ENSG00000205090"; transcript_id "ENSG00000205090.1_M3"
1	bjp_exon	1540420	1540453	2	-	.	gene_id "ENSG00000205090"; transcript_id "ENSE00001669329"
1	bjp_exon	1583510	1583909	2	-	.	gene_id "ENSG00000274481"; transcript_id "ENSE00003719557"
1	bjp_exon	1613758	1615414	2	-	.	gene_id "ENSG00000272106"; transcript_id "ENSE00003696327_F1"
1	bjp_exon	1615634	1615795	2	-	.	gene_id "ENSG00000272106"; transcript_id "ENSE00003696327_F2"
1	bjp_exon	1615879	1616100	2	+	.	gene_id "ENSG00000197530"; transcript_id "ENSG00000197530.1_M5"
1	bjp_exon	1616274	1619210	2	+	.	gene_id "ENSG00000197530"; transcript_id "ENSG00000197530.1_M10"
1	bjp_exon	1623122	1623699	2	+	.	gene_id "ENSG00000197530"; transcript_id "ENSG00000197530.1_M7"
1	bjp_exon	1624744	1624901	2	+	.	gene_id "ENSG00000197530"; transcript_id "ENSG00000197530.2_M5"
1	bjp_exon	1624965	1625185	2	+	.	gene_id "ENSG00000197530"; transcript_id "ENSG00000197530.1_M4"
1	bjp_exon	1625286	1626754	2	+	.	gene_id "ENSG00000197530"; transcript_id "ENSG00000197530.1_M9"
1	bjp_exon	1626837	1627207	2	+	.	gene_id "ENSG00000197530"; transcript_id "ENSG00000197530.3_M5"
1	bjp_exon	1628019	1628722	2	+	.	gene_id "ENSG00000197530"; transcript_id "ENSG00000197530.5_M5"
1	bjp_exon	1629034	1629311	2	+	.	gene_id "ENSG00000197530"; transcript_id "ENSG00000197530.6_M5"
1	bjp_exon	1629385	1629704	2	+	.	gene_id "ENSG00000197530"; transcript_id "ENSG00000197530.1_M6"
1	bjp_exon	1630292	1630610	2	+	.	gene_id "ENSG00000197530"; transcript_id "ENSG00000197530.2_M6"
1	bjp_exon	1632095	1632374	2	+	.	gene_id "ENSG00000189409"; transcript_id "ENSG00000189409.1_M4"
1	bjp_exon	1669664	1670151	2	-	.	gene_id "ENSG00000189339"; transcript_id "ENSG00000189339.2_M3"
1	bjp_exon	1670425	1671629	2	-	.	gene_id "ENSG00000189339"; transcript_id "ENSG00000189339.2_M2"
1	bjp_exon	1751232	1753060	2	-	.	gene_id "ENSG00000008130"; transcript_id "ENSG00000008130.1_M3"
1	bjp_exon	1753567	1753649	2	-	.	gene_id "ENSG00000008130"; transcript_id "ENSE00003520839"
1	bjp_exon	1754051	1754383	2	-	.	gene_id "ENSG00000008130"; transcript_id "ENSG00000008130.1_M9"
1	bjp_exon	1754544	1754896	2	-	.	gene_id "ENSG00000008130"; transcript_id "ENSG00000008130.2_M3"
1	bjp_exon	1755374	1755476	2	-	.	gene_id "ENSG00000008130"; transcript_id "ENSE00003498213"
1	bjp_exon	1756004	1756343	2	-	.	gene_id "ENSG00000008130"; transcript_id "ENSG00000008130.3_M3"
1	bjp_exon	1756503	1757310	2	-	.	gene_id "ENSG00000008130"; transcript_id "ENSG00000008130.1_M11"
1	bjp_exon	1758365	1758575	2	-	.	gene_id "ENSG00000008130"; transcript_id "ENSE00001772556"
1	bjp_exon	1759101	1759243	2	-	.	gene_id "ENSG00000008130"; transcript_id "ENSE00000862098"
1	bjp_exon	1759734	1759902	2	-	.	gene_id "ENSG00000008130"; transcript_id "ENSE00000862097"
1	bjp_exon	1761665	1762035	2	-	.	gene_id "ENSG00000008130"; transcript_id "ENSG00000008130.1_M2"
1	bjp_exon	1765228	1765446	2	-	.	gene_id "ENSG00000008130"; transcript_id "ENSE00003541571"
1	bjp_exon	1778289	1778470	2	-	.	gene_id "ENSG00000008130"; transcript_id "ENSG00000008130.4_M3"
1	bjp_exon	1778746	1778790	2	-	.	gene_id "ENSG00000008130"; transcript_id "ENSE00001399432"
1	bjp_exon	1779157	1779196	2	-	.	gene_id "ENSG00000008130"; transcript_id "ENSE00001914004"
1	bjp_exon	1779905	1780069	2	-	.	gene_id "ENSG00000008130"; transcript_id "ENSG00000008130.5_M3"
1	bjp_exon	1780282	1780457	2	-	.	gene_id "ENSG00000008130"; transcript_id "ENSE00001874664"
1	bjp_exon	1785285	1787053	2	-	.	gene_id "ENSG00000078369"; transcript_id "ENSG00000078369.1_M2"
1	bjp_exon	1787322	1787437	2	-	.	gene_id "ENSG00000078369"; transcript_id "ENSE00001728156"
1	bjp_exon	1787987	1789269	2	-	.	gene_id "ENSG00000078369"; transcript_id "ENSG00000078369.1_M3"
1	bjp_exon	1790395	1790596	2	-	.	gene_id "ENSG00000078369"; transcript_id "ENSG00000078369.2_M2"
1	bjp_exon	1793245	1794197	2	-	.	gene_id "ENSG00000078369"; transcript_id "ENSG00000078369.3_M2"
1	bjp_exon	1804419	1804581	2	-	.	gene_id "ENSG00000078369"; transcript_id "ENSG00000078369.4_M2"
1	bjp_exon	1806475	1806538	2	-	.	gene_id "ENSG00000078369"; transcript_id "ENSE00003483809"
1	bjp_exon	1815756	1815862	2	-	.	gene_id "ENSG00000078369"; transcript_id "ENSE00003465100"
1	bjp_exon	1817687	1818386	2	-	.	gene_id "ENSG00000078369"; transcript_id "ENSG00000078369.5_M2"
1	bjp_exon	1824988	1825554	2	-	.	gene_id "ENSG00000078369"; transcript_id "ENSG00000078369.2_M3"
1	bjp_exon	1832232	1832285	2	-	.	gene_id "ENSG00000078369"; transcript_id "ENSE00001780562"
1	bjp_exon	1839190	1839238	2	-	.	gene_id "ENSG00000078369"; transcript_id "ENSE00001356799"
1	bjp_exon	1890364	1890401	2	-	.	gene_id "ENSG00000078369"; transcript_id "ENSE00001648330"
1	bjp_exon	1890820	1891117	2	-	.	gene_id "ENSG00000078369"; transcript_id "ENSG00000078369.1_M4"
1	bjp_exon	1891471	1891851	2	+	.	gene_id "ENSG00000231050"; transcript_id "ENSE00001607876"
1	bjp_exon	1892134	1892658	2	+	.	gene_id "ENSG00000231050"; transcript_id "ENSE00001780565"
1	bjp_exon	1914827	1916896	2	+	.	gene_id "ENSG00000169885"; transcript_id "ENSG00000169885.1_M7"
1	bjp_exon	1916974	1917074	2	+	.	gene_id "ENSG00000169885"; transcript_id "ENSG00000169885.1_M2"
1	bjp_exon	1917147	1917296	2	+	.	gene_id "ENSG00000169885"; transcript_id "ENSG00000169885.2_M2"
1	bjp_exon	1917590	1918162	2	-	.	gene_id "ENSG00000178821"; transcript_id "ENSG00000178821.1_M5"
1	bjp_exon	1918253	1919273	2	-	.	gene_id "ENSG00000178821"; transcript_id "ENSG00000178821.1_M12"
1	bjp_exon	1921951	1922388	2	-	.	gene_id "ENSG00000142609"; transcript_id "ENSG00000142609.1_M3"
1	bjp_exon	1922589	1922723	2	-	.	gene_id "ENSG00000142609"; transcript_id "ENSE00001916144"
1	bjp_exon	1922985	1923145	2	-	.	gene_id "ENSG00000142609"; transcript_id "ENSG00000142609.1_M2"
1	bjp_exon	1923367	1923499	2	-	.	gene_id "ENSG00000142609"; transcript_id "ENSE00003516878"
1	bjp_exon	1923775	1923929	2	-	.	gene_id "ENSG00000142609"; transcript_id "ENSE00003614421"
1	bjp_exon	1924391	1924520	2	-	.	gene_id "ENSG00000142609"; transcript_id "ENSE00003588729"
1	bjp_exon	1925783	1925938	2	-	.	gene_id "ENSG00000142609"; transcript_id "ENSE00003506151"
1	bjp_exon	1926228	1926347	2	-	.	gene_id "ENSG00000142609"; transcript_id "ENSE00003501004"
1	bjp_exon	1926457	1926512	2	-	.	gene_id "ENSG00000142609"; transcript_id "ENSE00003478389"
1	bjp_exon	1926652	1927929	2	-	.	gene_id "ENSG00000142609"; transcript_id "ENSG00000142609.1_M5"
1	bjp_exon	1930060	1930336	2	-	.	gene_id "ENSG00000142609"; transcript_id "ENSE00001896802"
1	bjp_exon	1938855	1938988	2	-	.	gene_id "ENSG00000142609"; transcript_id "ENSE00001958120"
1	bjp_exon	1939594	1939767	2	-	.	gene_id "ENSG00000142609"; transcript_id "ENSE00001931348"
1	bjp_exon	1940316	1940403	2	-	.	gene_id "ENSG00000142609"; transcript_id "ENSE00001844333"
1	bjp_exon	1942028	1942156	2	-	.	gene_id "ENSG00000142609"; transcript_id "ENSE00001833586"
1	bjp_exon	1944331	1944452	2	-	.	gene_id "ENSG00000142609"; transcript_id "ENSE00001958749"
1	bjp_exon	1946317	1946439	2	-	.	gene_id "ENSG00000142609"; transcript_id "ENSG00000142609.2_M2"
1	bjp_exon	1946990	1947054	2	-	.	gene_id "ENSG00000142609"; transcript_id "ENSE00003747081"
1	bjp_exon	1953313	1955850	2	-	.	gene_id "ENSG00000142609"; transcript_id "ENSG00000142609.1_M4"
1	bjp_exon	1956620	1956784	2	-	.	gene_id "ENSG00000142609"; transcript_id "ENSE00003462156"
1	bjp_exon	1959120	1959209	2	-	.	gene_id "ENSG00000142609"; transcript_id "ENSE00003664478"
1	bjp_exon	1959964	1960108	2	-	.	gene_id "ENSG00000142609"; transcript_id "ENSG00000142609.2_M3"
1	bjp_exon	1963749	1963867	2	-	.	gene_id "ENSG00000142609"; transcript_id "ENSE00003476387"
1	bjp_exon	1964888	1965061	2	-	.	gene_id "ENSG00000142609"; transcript_id "ENSE00003634208"
1	bjp_exon	1966371	1966526	2	-	.	gene_id "ENSG00000142609"; transcript_id "ENSE00003552917"
1	bjp_exon	1968635	1968833	2	-	.	gene_id "ENSG00000142609"; transcript_id "ENSE00003537751"
1	bjp_exon	1970659	1970816	2	-	.	gene_id "ENSG00000142609"; transcript_id "ENSE00003616837"
1	bjp_exon	1971980	1972082	2	-	.	gene_id "ENSG00000142609"; transcript_id "ENSE00003639989"
1	bjp_exon	1972937	1973047	2	-	.	gene_id "ENSG00000142609"; transcript_id "ENSE00003462638"
1	bjp_exon	1974025	1974198	2	-	.	gene_id "ENSG00000142609"; transcript_id "ENSE00003496451"
1	bjp_exon	1983671	1985112	2	-	.	gene_id "ENSG00000142609"; transcript_id "ENSE00001478027"
1	bjp_exon	1985339	1985490	2	-	.	gene_id "ENSG00000142609"; transcript_id "ENSG00000142609.3_M2"
1	bjp_exon	1986937	1987035	2	-	.	gene_id "ENSG00000142609"; transcript_id "ENSE00003512970"
1	bjp_exon	1987962	1988133	2	-	.	gene_id "ENSG00000142609"; transcript_id "ENSE00001727325"
1	bjp_exon	1988512	1988655	2	-	.	gene_id "ENSG00000142609"; transcript_id "ENSE00003514677"
1	bjp_exon	1988889	1988973	2	-	.	gene_id "ENSG00000142609"; transcript_id "ENSE00003585076"
1	bjp_exon	1990890	1990975	2	-	.	gene_id "ENSG00000142609"; transcript_id "ENSG00000142609.4_M2"
1	bjp_exon	2003701	2003837	2	-	.	gene_id "ENSG00000142609"; transcript_id "ENSG00000142609.5_M2"
1	bjp_exon	2013213	2015000	2	-	.	gene_id "ENSG00000233542"; transcript_id "ENSE00001648776"
1	bjp_exon	2015365	2015530	2	-	.	gene_id "ENSG00000233542"; transcript_id "ENSE00001748446"
1	bjp_exon	2022315	2022391	2	+	.	gene_id "ENSG00000187730"; transcript_id "ENSE00003803787"
1	bjp_exon	2023561	2024223	2	+	.	gene_id "ENSG00000187730"; transcript_id "ENSG00000187730.1_M2"
1	bjp_exon	2024270	2025054	2	+	.	gene_id "ENSG00000187730"; transcript_id "ENSG00000187730.2_M2"
1	bjp_exon	2025334	2025432	2	+	.	gene_id "ENSG00000187730"; transcript_id "ENSG00000187730.1_M3"
1	bjp_exon	2025518	2025792	2	+	.	gene_id "ENSG00000187730"; transcript_id "ENSG00000187730.2_M3"
1	bjp_exon	2026528	2028292	2	+	.	gene_id "ENSG00000187730"; transcript_id "ENSG00000187730.1_M9"
1	bjp_exon	2028919	2029408	2	+	.	gene_id "ENSG00000187730"; transcript_id "ENSG00000187730.1_M4"
1	bjp_exon	2029551	2030758	2	+	.	gene_id "ENSG00000187730"; transcript_id "ENSG00000187730.1_M18"
1	bjp_exon	2049203	2049468	2	-	.	gene_id "ENSG00000226969"; transcript_id "ENSG00000226969.1_M2"
1	bjp_exon	2049598	2049666	2	-	.	gene_id "ENSG00000226969"; transcript_id "ENSG00000226969.2_M2"
1	bjp_exon	2049868	2050070	2	-	.	gene_id "ENSG00000226969"; transcript_id "ENSE00001605604"
1	bjp_exon	2050470	2050701	2	+	.	gene_id "ENSG00000067606"; transcript_id "ENSG00000067606.1_M3"
1	bjp_exon	2050808	2051012	2	+	.	gene_id "ENSG00000067606"; transcript_id "ENSE00002026907"
1	bjp_exon	2055441	2055876	2	+	.	gene_id "ENSG00000067606"; transcript_id "ENSG00000067606.2_M3"
1	bjp_exon	2056484	2056573	2	+	.	gene_id "ENSG00000067606"; transcript_id "ENSE00003496167"
1	bjp_exon	2059541	2059591	2	+	.	gene_id "ENSG00000067606"; transcript_id "ENSE00003497790"
1	bjp_exon	2071299	2071536	2	+	.	gene_id "ENSG00000067606"; transcript_id "ENSE00001812985"
1	bjp_exon	2073462	2073929	2	+	.	gene_id "ENSG00000067606"; transcript_id "ENSG00000067606.1_M2"
1	bjp_exon	2073986	2074275	2	+	.	gene_id "ENSG00000067606"; transcript_id "ENSE00001771735"
1	bjp_exon	2074688	2074767	2	+	.	gene_id "ENSG00000067606"; transcript_id "ENSE00001951707"
1	bjp_exon	2074855	2075133	2	+	.	gene_id "ENSG00000067606"; transcript_id "ENSE00001951730"
1	bjp_exon	2075244	2075379	2	+	.	gene_id "ENSG00000067606"; transcript_id "ENSE00001883554"
1	bjp_exon	2082248	2082460	2	+	.	gene_id "ENSG00000067606"; transcript_id "ENSE00001932323"
1	bjp_exon	2098347	2098555	2	+	.	gene_id "ENSG00000067606"; transcript_id "ENSE00001931675"
1	bjp_exon	2104716	2104895	2	+	.	gene_id "ENSG00000067606"; transcript_id "ENSG00000067606.2_M2"
1	bjp_exon	2111654	2111817	2	+	.	gene_id "ENSG00000067606"; transcript_id "ENSE00001901678"
1	bjp_exon	2116205	2116310	2	+	.	gene_id "ENSG00000067606"; transcript_id "ENSE00001942045"
1	bjp_exon	2133638	2134000	2	+	.	gene_id "ENSG00000067606"; transcript_id "ENSE00001943590"
1	bjp_exon	2134813	2135086	2	+	.	gene_id "ENSG00000067606"; transcript_id "ENSG00000067606.3_M2"
1	bjp_exon	2135262	2135347	2	+	.	gene_id "ENSG00000067606"; transcript_id "ENSE00003514986"
1	bjp_exon	2144342	2144450	2	-	.	gene_id "ENSG00000271806"; transcript_id "ENSE00003698699_F2"
1	bjp_exon	2144585	2145279	2	-	.	gene_id "ENSG00000271806"; transcript_id "ENSE00003698699_F3"
1	bjp_exon	2145338	2145511	2	+	.	gene_id "ENSG00000067606"; transcript_id "ENSG00000067606.1_M4"
1	bjp_exon	2146027	2146108	2	+	.	gene_id "ENSG00000067606"; transcript_id "ENSG00000067606.3_M3"
1	bjp_exon	2155995	2156728	2	+	.	gene_id "ENSG00000067606"; transcript_id "ENSG00000067606.4_M3"
1	bjp_exon	2168848	2169604	2	+	.	gene_id "ENSG00000067606"; transcript_id "ENSG00000067606.5_M3"
1	bjp_exon	2172055	2172190	2	+	.	gene_id "ENSG00000067606"; transcript_id "ENSE00003620590"
1	bjp_exon	2181794	2181831	2	-	.	gene_id "ENSG00000182873"; transcript_id "ENSE00001315143_F1"
1	bjp_exon	2181915	2182823	2	-	.	gene_id "ENSG00000182873"; transcript_id "ENSG00000182873.1_M2"
1	bjp_exon	2183571	2183875	2	-	.	gene_id "ENSG00000182873"; transcript_id "ENSG00000182873.2_M2"
1	bjp_exon	2183991	2184389	2	-	.	gene_id "ENSG00000182873"; transcript_id "ENSE00001657653"
1	bjp_exon	2184461	2184582	2	-	.	gene_id "ENSG00000162585"; transcript_id "ENSG00000162585.1_M3"
1	bjp_exon	2184699	2184921	2	-	.	gene_id "ENSG00000162585"; transcript_id "ENSG00000162585.2_M3"
1	bjp_exon	2185396	2185513	2	-	.	gene_id "ENSG00000162585"; transcript_id "ENSG00000162585.1_M4"
1	bjp_exon	2186004	2186249	2	-	.	gene_id "ENSG00000162585"; transcript_id "ENSE00003459358"
1	bjp_exon	2186838	2187206	2	-	.	gene_id "ENSG00000162585"; transcript_id "ENSE00003526713"
1	bjp_exon	2193998	2194213	2	-	.	gene_id "ENSG00000162585"; transcript_id "ENSG00000162585.3_M3"
1	bjp_exon	2194688	2194775	2	-	.	gene_id "ENSG00000162585"; transcript_id "ENSG00000162585.1_M7"
1	bjp_exon	2198007	2201225	2	-	.	gene_id "ENSG00000162585"; transcript_id "ENSG00000162585.1_M5"
1	bjp_exon	2203436	2203882	2	-	.	gene_id "ENSG00000162585"; transcript_id "ENSG00000162585.4_M3"
1	bjp_exon	2212171	2212458	2	-	.	gene_id "ENSG00000162585"; transcript_id "ENSG00000162585.1_M2"
1	bjp_exon	2212523	2212548	2	+	.	gene_id "ENSG00000234396"; transcript_id "ENSE00001603085_F1"
1	bjp_exon	2212645	2212720	2	-	.	gene_id "ENSG00000162585"; transcript_id "ENSE00001927358_F1"
1	bjp_exon	2220535	2220738	2	+	.	gene_id "ENSG00000234396"; transcript_id "ENSE00001607640"
1	bjp_exon	2228695	2229735	2	+	.	gene_id "ENSG00000157933"; transcript_id "ENSE00001477855"
1	bjp_exon	2232479	2232669	2	+	.	gene_id "ENSG00000157933"; transcript_id "ENSE00002028329"
1	bjp_exon	2247996	2248071	2	+	.	gene_id "ENSG00000157933"; transcript_id "ENSE00001878518"
1	bjp_exon	2302978	2303103	2	+	.	gene_id "ENSG00000157933"; transcript_id "ENSG00000157933.1_M2"
1	bjp_exon	2303285	2303400	2	+	.	gene_id "ENSG00000157933"; transcript_id "ENSG00000157933.2_M2"
1	bjp_exon	2303646	2304108	2	+	.	gene_id "ENSG00000157933"; transcript_id "ENSG00000157933.3_M2"
1	bjp_exon	2304293	2304585	2	+	.	gene_id "ENSG00000157933"; transcript_id "ENSG00000157933.4_M2"
1	bjp_exon	2306020	2306250	2	+	.	gene_id "ENSG00000157933"; transcript_id "ENSE00001035950"
1	bjp_exon	2321253	2321579	2	-	.	gene_id "ENSG00000116151"; transcript_id "ENSE00001660875"
1	bjp_exon	2324097	2324143	2	-	.	gene_id "ENSG00000116151"; transcript_id "ENSE00001696171"
1	bjp_exon	2326201	2326693	2	-	.	gene_id "ENSG00000272161"; transcript_id "ENSE00003696992"
1	bjp_exon	2332126	2332753	2	-	.	gene_id "ENSG00000116151"; transcript_id "ENSE00003702099"
1	bjp_exon	2336469	2336548	2	-	.	gene_id "ENSG00000116151"; transcript_id "ENSE00001775365"
1	bjp_exon	2336717	2336850	2	-	.	gene_id "ENSG00000116151"; transcript_id "ENSE00001708274"
1	bjp_exon	2355175	2355464	2	-	.	gene_id "ENSG00000116151"; transcript_id "ENSE00001776903"
1	bjp_exon	2357432	2357598	2	-	.	gene_id "ENSG00000116151"; transcript_id "ENSE00001801066"
1	bjp_exon	2358592	2358715	2	-	.	gene_id "ENSG00000116151"; transcript_id "ENSG00000116151.1_M2"
1	bjp_exon	2363061	2363628	2	-	.	gene_id "ENSG00000272420"; transcript_id "ENSE00003701058"
1	bjp_exon	2371165	2372591	2	-	.	gene_id "ENSG00000116151"; transcript_id "ENSG00000116151.1_M3"
1	bjp_exon	2374461	2374557	2	-	.	gene_id "ENSG00000116151"; transcript_id "ENSE00003474519"
1	bjp_exon	2374853	2379227	2	-	.	gene_id "ENSG00000116151"; transcript_id "ENSG00000116151.1_M4"
1	bjp_exon	2384978	2385158	2	-	.	gene_id "ENSG00000116151"; transcript_id "ENSG00000116151.2_M3"
1	bjp_exon	2385372	2388509	2	-	.	gene_id "ENSG00000116151"; transcript_id "ENSG00000116151.1_M7"
1	bjp_exon	2389925	2389996	2	-	.	gene_id "ENSG00000116151"; transcript_id "ENSE00003699163"
1	bjp_exon	2391458	2391707	2	-	.	gene_id "ENSG00000116151"; transcript_id "ENSG00000116151.3_M3"
1	bjp_exon	2391775	2391958	2	+	.	gene_id "ENSG00000157916"; transcript_id "ENSG00000157916.1_M6"
1	bjp_exon	2393174	2393231	2	+	.	gene_id "ENSG00000157916"; transcript_id "ENSE00001712391"
1	bjp_exon	2394005	2396367	2	+	.	gene_id "ENSG00000157916"; transcript_id "ENSG00000157916.1_M4"
1	bjp_exon	2397116	2397220	2	+	.	gene_id "ENSG00000157916"; transcript_id "ENSE00001035875"
1	bjp_exon	2399415	2399514	2	+	.	gene_id "ENSG00000157916"; transcript_id "ENSE00001035866"
1	bjp_exon	2400857	2400935	2	+	.	gene_id "ENSG00000157916"; transcript_id "ENSE00003585625"
1	bjp_exon	2401951	2402342	2	+	.	gene_id "ENSG00000157916"; transcript_id "ENSG00000157916.1_M5"
1	bjp_exon	2403035	2403963	2	+	.	gene_id "ENSG00000157916"; transcript_id "ENSG00000157916.2_M6"
1	bjp_exon	2405445	2405834	2	-	.	gene_id "ENSG00000157911"; transcript_id "ENSG00000157911.1_M3"
1	bjp_exon	2406484	2406619	2	-	.	gene_id "ENSG00000157911"; transcript_id "ENSG00000157911.1_M2"
1	bjp_exon	2408452	2408858	2	-	.	gene_id "ENSG00000157911"; transcript_id "ENSG00000157911.1_M6"
1	bjp_exon	2409678	2410004	2	-	.	gene_id "ENSG00000157911"; transcript_id "ENSE00002063718"
1	bjp_exon	2410261	2410451	2	-	.	gene_id "ENSG00000157911"; transcript_id "ENSG00000157911.3_M2"
1	bjp_exon	2410630	2410868	2	-	.	gene_id "ENSG00000157911"; transcript_id "ENSG00000157911.4_M2"
1	bjp_exon	2412391	2412571	2	-	.	gene_id "ENSG00000157911"; transcript_id "ENSG00000157911.1_M5"
1	bjp_exon	2413597	2413797	2	-	.	gene_id "ENSG00000157911"; transcript_id "ENSE00002053109"
1	bjp_exon	2425980	2426037	2	+	.	gene_id "ENSG00000149527"; transcript_id "ENSE00001648978"
1	bjp_exon	2430338	2430629	2	+	.	gene_id "ENSG00000149527"; transcript_id "ENSE00001621165"
1	bjp_exon	2546465	2547460	2	+	.	gene_id "ENSG00000272449"; transcript_id "ENSE00003701233"
1	bjp_exon	2550283	2550731	2	-	.	gene_id "ENSG00000238164"; transcript_id "ENSG00000238164.1_M2"
1	bjp_exon	2554724	2555638	2	-	.	gene_id "ENSG00000238164"; transcript_id "ENSE00001638317_F1"
1	bjp_exon	2555668	2555790	2	-	.	gene_id "ENSG00000238164"; transcript_id "ENSG00000238164.2_M2"
1	bjp_exon	2556262	2556365	2	-	.	gene_id "ENSG00000238164"; transcript_id "ENSE00001638317_F3"
1	bjp_exon	2556697	2556733	2	+	.	gene_id "ENSG00000157873"; transcript_id "ENSG00000157873.1_M6"
1	bjp_exon	2557726	2557834	2	+	.	gene_id "ENSG00000157873"; transcript_id "ENSG00000157873.1_M2"
1	bjp_exon	2558343	2559978	2	+	.	gene_id "ENSG00000157873"; transcript_id "ENSG00000157873.1_M7"
1	bjp_exon	2560554	2563829	2	+	.	gene_id "ENSG00000157873"; transcript_id "ENSG00000157873.1_M16"
1	bjp_exon	2565053	2565382	2	+	.	gene_id "ENSG00000157873"; transcript_id "ENSE00001912161"
1	bjp_exon	2566410	2566605	2	+	.	gene_id "ENSG00000225931"; transcript_id "ENSE00001889931"
1	bjp_exon	2581560	2581650	2	+	.	gene_id "ENSG00000228037"; transcript_id "ENSE00001795368"
1	bjp_exon	2583370	2583495	2	+	.	gene_id "ENSG00000228037"; transcript_id "ENSE00001694676"
1	bjp_exon	2584125	2584533	2	+	.	gene_id "ENSG00000228037"; transcript_id "ENSE00001601095"
1	bjp_exon	2586491	2586591	2	+	.	gene_id "ENSG00000157870"; transcript_id "ENSG00000157870.1_M2"
1	bjp_exon	2586750	2586948	2	+	.	gene_id "ENSG00000157870"; transcript_id "ENSG00000157870.1_M8"
1	bjp_exon	2587042	2587295	2	+	.	gene_id "ENSG00000157870"; transcript_id "ENSG00000157870.1_M5"
1	bjp_exon	2587741	2587792	2	+	.	gene_id "ENSG00000157870"; transcript_id "ENSE00003496342"
1	bjp_exon	2588336	2589040	2	+	.	gene_id "ENSG00000157870"; transcript_id "ENSG00000157870.1_M11"
1	bjp_exon	2589410	2590638	2	+	.	gene_id "ENSG00000157870"; transcript_id "ENSG00000157870.1_M9"
1	bjp_exon	2591090	2591469	2	+	.	gene_id "ENSG00000157870"; transcript_id "ENSG00000157870.1_M4"
1	bjp_exon	2591557	2591633	2	-	.	gene_id "ENSG00000142606"; transcript_id "ENSE00003485332"
1	bjp_exon	2591694	2592027	2	-	.	gene_id "ENSG00000142606"; transcript_id "ENSG00000142606.1_M2"
1	bjp_exon	2592655	2592966	2	-	.	gene_id "ENSG00000142606"; transcript_id "ENSG00000142606.1_M5"
1	bjp_exon	2593814	2594073	2	-	.	gene_id "ENSG00000142606"; transcript_id "ENSG00000142606.1_M3"
1	bjp_exon	2594385	2594443	2	-	.	gene_id "ENSG00000142606"; transcript_id "ENSE00001035401"
1	bjp_exon	2594790	2594893	2	-	.	gene_id "ENSG00000142606"; transcript_id "ENSE00001035353"
1	bjp_exon	2595276	2595359	2	-	.	gene_id "ENSG00000142606"; transcript_id "ENSE00001035416"
1	bjp_exon	2596009	2596107	2	-	.	gene_id "ENSG00000142606"; transcript_id "ENSE00001035440"
1	bjp_exon	2596561	2596689	2	-	.	gene_id "ENSG00000142606"; transcript_id "ENSE00001035383"
1	bjp_exon	2598207	2598300	2	-	.	gene_id "ENSG00000142606"; transcript_id "ENSE00001035444"
1	bjp_exon	2598654	2598790	2	-	.	gene_id "ENSG00000142606"; transcript_id "ENSE00001035410"
1	bjp_exon	2603884	2603973	2	-	.	gene_id "ENSG00000142606"; transcript_id "ENSE00001035412"
1	bjp_exon	2604147	2604281	2	-	.	gene_id "ENSG00000142606"; transcript_id "ENSE00001035434"
1	bjp_exon	2605558	2605623	2	-	.	gene_id "ENSG00000142606"; transcript_id "ENSE00000955118"
1	bjp_exon	2606248	2606366	2	-	.	gene_id "ENSG00000142606"; transcript_id "ENSG00000142606.2_M2"
1	bjp_exon	2606974	2607069	2	-	.	gene_id "ENSG00000142606"; transcript_id "ENSE00003532852"
1	bjp_exon	2609339	2609419	2	-	.	gene_id "ENSG00000142606"; transcript_id "ENSG00000142606.3_M2"
1	bjp_exon	2609670	2609831	2	-	.	gene_id "ENSG00000142606"; transcript_id "ENSE00003541874"
1	bjp_exon	2611281	2611401	2	-	.	gene_id "ENSG00000142606"; transcript_id "ENSG00000142606.4_M2"
1	bjp_exon	2612127	2612204	2	-	.	gene_id "ENSG00000142606"; transcript_id "ENSE00001301908"
1	bjp_exon	2629331	2629521	2	-	.	gene_id "ENSG00000142606"; transcript_id "ENSG00000142606.5_M2"
1	bjp_exon	2629758	2630197	2	-	.	gene_id "ENSG00000142606"; transcript_id "ENSE00002062344"
1	bjp_exon	2632568	2632675	2	+	.	gene_id "ENSG00000237058"; transcript_id "ENSE00001631064"
1	bjp_exon	2632866	2632990	2	-	.	gene_id "ENSG00000142606"; transcript_id "ENSG00000142606.6_M2"
1	bjp_exon	2789503	2790346	2	-	.	gene_id "ENSG00000215912"; transcript_id "ENSG00000215912.2_M2"
1	bjp_exon	2800044	2800868	2	-	.	gene_id "ENSG00000215912"; transcript_id "ENSE00003797085"
1	bjp_exon	2801577	2801717	2	-	.	gene_id "ENSG00000215912"; transcript_id "ENSE00003801162"
1	bjp_exon	2811850	2811998	2	-	.	gene_id "ENSG00000233234"; transcript_id "ENSE00001797100"
1	bjp_exon	2812235	2812692	2	-	.	gene_id "ENSG00000233234"; transcript_id "ENSE00001724025"
1	bjp_exon	2814432	2814688	2	-	.	gene_id "ENSG00000231630"; transcript_id "ENSE00001804042"
1	bjp_exon	2814827	2814998	2	-	.	gene_id "ENSG00000231630"; transcript_id "ENSE00001746329"
1	bjp_exon	3021483	3022903	2	+	.	gene_id "ENSG00000169717"; transcript_id "ENSE00001477363"
1	bjp_exon	3059615	3064055	2	-	.	gene_id "ENSG00000177133"; transcript_id "ENSG00000177133.1_M16"
1	bjp_exon	3064072	3064302	2	-	.	gene_id "ENSG00000177133"; transcript_id "ENSG00000177133.1_M2"
1	bjp_exon	3067337	3068048	2	-	.	gene_id "ENSG00000177133"; transcript_id "ENSG00000177133.2_M2"
1	bjp_exon	3068222	3068437	2	-	.	gene_id "ENSG00000177133"; transcript_id "ENSE00001664459"
1	bjp_exon	3069168	3069296	2	+	.	gene_id "ENSG00000142611"; transcript_id "ENSG00000142611.1_M4"
1	bjp_exon	3127975	3128035	2	+	.	gene_id "ENSG00000283572"; transcript_id "ENSE00003799900"
1	bjp_exon	3132927	3133258	2	-	.	gene_id "ENSG00000226286"; transcript_id "ENSE00001680646"
1	bjp_exon	3133573	3133709	2	-	.	gene_id "ENSG00000226286"; transcript_id "ENSE00001662340"
1	bjp_exon	3186125	3186591	2	+	.	gene_id "ENSG00000142611"; transcript_id "ENSG00000142611.1_M2"
1	bjp_exon	3205988	3208664	2	+	.	gene_id "ENSG00000279839"; transcript_id "ENSE00003757578"
1	bjp_exon	3237931	3238095	2	+	.	gene_id "ENSG00000142611"; transcript_id "ENSE00002087812"
1	bjp_exon	3306636	3310096	2	-	.	gene_id "ENSG00000272235"; transcript_id "ENSE00003697208"
1	bjp_exon	3385149	3385286	2	+	.	gene_id "ENSG00000142611"; transcript_id "ENSG00000142611.3_M2"
1	bjp_exon	3386676	3386918	2	+	.	gene_id "ENSG00000142611"; transcript_id "ENSE00001846205"
1	bjp_exon	3396491	3396593	2	+	.	gene_id "ENSG00000142611"; transcript_id "ENSE00003697266"
1	bjp_exon	3402791	3402998	2	+	.	gene_id "ENSG00000142611"; transcript_id "ENSE00003696962"
1	bjp_exon	3404739	3404886	2	+	.	gene_id "ENSG00000142611"; transcript_id "ENSE00003700436"
1	bjp_exon	3405495	3405648	2	+	.	gene_id "ENSG00000142611"; transcript_id "ENSE00003695760"
1	bjp_exon	3411384	3412800	2	+	.	gene_id "ENSG00000142611"; transcript_id "ENSE00003695658"
1	bjp_exon	3414560	3414647	2	+	.	gene_id "ENSG00000142611"; transcript_id "ENSG00000142611.4_M2"
1	bjp_exon	3417828	3417997	2	+	.	gene_id "ENSG00000142611"; transcript_id "ENSE00003699052"
1	bjp_exon	3418667	3418744	2	+	.	gene_id "ENSG00000142611"; transcript_id "ENSE00003697785"
1	bjp_exon	3424919	3425059	2	+	.	gene_id "ENSG00000142611"; transcript_id "ENSE00001905893"
1	bjp_exon	3425216	3425750	2	+	.	gene_id "ENSG00000142611"; transcript_id "ENSG00000142611.5_M2"
1	bjp_exon	3426051	3426225	2	+	.	gene_id "ENSG00000142611"; transcript_id "ENSG00000142611.6_M2"
1	bjp_exon	3430872	3431108	2	+	.	gene_id "ENSG00000142611"; transcript_id "ENSE00003697832"
1	bjp_exon	3431966	3432140	2	+	.	gene_id "ENSG00000142611"; transcript_id "ENSE00003698886"
1	bjp_exon	3433677	3438621	2	+	.	gene_id "ENSG00000142611"; transcript_id "ENSG00000142611.1_M6"
1	bjp_exon	3454426	3454811	2	+	.	gene_id "ENSG00000130762"; transcript_id "ENSE00001710589"
1	bjp_exon	3463066	3463672	2	+	.	gene_id "ENSG00000130762"; transcript_id "ENSE00002223728"
1	bjp_exon	3466005	3466193	2	+	.	gene_id "ENSG00000130762"; transcript_id "ENSG00000130762.1_M2"
1	bjp_exon	3466971	3467337	2	+	.	gene_id "ENSG00000130762"; transcript_id "ENSG00000130762.2_M2"
1	bjp_exon	3471607	3471791	2	+	.	gene_id "ENSG00000130762"; transcript_id "ENSG00000130762.4_M2"
1	bjp_exon	3472769	3473230	2	+	.	gene_id "ENSG00000130762"; transcript_id "ENSG00000130762.5_M2"
1	bjp_exon	3473393	3474457	2	+	.	gene_id "ENSG00000130762"; transcript_id "ENSG00000130762.1_M3"
1	bjp_exon	3475970	3476062	2	+	.	gene_id "ENSG00000130762"; transcript_id "ENSG00000130762.6_M2"
1	bjp_exon	3477875	3478612	2	+	.	gene_id "ENSG00000130762"; transcript_id "ENSG00000130762.2_M3"
1	bjp_exon	3479517	3479590	2	+	.	gene_id "ENSG00000130762"; transcript_id "ENSE00003489864"
1	bjp_exon	3479812	3479913	2	+	.	gene_id "ENSG00000130762"; transcript_id "ENSE00003480891"
1	bjp_exon	3480448	3481113	2	+	.	gene_id "ENSG00000130762"; transcript_id "ENSE00003543518"
1	bjp_exon	3487246	3487627	2	+	.	gene_id "ENSG00000272088"; transcript_id "ENSE00003700777"
1	bjp_exon	3489920	3490589	2	-	.	gene_id "ENSG00000162591"; transcript_id "ENSG00000162591.1_M4"
1	bjp_exon	3490912	3490959	2	-	.	gene_id "ENSG00000162591"; transcript_id "ENSG00000162591.1_M2"
1	bjp_exon	3493771	3493899	2	-	.	gene_id "ENSG00000162591"; transcript_id "ENSG00000162591.2_M2"
1	bjp_exon	3493996	3494244	2	-	.	gene_id "ENSG00000162591"; transcript_id "ENSG00000162591.3_M2"
1	bjp_exon	3494371	3494741	2	-	.	gene_id "ENSG00000162591"; transcript_id "ENSG00000162591.2_M3"
1	bjp_exon	3495890	3496018	2	-	.	gene_id "ENSG00000162591"; transcript_id "ENSG00000162591.4_M2"
1	bjp_exon	3496655	3496783	2	-	.	gene_id "ENSG00000162591"; transcript_id "ENSG00000162591.5_M2"
1	bjp_exon	3496988	3497119	2	-	.	gene_id "ENSG00000162591"; transcript_id "ENSE00003563868"
1	bjp_exon	3497233	3497361	2	-	.	gene_id "ENSG00000162591"; transcript_id "ENSE00003561382"
1	bjp_exon	3497491	3497621	2	-	.	gene_id "ENSG00000162591"; transcript_id "ENSE00001931454"
1	bjp_exon	3498371	3498499	2	-	.	gene_id "ENSG00000162591"; transcript_id "ENSE00001123490"
1	bjp_exon	3498698	3498826	2	-	.	gene_id "ENSG00000162591"; transcript_id "ENSE00001477187"
1	bjp_exon	3499138	3499266	2	-	.	gene_id "ENSG00000162591"; transcript_id "ENSE00001477188"
1	bjp_exon	3499796	3499924	2	-	.	gene_id "ENSG00000162591"; transcript_id "ENSE00001206792"
1	bjp_exon	3500633	3500764	2	-	.	gene_id "ENSG00000162591"; transcript_id "ENSE00001123378"
1	bjp_exon	3500966	3501094	2	-	.	gene_id "ENSG00000162591"; transcript_id "ENSE00001123340"
1	bjp_exon	3501177	3501308	2	-	.	gene_id "ENSG00000162591"; transcript_id "ENSE00001123347"
1	bjp_exon	3501796	3501921	2	-	.	gene_id "ENSG00000162591"; transcript_id "ENSE00001123358"
1	bjp_exon	3505208	3505342	2	-	.	gene_id "ENSG00000162591"; transcript_id "ENSE00001066619"
1	bjp_exon	3505422	3505556	2	-	.	gene_id "ENSG00000162591"; transcript_id "ENSE00001066621"
1	bjp_exon	3506108	3506236	2	-	.	gene_id "ENSG00000162591"; transcript_id "ENSE00001066623"
1	bjp_exon	3507795	3507923	2	-	.	gene_id "ENSG00000162591"; transcript_id "ENSE00001321857"
1	bjp_exon	3508558	3508689	2	-	.	gene_id "ENSG00000162591"; transcript_id "ENSE00001066620"
1	bjp_exon	3509075	3509245	2	-	.	gene_id "ENSG00000162591"; transcript_id "ENSE00001066625"
1	bjp_exon	3509870	3509992	2	-	.	gene_id "ENSG00000162591"; transcript_id "ENSE00001066622"
1	bjp_exon	3510783	3510902	2	-	.	gene_id "ENSG00000162591"; transcript_id "ENSE00001123243"
1	bjp_exon	3511550	3511687	2	-	.	gene_id "ENSG00000162591"; transcript_id "ENSE00001123248"
1	bjp_exon	3512006	3512128	2	-	.	gene_id "ENSG00000162591"; transcript_id "ENSE00001123255"
1	bjp_exon	3514550	3514672	2	-	.	gene_id "ENSG00000162591"; transcript_id "ENSE00001123261"
1	bjp_exon	3515402	3515527	2	-	.	gene_id "ENSG00000162591"; transcript_id "ENSE00001123265"
1	bjp_exon	3524124	3524246	2	-	.	gene_id "ENSG00000162591"; transcript_id "ENSE00001123278"
1	bjp_exon	3531080	3531448	2	-	.	gene_id "ENSG00000162591"; transcript_id "ENSE00001206859"
1	bjp_exon	3546998	3547123	2	-	.	gene_id "ENSG00000162591"; transcript_id "ENSE00003445126"
1	bjp_exon	3560695	3560790	2	-	.	gene_id "ENSG00000207776"; transcript_id "ENSE00001500049"
1	bjp_exon	3579825	3579929	2	-	.	gene_id "ENSG00000162591"; transcript_id "ENSE00001402691"
1	bjp_exon	3602466	3602600	2	-	.	gene_id "ENSG00000162591"; transcript_id "ENSE00001477190"
1	bjp_exon	3611138	3611495	2	-	.	gene_id "ENSG00000162591"; transcript_id "ENSG00000162591.6_M2"
1	bjp_exon	3623190	3623556	2	-	.	gene_id "ENSG00000238260"; transcript_id "ENSE00001705337"
1	bjp_exon	3624308	3624450	2	-	.	gene_id "ENSG00000238260"; transcript_id "ENSE00001768791"
1	bjp_exon	3624632	3624743	2	-	.	gene_id "ENSG00000238260"; transcript_id "ENSE00001664493"
1	bjp_exon	3625002	3625273	2	+	.	gene_id "ENSG00000158109"; transcript_id "ENSG00000158109.1_M2"
1	bjp_exon	3625424	3625515	2	+	.	gene_id "ENSG00000158109"; transcript_id "ENSE00001037055"
1	bjp_exon	3625713	3625889	2	+	.	gene_id "ENSG00000158109"; transcript_id "ENSE00001367613"
1	bjp_exon	3627500	3627653	2	+	.	gene_id "ENSG00000158109"; transcript_id "ENSE00001037059"
1	bjp_exon	3628409	3630127	2	+	.	gene_id "ENSG00000158109"; transcript_id "ENSE00001904186"
1	bjp_exon	3630767	3631657	2	-	.	gene_id "ENSG00000116213"; transcript_id "ENSG00000116213.1_M3"
1	bjp_exon	3638750	3639625	2	-	.	gene_id "ENSG00000116213"; transcript_id "ENSG00000116213.1_M2"
1	bjp_exon	3646666	3646782	2	-	.	gene_id "ENSG00000116213"; transcript_id "ENSE00000734299"
1	bjp_exon	3647246	3647560	2	-	.	gene_id "ENSG00000116213"; transcript_id "ENSG00000116213.2_M2"
1	bjp_exon	3649931	3650073	2	-	.	gene_id "ENSG00000116213"; transcript_id "ENSG00000116213.1_M5"
1	bjp_exon	3652520	3652641	2	+	.	gene_id "ENSG00000078900"; transcript_id "ENSG00000078900.1_M2"
1	bjp_exon	3652713	3652761	2	-	.	gene_id "ENSG00000116213"; transcript_id "ENSE00001858739"
1	bjp_exon	3658938	3659430	2	-	.	gene_id "ENSG00000227589"; transcript_id "ENSE00001715920"
1	bjp_exon	3662153	3662265	2	-	.	gene_id "ENSG00000227589"; transcript_id "ENSE00001613786"
1	bjp_exon	3668625	3668772	2	-	.	gene_id "ENSG00000227589"; transcript_id "ENSE00001593080"
1	bjp_exon	3682333	3682430	2	+	.	gene_id "ENSG00000078900"; transcript_id "ENSG00000078900.2_M2"
1	bjp_exon	3683060	3683180	2	+	.	gene_id "ENSG00000078900"; transcript_id "ENSE00000358575"
1	bjp_exon	3690672	3690944	2	+	.	gene_id "ENSG00000078900"; transcript_id "ENSG00000078900.3_M2"
1	bjp_exon	3698046	3698151	2	+	.	gene_id "ENSG00000078900"; transcript_id "ENSG00000078900.4_M2"
1	bjp_exon	3707549	3708534	2	+	.	gene_id "ENSG00000078900"; transcript_id "ENSG00000078900.5_M2"
1	bjp_exon	3712200	3712438	2	-	.	gene_id "ENSG00000235131"; transcript_id "ENSE00001679378"
1	bjp_exon	3714187	3714298	2	-	.	gene_id "ENSG00000235131"; transcript_id "ENSE00001735702"
1	bjp_exon	3722021	3722207	2	+	.	gene_id "ENSG00000078900"; transcript_id "ENSE00003588208"
1	bjp_exon	3723354	3723469	2	+	.	gene_id "ENSG00000078900"; transcript_id "ENSE00003526787"
1	bjp_exon	3727115	3727224	2	+	.	gene_id "ENSG00000078900"; transcript_id "ENSE00003514235"
1	bjp_exon	3727478	3727770	2	+	.	gene_id "ENSG00000078900"; transcript_id "ENSG00000078900.6_M2"
1	bjp_exon	3728129	3728217	2	+	.	gene_id "ENSG00000078900"; transcript_id "ENSE00003632869"
1	bjp_exon	3729327	3729751	2	+	.	gene_id "ENSG00000078900"; transcript_id "ENSG00000078900.7_M2"
1	bjp_exon	3730000	3730148	2	+	.	gene_id "ENSG00000078900"; transcript_id "ENSE00000733990"
1	bjp_exon	3730927	3731065	2	+	.	gene_id "ENSG00000078900"; transcript_id "ENSE00003461431"
1	bjp_exon	3731463	3731556	2	+	.	gene_id "ENSG00000078900"; transcript_id "ENSE00003540057"
1	bjp_exon	3732747	3735600	2	+	.	gene_id "ENSG00000078900"; transcript_id "ENSG00000078900.1_M6"
1	bjp_exon	3736202	3736942	2	-	.	gene_id "ENSG00000227372"; transcript_id "ENSG00000227372.1_M5"
1	bjp_exon	3741220	3741373	2	-	.	gene_id "ENSG00000227372"; transcript_id "ENSE00003758110"
1	bjp_exon	3742430	3742517	2	-	.	gene_id "ENSG00000227372"; transcript_id "ENSE00002914212"
1	bjp_exon	3742804	3742960	2	-	.	gene_id "ENSG00000227372"; transcript_id "ENSG00000227372.1_M4"
1	bjp_exon	3743061	3743261	2	-	.	gene_id "ENSG00000227372"; transcript_id "ENSG00000227372.1_M2"
1	bjp_exon	3743280	3743371	2	-	.	gene_id "ENSG00000227372"; transcript_id "ENSG00000227372.2_M2"
1	bjp_exon	3745607	3746459	2	-	.	gene_id "ENSG00000227372"; transcript_id "ENSG00000227372.1_M6"
1	bjp_exon	3746692	3747336	2	-	.	gene_id "ENSG00000227372"; transcript_id "ENSG00000227372.2_M5"
1	bjp_exon	3747814	3747958	2	+	.	gene_id "ENSG00000162592"; transcript_id "ENSE00003797775"
1	bjp_exon	3751332	3751457	2	+	.	gene_id "ENSG00000162592"; transcript_id "ENSE00003797203"
1	bjp_exon	3752398	3752799	2	+	.	gene_id "ENSG00000162592"; transcript_id "ENSG00000162592.1_M3"
1	bjp_exon	3754118	3754241	2	+	.	gene_id "ENSG00000162592"; transcript_id "ENSE00001066632"
1	bjp_exon	3755457	3757189	2	+	.	gene_id "ENSG00000162592"; transcript_id "ENSG00000162592.1_M4"
1	bjp_exon	3761281	3761430	2	+	.	gene_id "ENSG00000162592"; transcript_id "ENSE00003520105"
1	bjp_exon	3762967	3763474	2	+	.	gene_id "ENSG00000162592"; transcript_id "ENSG00000162592.1_M2"
1	bjp_exon	3763706	3763836	2	+	.	gene_id "ENSG00000162592"; transcript_id "ENSE00003498577"
1	bjp_exon	3766535	3766612	2	+	.	gene_id "ENSG00000162592"; transcript_id "ENSE00003602391"
1	bjp_exon	3767233	3767445	2	+	.	gene_id "ENSG00000162592"; transcript_id "ENSE00003482332"
1	bjp_exon	3769783	3769887	2	+	.	gene_id "ENSG00000162592"; transcript_id "ENSE00003546284"
1	bjp_exon	3771401	3771645	2	+	.	gene_id "ENSG00000162592"; transcript_id "ENSG00000162592.2_M2"
1	bjp_exon	3772788	3773181	2	+	.	gene_id "ENSG00000235169"; transcript_id "ENSG00000235169.1_M3"
1	bjp_exon	3775299	3775670	2	+	.	gene_id "ENSG00000235169"; transcript_id "ENSG00000235169.2_M3"
1	bjp_exon	3775795	3775982	2	+	.	gene_id "ENSG00000235169"; transcript_id "ENSE00001637032"
1	bjp_exon	3778558	3781336	2	-	.	gene_id "ENSG00000130764"; transcript_id "ENSG00000130764.1_M3"
1	bjp_exon	3781512	3781601	2	-	.	gene_id "ENSG00000130764"; transcript_id "ENSE00003526407"
1	bjp_exon	3782661	3782763	2	-	.	gene_id "ENSG00000130764"; transcript_id "ENSE00003469255"
1	bjp_exon	3782815	3783111	2	+	.	gene_id "ENSG00000266075"; transcript_id "ENSE00002714802"
1	bjp_exon	3783770	3783911	2	-	.	gene_id "ENSG00000130764"; transcript_id "ENSE00001928179"
1	bjp_exon	3783996	3784175	2	-	.	gene_id "ENSG00000130764"; transcript_id "ENSG00000130764.2_M3"
1	bjp_exon	3785008	3785086	2	+	.	gene_id "ENSG00000272153"; transcript_id "ENSE00003697253_F1"
1	bjp_exon	3786849	3787310	2	-	.	gene_id "ENSG00000130764"; transcript_id "ENSE00000896213"
1	bjp_exon	3795862	3796504	2	-	.	gene_id "ENSG00000130764"; transcript_id "ENSE00001476853"
1	bjp_exon	3812081	3815517	2	-	.	gene_id "ENSG00000116198"; transcript_id "ENSG00000116198.1_M2"
1	bjp_exon	3816149	3816458	2	-	.	gene_id "ENSG00000116198"; transcript_id "ENSG00000116198.1_M3"
1	bjp_exon	3822776	3823241	2	-	.	gene_id "ENSG00000116198"; transcript_id "ENSG00000116198.2_M2"
1	bjp_exon	3823424	3823562	2	-	.	gene_id "ENSG00000116198"; transcript_id "ENSE00001675798"
1	bjp_exon	3825758	3825866	2	-	.	gene_id "ENSG00000116198"; transcript_id "ENSE00001761367"
1	bjp_exon	3826370	3826436	2	-	.	gene_id "ENSG00000116198"; transcript_id "ENSE00001769704"
1	bjp_exon	3826708	3826744	2	-	.	gene_id "ENSG00000116198"; transcript_id "ENSE00001730754"
1	bjp_exon	3829266	3829373	2	-	.	gene_id "ENSG00000116198"; transcript_id "ENSG00000116198.3_M2"
1	bjp_exon	3829692	3829997	2	-	.	gene_id "ENSG00000116198"; transcript_id "ENSG00000116198.4_M2"
1	bjp_exon	3831046	3831224	2	-	.	gene_id "ENSG00000116198"; transcript_id "ENSG00000116198.2_M3"
1	bjp_exon	3833671	3834035	2	-	.	gene_id "ENSG00000116198"; transcript_id "ENSG00000116198.5_M2"
1	bjp_exon	3834925	3835092	2	-	.	gene_id "ENSG00000116198"; transcript_id "ENSG00000116198.6_M2"
1	bjp_exon	3836495	3836692	2	-	.	gene_id "ENSG00000116198"; transcript_id "ENSE00003569347"
1	bjp_exon	3836915	3837136	2	-	.	gene_id "ENSG00000116198"; transcript_id "ENSE00001921670"
1	bjp_exon	3837292	3837519	2	-	.	gene_id "ENSG00000116198"; transcript_id "ENSG00000116198.7_M2"
1	bjp_exon	3838964	3839119	2	-	.	gene_id "ENSG00000116198"; transcript_id "ENSG00000116198.3_M3"
1	bjp_exon	3839608	3839776	2	-	.	gene_id "ENSG00000116198"; transcript_id "ENSG00000116198.8_M2"
1	bjp_exon	3843109	3843323	2	-	.	gene_id "ENSG00000116198"; transcript_id "ENSE00001476707"
1	bjp_exon	3844907	3844983	2	-	.	gene_id "ENSG00000116198"; transcript_id "ENSE00003529102"
1	bjp_exon	3845289	3845351	2	-	.	gene_id "ENSG00000116198"; transcript_id "ENSE00003477671"
1	bjp_exon	3847475	3847704	2	-	.	gene_id "ENSG00000116198"; transcript_id "ENSG00000116198.9_M2"
1	bjp_exon	3848608	3848781	2	-	.	gene_id "ENSG00000116198"; transcript_id "ENSE00003593231"
1	bjp_exon	3852295	3852421	2	-	.	gene_id "ENSG00000116198"; transcript_id "ENSE00003585407"
1	bjp_exon	3856889	3857214	2	-	.	gene_id "ENSG00000116198"; transcript_id "ENSG00000116198.1_M4"
1	bjp_exon	3857267	3857717	2	+	.	gene_id "ENSG00000169598"; transcript_id "ENSG00000169598.1_M7"
1	bjp_exon	3858718	3858866	2	+	.	gene_id "ENSG00000169598"; transcript_id "ENSG00000169598.1_M3"
1	bjp_exon	3860420	3860506	2	+	.	gene_id "ENSG00000169598"; transcript_id "ENSG00000169598.1_M2"
1	bjp_exon	3865643	3866000	2	+	.	gene_id "ENSG00000169598"; transcript_id "ENSG00000169598.2_M3"
1	bjp_exon	3866284	3866398	2	+	.	gene_id "ENSG00000169598"; transcript_id "ENSE00001876559"
1	bjp_exon	3867663	3868053	2	+	.	gene_id "ENSG00000169598"; transcript_id "ENSG00000169598.2_M2"
1	bjp_exon	3869605	3869775	2	+	.	gene_id "ENSG00000169598"; transcript_id "ENSE00003471085"
1	bjp_exon	3873014	3873137	2	+	.	gene_id "ENSG00000169598"; transcript_id "ENSE00001885005"
1	bjp_exon	3883507	3885429	2	+	.	gene_id "ENSG00000169598"; transcript_id "ENSG00000169598.1_M5"
1	bjp_exon	3889125	3890073	2	-	.	gene_id "ENSG00000198912"; transcript_id "ENSE00003665229"
1	bjp_exon	3900172	3900293	2	-	.	gene_id "ENSG00000198912"; transcript_id "ENSG00000198912.2_M3"
1	bjp_exon	3900372	3900631	2	+	.	gene_id "ENSG00000236423"; transcript_id "ENSG00000236423.1_M3"
1	bjp_exon	3903965	3904036	2	+	.	gene_id "ENSG00000236423"; transcript_id "ENSE00001678312"
1	bjp_exon	3905231	3905532	2	+	.	gene_id "ENSG00000236423"; transcript_id "ENSE00001793038"
1	bjp_exon	3913692	3914290	2	+	.	gene_id "ENSG00000236423"; transcript_id "ENSE00001606499"
1	bjp_exon	3914395	3917225	2	+	.	gene_id "ENSG00000236423"; transcript_id "ENSG00000236423.1_M2"
1	bjp_exon	3940994	3941143	2	+	.	gene_id "ENSG00000233304"; transcript_id "ENSE00001726188"
1	bjp_exon	3944547	3945141	2	-	.	gene_id "ENSG00000226374"; transcript_id "ENSG00000226374.1_M2"
1	bjp_exon	3945188	3945462	2	+	.	gene_id "ENSG00000233304"; transcript_id "ENSE00003788480"
1	bjp_exon	3945494	3945669	2	-	.	gene_id "ENSG00000226374"; transcript_id "ENSE00003788546"
1	bjp_exon	3946320	3946463	2	-	.	gene_id "ENSG00000226374"; transcript_id "ENSE00003785936"
1	bjp_exon	3947149	3947328	2	-	.	gene_id "ENSG00000226374"; transcript_id "ENSG00000226374.2_M2"
1	bjp_exon	3947957	3948595	2	-	.	gene_id "ENSG00000226374"; transcript_id "ENSE00001656760"
1	bjp_exon	3948863	3948980	2	-	.	gene_id "ENSG00000226374"; transcript_id "ENSG00000226374.3_M2"
1	bjp_exon	3949027	3949351	2	+	.	gene_id "ENSG00000233304"; transcript_id "ENSE00001609598"
1	bjp_exon	4175528	4175899	2	-	.	gene_id "ENSG00000229280"; transcript_id "ENSE00001708896"
1	bjp_exon	4412027	4412632	2	+	.	gene_id "ENSG00000235054"; transcript_id "ENSG00000235054.1_M4"
1	bjp_exon	4422760	4423187	2	+	.	gene_id "ENSG00000235054"; transcript_id "ENSG00000235054.2_M4"
1	bjp_exon	4423348	4423448	2	+	.	gene_id "ENSG00000235054"; transcript_id "ENSE00001806637"
1	bjp_exon	4423994	4424689	2	+	.	gene_id "ENSG00000235054"; transcript_id "ENSG00000235054.2_M2"
1	bjp_exon	4551735	4552049	2	-	.	gene_id "ENSG00000227169"; transcript_id "ENSE00001691476"
1	bjp_exon	4552105	4552145	2	-	.	gene_id "ENSG00000227169"; transcript_id "ENSE00001625942"
1	bjp_exon	4571481	4571629	2	+	.	gene_id "ENSG00000232596"; transcript_id "ENSG00000232596.1_M3"
1	bjp_exon	4572470	4572592	2	+	.	gene_id "ENSG00000232596"; transcript_id "ENSE00001754951"
1	bjp_exon	4582277	4582574	2	+	.	gene_id "ENSG00000232596"; transcript_id "ENSE00001690743"
1	bjp_exon	4583083	4583178	2	+	.	gene_id "ENSG00000232596"; transcript_id "ENSE00001622561"
1	bjp_exon	4583339	4583708	2	+	.	gene_id "ENSG00000232596"; transcript_id "ENSG00000232596.1_M2"
1	bjp_exon	4593052	4594009	2	+	.	gene_id "ENSG00000232596"; transcript_id "ENSE00003785425"
1	bjp_exon	4654732	4655454	2	+	.	gene_id "ENSG00000196581"; transcript_id "ENSG00000196581.1_M2"
1	bjp_exon	4711155	4711186	2	+	.	gene_id "ENSG00000196581"; transcript_id "ENSE00001913524"
1	bjp_exon	4711900	4712699	2	+	.	gene_id "ENSG00000196581"; transcript_id "ENSG00000196581.2_M2"
1	bjp_exon	4769853	4769940	2	+	.	gene_id "ENSG00000196581"; transcript_id "ENSE00000735086"
1	bjp_exon	4774427	4774558	2	+	.	gene_id "ENSG00000196581"; transcript_id "ENSE00001122242"
1	bjp_exon	4777401	4777794	2	+	.	gene_id "ENSG00000196581"; transcript_id "ENSE00001476599"
1	bjp_exon	4782545	4792534	2	+	.	gene_id "ENSG00000196581"; transcript_id "ENSE00001476603"
1	bjp_exon	5090580	5090627	2	-	.	gene_id "ENSG00000231510"; transcript_id "ENSE00001705488"
1	bjp_exon	5492978	5494674	2	+	.	gene_id "ENSG00000260972"; transcript_id "ENSE00002600197"
1	bjp_exon	5554747	5554881	2	+	.	gene_id "ENSG00000283356"; transcript_id "ENSE00003794581"
1	bjp_exon	5561709	5562254	2	-	.	gene_id "ENSG00000236948"; transcript_id "ENSE00003795370"
1	bjp_exon	5564071	5564143	2	+	.	gene_id "ENSG00000264341"; transcript_id "ENSE00002721598"
1	bjp_exon	5587368	5587575	2	-	.	gene_id "ENSG00000236948"; transcript_id "ENSE00001722939"
1	bjp_exon	5668141	5668295	2	-	.	gene_id "ENSG00000236948"; transcript_id "ENSG00000236948.1_M2"
1	bjp_exon	5862672	5862741	2	-	.	gene_id "ENSG00000264101"; transcript_id "ENSE00002689481"
1	bjp_exon	5867030	5867652	2	-	.	gene_id "ENSG00000131697"; transcript_id "ENSG00000131697.1_M3"
1	bjp_exon	5867740	5868375	2	-	.	gene_id "ENSG00000131697"; transcript_id "ENSG00000131697.1_M2"
1	bjp_exon	5873252	5873841	2	-	.	gene_id "ENSG00000131697"; transcript_id "ENSG00000131697.2_M2"
1	bjp_exon	5874471	5874657	2	-	.	gene_id "ENSG00000131697"; transcript_id "ENSE00003502281"
1	bjp_exon	5874874	5875100	2	-	.	gene_id "ENSG00000131697"; transcript_id "ENSG00000131697.3_M2"
1	bjp_exon	5875954	5876078	2	-	.	gene_id "ENSG00000131697"; transcript_id "ENSE00001859285"
1	bjp_exon	5876386	5876523	2	-	.	gene_id "ENSG00000131697"; transcript_id "ENSE00001928316"
1	bjp_exon	5876879	5877466	2	-	.	gene_id "ENSG00000131697"; transcript_id "ENSG00000131697.2_M3"
1	bjp_exon	5879346	5879632	2	-	.	gene_id "ENSG00000131697"; transcript_id "ENSG00000131697.4_M2"
1	bjp_exon	5886495	5886972	2	-	.	gene_id "ENSG00000131697"; transcript_id "ENSE00001943451"
1	bjp_exon	5887286	5887466	2	-	.	gene_id "ENSG00000131697"; transcript_id "ENSE00003479435"
1	bjp_exon	5888460	5888610	2	-	.	gene_id "ENSG00000131697"; transcript_id "ENSE00001878965"
1	bjp_exon	5890868	5891028	2	-	.	gene_id "ENSG00000131697"; transcript_id "ENSE00003464359"
1	bjp_exon	5904617	5904804	2	-	.	gene_id "ENSG00000131697"; transcript_id "ENSE00003494916"
1	bjp_exon	5905292	5905483	2	-	.	gene_id "ENSG00000131697"; transcript_id "ENSG00000131697.6_M2"
1	bjp_exon	5905632	5905783	2	-	.	gene_id "ENSG00000131697"; transcript_id "ENSG00000131697.7_M2"
1	bjp_exon	5907115	5907222	2	-	.	gene_id "ENSG00000131697"; transcript_id "ENSE00001720973"
1	bjp_exon	5909152	5909213	2	-	.	gene_id "ENSG00000131697"; transcript_id "ENSE00001696748"
1	bjp_exon	5927649	5927787	2	-	.	gene_id "ENSG00000131697"; transcript_id "ENSE00003570239"
1	bjp_exon	5933147	5933329	2	-	.	gene_id "ENSG00000131697"; transcript_id "ENSE00003584153"
1	bjp_exon	5947104	5947230	2	-	.	gene_id "ENSG00000131697"; transcript_id "ENSE00003459647"
1	bjp_exon	5948070	5948251	2	-	.	gene_id "ENSG00000131697"; transcript_id "ENSE00003497196"
1	bjp_exon	5952700	5952836	2	-	.	gene_id "ENSG00000131697"; transcript_id "ENSE00003527035"
1	bjp_exon	5961794	5961949	2	-	.	gene_id "ENSG00000131697"; transcript_id "ENSE00003576690"
1	bjp_exon	5967299	5967363	2	-	.	gene_id "ENSG00000131697"; transcript_id "ENSE00003583968"
1	bjp_exon	5969087	5969259	2	-	.	gene_id "ENSG00000131697"; transcript_id "ENSE00003569388"
1	bjp_exon	5978270	5978413	2	-	.	gene_id "ENSG00000131697"; transcript_id "ENSE00001476547"
1	bjp_exon	5986155	5986327	2	-	.	gene_id "ENSG00000131697"; transcript_id "ENSE00002038847"
1	bjp_exon	5991466	5991556	2	+	.	gene_id "ENSG00000069424"; transcript_id "ENSE00001476377"
1	bjp_exon	5992244	5992362	2	-	.	gene_id "ENSG00000131697"; transcript_id "ENSG00000131697.1_M4"
1	bjp_exon	5992474	5992788	2	+	.	gene_id "ENSG00000069424"; transcript_id "ENSG00000069424.1_M5"
1	bjp_exon	5995863	5996084	2	+	.	gene_id "ENSG00000069424"; transcript_id "ENSE00001934936"
1	bjp_exon	6018635	6018835	2	+	.	gene_id "ENSG00000069424"; transcript_id "ENSE00001786599"
1	bjp_exon	6026013	6026445	2	+	.	gene_id "ENSG00000069424"; transcript_id "ENSG00000069424.1_M3"
1	bjp_exon	6027297	6027459	2	+	.	gene_id "ENSG00000069424"; transcript_id "ENSE00001695718"
1	bjp_exon	6034283	6034794	2	+	.	gene_id "ENSG00000069424"; transcript_id "ENSE00001365541"
1	bjp_exon	6035917	6036048	2	+	.	gene_id "ENSG00000069424"; transcript_id "ENSE00001832311"
1	bjp_exon	6040517	6040645	2	+	.	gene_id "ENSG00000069424"; transcript_id "ENSG00000069424.1_M2"
1	bjp_exon	6041168	6041762	2	+	.	gene_id "ENSG00000069424"; transcript_id "ENSE00001835612"
1	bjp_exon	6041831	6041872	2	+	.	gene_id "ENSG00000069424"; transcript_id "ENSE00003586294"
1	bjp_exon	6045921	6046183	2	+	.	gene_id "ENSG00000069424"; transcript_id "ENSG00000069424.2_M2"
1	bjp_exon	6051511	6051754	2	+	.	gene_id "ENSG00000069424"; transcript_id "ENSE00001476199"
1	bjp_exon	6072755	6072798	2	+	.	gene_id "ENSG00000069424"; transcript_id "ENSG00000069424.3_M2"
1	bjp_exon	6073733	6073847	2	+	.	gene_id "ENSG00000069424"; transcript_id "ENSG00000069424.4_M2"
1	bjp_exon	6082195	6082274	2	+	.	gene_id "ENSG00000069424"; transcript_id "ENSG00000069424.5_M2"
1	bjp_exon	6085204	6085249	2	+	.	gene_id "ENSG00000069424"; transcript_id "ENSG00000069424.6_M2"
1	bjp_exon	6085740	6086363	2	+	.	gene_id "ENSG00000069424"; transcript_id "ENSG00000069424.2_M3"
1	bjp_exon	6087467	6087511	2	+	.	gene_id "ENSG00000069424"; transcript_id "ENSE00000734884"
1	bjp_exon	6089008	6089051	2	+	.	gene_id "ENSG00000069424"; transcript_id "ENSE00000734882"
1	bjp_exon	6090389	6090475	2	+	.	gene_id "ENSG00000069424"; transcript_id "ENSE00000734879"
1	bjp_exon	6091263	6091307	2	+	.	gene_id "ENSG00000069424"; transcript_id "ENSE00001476195"
1	bjp_exon	6094400	6094485	2	+	.	gene_id "ENSG00000069424"; transcript_id "ENSE00000734876"
1	bjp_exon	6095323	6095443	2	+	.	gene_id "ENSG00000069424"; transcript_id "ENSE00001615557"
1	bjp_exon	6095530	6095625	2	+	.	gene_id "ENSG00000069424"; transcript_id "ENSG00000069424.3_M3"
1	bjp_exon	6096256	6096756	2	+	.	gene_id "ENSG00000069424"; transcript_id "ENSG00000069424.7_M2"
1	bjp_exon	6097269	6101193	2	+	.	gene_id "ENSG00000069424"; transcript_id "ENSG00000069424.1_M9"
1	bjp_exon	6101793	6105427	2	-	.	gene_id "ENSG00000116254"; transcript_id "ENSG00000116254.1_M4"
1	bjp_exon	6106234	6106287	2	-	.	gene_id "ENSG00000116254"; transcript_id "ENSE00003537273"
1	bjp_exon	6106395	6106509	2	-	.	gene_id "ENSG00000116254"; transcript_id "ENSE00003487979"
1	bjp_exon	6106616	6106779	2	-	.	gene_id "ENSG00000116254"; transcript_id "ENSG00000116254.1_M2"
1	bjp_exon	6109795	6109990	2	-	.	gene_id "ENSG00000116254"; transcript_id "ENSE00003485884"
1	bjp_exon	6110394	6110526	2	-	.	gene_id "ENSG00000116254"; transcript_id "ENSE00003509557"
1	bjp_exon	6111775	6111883	2	-	.	gene_id "ENSG00000116254"; transcript_id "ENSE00003624662"
1	bjp_exon	6112140	6112277	2	-	.	gene_id "ENSG00000116254"; transcript_id "ENSE00003593925"
1	bjp_exon	6112909	6112998	2	-	.	gene_id "ENSG00000116254"; transcript_id "ENSE00003538121"
1	bjp_exon	6113311	6113416	2	-	.	gene_id "ENSG00000116254"; transcript_id "ENSE00001956259"
1	bjp_exon	6121105	6121237	2	-	.	gene_id "ENSG00000116254"; transcript_id "ENSE00003542810"
1	bjp_exon	6121494	6121573	2	-	.	gene_id "ENSG00000116254"; transcript_id "ENSE00003535657"
1	bjp_exon	6123948	6124107	2	-	.	gene_id "ENSG00000116254"; transcript_id "ENSE00003557710"
1	bjp_exon	6124517	6124661	2	-	.	gene_id "ENSG00000116254"; transcript_id "ENSE00003460858"
1	bjp_exon	6125100	6125233	2	-	.	gene_id "ENSG00000116254"; transcript_id "ENSE00003610857"
1	bjp_exon	6125524	6125612	2	-	.	gene_id "ENSG00000116254"; transcript_id "ENSG00000116254.2_M2"
1	bjp_exon	6125766	6125858	2	-	.	gene_id "ENSG00000116254"; transcript_id "ENSE00003662400"
1	bjp_exon	6126572	6126746	2	-	.	gene_id "ENSG00000116254"; transcript_id "ENSE00003477236"
1	bjp_exon	6127083	6127164	2	-	.	gene_id "ENSG00000116254"; transcript_id "ENSE00001957546"
1	bjp_exon	6128046	6128218	2	-	.	gene_id "ENSG00000116254"; transcript_id "ENSE00003512526"
1	bjp_exon	6128499	6128609	2	-	.	gene_id "ENSG00000116254"; transcript_id "ENSG00000116254.3_M2"
1	bjp_exon	6128838	6129069	2	-	.	gene_id "ENSG00000116254"; transcript_id "ENSG00000116254.4_M2"
1	bjp_exon	6130148	6130328	2	-	.	gene_id "ENSG00000116254"; transcript_id "ENSG00000116254.5_M2"
1	bjp_exon	6131631	6131748	2	-	.	gene_id "ENSG00000116254"; transcript_id "ENSG00000116254.6_M2"
1	bjp_exon	6134128	6134259	2	-	.	gene_id "ENSG00000116254"; transcript_id "ENSE00003497393"
1	bjp_exon	6134718	6134859	2	-	.	gene_id "ENSG00000116254"; transcript_id "ENSE00003574772"
1	bjp_exon	6135230	6135403	2	-	.	gene_id "ENSG00000116254"; transcript_id "ENSE00003596442"
1	bjp_exon	6136517	6136638	2	-	.	gene_id "ENSG00000116254"; transcript_id "ENSE00003583454"
1	bjp_exon	6136728	6136865	2	-	.	gene_id "ENSG00000116254"; transcript_id "ENSE00003626498"
1	bjp_exon	6142128	6142328	2	-	.	gene_id "ENSG00000116254"; transcript_id "ENSE00003536305"
1	bjp_exon	6142414	6142605	2	-	.	gene_id "ENSG00000116254"; transcript_id "ENSE00003484903"
1	bjp_exon	6143823	6143931	2	-	.	gene_id "ENSG00000116254"; transcript_id "ENSE00003567515"
1	bjp_exon	6144024	6144155	2	-	.	gene_id "ENSG00000116254"; transcript_id "ENSG00000116254.7_M2"
1	bjp_exon	6146212	6146423	2	-	.	gene_id "ENSG00000116254"; transcript_id "ENSE00003603242"
1	bjp_exon	6146665	6146871	2	-	.	gene_id "ENSG00000116254"; transcript_id "ENSE00003497624"
1	bjp_exon	6148854	6149075	2	-	.	gene_id "ENSG00000116254"; transcript_id "ENSE00003665634"
1	bjp_exon	6149246	6149412	2	-	.	gene_id "ENSG00000116254"; transcript_id "ENSE00003473165"
1	bjp_exon	6151032	6151155	2	-	.	gene_id "ENSG00000116254"; transcript_id "ENSE00003503861"
1	bjp_exon	6152412	6152536	2	-	.	gene_id "ENSG00000116254"; transcript_id "ENSE00003664810"
1	bjp_exon	6154660	6154898	2	-	.	gene_id "ENSG00000116254"; transcript_id "ENSE00003572111"
1	bjp_exon	6155599	6155717	2	-	.	gene_id "ENSG00000116254"; transcript_id "ENSE00003691668"
1	bjp_exon	6159336	6159515	2	-	.	gene_id "ENSG00000116254"; transcript_id "ENSE00003558616"
1	bjp_exon	6168150	6168277	2	-	.	gene_id "ENSG00000116254"; transcript_id "ENSE00003515415"
1	bjp_exon	6179945	6180123	2	-	.	gene_id "ENSG00000116254"; transcript_id "ENSG00000116254.8_M2"
1	bjp_exon	6181269	6181486	2	-	.	gene_id "ENSG00000116251"; transcript_id "ENSE00001939745"
1	bjp_exon	6185020	6186816	2	-	.	gene_id "ENSG00000116251"; transcript_id "ENSG00000116251.1_M5"
1	bjp_exon	6197652	6199612	2	-	.	gene_id "ENSG00000116251"; transcript_id "ENSG00000116251.2_M5"
1	bjp_exon	6200489	6200842	2	-	.	gene_id "ENSG00000116251"; transcript_id "ENSG00000116251.1_M3"
1	bjp_exon	6203367	6203494	2	-	.	gene_id "ENSG00000116251"; transcript_id "ENSE00001887231"
1	bjp_exon	6204840	6204982	2	-	.	gene_id "ENSG00000226944"; transcript_id "ENSE00001618522"
1	bjp_exon	6205206	6205413	2	-	.	gene_id "ENSG00000226944"; transcript_id "ENSE00001718507"
1	bjp_exon	6205475	6205753	2	+	.	gene_id "ENSG00000158286"; transcript_id "ENSE00001843998_F1"
1	bjp_exon	6205781	6206101	2	+	.	gene_id "ENSG00000158286"; transcript_id "ENSE00001843998_F2"
1	bjp_exon	6206536	6206726	2	+	.	gene_id "ENSG00000158286"; transcript_id "ENSE00003677151"
1	bjp_exon	6207379	6208307	2	+	.	gene_id "ENSG00000158286"; transcript_id "ENSG00000158286.2_M3"
1	bjp_exon	6208618	6208680	2	+	.	gene_id "ENSG00000158286"; transcript_id "ENSE00001934791_F1"
1	bjp_exon	6208740	6209025	2	+	.	gene_id "ENSG00000158286"; transcript_id "ENSG00000158286.3_M3"
1	bjp_exon	6209115	6209134	2	+	.	gene_id "ENSG00000158286"; transcript_id "ENSE00003528881_F1"
1	bjp_exon	6209197	6209267	2	-	.	gene_id "ENSG00000116251"; transcript_id "ENSG00000116251.2_M2"
1	bjp_exon	6209390	6209539	2	+	.	gene_id "ENSG00000158286"; transcript_id "ENSG00000158286.1_M2"
1	bjp_exon	6209924	6209970	2	+	.	gene_id "ENSG00000158286"; transcript_id "ENSE00003560800"
1	bjp_exon	6210223	6210295	2	+	.	gene_id "ENSG00000158286"; transcript_id "ENSE00003471198"
1	bjp_exon	6210370	6211118	2	+	.	gene_id "ENSG00000158286"; transcript_id "ENSG00000158286.1_M7"
1	bjp_exon	6211867	6212053	2	+	.	gene_id "ENSG00000158286"; transcript_id "ENSG00000158286.4_M3"
1	bjp_exon	6212218	6212416	2	+	.	gene_id "ENSG00000158286"; transcript_id "ENSG00000158286.2_M2"
1	bjp_exon	6212682	6213183	2	+	.	gene_id "ENSG00000158286"; transcript_id "ENSG00000158286.1_M5"
1	bjp_exon	6218289	6218369	2	+	.	gene_id "ENSG00000158286"; transcript_id "ENSE00003562079"
1	bjp_exon	6219236	6221192	2	+	.	gene_id "ENSG00000158286"; transcript_id "ENSG00000158286.5_M3"
1	bjp_exon	6221300	6225262	2	-	.	gene_id "ENSG00000116237"; transcript_id "ENSG00000116237.1_M5"
1	bjp_exon	6231902	6232119	2	-	.	gene_id "ENSG00000116237"; transcript_id "ENSE00003631599"
1	bjp_exon	6233474	6233643	2	-	.	gene_id "ENSG00000116237"; transcript_id "ENSE00003482540"
1	bjp_exon	6234405	6234511	2	-	.	gene_id "ENSG00000116237"; transcript_id "ENSE00001844128"
1	bjp_exon	6234886	6234974	2	-	.	gene_id "ENSG00000116237"; transcript_id "ENSE00002959560"
1	bjp_exon	6235717	6235972	2	-	.	gene_id "ENSG00000116237"; transcript_id "ENSG00000116237.1_M2"
1	bjp_exon	6236240	6236336	2	+	.	gene_id "ENSG00000225077"; transcript_id "ENSE00001644314"
1	bjp_exon	6236966	6237150	2	+	.	gene_id "ENSG00000225077"; transcript_id "ENSE00001714644"
1	bjp_exon	6237245	6237345	2	+	.	gene_id "ENSG00000225077"; transcript_id "ENSE00001800493"
1	bjp_exon	6238221	6239444	2	+	.	gene_id "ENSG00000225077"; transcript_id "ENSG00000225077.2_M2"
1	bjp_exon	6244192	6244241	2	+	.	gene_id "ENSG00000173673"; transcript_id "ENSE00001559111"
1	bjp_exon	6244351	6244446	2	+	.	gene_id "ENSG00000173673"; transcript_id "ENSE00001475446"
1	bjp_exon	6244548	6244629	2	+	.	gene_id "ENSG00000173673"; transcript_id "ENSE00001182530"
1	bjp_exon	6245110	6245578	2	+	.	gene_id "ENSG00000173673"; transcript_id "ENSE00001475445"
1	bjp_exon	6247346	6250003	2	-	.	gene_id "ENSG00000158292"; transcript_id "ENSE00001475432"
1	bjp_exon	6250440	6250624	2	-	.	gene_id "ENSG00000158292"; transcript_id "ENSE00001404850"
1	bjp_exon	6251338	6251530	2	-	.	gene_id "ENSG00000158292"; transcript_id "ENSE00001064734"
1	bjp_exon	6253718	6254147	2	-	.	gene_id "ENSG00000158292"; transcript_id "ENSE00001038216"
1	bjp_exon	6254550	6255014	2	-	.	gene_id "ENSG00000158292"; transcript_id "ENSE00001373369"
1	bjp_exon	6260825	6260975	2	-	.	gene_id "ENSG00000158292"; transcript_id "ENSE00001410775"
1	bjp_exon	6264269	6264695	2	-	.	gene_id "ENSG00000097021"; transcript_id "ENSG00000097021.1_M2"
1	bjp_exon	6281102	6281286	2	-	.	gene_id "ENSG00000097021"; transcript_id "ENSG00000097021.1_M3"
1	bjp_exon	6282724	6282888	2	-	.	gene_id "ENSG00000097021"; transcript_id "ENSG00000097021.2_M2"
1	bjp_exon	6294864	6295504	2	-	.	gene_id "ENSG00000097021"; transcript_id "ENSG00000097021.3_M2"
1	bjp_exon	6349749	6349866	2	-	.	gene_id "ENSG00000097021"; transcript_id "ENSE00003552177"
1	bjp_exon	6352225	6352249	2	-	.	gene_id "ENSG00000097021"; transcript_id "ENSE00001845840"
1	bjp_exon	6358826	6359344	2	-	.	gene_id "ENSG00000097021"; transcript_id "ENSE00001475294"
1	bjp_exon	6360570	6360707	2	-	.	gene_id "ENSG00000097021"; transcript_id "ENSE00001475303"
1	bjp_exon	6385494	6385813	2	-	.	gene_id "ENSG00000097021"; transcript_id "ENSE00001475335"
1	bjp_exon	6393257	6393554	2	-	.	gene_id "ENSG00000097021"; transcript_id "ENSG00000097021.2_M3"
1	bjp_exon	6415232	6419340	2	-	.	gene_id "ENSG00000069812"; transcript_id "ENSG00000069812.1_M5"
1	bjp_exon	6419607	6419702	2	-	.	gene_id "ENSG00000069812"; transcript_id "ENSE00002817476"
1	bjp_exon	6419776	6419919	2	-	.	gene_id "ENSG00000069812"; transcript_id "ENSG00000069812.2_M5"
1	bjp_exon	6424478	6424670	2	-	.	gene_id "ENSG00000069812"; transcript_id "ENSE00001150483"
1	bjp_exon	6424788	6425249	2	+	.	gene_id "ENSG00000187017"; transcript_id "ENSE00002148046"
1	bjp_exon	6448043	6448117	2	+	.	gene_id "ENSG00000187017"; transcript_id "ENSE00001838098"
1	bjp_exon	6448641	6449091	2	+	.	gene_id "ENSG00000187017"; transcript_id "ENSG00000187017.1_M7"
1	bjp_exon	6457361	6457372	2	+	.	gene_id "ENSG00000187017"; transcript_id "ENSE00003592160"
1	bjp_exon	6459997	6460980	2	+	.	gene_id "ENSG00000187017"; transcript_id "ENSG00000187017.1_M8"
1	bjp_exon	6461371	6461762	2	-	.	gene_id "ENSG00000215788"; transcript_id "ENSG00000215788.1_M5"
1	bjp_exon	6461994	6462174	2	-	.	gene_id "ENSG00000215788"; transcript_id "ENSE00003518615"
1	bjp_exon	6462319	6462607	2	-	.	gene_id "ENSG00000215788"; transcript_id "ENSE00001895440"
1	bjp_exon	6462629	6462666	2	-	.	gene_id "ENSG00000215788"; transcript_id "ENSG00000215788.1_M3"
1	bjp_exon	6462863	6464719	2	-	.	gene_id "ENSG00000215788"; transcript_id "ENSG00000215788.1_M14"
1	bjp_exon	6465088	6465272	2	-	.	gene_id "ENSG00000215788"; transcript_id "ENSG00000215788.1_M2"
1	bjp_exon	6465440	6466091	2	-	.	gene_id "ENSG00000215788"; transcript_id "ENSG00000215788.1_M8"
1	bjp_exon	6466196	6467572	2	-	.	gene_id "ENSG00000171680"; transcript_id "ENSG00000171680.1_M2"
1	bjp_exon	6467825	6468586	2	-	.	gene_id "ENSG00000171680"; transcript_id "ENSG00000171680.1_M4"
1	bjp_exon	6469042	6469241	2	-	.	gene_id "ENSG00000171680"; transcript_id "ENSE00003520610"
1	bjp_exon	6469335	6469450	2	-	.	gene_id "ENSG00000171680"; transcript_id "ENSE00003515734"
1	bjp_exon	6469544	6469676	2	-	.	gene_id "ENSG00000171680"; transcript_id "ENSE00003590576"
1	bjp_exon	6470236	6470355	2	-	.	gene_id "ENSG00000171680"; transcript_id "ENSE00003528986"
1	bjp_exon	6470506	6470643	2	-	.	gene_id "ENSG00000171680"; transcript_id "ENSE00003627040"
1	bjp_exon	6470735	6470884	2	-	.	gene_id "ENSG00000171680"; transcript_id "ENSE00003477218"
1	bjp_exon	6470990	6471637	2	-	.	gene_id "ENSG00000171680"; transcript_id "ENSG00000171680.1_M3"
1	bjp_exon	6471758	6471808	2	-	.	gene_id "ENSG00000171680"; transcript_id "ENSE00003614248"
1	bjp_exon	6472527	6472622	2	-	.	gene_id "ENSG00000171680"; transcript_id "ENSE00003621777"
1	bjp_exon	6472986	6473174	2	-	.	gene_id "ENSG00000171680"; transcript_id "ENSE00003517204"
1	bjp_exon	6473251	6473454	2	-	.	gene_id "ENSG00000171680"; transcript_id "ENSE00003586865"
1	bjp_exon	6474013	6474164	2	-	.	gene_id "ENSG00000171680"; transcript_id "ENSE00003519021"
1	bjp_exon	6474451	6475138	2	-	.	gene_id "ENSG00000171680"; transcript_id "ENSG00000171680.2_M3"
1	bjp_exon	6475462	6475522	2	-	.	gene_id "ENSG00000171680"; transcript_id "ENSE00003478196"
1	bjp_exon	6475931	6476036	2	-	.	gene_id "ENSG00000171680"; transcript_id "ENSE00003634700"
1	bjp_exon	6477529	6477658	2	-	.	gene_id "ENSG00000171680"; transcript_id "ENSG00000171680.2_M2"
1	bjp_exon	6485324	6485469	2	-	.	gene_id "ENSG00000171680"; transcript_id "ENSE00002257425"
1	bjp_exon	6485836	6485954	2	-	.	gene_id "ENSG00000171680"; transcript_id "ENSE00001545321"
1	bjp_exon	6490445	6490580	2	-	.	gene_id "ENSG00000171680"; transcript_id "ENSG00000171680.3_M2"
1	bjp_exon	6491637	6491700	2	-	.	gene_id "ENSG00000171680"; transcript_id "ENSE00001474961"
1	bjp_exon	6496493	6496696	2	-	.	gene_id "ENSG00000171680"; transcript_id "ENSG00000171680.4_M2"
1	bjp_exon	6496959	6497096	2	-	.	gene_id "ENSG00000171680"; transcript_id "ENSE00002235223"
1	bjp_exon	6497320	6497390	2	-	.	gene_id "ENSG00000171680"; transcript_id "ENSE00001545323"
1	bjp_exon	6506026	6506158	2	-	.	gene_id "ENSG00000171680"; transcript_id "ENSE00003806038"
1	bjp_exon	6519445	6520061	2	-	.	gene_id "ENSG00000171680"; transcript_id "ENSG00000171680.5_M2"
1	bjp_exon	6521347	6526003	2	-	.	gene_id "ENSG00000162408"; transcript_id "ENSE00001474901"
1	bjp_exon	6526696	6526829	2	-	.	gene_id "ENSG00000162408"; transcript_id "ENSE00001064898"
1	bjp_exon	6528994	6529171	2	-	.	gene_id "ENSG00000162408"; transcript_id "ENSE00001064892"
1	bjp_exon	6531968	6532079	2	-	.	gene_id "ENSG00000162408"; transcript_id "ENSG00000162408.1_M2"
1	bjp_exon	6532229	6532760	2	-	.	gene_id "ENSG00000162408"; transcript_id "ENSG00000162408.2_M2"
1	bjp_exon	6533280	6533441	2	-	.	gene_id "ENSG00000162408"; transcript_id "ENSG00000162408.3_M2"
1	bjp_exon	6540854	6540964	2	+	.	gene_id "ENSG00000253022"; transcript_id "ENSE00002089490"
1	bjp_exon	6541830	6541927	2	-	.	gene_id "ENSG00000162408"; transcript_id "ENSE00003531441"
1	bjp_exon	6544826	6545017	2	-	.	gene_id "ENSG00000162408"; transcript_id "ENSG00000162408.4_M2"
1	bjp_exon	6545045	6545180	2	-	.	gene_id "ENSG00000162408"; transcript_id "ENSE00001338652"
1	bjp_exon	6549256	6549698	2	-	.	gene_id "ENSG00000162408"; transcript_id "ENSG00000162408.1_M3"
1	bjp_exon	6550396	6550615	2	-	.	gene_id "ENSG00000162408"; transcript_id "ENSG00000162408.5_M2"
1	bjp_exon	6554107	6554535	2	-	.	gene_id "ENSG00000162408"; transcript_id "ENSG00000162408.6_M2"
1	bjp_exon	6555181	6555564	2	+	.	gene_id "ENSG00000173662"; transcript_id "ENSG00000173662.1_M2"
1	bjp_exon	6570909	6571215	2	+	.	gene_id "ENSG00000173662"; transcript_id "ENSG00000173662.2_M2"
1	bjp_exon	6574631	6575392	2	+	.	gene_id "ENSG00000173662"; transcript_id "ENSE00001182045"
1	bjp_exon	6576415	6576627	2	+	.	gene_id "ENSG00000173662"; transcript_id "ENSE00001182053"
1	bjp_exon	6576950	6577070	2	+	.	gene_id "ENSG00000173662"; transcript_id "ENSE00001182049"
1	bjp_exon	6578653	6579757	2	+	.	gene_id "ENSG00000173662"; transcript_id "ENSG00000173662.1_M4"
1	bjp_exon	6580001	6580136	2	+	.	gene_id "ENSG00000204859"; transcript_id "ENSG00000204859.1_M4"
1	bjp_exon	6580541	6581299	2	+	.	gene_id "ENSG00000204859"; transcript_id "ENSE00001474830"
1	bjp_exon	6582058	6582299	2	+	.	gene_id "ENSG00000204859"; transcript_id "ENSG00000204859.1_M2"
1	bjp_exon	6585302	6587291	2	+	.	gene_id "ENSG00000204859"; transcript_id "ENSG00000204859.1_M6"
1	bjp_exon	6587478	6587632	2	+	.	gene_id "ENSG00000204859"; transcript_id "ENSG00000204859.2_M2"
1	bjp_exon	6588060	6589280	2	+	.	gene_id "ENSG00000204859"; transcript_id "ENSG00000204859.1_M8"
1	bjp_exon	6590724	6595557	2	-	.	gene_id "ENSG00000162413"; transcript_id "ENSG00000162413.1_M7"
1	bjp_exon	6599047	6599452	2	-	.	gene_id "ENSG00000162413"; transcript_id "ENSE00003501382"
1	bjp_exon	6599750	6599816	2	-	.	gene_id "ENSG00000162413"; transcript_id "ENSE00001952572"
1	bjp_exon	6601797	6603001	2	-	.	gene_id "ENSG00000162413"; transcript_id "ENSG00000162413.1_M2"
1	bjp_exon	6603454	6603684	2	-	.	gene_id "ENSG00000162413"; transcript_id "ENSE00003718256"
1	bjp_exon	6613685	6614105	2	+	.	gene_id "ENSG00000116273"; transcript_id "ENSG00000116273.1_M2"
1	bjp_exon	6614450	6614607	2	-	.	gene_id "ENSG00000162413"; transcript_id "ENSG00000162413.2_M2"
1	bjp_exon	6616757	6616858	2	+	.	gene_id "ENSG00000116273"; transcript_id "ENSE00001248376"
1	bjp_exon	6619803	6620337	2	+	.	gene_id "ENSG00000116273"; transcript_id "ENSE00000736135"
1	bjp_exon	6621411	6624033	2	+	.	gene_id "ENSG00000116273"; transcript_id "ENSG00000116273.2_M2"
1	bjp_exon	6624866	6624954	2	+	.	gene_id "ENSG00000041988"; transcript_id "ENSE00001474647"
1	bjp_exon	6627763	6628691	2	+	.	gene_id "ENSG00000041988"; transcript_id "ENSG00000041988.1_M3"
1	bjp_exon	6629643	6629724	2	+	.	gene_id "ENSG00000041988"; transcript_id "ENSE00001812175"
1	bjp_exon	6630288	6630353	2	+	.	gene_id "ENSG00000041988"; transcript_id "ENSG00000041988.2_M3"
1	bjp_exon	6632370	6633565	2	+	.	gene_id "ENSG00000041988"; transcript_id "ENSG00000041988.2_M7"
1	bjp_exon	6634020	6634167	2	+	.	gene_id "ENSG00000041988"; transcript_id "ENSE00001474613_F1"
1	bjp_exon	6635587	6635700	2	-	.	gene_id "ENSG00000007923"; transcript_id "ENSG00000007923.1_M2"
1	bjp_exon	6636117	6636246	2	-	.	gene_id "ENSG00000007923"; transcript_id "ENSE00003488176"
1	bjp_exon	6637198	6637340	2	-	.	gene_id "ENSG00000007923"; transcript_id "ENSG00000007923.2_M2"
1	bjp_exon	6637447	6638364	2	-	.	gene_id "ENSG00000007923"; transcript_id "ENSG00000007923.1_M4"
1	bjp_exon	6639902	6640057	2	-	.	gene_id "ENSG00000007923"; transcript_id "ENSE00003629167"
1	bjp_exon	6644558	6644674	2	-	.	gene_id "ENSG00000007923"; transcript_id "ENSE00003515843"
1	bjp_exon	6645041	6645126	2	-	.	gene_id "ENSG00000007923"; transcript_id "ENSG00000007923.1_M3"
1	bjp_exon	6645789	6645978	2	-	.	gene_id "ENSG00000007923"; transcript_id "ENSG00000007923.2_M4"
1	bjp_exon	6651017	6651180	2	-	.	gene_id "ENSG00000007923"; transcript_id "ENSE00001474428"
1	bjp_exon	6651529	6651602	2	-	.	gene_id "ENSG00000007923"; transcript_id "ENSE00003469839"
1	bjp_exon	6652829	6652951	2	-	.	gene_id "ENSG00000007923"; transcript_id "ENSG00000007923.3_M2"
1	bjp_exon	6653809	6654039	2	-	.	gene_id "ENSG00000007923"; transcript_id "ENSG00000007923.4_M2"
1	bjp_exon	6654108	6654287	2	-	.	gene_id "ENSG00000007923"; transcript_id "ENSE00001954373"
1	bjp_exon	6667709	6667810	2	-	.	gene_id "ENSG00000007923"; transcript_id "ENSE00003551429"
1	bjp_exon	6670461	6670910	2	-	.	gene_id "ENSG00000007923"; transcript_id "ENSE00001908915"
1	bjp_exon	6678394	6678467	2	-	.	gene_id "ENSG00000007923"; transcript_id "ENSE00003464933"
1	bjp_exon	6680908	6681037	2	-	.	gene_id "ENSG00000007923"; transcript_id "ENSE00003661229"
1	bjp_exon	6701729	6701924	2	-	.	gene_id "ENSG00000007923"; transcript_id "ENSG00000007923.1_M6"
1	bjp_exon	6724637	6724855	2	+	.	gene_id "ENSG00000228750"; transcript_id "ENSG00000228750.1_M4"
1	bjp_exon	6725937	6727612	2	+	.	gene_id "ENSG00000228750"; transcript_id "ENSG00000228750.1_M3"
1	bjp_exon	6729720	6730012	2	+	.	gene_id "ENSG00000228750"; transcript_id "ENSG00000228750.1_M2"
1	bjp_exon	6784149	6784223	2	-	.	gene_id "ENSG00000237436"; transcript_id "ENSE00001738622"
1	bjp_exon	6784658	6784843	2	-	.	gene_id "ENSG00000237436"; transcript_id "ENSE00001611862"
1	bjp_exon	6785324	6785575	2	+	.	gene_id "ENSG00000171735"; transcript_id "ENSG00000171735.1_M7"
1	bjp_exon	6806983	6807088	2	+	.	gene_id "ENSG00000171735"; transcript_id "ENSG00000171735.1_M2"
1	bjp_exon	6820181	6820250	2	+	.	gene_id "ENSG00000171735"; transcript_id "ENSE00003563207"
1	bjp_exon	6825092	6825210	2	+	.	gene_id "ENSG00000171735"; transcript_id "ENSG00000171735.2_M2"
1	bjp_exon	6834333	6834618	2	-	.	gene_id "ENSG00000227950"; transcript_id "ENSE00001692005"
1	bjp_exon	6853048	6853189	2	+	.	gene_id "ENSG00000171735"; transcript_id "ENSG00000171735.1_M3"
1	bjp_exon	6871757	6872053	2	+	.	gene_id "ENSG00000171735"; transcript_id "ENSG00000171735.1_M6"
1	bjp_exon	6874056	6874423	2	+	.	gene_id "ENSG00000171735"; transcript_id "ENSE00001881325"
1	bjp_exon	6886240	6886346	2	+	.	gene_id "ENSG00000171735"; transcript_id "ENSE00003476320"
1	bjp_exon	6887654	6888201	2	+	.	gene_id "ENSG00000171735"; transcript_id "ENSG00000171735.2_M7"
1	bjp_exon	7008376	7008695	2	-	.	gene_id "ENSG00000237365"; transcript_id "ENSE00001751095"
1	bjp_exon	7014251	7014279	2	-	.	gene_id "ENSG00000237365"; transcript_id "ENSE00001743584"
1	bjp_exon	7091304	7091371	2	+	.	gene_id "ENSG00000171735"; transcript_id "ENSE00001308645"
1	bjp_exon	7249491	7249626	2	+	.	gene_id "ENSG00000171735"; transcript_id "ENSE00001328700"
1	bjp_exon	7368942	7369116	2	+	.	gene_id "ENSG00000237402"; transcript_id "ENSE00001641297"
1	bjp_exon	7370081	7370270	2	+	.	gene_id "ENSG00000237402"; transcript_id "ENSE00001690699"
1	bjp_exon	7382487	7382723	2	-	.	gene_id "ENSG00000237728"; transcript_id "ENSE00003749525"
1	bjp_exon	7388183	7388493	2	-	.	gene_id "ENSG00000237728"; transcript_id "ENSE00001790599"
1	bjp_exon	7389340	7389439	2	-	.	gene_id "ENSG00000237728"; transcript_id "ENSG00000237728.1_M2"
1	bjp_exon	7389659	7389754	2	-	.	gene_id "ENSG00000237728"; transcript_id "ENSE00003721372"
1	bjp_exon	7441096	7441181	2	-	.	gene_id "ENSG00000225126"; transcript_id "ENSE00001769883"
1	bjp_exon	7441280	7441554	2	-	.	gene_id "ENSG00000225126"; transcript_id "ENSE00001706346"
1	bjp_exon	7467830	7467901	2	+	.	gene_id "ENSG00000171735"; transcript_id "ENSE00001317856"
1	bjp_exon	7640400	7640553	2	+	.	gene_id "ENSG00000171735"; transcript_id "ENSE00001706503"
1	bjp_exon	7661726	7661866	2	+	.	gene_id "ENSG00000171735"; transcript_id "ENSE00001766885"
1	bjp_exon	7663353	7665199	2	+	.	gene_id "ENSG00000171735"; transcript_id "ENSE00001710961"
1	bjp_exon	7670911	7671037	2	+	.	gene_id "ENSG00000171735"; transcript_id "ENSE00001785715"
1	bjp_exon	7677599	7677733	2	+	.	gene_id "ENSG00000171735"; transcript_id "ENSE00001626052"
1	bjp_exon	7693124	7694844	2	-	.	gene_id "ENSG00000270171"; transcript_id "ENSE00003394675"
1	bjp_exon	7698303	7698872	2	-	.	gene_id "ENSG00000270035"; transcript_id "ENSE00003326834"
1	bjp_exon	7700704	7700970	2	-	.	gene_id "ENSG00000269978"; transcript_id "ENSE00003226816"
1	bjp_exon	7732448	7732599	2	+	.	gene_id "ENSG00000171735"; transcript_id "ENSE00001768188"
1	bjp_exon	7736344	7736540	2	+	.	gene_id "ENSG00000171735"; transcript_id "ENSG00000171735.3_M2"
1	bjp_exon	7736931	7737009	2	+	.	gene_id "ENSG00000171735"; transcript_id "ENSE00001748550"
1	bjp_exon	7737255	7737570	2	+	.	gene_id "ENSG00000171735"; transcript_id "ENSE00001700530"
1	bjp_exon	7737959	7738482	2	+	.	gene_id "ENSG00000171735"; transcript_id "ENSE00001731966"
1	bjp_exon	7744835	7745022	2	+	.	gene_id "ENSG00000171735"; transcript_id "ENSG00000171735.2_M3"
1	bjp_exon	7745845	7746091	2	+	.	gene_id "ENSG00000171735"; transcript_id "ENSG00000171735.4_M2"
1	bjp_exon	7747710	7747781	2	+	.	gene_id "ENSG00000171735"; transcript_id "ENSE00001151421"
1	bjp_exon	7749771	7749791	2	+	.	gene_id "ENSG00000171735"; transcript_id "ENSE00001881578"
1	bjp_exon	7751199	7751392	2	+	.	gene_id "ENSG00000171735"; transcript_id "ENSE00001151415"
1	bjp_exon	7752459	7752533	2	+	.	gene_id "ENSG00000171735"; transcript_id "ENSE00001151407"
1	bjp_exon	7755638	7755668	2	+	.	gene_id "ENSG00000171735"; transcript_id "ENSE00001327525"
1	bjp_exon	7766459	7769706	2	+	.	gene_id "ENSG00000171735"; transcript_id "ENSG00000171735.3_M3"
1	bjp_exon	7771269	7771385	2	+	.	gene_id "ENSG00000049245"; transcript_id "ENSE00001474297"
1	bjp_exon	7772707	7773198	2	+	.	gene_id "ENSG00000049245"; transcript_id "ENSE00001887092"
1	bjp_exon	7773442	7773511	2	+	.	gene_id "ENSG00000049245"; transcript_id "ENSE00003491204"
1	bjp_exon	7776383	7776775	2	+	.	gene_id "ENSG00000269925"; transcript_id "ENSE00003365809"
1	bjp_exon	7777097	7777318	2	+	.	gene_id "ENSG00000049245"; transcript_id "ENSG00000049245.1_M2"
1	bjp_exon	7778118	7778169	2	+	.	gene_id "ENSG00000049245"; transcript_id "ENSE00003477988"
1	bjp_exon	7779626	7781432	2	+	.	gene_id "ENSG00000049245"; transcript_id "ENSG00000049245.2_M2"
1	bjp_exon	7784320	7784376	2	+	.	gene_id "ENSG00000049246"; transcript_id "ENSE00001312715"
1	bjp_exon	7784429	7784468	2	+	.	gene_id "ENSG00000049246"; transcript_id "ENSE00003718663"
1	bjp_exon	7784654	7785005	2	+	.	gene_id "ENSG00000049246"; transcript_id "ENSG00000049246.1_M2"
1	bjp_exon	7786721	7786836	2	+	.	gene_id "ENSG00000049246"; transcript_id "ENSE00003590005"
1	bjp_exon	7787198	7787246	2	+	.	gene_id "ENSG00000049246"; transcript_id "ENSE00001944347"
1	bjp_exon	7787322	7788570	2	+	.	gene_id "ENSG00000049246"; transcript_id "ENSG00000049246.1_M3"
1	bjp_exon	7793957	7794008	2	+	.	gene_id "ENSG00000049246"; transcript_id "ENSG00000049246.3_M2"
1	bjp_exon	7798525	7798673	2	+	.	gene_id "ENSG00000049246"; transcript_id "ENSE00000844091"
1	bjp_exon	7801113	7801191	2	+	.	gene_id "ENSG00000049246"; transcript_id "ENSE00000401690"
1	bjp_exon	7803047	7803153	2	+	.	gene_id "ENSG00000049246"; transcript_id "ENSG00000049246.4_M2"
1	bjp_exon	7803692	7803958	2	+	.	gene_id "ENSG00000049246"; transcript_id "ENSG00000049246.5_M2"
1	bjp_exon	7808893	7808998	2	+	.	gene_id "ENSG00000049246"; transcript_id "ENSE00000401693"
1	bjp_exon	7809893	7810241	2	+	.	gene_id "ENSG00000049246"; transcript_id "ENSG00000049246.6_M2"
1	bjp_exon	7810348	7810437	2	-	.	gene_id "ENSG00000236266"; transcript_id "ENSE00001685262_F1"
1	bjp_exon	7810589	7810716	2	-	.	gene_id "ENSG00000236266"; transcript_id "ENSE00001685262_F2"
1	bjp_exon	7811489	7811604	2	-	.	gene_id "ENSG00000236266"; transcript_id "ENSE00001667172"
1	bjp_exon	7819285	7819420	2	+	.	gene_id "ENSG00000049246"; transcript_id "ENSE00000401696"
1	bjp_exon	7820115	7820239	2	+	.	gene_id "ENSG00000049246"; transcript_id "ENSE00000737659"
1	bjp_exon	7820467	7820640	2	+	.	gene_id "ENSG00000049246"; transcript_id "ENSE00000401718"
1	bjp_exon	7826480	7826710	2	+	.	gene_id "ENSG00000049246"; transcript_id "ENSE00000401699"
1	bjp_exon	7827104	7827117	2	-	.	gene_id "ENSG00000236266"; transcript_id "ENSE00001739884_F1"
1	bjp_exon	7827343	7827815	2	+	.	gene_id "ENSG00000049246"; transcript_id "ENSE00000737507_F1"
1	bjp_exon	7835762	7835945	2	+	.	gene_id "ENSG00000049246"; transcript_id "ENSE00000737423"
1	bjp_exon	7836808	7837149	2	+	.	gene_id "ENSG00000049246"; transcript_id "ENSG00000049246.7_M2"
1	bjp_exon	7842672	7843082	2	+	.	gene_id "ENSG00000049246"; transcript_id "ENSG00000049246.2_M3"
1	bjp_exon	7843951	7845177	2	+	.	gene_id "ENSG00000049246"; transcript_id "ENSG00000049246.8_M2"
1	bjp_exon	7846692	7846766	2	-	.	gene_id "ENSG00000049247"; transcript_id "ENSE00001474197"
1	bjp_exon	7847614	7847882	2	-	.	gene_id "ENSG00000049247"; transcript_id "ENSG00000049247.1_M3"
1	bjp_exon	7849640	7849683	2	-	.	gene_id "ENSG00000049247"; transcript_id "ENSE00000737420"
1	bjp_exon	7850812	7850922	2	-	.	gene_id "ENSG00000049247"; transcript_id "ENSE00000900905"
1	bjp_exon	7852901	7853118	2	-	.	gene_id "ENSG00000049247"; transcript_id "ENSG00000049247.2_M3"
1	bjp_exon	7853307	7853512	2	-	.	gene_id "ENSG00000049247"; transcript_id "ENSG00000049247.1_M2"
1	bjp_exon	7915894	7920923	2	-	.	gene_id "ENSG00000049249"; transcript_id "ENSG00000049249.1_M2"
1	bjp_exon	7921800	7922021	2	-	.	gene_id "ENSG00000049249"; transcript_id "ENSE00001843715"
1	bjp_exon	7933127	7933296	2	-	.	gene_id "ENSG00000049249"; transcript_id "ENSG00000049249.2_M2"
1	bjp_exon	7935013	7935143	2	-	.	gene_id "ENSG00000049249"; transcript_id "ENSG00000049249.3_M2"
1	bjp_exon	7936460	7936563	2	-	.	gene_id "ENSG00000049249"; transcript_id "ENSE00001874979"
1	bjp_exon	7937690	7937756	2	-	.	gene_id "ENSG00000049249"; transcript_id "ENSE00002813071"
1	bjp_exon	7938193	7938330	2	-	.	gene_id "ENSG00000049249"; transcript_id "ENSG00000049249.4_M2"
1	bjp_exon	7938721	7938828	2	-	.	gene_id "ENSG00000049249"; transcript_id "ENSE00000737094"
1	bjp_exon	7939895	7940078	2	-	.	gene_id "ENSG00000049249"; transcript_id "ENSE00001474161"
1	bjp_exon	7940784	7940933	2	-	.	gene_id "ENSG00000049249"; transcript_id "ENSG00000049249.5_M2"
1	bjp_exon	7942372	7942726	2	+	.	gene_id "ENSG00000270330"; transcript_id "ENSE00003490904"
1	bjp_exon	7943139	7943165	2	-	.	gene_id "ENSG00000049249"; transcript_id "ENSE00003715141"
1	bjp_exon	7954291	7954323	2	+	.	gene_id "ENSG00000116288"; transcript_id "ENSE00001835211"
1	bjp_exon	7961663	7961793	2	+	.	gene_id "ENSG00000116288"; transcript_id "ENSG00000116288.1_M5"
1	bjp_exon	7961894	7962101	2	+	.	gene_id "ENSG00000116288"; transcript_id "ENSG00000116288.1_M2"
1	bjp_exon	7969085	7969148	2	+	.	gene_id "ENSG00000116288"; transcript_id "ENSE00001947084"
1	bjp_exon	7970894	7971521	2	+	.	gene_id "ENSG00000116288"; transcript_id "ENSG00000116288.1_M3"
1	bjp_exon	7971629	7971957	2	+	.	gene_id "ENSG00000116288"; transcript_id "ENSE00001889169"
1	bjp_exon	7982881	7982983	2	-	.	gene_id "ENSG00000200344"; transcript_id "ENSE00001438237"
1	bjp_exon	7984864	7985505	2	+	.	gene_id "ENSG00000116288"; transcript_id "ENSG00000116288.1_M7"
1	bjp_exon	8004404	8004558	2	-	.	gene_id "ENSG00000116285"; transcript_id "ENSE00001943628"
1	bjp_exon	8011719	8015400	2	-	.	gene_id "ENSG00000116285"; transcript_id "ENSG00000116285.1_M6"
1	bjp_exon	8015495	8015692	2	-	.	gene_id "ENSG00000116285"; transcript_id "ENSG00000116285.1_M2"
1	bjp_exon	8026158	8026308	2	-	.	gene_id "ENSG00000116285"; transcript_id "ENSG00000116285.1_M3"
1	bjp_exon	8029227	8029357	2	+	.	gene_id "ENSG00000238290"; transcript_id "ENSE00001607166"
1	bjp_exon	8121474	8122702	2	+	.	gene_id "ENSG00000238290"; transcript_id "ENSE00001801731"
1	bjp_exon	8189824	8190331	2	+	.	gene_id "ENSG00000229305"; transcript_id "ENSE00001603804"
1	bjp_exon	8191216	8191495	2	+	.	gene_id "ENSG00000229305"; transcript_id "ENSE00001667795"
1	bjp_exon	8192182	8192254	2	+	.	gene_id "ENSG00000229305"; transcript_id "ENSE00001693065"
1	bjp_exon	8192557	8192770	2	+	.	gene_id "ENSG00000229305"; transcript_id "ENSE00001712319"
1	bjp_exon	8202429	8202876	2	+	.	gene_id "ENSG00000227634"; transcript_id "ENSE00003786026"
1	bjp_exon	8206434	8206597	2	-	.	gene_id "ENSG00000200975"; transcript_id "ENSE00001438868"
1	bjp_exon	8208667	8208873	2	+	.	gene_id "ENSG00000227634"; transcript_id "ENSG00000227634.1_M2"
1	bjp_exon	8210487	8210595	2	+	.	gene_id "ENSG00000227634"; transcript_id "ENSE00001668066"
1	bjp_exon	8214625	8214678	2	+	.	gene_id "ENSG00000227634"; transcript_id "ENSE00001688895"
1	bjp_exon	8215079	8215210	2	+	.	gene_id "ENSG00000227634"; transcript_id "ENSE00001657534"
1	bjp_exon	8218190	8218533	2	-	.	gene_id "ENSG00000233645"; transcript_id "ENSE00001608235"
1	bjp_exon	8292157	8292263	2	-	.	gene_id "ENSG00000251977"; transcript_id "ENSE00002088445"
1	bjp_exon	8317826	8318186	2	+	.	gene_id "ENSG00000162426"; transcript_id "ENSE00001895492"
1	bjp_exon	8324306	8324726	2	+	.	gene_id "ENSG00000162426"; transcript_id "ENSG00000162426.1_M2"
1	bjp_exon	8325298	8325390	2	+	.	gene_id "ENSG00000162426"; transcript_id "ENSE00001474060"
1	bjp_exon	8325818	8326042	2	+	.	gene_id "ENSG00000162426"; transcript_id "ENSE00001474059"
1	bjp_exon	8330138	8330936	2	+	.	gene_id "ENSG00000162426"; transcript_id "ENSG00000162426.1_M3"
1	bjp_exon	8335437	8335590	2	+	.	gene_id "ENSG00000162426"; transcript_id "ENSE00003551212"
1	bjp_exon	8336079	8336109	2	+	.	gene_id "ENSG00000162426"; transcript_id "ENSE00001942116"
1	bjp_exon	8337816	8337992	2	+	.	gene_id "ENSG00000162426"; transcript_id "ENSE00003658326"
1	bjp_exon	8339493	8339698	2	+	.	gene_id "ENSG00000162426"; transcript_id "ENSE00003469548"
1	bjp_exon	8355419	8355599	2	-	.	gene_id "ENSG00000142599"; transcript_id "ENSG00000142599.1_M2"
1	bjp_exon	8356100	8356246	2	-	.	gene_id "ENSG00000142599"; transcript_id "ENSE00001230273"
1	bjp_exon	8359764	8359986	2	-	.	gene_id "ENSG00000142599"; transcript_id "ENSE00000955057"
1	bjp_exon	8360112	8361490	2	-	.	gene_id "ENSG00000142599"; transcript_id "ENSG00000142599.2_M2"
1	bjp_exon	8361763	8361876	2	-	.	gene_id "ENSG00000142599"; transcript_id "ENSE00001230292"
1	bjp_exon	8362683	8362844	2	-	.	gene_id "ENSG00000142599"; transcript_id "ENSE00001041607"
1	bjp_exon	8363710	8364255	2	-	.	gene_id "ENSG00000142599"; transcript_id "ENSG00000142599.3_M2"
1	bjp_exon	8364746	8364838	2	-	.	gene_id "ENSG00000142599"; transcript_id "ENSE00003584579"
1	bjp_exon	8365812	8365974	2	-	.	gene_id "ENSG00000142599"; transcript_id "ENSG00000142599.1_M4"
1	bjp_exon	8422727	8422807	2	-	.	gene_id "ENSG00000142599"; transcript_id "ENSG00000142599.4_M2"
1	bjp_exon	8423167	8423419	2	-	.	gene_id "ENSG00000142599"; transcript_id "ENSG00000142599.5_M2"
1	bjp_exon	8423561	8423666	2	-	.	gene_id "ENSG00000142599"; transcript_id "ENSE00001886280"
1	bjp_exon	8424015	8424234	2	-	.	gene_id "ENSG00000142599"; transcript_id "ENSE00001816352"
1	bjp_exon	8424645	8424701	2	+	.	gene_id "ENSG00000232912"; transcript_id "ENSE00001734095"
1	bjp_exon	8424788	8425212	2	-	.	gene_id "ENSG00000142599"; transcript_id "ENSE00001908278"
1	bjp_exon	8425638	8425754	2	+	.	gene_id "ENSG00000232912"; transcript_id "ENSE00001777903"
1	bjp_exon	8428482	8428588	2	+	.	gene_id "ENSG00000232912"; transcript_id "ENSE00001784843"
1	bjp_exon	8429827	8430041	2	+	.	gene_id "ENSG00000232912"; transcript_id "ENSG00000232912.1_M2"
1	bjp_exon	8434633	8434838	2	+	.	gene_id "ENSG00000232912"; transcript_id "ENSE00001752357"
1	bjp_exon	8464970	8466023	2	-	.	gene_id "ENSG00000142599"; transcript_id "ENSG00000142599.6_M2"
1	bjp_exon	8495063	8495162	2	-	.	gene_id "ENSG00000142599"; transcript_id "ENSG00000142599.7_M2"
1	bjp_exon	8497405	8497529	2	-	.	gene_id "ENSG00000142599"; transcript_id "ENSE00003561191"
1	bjp_exon	8508627	8508675	2	-	.	gene_id "ENSG00000142599"; transcript_id "ENSE00003477817"
1	bjp_exon	8511795	8511919	2	-	.	gene_id "ENSG00000221083"; transcript_id "ENSE00001564791"
1	bjp_exon	8512653	8513021	2	+	.	gene_id "ENSG00000270282"; transcript_id "ENSE00003664062"
1	bjp_exon	8519710	8519792	2	-	.	gene_id "ENSG00000142599"; transcript_id "ENSE00001938852"
1	bjp_exon	8525759	8526039	2	-	.	gene_id "ENSG00000142599"; transcript_id "ENSG00000142599.1_M3"
1	bjp_exon	8541214	8541318	2	-	.	gene_id "ENSG00000142599"; transcript_id "ENSG00000142599.8_M2"
1	bjp_exon	8556475	8556571	2	-	.	gene_id "ENSG00000142599"; transcript_id "ENSG00000142599.9_M2"
1	bjp_exon	8557418	8557523	2	-	.	gene_id "ENSG00000142599"; transcript_id "ENSE00003459584"
1	bjp_exon	8590785	8590841	2	-	.	gene_id "ENSG00000142599"; transcript_id "ENSE00001872026"
1	bjp_exon	8703055	8703219	2	-	.	gene_id "ENSG00000142599"; transcript_id "ENSE00001954196"
1	bjp_exon	8753431	8753838	2	-	.	gene_id "ENSG00000142599"; transcript_id "ENSE00001840854"
1	bjp_exon	8792404	8792588	2	-	.	gene_id "ENSG00000142599"; transcript_id "ENSE00001230091"
1	bjp_exon	8796571	8796673	2	-	.	gene_id "ENSG00000222511"; transcript_id "ENSE00001590397"
1	bjp_exon	8798475	8798691	2	+	.	gene_id "ENSG00000226545"; transcript_id "ENSE00001630085"
1	bjp_exon	8799309	8799506	2	+	.	gene_id "ENSG00000226545"; transcript_id "ENSE00001674302"
1	bjp_exon	8806779	8807051	2	-	.	gene_id "ENSG00000228423"; transcript_id "ENSE00001597866"
1	bjp_exon	8817160	8817643	2	-	.	gene_id "ENSG00000142599"; transcript_id "ENSG00000142599.10_M2"
1	bjp_exon	8831007	8831375	2	+	.	gene_id "ENSG00000229716"; transcript_id "ENSE00001635580"
1	bjp_exon	8861002	8861429	2	-	.	gene_id "ENSG00000074800"; transcript_id "ENSG00000074800.1_M2"
1	bjp_exon	8862887	8862945	2	-	.	gene_id "ENSG00000074800"; transcript_id "ENSE00003473774"
1	bjp_exon	8863891	8864092	2	-	.	gene_id "ENSG00000074800"; transcript_id "ENSE00003462332"
1	bjp_exon	8865285	8865482	2	-	.	gene_id "ENSG00000074800"; transcript_id "ENSE00003490109"
1	bjp_exon	8866279	8866501	2	-	.	gene_id "ENSG00000074800"; transcript_id "ENSG00000074800.2_M2"
1	bjp_exon	8866502	8866590	2	-	.	gene_id "ENSG00000274258"; transcript_id "ENSE00003741900"
1	bjp_exon	8867117	8867250	2	-	.	gene_id "ENSG00000074800"; transcript_id "ENSE00003558670"
1	bjp_exon	8867988	8868057	2	-	.	gene_id "ENSG00000074800"; transcript_id "ENSE00003508132"
1	bjp_exon	8870172	8870408	2	-	.	gene_id "ENSG00000074800"; transcript_id "ENSE00001840455"
1	bjp_exon	8870452	8871297	2	-	.	gene_id "ENSG00000074800"; transcript_id "ENSG00000074800.3_M2"
1	bjp_exon	8871352	8871986	2	-	.	gene_id "ENSG00000074800"; transcript_id "ENSG00000074800.4_M2"
1	bjp_exon	8874824	8874917	2	-	.	gene_id "ENSG00000074800"; transcript_id "ENSG00000074800.5_M2"
1	bjp_exon	8875788	8876031	2	-	.	gene_id "ENSG00000236269"; transcript_id "ENSE00001782887"
1	bjp_exon	8877508	8878007	2	-	.	gene_id "ENSG00000236269"; transcript_id "ENSE00001777811"
1	bjp_exon	8878580	8878834	2	-	.	gene_id "ENSG00000074800"; transcript_id "ENSG00000074800.1_M4"
1	bjp_exon	8878961	8879249	2	-	.	gene_id "ENSG00000074800"; transcript_id "ENSE00001928990_F2"
1	bjp_exon	8879565	8879894	2	+	.	gene_id "ENSG00000230679"; transcript_id "ENSE00001750428"
1	bjp_exon	8883427	8883533	2	-	.	gene_id "ENSG00000201725"; transcript_id "ENSE00001439618"
1	bjp_exon	8945867	8945965	2	+	.	gene_id "ENSG00000131686"; transcript_id "ENSG00000131686.1_M5"
1	bjp_exon	8949263	8949442	2	+	.	gene_id "ENSG00000131686"; transcript_id "ENSG00000131686.1_M2"
1	bjp_exon	8951423	8952651	2	+	.	gene_id "ENSG00000131686"; transcript_id "ENSE00001913776"
1	bjp_exon	8957137	8957285	2	+	.	gene_id "ENSG00000131686"; transcript_id "ENSG00000131686.2_M2"
1	bjp_exon	8962587	8962656	2	+	.	gene_id "ENSG00000131686"; transcript_id "ENSE00003531235"
1	bjp_exon	8970867	8970981	2	+	.	gene_id "ENSG00000131686"; transcript_id "ENSE00003504110"
1	bjp_exon	8974347	8974444	2	+	.	gene_id "ENSG00000131686"; transcript_id "ENSE00001473920"
1	bjp_exon	8979576	8979874	2	-	.	gene_id "ENSG00000265141"; transcript_id "ENSE00002694550"
1	bjp_exon	9003300	9003518	2	-	.	gene_id "ENSG00000197241"; transcript_id "ENSE00001609188"
1	bjp_exon	9007310	9007385	2	-	.	gene_id "ENSG00000197241"; transcript_id "ENSE00001065128"
1	bjp_exon	9010143	9010244	2	-	.	gene_id "ENSG00000197241"; transcript_id "ENSE00001065159"
1	bjp_exon	9013525	9013635	2	-	.	gene_id "ENSG00000197241"; transcript_id "ENSE00001330901"
1	bjp_exon	9014681	9014868	2	-	.	gene_id "ENSG00000197241"; transcript_id "ENSE00001065167"
1	bjp_exon	9015117	9015242	2	-	.	gene_id "ENSG00000197241"; transcript_id "ENSE00001065126"
1	bjp_exon	9018223	9018375	2	-	.	gene_id "ENSG00000197241"; transcript_id "ENSE00001065122"
1	bjp_exon	9019209	9019333	2	-	.	gene_id "ENSG00000197241"; transcript_id "ENSE00001319861"
1	bjp_exon	9022918	9023078	2	-	.	gene_id "ENSG00000197241"; transcript_id "ENSE00001545307"
1	bjp_exon	9024976	9025074	2	-	.	gene_id "ENSG00000197241"; transcript_id "ENSE00001545308"
1	bjp_exon	9026295	9026345	2	-	.	gene_id "ENSG00000197241"; transcript_id "ENSE00001545309"
1	bjp_exon	9035107	9037789	2	-	.	gene_id "ENSG00000142583"; transcript_id "ENSE00001608607"
1	bjp_exon	9037897	9038024	2	-	.	gene_id "ENSG00000142583"; transcript_id "ENSE00001720327"
1	bjp_exon	9038431	9038506	2	-	.	gene_id "ENSG00000142583"; transcript_id "ENSE00003547268"
1	bjp_exon	9038828	9038929	2	-	.	gene_id "ENSG00000142583"; transcript_id "ENSE00003598624"
1	bjp_exon	9039552	9039987	2	-	.	gene_id "ENSG00000142583"; transcript_id "ENSG00000142583.1_M3"
1	bjp_exon	9040064	9041937	2	-	.	gene_id "ENSG00000142583"; transcript_id "ENSG00000142583.1_M4"
1	bjp_exon	9047610	9047734	2	-	.	gene_id "ENSG00000142583"; transcript_id "ENSG00000142583.1_M2"
1	bjp_exon	9057448	9057608	2	-	.	gene_id "ENSG00000142583"; transcript_id "ENSG00000142583.2_M2"
1	bjp_exon	9058152	9058250	2	-	.	gene_id "ENSG00000142583"; transcript_id "ENSE00002752925"
1	bjp_exon	9069504	9069851	2	-	.	gene_id "ENSG00000142583"; transcript_id "ENSG00000142583.2_M4"
1	bjp_exon	9071673	9071727	2	-	.	gene_id "ENSG00000142583"; transcript_id "ENSE00001890461"
1	bjp_exon	9072049	9072265	2	-	.	gene_id "ENSG00000142583"; transcript_id "ENSE00001920020"
1	bjp_exon	9072304	9072385	2	-	.	gene_id "ENSG00000142583"; transcript_id "ENSE00001894721"
1	bjp_exon	9073076	9073122	2	-	.	gene_id "ENSG00000142583"; transcript_id "ENSE00001856795"
1	bjp_exon	9085014	9085166	2	-	.	gene_id "ENSG00000142583"; transcript_id "ENSG00000142583.2_M3"
1	bjp_exon	9088372	9088478	2	-	.	gene_id "ENSG00000142583"; transcript_id "ENSG00000142583.3_M3"
1	bjp_exon	9105486	9105680	2	-	.	gene_id "ENSG00000180758"; transcript_id "ENSE00001773183"
1	bjp_exon	9111169	9111489	2	-	.	gene_id "ENSG00000180758"; transcript_id "ENSG00000180758.1_M3"
1	bjp_exon	9128645	9129170	2	-	.	gene_id "ENSG00000180758"; transcript_id "ENSG00000180758.2_M2"
1	bjp_exon	9148011	9151667	2	-	.	gene_id "ENSG00000228526"; transcript_id "ENSE00003790229_F1"
1	bjp_exon	9151778	9151835	2	-	.	gene_id "ENSG00000228526"; transcript_id "ENSE00003790229_F2"
1	bjp_exon	9181839	9182003	2	-	.	gene_id "ENSG00000228526"; transcript_id "ENSE00003791526_F1"
1	bjp_exon	9182317	9182392	2	-	.	gene_id "ENSG00000228526"; transcript_id "ENSE00003787977_F1"
1	bjp_exon	9183751	9183807	2	+	.	gene_id "ENSG00000234546"; transcript_id "ENSE00001761202_F1"
1	bjp_exon	9191393	9192089	2	+	.	gene_id "ENSG00000234546"; transcript_id "ENSG00000234546.1_M2"
1	bjp_exon	9195885	9196284	2	+	.	gene_id "ENSG00000234546"; transcript_id "ENSE00003783956"
1	bjp_exon	9196912	9196983	2	-	.	gene_id "ENSG00000228526"; transcript_id "ENSE00003784444"
1	bjp_exon	9197143	9198906	2	-	.	gene_id "ENSG00000281937"; transcript_id "ENSE00003782707"
1	bjp_exon	9234775	9235066	2	+	.	gene_id "ENSG00000049239"; transcript_id "ENSE00001041640"
1	bjp_exon	9239844	9240018	2	+	.	gene_id "ENSG00000049239"; transcript_id "ENSE00003384789"
1	bjp_exon	9244925	9245561	2	+	.	gene_id "ENSG00000049239"; transcript_id "ENSE00003647605"
1	bjp_exon	9246966	9247083	2	+	.	gene_id "ENSG00000049239"; transcript_id "ENSE00000386079"
1	bjp_exon	9262059	9262328	2	+	.	gene_id "ENSG00000049239"; transcript_id "ENSE00000386080"
1	bjp_exon	9263509	9271337	2	+	.	gene_id "ENSG00000049239"; transcript_id "ENSG00000049239.1_M4"
1	bjp_exon	9292880	9293071	2	+	.	gene_id "ENSG00000171621"; transcript_id "ENSE00001405037"
1	bjp_exon	9294528	9294594	2	+	.	gene_id "ENSG00000171621"; transcript_id "ENSE00001757622"
1	bjp_exon	9351431	9351610	2	+	.	gene_id "ENSG00000171621"; transcript_id "ENSE00001545306"
1	bjp_exon	9355707	9356585	2	+	.	gene_id "ENSG00000171621"; transcript_id "ENSG00000171621.1_M3"
1	bjp_exon	9367448	9369532	2	+	.	gene_id "ENSG00000171621"; transcript_id "ENSG00000171621.2_M3"
1	bjp_exon	9437669	9437778	2	-	.	gene_id "ENSG00000252956"; transcript_id "ENSE00002089424"
1	bjp_exon	9501092	9501548	2	-	.	gene_id "ENSG00000235263"; transcript_id "ENSE00001787692"
1	bjp_exon	9503221	9503471	2	-	.	gene_id "ENSG00000235263"; transcript_id "ENSE00001740208"
1	bjp_exon	9582299	9585179	2	+	.	gene_id "ENSG00000171612"; transcript_id "ENSE00001307331"
1	bjp_exon	9588922	9589043	2	+	.	gene_id "ENSG00000188807"; transcript_id "ENSE00001864591"
1	bjp_exon	9595890	9596010	2	+	.	gene_id "ENSG00000188807"; transcript_id "ENSE00001680944"
1	bjp_exon	9596859	9597053	2	+	.	gene_id "ENSG00000188807"; transcript_id "ENSG00000188807.1_M2"
1	bjp_exon	9598449	9598625	2	+	.	gene_id "ENSG00000188807"; transcript_id "ENSE00001378607"
1	bjp_exon	9601105	9601454	2	+	.	gene_id "ENSG00000188807"; transcript_id "ENSE00001365697"
1	bjp_exon	9602069	9604954	2	+	.	gene_id "ENSG00000188807"; transcript_id "ENSG00000188807.2_M2"
1	bjp_exon	9606214	9606638	2	+	.	gene_id "ENSG00000188807"; transcript_id "ENSE00002070303"
1	bjp_exon	9607557	9607789	2	+	.	gene_id "ENSG00000188807"; transcript_id "ENSG00000188807.1_M3"
1	bjp_exon	9609840	9609911	2	+	.	gene_id "ENSG00000188807"; transcript_id "ENSE00001473754"
1	bjp_exon	9610506	9610805	2	+	.	gene_id "ENSG00000188807"; transcript_id "ENSE00001378492"
1	bjp_exon	9611015	9611073	2	+	.	gene_id "ENSG00000188807"; transcript_id "ENSE00002076670"
1	bjp_exon	9611753	9611890	2	+	.	gene_id "ENSG00000188807"; transcript_id "ENSE00003502159"
1	bjp_exon	9612986	9614873	2	+	.	gene_id "ENSG00000188807"; transcript_id "ENSG00000188807.2_M3"
1	bjp_exon	9651732	9651802	2	+	.	gene_id "ENSG00000171608"; transcript_id "ENSG00000171608.1_M2"
1	bjp_exon	9652610	9654043	2	-	.	gene_id "ENSG00000179840"; transcript_id "ENSE00001473539"
1	bjp_exon	9654198	9654586	2	-	.	gene_id "ENSG00000179840"; transcript_id "ENSE00001473545"
1	bjp_exon	9660828	9660918	2	-	.	gene_id "ENSG00000233268"; transcript_id "ENSE00001525860"
1	bjp_exon	9662297	9662626	2	-	.	gene_id "ENSG00000233268"; transcript_id "ENSE00001800879"
1	bjp_exon	9672426	9672719	2	-	.	gene_id "ENSG00000231789"; transcript_id "ENSE00003455420"
1	bjp_exon	9680712	9681135	2	-	.	gene_id "ENSG00000231789"; transcript_id "ENSE00001786522"
1	bjp_exon	9687335	9687555	2	-	.	gene_id "ENSG00000231789"; transcript_id "ENSE00001602270"
1	bjp_exon	9688176	9688313	2	+	.	gene_id "ENSG00000171608"; transcript_id "ENSE00001947197"
1	bjp_exon	9691467	9691571	2	+	.	gene_id "ENSG00000171608"; transcript_id "ENSE00001384987"
1	bjp_exon	9691675	9691946	2	+	.	gene_id "ENSG00000171608"; transcript_id "ENSE00001810548"
1	bjp_exon	9710198	9710280	2	+	.	gene_id "ENSG00000171608"; transcript_id "ENSE00001405694"
1	bjp_exon	9710424	9710596	2	+	.	gene_id "ENSG00000171608"; transcript_id "ENSE00002860381"
1	bjp_exon	9715541	9715769	2	+	.	gene_id "ENSG00000171608"; transcript_id "ENSG00000171608.2_M2"
1	bjp_exon	9715849	9716163	2	+	.	gene_id "ENSG00000171608"; transcript_id "ENSG00000171608.3_M2"
1	bjp_exon	9716276	9716619	2	+	.	gene_id "ENSG00000171608"; transcript_id "ENSG00000171608.4_M2"
1	bjp_exon	9716959	9717108	2	+	.	gene_id "ENSG00000171608"; transcript_id "ENSG00000171608.5_M2"
1	bjp_exon	9717537	9717626	2	+	.	gene_id "ENSG00000171608"; transcript_id "ENSG00000171608.6_M2"
1	bjp_exon	9718694	9718915	2	+	.	gene_id "ENSG00000171608"; transcript_id "ENSE00001149626"
1	bjp_exon	9719921	9720017	2	+	.	gene_id "ENSG00000171608"; transcript_id "ENSE00001149616"
1	bjp_exon	9720112	9720242	2	+	.	gene_id "ENSG00000171608"; transcript_id "ENSE00001149505"
1	bjp_exon	9720434	9720661	2	+	.	gene_id "ENSG00000171608"; transcript_id "ENSG00000171608.7_M2"
1	bjp_exon	9720742	9720909	2	+	.	gene_id "ENSG00000171608"; transcript_id "ENSG00000171608.8_M2"
1	bjp_exon	9721125	9721248	2	+	.	gene_id "ENSG00000171608"; transcript_id "ENSG00000171608.1_M4"
1	bjp_exon	9721444	9721587	2	+	.	gene_id "ENSG00000171608"; transcript_id "ENSE00001180753"
1	bjp_exon	9721761	9721860	2	+	.	gene_id "ENSG00000171608"; transcript_id "ENSE00001180748"
1	bjp_exon	9721975	9722153	2	+	.	gene_id "ENSG00000171608"; transcript_id "ENSE00001180741"
1	bjp_exon	9722244	9722356	2	+	.	gene_id "ENSG00000171608"; transcript_id "ENSE00001149574"
1	bjp_exon	9723125	9723292	2	+	.	gene_id "ENSG00000171608"; transcript_id "ENSE00001149551"
1	bjp_exon	9723969	9724092	2	+	.	gene_id "ENSG00000171608"; transcript_id "ENSE00001643426"
1	bjp_exon	9726909	9729025	2	+	.	gene_id "ENSG00000171608"; transcript_id "ENSG00000171608.2_M4"
1	bjp_exon	9729115	9730705	2	-	.	gene_id "ENSG00000171603"; transcript_id "ENSG00000171603.1_M2"
1	bjp_exon	9731122	9731390	2	-	.	gene_id "ENSG00000171603"; transcript_id "ENSG00000171603.2_M2"
1	bjp_exon	9731761	9731896	2	-	.	gene_id "ENSG00000171603"; transcript_id "ENSE00003542540"
1	bjp_exon	9733401	9733546	2	-	.	gene_id "ENSG00000171603"; transcript_id "ENSG00000171603.3_M2"
1	bjp_exon	9733972	9734142	2	-	.	gene_id "ENSG00000171603"; transcript_id "ENSE00001149387"
1	bjp_exon	9734948	9735174	2	-	.	gene_id "ENSG00000171603"; transcript_id "ENSE00001149395"
1	bjp_exon	9735467	9735615	2	-	.	gene_id "ENSG00000171603"; transcript_id "ENSE00001149402"
1	bjp_exon	9735885	9736042	2	-	.	gene_id "ENSG00000171603"; transcript_id "ENSE00001149407"
1	bjp_exon	9737498	9737554	2	-	.	gene_id "ENSG00000171603"; transcript_id "ENSE00001149415"
1	bjp_exon	9741094	9741256	2	-	.	gene_id "ENSG00000171603"; transcript_id "ENSE00001149423"
1	bjp_exon	9743884	9744005	2	-	.	gene_id "ENSG00000171603"; transcript_id "ENSE00001149433"
1	bjp_exon	9744395	9744643	2	-	.	gene_id "ENSG00000171603"; transcript_id "ENSE00001149442"
1	bjp_exon	9749461	9749646	2	-	.	gene_id "ENSG00000171603"; transcript_id "ENSG00000171603.4_M2"
1	bjp_exon	9749764	9750167	2	-	.	gene_id "ENSG00000171603"; transcript_id "ENSG00000171603.5_M2"
1	bjp_exon	9751473	9751681	2	-	.	gene_id "ENSG00000171603"; transcript_id "ENSG00000171603.6_M2"
1	bjp_exon	9755114	9755309	2	-	.	gene_id "ENSG00000171603"; transcript_id "ENSE00001149476"
1	bjp_exon	9756481	9756510	2	-	.	gene_id "ENSG00000171603"; transcript_id "ENSE00001149484"
1	bjp_exon	9773272	9773394	2	-	.	gene_id "ENSG00000171603"; transcript_id "ENSE00001149488"
1	bjp_exon	9780822	9780900	2	+	.	gene_id "ENSG00000271264"; transcript_id "ENSE00003555398"
1	bjp_exon	9781074	9781240	2	+	.	gene_id "ENSG00000271264"; transcript_id "ENSE00003554368"
1	bjp_exon	9823643	9824526	2	-	.	gene_id "ENSG00000171603"; transcript_id "ENSG00000171603.7_M2"
1	bjp_exon	9826289	9828271	2	-	.	gene_id "ENSG00000280113"; transcript_id "ENSG00000280113.1_M2"
1	bjp_exon	9848276	9848317	2	-	.	gene_id "ENSG00000178585"; transcript_id "ENSE00001374198_F1"
1	bjp_exon	9848467	9849368	2	-	.	gene_id "ENSG00000178585"; transcript_id "ENSE00001374198_F2"
1	bjp_exon	9849475	9849985	2	-	.	gene_id "ENSG00000178585"; transcript_id "ENSE00001374198_F3"
1	bjp_exon	9850155	9850776	2	-	.	gene_id "ENSG00000178585"; transcript_id "ENSG00000178585.1_M4"
1	bjp_exon	9871187	9871277	2	-	.	gene_id "ENSG00000178585"; transcript_id "ENSE00001267940"
1	bjp_exon	9871969	9872088	2	-	.	gene_id "ENSG00000178585"; transcript_id "ENSE00001600669"
1	bjp_exon	9877905	9877989	2	-	.	gene_id "ENSG00000178585"; transcript_id "ENSE00001643659"
1	bjp_exon	9878140	9878176	2	-	.	gene_id "ENSG00000178585"; transcript_id "ENSE00001473268"
1	bjp_exon	9883705	9883738	2	-	.	gene_id "ENSG00000178585"; transcript_id "ENSE00001726112"
1	bjp_exon	9893009	9893237	2	-	.	gene_id "ENSG00000178585"; transcript_id "ENSE00001473278"
1	bjp_exon	9910095	9910336	2	-	.	gene_id "ENSG00000178585"; transcript_id "ENSG00000178585.1_M2"
1	bjp_exon	9922113	9922358	2	-	.	gene_id "ENSG00000162441"; transcript_id "ENSE00001938854"
1	bjp_exon	9928939	9930457	2	-	.	gene_id "ENSG00000162441"; transcript_id "ENSG00000162441.1_M4"
1	bjp_exon	9931891	9932180	2	-	.	gene_id "ENSG00000162441"; transcript_id "ENSG00000162441.1_M2"
1	bjp_exon	9932803	9932898	2	-	.	gene_id "ENSG00000162441"; transcript_id "ENSE00003412513"
1	bjp_exon	9934762	9934860	2	-	.	gene_id "ENSG00000162441"; transcript_id "ENSE00002963127"
1	bjp_exon	9935492	9935627	2	-	.	gene_id "ENSG00000162441"; transcript_id "ENSG00000162441.2_M2"
1	bjp_exon	9936519	9936627	2	-	.	gene_id "ENSG00000162441"; transcript_id "ENSE00003591741"
1	bjp_exon	9942624	9942782	2	-	.	gene_id "ENSG00000162441"; transcript_id "ENSG00000162441.3_M2"
1	bjp_exon	9942923	9943025	2	+	.	gene_id "ENSG00000228150"; transcript_id "ENSE00001704248"
1	bjp_exon	9943249	9943329	2	-	.	gene_id "ENSG00000162441"; transcript_id "ENSE00001473225"
1	bjp_exon	9943349	9943407	2	-	.	gene_id "ENSG00000162441"; transcript_id "ENSE00001473132"
1	bjp_exon	9943428	9943515	2	+	.	gene_id "ENSG00000173614"; transcript_id "ENSG00000173614.1_M3"
1	bjp_exon	9947318	9947636	2	+	.	gene_id "ENSG00000202415"; transcript_id "ENSE00001440308"
1	bjp_exon	9949638	9949974	2	+	.	gene_id "ENSG00000228150"; transcript_id "ENSE00001792659"
1	bjp_exon	9952339	9952469	2	-	.	gene_id "ENSG00000283611"; transcript_id "ENSE00003800229"
1	bjp_exon	9955821	9955915	2	-	.	gene_id "ENSG00000283611"; transcript_id "ENSE00003794107"
1	bjp_exon	9960714	9960832	2	-	.	gene_id "ENSG00000283611"; transcript_id "ENSE00003800216"
1	bjp_exon	9967381	9967458	2	+	.	gene_id "ENSG00000265521"; transcript_id "ENSE00002688669"
1	bjp_exon	9972018	9972503	2	+	.	gene_id "ENSG00000173614"; transcript_id "ENSG00000173614.1_M2"
1	bjp_exon	9981256	9981766	2	+	.	gene_id "ENSG00000173614"; transcript_id "ENSE00001509738"
1	bjp_exon	9982301	9983140	2	+	.	gene_id "ENSG00000173614"; transcript_id "ENSG00000173614.2_M3"
1	bjp_exon	9983291	9984282	2	+	.	gene_id "ENSG00000173614"; transcript_id "ENSG00000173614.3_M2"
1	bjp_exon	9984569	9985501	2	+	.	gene_id "ENSG00000173614"; transcript_id "ENSG00000173614.4_M2"
1	bjp_exon	9997206	9997331	2	+	.	gene_id "ENSG00000162444"; transcript_id "ENSG00000162444.1_M2"
1	bjp_exon	10015782	10016020	2	+	.	gene_id "ENSG00000162444"; transcript_id "ENSE00003477589"
1	bjp_exon	10032832	10033694	2	+	.	gene_id "ENSG00000130939"; transcript_id "ENSG00000130939.1_M3"
1	bjp_exon	10054445	10054781	2	-	.	gene_id "ENSG00000224340"; transcript_id "ENSE00001599927"
1	bjp_exon	10058671	10058943	2	+	.	gene_id "ENSG00000233623"; transcript_id "ENSE00001711782"
1	bjp_exon	10059242	10059648	2	+	.	gene_id "ENSG00000233623"; transcript_id "ENSE00001699200"
1	bjp_exon	10072028	10072214	2	+	.	gene_id "ENSG00000130939"; transcript_id "ENSE00003468897"
1	bjp_exon	10072454	10073118	2	+	.	gene_id "ENSG00000130939"; transcript_id "ENSE00001472938"
1	bjp_exon	10095461	10095596	2	+	.	gene_id "ENSG00000130939"; transcript_id "ENSE00003629025"
1	bjp_exon	10100861	10101195	2	+	.	gene_id "ENSG00000130939"; transcript_id "ENSG00000130939.1_M2"
1	bjp_exon	10102948	10103185	2	+	.	gene_id "ENSG00000130939"; transcript_id "ENSG00000130939.2_M2"
1	bjp_exon	10105516	10105744	2	+	.	gene_id "ENSG00000130939"; transcript_id "ENSE00001049393"
1	bjp_exon	10106197	10106583	2	+	.	gene_id "ENSG00000130939"; transcript_id "ENSE00001049374"
1	bjp_exon	10107331	10107374	2	+	.	gene_id "ENSG00000130939"; transcript_id "ENSE00001813204"
1	bjp_exon	10117459	10117600	2	+	.	gene_id "ENSG00000130939"; transcript_id "ENSE00003597416"
1	bjp_exon	10119513	10119613	2	+	.	gene_id "ENSG00000130939"; transcript_id "ENSE00003482592"
1	bjp_exon	10121962	10122076	2	+	.	gene_id "ENSG00000130939"; transcript_id "ENSG00000130939.3_M2"
1	bjp_exon	10126794	10126877	2	+	.	gene_id "ENSG00000130939"; transcript_id "ENSE00003508484"
1	bjp_exon	10128339	10129448	2	+	.	gene_id "ENSG00000130939"; transcript_id "ENSG00000130939.4_M2"
1	bjp_exon	10130500	10130616	2	+	.	gene_id "ENSG00000130939"; transcript_id "ENSE00003507429"
1	bjp_exon	10130715	10130813	2	+	.	gene_id "ENSG00000130939"; transcript_id "ENSE00003656751"
1	bjp_exon	10132369	10132482	2	+	.	gene_id "ENSG00000130939"; transcript_id "ENSG00000130939.5_M2"
1	bjp_exon	10134988	10135186	2	+	.	gene_id "ENSG00000130939"; transcript_id "ENSE00003465669"
1	bjp_exon	10137067	10137205	2	+	.	gene_id "ENSG00000130939"; transcript_id "ENSE00002806202"
1	bjp_exon	10144940	10145599	2	+	.	gene_id "ENSG00000130939"; transcript_id "ENSG00000130939.6_M2"
1	bjp_exon	10146963	10147090	2	+	.	gene_id "ENSG00000130939"; transcript_id "ENSE00001049375"
1	bjp_exon	10149184	10149282	2	+	.	gene_id "ENSG00000130939"; transcript_id "ENSE00001049390"
1	bjp_exon	10161142	10161286	2	+	.	gene_id "ENSG00000130939"; transcript_id "ENSE00002856460"
1	bjp_exon	10163268	10163374	2	+	.	gene_id "ENSG00000201746"; transcript_id "ENSE00001809209"
1	bjp_exon	10166244	10166342	2	+	.	gene_id "ENSG00000130939"; transcript_id "ENSE00001948088"
1	bjp_exon	10168136	10168270	2	+	.	gene_id "ENSG00000130939"; transcript_id "ENSE00003562801"
1	bjp_exon	10170956	10171329	2	+	.	gene_id "ENSG00000130939"; transcript_id "ENSG00000130939.2_M3"
1	bjp_exon	10178644	10178818	2	+	.	gene_id "ENSG00000130939"; transcript_id "ENSE00003471584"
1	bjp_exon	10179016	10179167	2	+	.	gene_id "ENSG00000130939"; transcript_id "ENSE00001858683"
1	bjp_exon	10179416	10179562	2	+	.	gene_id "ENSG00000130939"; transcript_id "ENSE00003485095"
1	bjp_exon	10179895	10181239	2	+	.	gene_id "ENSG00000130939"; transcript_id "ENSG00000130939.1_M4"
1	bjp_exon	10210805	10210878	2	+	.	gene_id "ENSG00000054523"; transcript_id "ENSE00001891053"
1	bjp_exon	10211616	10211738	2	+	.	gene_id "ENSG00000054523"; transcript_id "ENSE00001426249"
1	bjp_exon	10230764	10230997	2	+	.	gene_id "ENSG00000054523"; transcript_id "ENSE00001472735"
1	bjp_exon	10232250	10232434	2	+	.	gene_id "ENSG00000054523"; transcript_id "ENSG00000054523.1_M2"
1	bjp_exon	10256247	10256323	2	+	.	gene_id "ENSG00000054523"; transcript_id "ENSE00001362535"
1	bjp_exon	10258493	10258672	2	+	.	gene_id "ENSG00000054523"; transcript_id "ENSE00000741117"
1	bjp_exon	10261905	10261970	2	+	.	gene_id "ENSG00000054523"; transcript_id "ENSE00001362525"
1	bjp_exon	10271502	10271579	2	+	.	gene_id "ENSG00000054523"; transcript_id "ENSE00001362517"
1	bjp_exon	10272241	10272306	2	+	.	gene_id "ENSG00000054523"; transcript_id "ENSE00001362516"
1	bjp_exon	10273014	10273031	2	+	.	gene_id "ENSG00000054523"; transcript_id "ENSE00001671750"
1	bjp_exon	10275428	10275503	2	+	.	gene_id "ENSG00000054523"; transcript_id "ENSE00000740694"
1	bjp_exon	10276321	10276399	2	+	.	gene_id "ENSG00000054523"; transcript_id "ENSE00001631513"
1	bjp_exon	10277986	10278128	2	+	.	gene_id "ENSG00000054523"; transcript_id "ENSE00001362508"
1	bjp_exon	10278558	10279138	2	+	.	gene_id "ENSG00000054523"; transcript_id "ENSG00000054523.2_M2"
1	bjp_exon	10282322	10282533	2	+	.	gene_id "ENSG00000054523"; transcript_id "ENSG00000054523.1_M4"
1	bjp_exon	10291082	10291161	2	+	.	gene_id "ENSG00000054523"; transcript_id "ENSE00003580537"
1	bjp_exon	10292047	10292334	2	+	.	gene_id "ENSG00000054523"; transcript_id "ENSG00000054523.3_M2"
1	bjp_exon	10295086	10295165	2	+	.	gene_id "ENSG00000054523"; transcript_id "ENSE00001711594"
1	bjp_exon	10295660	10295766	2	+	.	gene_id "ENSG00000054523"; transcript_id "ENSE00001148985"
1	bjp_exon	10296582	10296665	2	+	.	gene_id "ENSG00000054523"; transcript_id "ENSE00001148977"
1	bjp_exon	10296897	10297077	2	+	.	gene_id "ENSG00000054523"; transcript_id "ENSE00001148969"
1	bjp_exon	10297174	10297246	2	+	.	gene_id "ENSG00000054523"; transcript_id "ENSE00001148960"
1	bjp_exon	10303163	10306464	2	+	.	gene_id "ENSG00000054523"; transcript_id "ENSG00000054523.4_M2"
1	bjp_exon	10306758	10308597	2	+	.	gene_id "ENSG00000054523"; transcript_id "ENSE00001472763_F2"
1	bjp_exon	10320043	10320136	2	+	.	gene_id "ENSG00000054523"; transcript_id "ENSE00000740957"
1	bjp_exon	10321709	10321857	2	+	.	gene_id "ENSG00000054523"; transcript_id "ENSE00001148945"
1	bjp_exon	10323884	10324062	2	+	.	gene_id "ENSG00000054523"; transcript_id "ENSE00000869736"
1	bjp_exon	10324758	10324895	2	+	.	gene_id "ENSG00000054523"; transcript_id "ENSE00001148930"
1	bjp_exon	10326111	10326359	2	+	.	gene_id "ENSG00000054523"; transcript_id "ENSE00001148923"
1	bjp_exon	10334520	10334638	2	+	.	gene_id "ENSG00000054523"; transcript_id "ENSE00001148914"
1	bjp_exon	10336657	10336742	2	+	.	gene_id "ENSG00000054523"; transcript_id "ENSE00001148908"
1	bjp_exon	10337074	10337203	2	+	.	gene_id "ENSG00000054523"; transcript_id "ENSE00001049426"
1	bjp_exon	10337371	10337533	2	+	.	gene_id "ENSG00000054523"; transcript_id "ENSE00001148894"
1	bjp_exon	10339769	10339859	2	+	.	gene_id "ENSG00000054523"; transcript_id "ENSE00001148888"
1	bjp_exon	10342050	10342168	2	+	.	gene_id "ENSG00000054523"; transcript_id "ENSE00001049427"
1	bjp_exon	10343232	10343287	2	+	.	gene_id "ENSG00000054523"; transcript_id "ENSE00001148872"
1	bjp_exon	10344775	10344917	2	+	.	gene_id "ENSG00000054523"; transcript_id "ENSE00001948570"
1	bjp_exon	10345621	10345953	2	+	.	gene_id "ENSG00000054523"; transcript_id "ENSG00000054523.5_M2"
1	bjp_exon	10347761	10347827	2	+	.	gene_id "ENSG00000054523"; transcript_id "ENSE00003610594"
1	bjp_exon	10348649	10348733	2	+	.	gene_id "ENSG00000054523"; transcript_id "ENSE00003651030"
1	bjp_exon	10352631	10352736	2	+	.	gene_id "ENSG00000054523"; transcript_id "ENSG00000054523.6_M2"
1	bjp_exon	10360929	10361043	2	+	.	gene_id "ENSG00000054523"; transcript_id "ENSE00003530256"
1	bjp_exon	10361692	10361825	2	+	.	gene_id "ENSG00000054523"; transcript_id "ENSG00000054523.7_M2"
1	bjp_exon	10363283	10363344	2	+	.	gene_id "ENSG00000054523"; transcript_id "ENSE00000359247"
1	bjp_exon	10365100	10365648	2	+	.	gene_id "ENSG00000054523"; transcript_id "ENSG00000054523.1_M3"
1	bjp_exon	10368467	10368538	2	+	.	gene_id "ENSG00000054523"; transcript_id "ENSG00000054523.8_M2"
1	bjp_exon	10371141	10371262	2	+	.	gene_id "ENSG00000054523"; transcript_id "ENSE00000897633"
1	bjp_exon	10374316	10374465	2	+	.	gene_id "ENSG00000054523"; transcript_id "ENSE00001049430"
1	bjp_exon	10374854	10375046	2	+	.	gene_id "ENSG00000054523"; transcript_id "ENSE00001049428"
1	bjp_exon	10375255	10375373	2	+	.	gene_id "ENSG00000054523"; transcript_id "ENSE00001065317"
1	bjp_exon	10376545	10381603	2	+	.	gene_id "ENSG00000054523"; transcript_id "ENSG00000054523.1_M5"
1	bjp_exon	10398592	10398751	2	+	.	gene_id "ENSG00000142657"; transcript_id "ENSE00001933545"
1	bjp_exon	10399044	10399125	2	+	.	gene_id "ENSG00000142657"; transcript_id "ENSG00000142657.1_M4"
1	bjp_exon	10399498	10400008	2	+	.	gene_id "ENSG00000142657"; transcript_id "ENSG00000142657.2_M4"
1	bjp_exon	10412834	10413251	2	+	.	gene_id "ENSG00000142657"; transcript_id "ENSG00000142657.3_M2"
1	bjp_exon	10415292	10415392	2	+	.	gene_id "ENSG00000142657"; transcript_id "ENSE00001854088"
1	bjp_exon	10418812	10418925	2	+	.	gene_id "ENSG00000142657"; transcript_id "ENSG00000142657.5_M2"
1	bjp_exon	10419417	10420144	2	+	.	gene_id "ENSG00000142657"; transcript_id "ENSG00000142657.3_M4"
1	bjp_exon	10429881	10430101	2	-	.	gene_id "ENSG00000271989"; transcript_id "ENSE00003696641_F1"
1	bjp_exon	10433842	10433965	2	+	.	gene_id "ENSG00000175279"; transcript_id "ENSE00003505048"
1	bjp_exon	10434657	10434690	2	+	.	gene_id "ENSG00000175279"; transcript_id "ENSE00003290091"
1	bjp_exon	10440123	10440413	2	+	.	gene_id "ENSG00000175279"; transcript_id "ENSG00000175279.1_M2"
1	bjp_exon	10449719	10450322	2	+	.	gene_id "ENSG00000241563"; transcript_id "ENSE00001472620"
1	bjp_exon	10451903	10452153	2	+	.	gene_id "ENSG00000251503"; transcript_id "ENSG00000251503.1_M2"
1	bjp_exon	10456522	10458554	2	-	.	gene_id "ENSG00000160049"; transcript_id "ENSE00001472587_F1"
1	bjp_exon	10458773	10459089	2	-	.	gene_id "ENSG00000160049"; transcript_id "ENSE00001472587_F2"
1	bjp_exon	10459339	10461702	2	-	.	gene_id "ENSG00000160049"; transcript_id "ENSG00000160049.1_M2"
1	bjp_exon	10462468	10463209	2	-	.	gene_id "ENSG00000160049"; transcript_id "ENSG00000160049.1_M3"
1	bjp_exon	10463431	10463620	2	-	.	gene_id "ENSG00000160049"; transcript_id "ENSE00002938221"
1	bjp_exon	10467190	10467332	2	-	.	gene_id "ENSG00000160049"; transcript_id "ENSE00002764057"
1	bjp_exon	10469177	10469338	2	-	.	gene_id "ENSG00000160049"; transcript_id "ENSE00002751749"
1	bjp_exon	10472288	10472322	2	+	.	gene_id "ENSG00000142655"; transcript_id "ENSE00001914420_F1"
1	bjp_exon	10472527	10472580	2	+	.	gene_id "ENSG00000142655"; transcript_id "ENSE00001914420_F2"
1	bjp_exon	10474887	10475002	2	+	.	gene_id "ENSG00000142655"; transcript_id "ENSG00000142655.1_M2"
1	bjp_exon	10495274	10495321	2	+	.	gene_id "ENSG00000142655"; transcript_id "ENSE00003490284"
1	bjp_exon	10517028	10517131	2	+	.	gene_id "ENSG00000142655"; transcript_id "ENSE00001872489"
1	bjp_exon	10535888	10536060	2	+	.	gene_id "ENSG00000142655"; transcript_id "ENSE00001842816"
1	bjp_exon	10536213	10536572	2	+	.	gene_id "ENSG00000142655"; transcript_id "ENSG00000142655.1_M3"
1	bjp_exon	10599238	10599366	2	+	.	gene_id "ENSG00000142655"; transcript_id "ENSE00003509237"
1	bjp_exon	10616836	10617115	2	+	.	gene_id "ENSG00000243267"; transcript_id "ENSE00001923945"
1	bjp_exon	10618332	10618417	2	+	.	gene_id "ENSG00000142655"; transcript_id "ENSE00002820780"
1	bjp_exon	10623019	10623286	2	+	.	gene_id "ENSG00000142655"; transcript_id "ENSG00000142655.2_M2"
1	bjp_exon	10624340	10624437	2	+	.	gene_id "ENSG00000142655"; transcript_id "ENSE00000955671"
1	bjp_exon	10627272	10627363	2	+	.	gene_id "ENSG00000142655"; transcript_id "ENSE00000955672"
1	bjp_exon	10629531	10630758	2	+	.	gene_id "ENSG00000142655"; transcript_id "ENSE00001472541"
1	bjp_exon	10636604	10639240	2	-	.	gene_id "ENSG00000130940"; transcript_id "ENSG00000130940.1_M3"
1	bjp_exon	10640060	10640077	2	+	.	gene_id "ENSG00000272078"; transcript_id "ENSE00003700990_F1"
1	bjp_exon	10642082	10642322	2	-	.	gene_id "ENSG00000130940"; transcript_id "ENSE00002072704"
1	bjp_exon	10642859	10643000	2	-	.	gene_id "ENSG00000130940"; transcript_id "ENSE00002825992"
1	bjp_exon	10643160	10643311	2	-	.	gene_id "ENSG00000130940"; transcript_id "ENSE00002885067"
1	bjp_exon	10644917	10645088	2	-	.	gene_id "ENSG00000130940"; transcript_id "ENSG00000130940.1_M2"
1	bjp_exon	10646128	10646326	2	-	.	gene_id "ENSG00000130940"; transcript_id "ENSE00001472502"
1	bjp_exon	10647213	10647247	2	-	.	gene_id "ENSG00000130940"; transcript_id "ENSE00001065376_F1"
1	bjp_exon	10648140	10649069	2	+	.	gene_id "ENSG00000272078"; transcript_id "ENSE00003698215_F1"
1	bjp_exon	10649193	10649282	2	+	.	gene_id "ENSG00000272078"; transcript_id "ENSE00003698215_F2"
1	bjp_exon	10649438	10650483	2	+	.	gene_id "ENSG00000272078"; transcript_id "ENSE00003698215_F3"
1	bjp_exon	10650756	10650940	2	+	.	gene_id "ENSG00000272078"; transcript_id "ENSE00003698215_F4"
1	bjp_exon	10651101	10652983	2	+	.	gene_id "ENSG00000272078"; transcript_id "ENSE00003698215_F5"
1	bjp_exon	10654219	10654333	2	+	.	gene_id "ENSG00000272078"; transcript_id "ENSE00003698215_F6"
1	bjp_exon	10654419	10654591	2	-	.	gene_id "ENSG00000130940"; transcript_id "ENSE00003491714"
1	bjp_exon	10655649	10655813	2	-	.	gene_id "ENSG00000130940"; transcript_id "ENSE00003527639"
1	bjp_exon	10656646	10656736	2	-	.	gene_id "ENSG00000130940"; transcript_id "ENSE00003613254"
1	bjp_exon	10658007	10658576	2	-	.	gene_id "ENSG00000130940"; transcript_id "ENSG00000130940.2_M2"
1	bjp_exon	10659702	10661398	2	-	.	gene_id "ENSG00000130940"; transcript_id "ENSG00000130940.2_M3"
1	bjp_exon	10665083	10665571	2	-	.	gene_id "ENSG00000130940"; transcript_id "ENSE00003499527"
1	bjp_exon	10693874	10693912	2	-	.	gene_id "ENSG00000130940"; transcript_id "ENSE00003533685"
1	bjp_exon	10694297	10694479	2	-	.	gene_id "ENSG00000130940"; transcript_id "ENSE00001902135"
1	bjp_exon	10704196	10704562	2	-	.	gene_id "ENSG00000130940"; transcript_id "ENSE00001849353"
1	bjp_exon	10705492	10705575	2	-	.	gene_id "ENSG00000130940"; transcript_id "ENSG00000130940.3_M2"
1	bjp_exon	10760701	10760857	2	-	.	gene_id "ENSG00000130940"; transcript_id "ENSE00001401205"
1	bjp_exon	10796564	10796650	2	-	.	gene_id "ENSG00000130940"; transcript_id "ENSG00000130940.4_M2"
1	bjp_exon	10895761	10895998	2	+	.	gene_id "ENSG00000225158"; transcript_id "ENSE00001619683"
1	bjp_exon	10947643	10949814	2	-	.	gene_id "ENSG00000175262"; transcript_id "ENSG00000175262.1_M5"
1	bjp_exon	10954019	10954142	2	-	.	gene_id "ENSG00000175262"; transcript_id "ENSE00003331392"
1	bjp_exon	10954990	10955186	2	-	.	gene_id "ENSG00000175262"; transcript_id "ENSE00003272129"
1	bjp_exon	10957023	10957107	2	-	.	gene_id "ENSG00000175262"; transcript_id "ENSE00003389747"
1	bjp_exon	10957585	10957753	2	-	.	gene_id "ENSG00000175262"; transcript_id "ENSG00000175262.1_M2"
1	bjp_exon	10958714	10958752	2	-	.	gene_id "ENSG00000175262"; transcript_id "ENSE00003317474"
1	bjp_exon	10964128	10964271	2	-	.	gene_id "ENSG00000175262"; transcript_id "ENSG00000175262.2_M2"
1	bjp_exon	10966358	10966482	2	-	.	gene_id "ENSG00000175262"; transcript_id "ENSE00003665854"
1	bjp_exon	10969970	10970089	2	-	.	gene_id "ENSG00000175262"; transcript_id "ENSE00003660665"
1	bjp_exon	10976156	10976256	2	-	.	gene_id "ENSG00000175262"; transcript_id "ENSG00000175262.3_M2"
1	bjp_exon	10982012	10982037	2	-	.	gene_id "ENSG00000175262"; transcript_id "ENSE00003573257"
1	bjp_exon	11087448	11087591	2	-	.	gene_id "ENSG00000171824"; transcript_id "ENSE00001168258"
1	bjp_exon	11087800	11087910	2	-	.	gene_id "ENSG00000171824"; transcript_id "ENSE00001168264"
1	bjp_exon	11088123	11088198	2	-	.	gene_id "ENSG00000171824"; transcript_id "ENSE00001168272"
1	bjp_exon	11090554	11090668	2	-	.	gene_id "ENSG00000171824"; transcript_id "ENSE00001168279"
1	bjp_exon	11091014	11091179	2	-	.	gene_id "ENSG00000171824"; transcript_id "ENSE00001168288"
1	bjp_exon	11098020	11098156	2	-	.	gene_id "ENSG00000171824"; transcript_id "ENSE00002747043"
1	bjp_exon	11099882	11099910	2	+	.	gene_id "ENSG00000230337"; transcript_id "ENSE00001647887_F2"
1	bjp_exon	11101801	11102100	2	+	.	gene_id "ENSG00000230337"; transcript_id "ENSG00000230337.2_M2"
1	bjp_exon	11106535	11107500	2	-	.	gene_id "ENSG00000198793"; transcript_id "ENSG00000198793.1_M3"
1	bjp_exon	11108181	11108286	2	-	.	gene_id "ENSG00000198793"; transcript_id "ENSE00003580213"
1	bjp_exon	11109290	11109370	2	-	.	gene_id "ENSG00000198793"; transcript_id "ENSG00000198793.1_M2"
1	bjp_exon	11109649	11109729	2	-	.	gene_id "ENSG00000198793"; transcript_id "ENSE00003523148"
1	bjp_exon	11111514	11111753	2	-	.	gene_id "ENSG00000198793"; transcript_id "ENSE00001835765"
1	bjp_exon	11112852	11112917	2	-	.	gene_id "ENSG00000198793"; transcript_id "ENSE00003601602"
1	bjp_exon	11114318	11114629	2	-	.	gene_id "ENSG00000198793"; transcript_id "ENSG00000198793.2_M2"
1	bjp_exon	11114813	11114887	2	-	.	gene_id "ENSG00000198793"; transcript_id "ENSE00003486342"
1	bjp_exon	11115396	11115663	2	-	.	gene_id "ENSG00000198793"; transcript_id "ENSG00000198793.2_M3"
1	bjp_exon	11117004	11117086	2	-	.	gene_id "ENSG00000198793"; transcript_id "ENSE00001167801"
1	bjp_exon	11121246	11121368	2	-	.	gene_id "ENSG00000198793"; transcript_id "ENSE00001167809"
1	bjp_exon	11121979	11122126	2	-	.	gene_id "ENSG00000198793"; transcript_id "ENSE00001167814"
1	bjp_exon	11124498	11124633	2	-	.	gene_id "ENSG00000198793"; transcript_id "ENSE00001167821"
1	bjp_exon	11126622	11126796	2	-	.	gene_id "ENSG00000198793"; transcript_id "ENSE00001167829"
1	bjp_exon	11127010	11127144	2	-	.	gene_id "ENSG00000198793"; transcript_id "ENSE00001167837"
1	bjp_exon	11127624	11127806	2	-	.	gene_id "ENSG00000198793"; transcript_id "ENSE00001167844"
1	bjp_exon	11128004	11128126	2	-	.	gene_id "ENSG00000198793"; transcript_id "ENSE00001167852"
1	bjp_exon	11128454	11128552	2	-	.	gene_id "ENSG00000198793"; transcript_id "ENSE00001167858"
1	bjp_exon	11128855	11128951	2	-	.	gene_id "ENSG00000198793"; transcript_id "ENSE00001167869"
1	bjp_exon	11129738	11129838	2	-	.	gene_id "ENSG00000198793"; transcript_id "ENSE00001041990"
1	bjp_exon	11130529	11131558	2	-	.	gene_id "ENSG00000198793"; transcript_id "ENSG00000198793.3_M2"
1	bjp_exon	11131594	11133197	2	-	.	gene_id "ENSG00000198793"; transcript_id "ENSG00000198793.4_M2"
1	bjp_exon	11134351	11134466	2	-	.	gene_id "ENSG00000198793"; transcript_id "ENSE00003468356"
1	bjp_exon	11138954	11139435	2	-	.	gene_id "ENSG00000198793"; transcript_id "ENSG00000198793.5_M2"
1	bjp_exon	11139533	11139660	2	-	.	gene_id "ENSG00000198793"; transcript_id "ENSG00000198793.6_M2"
1	bjp_exon	11143898	11143987	2	+	.	gene_id "ENSG00000225602"; transcript_id "ENSE00001591967"
1	bjp_exon	11144424	11144481	2	+	.	gene_id "ENSG00000225602"; transcript_id "ENSE00001798340"
1	bjp_exon	11144648	11144666	2	-	.	gene_id "ENSG00000198793"; transcript_id "ENSG00000198793.7_M2"
1	bjp_exon	11144887	11145045	2	-	.	gene_id "ENSG00000198793"; transcript_id "ENSG00000198793.8_M2"
1	bjp_exon	11145153	11145279	2	+	.	gene_id "ENSG00000225602"; transcript_id "ENSE00001720984"
1	bjp_exon	11146676	11146791	2	-	.	gene_id "ENSG00000198793"; transcript_id "ENSE00001167960"
1	bjp_exon	11149270	11149537	2	+	.	gene_id "ENSG00000225602"; transcript_id "ENSE00001605829"
1	bjp_exon	11150126	11150226	2	-	.	gene_id "ENSG00000198793"; transcript_id "ENSE00001167966"
1	bjp_exon	11152350	11152452	2	+	.	gene_id "ENSG00000253086"; transcript_id "ENSE00002089554"
1	bjp_exon	11157152	11157291	2	-	.	gene_id "ENSG00000198793"; transcript_id "ENSE00001167973"
1	bjp_exon	11167442	11167517	2	-	.	gene_id "ENSG00000198793"; transcript_id "ENSE00001167981"
1	bjp_exon	11189341	11189955	2	+	.	gene_id "ENSG00000171819"; transcript_id "ENSE00001471825"
1	bjp_exon	11192270	11192370	2	+	.	gene_id "ENSG00000171819"; transcript_id "ENSE00001168153"
1	bjp_exon	11193580	11193774	2	+	.	gene_id "ENSG00000171819"; transcript_id "ENSG00000171819.1_M2"
1	bjp_exon	11194461	11194659	2	+	.	gene_id "ENSG00000171819"; transcript_id "ENSG00000171819.2_M2"
1	bjp_exon	11199258	11199403	2	-	.	gene_id "ENSG00000198793"; transcript_id "ENSE00000743767"
1	bjp_exon	11199541	11199703	2	-	.	gene_id "ENSG00000198793"; transcript_id "ENSE00000743769"
1	bjp_exon	11204561	11204703	2	-	.	gene_id "ENSG00000198793"; transcript_id "ENSE00000743771"
1	bjp_exon	11209312	11209458	2	-	.	gene_id "ENSG00000198793"; transcript_id "ENSE00001435329"
1	bjp_exon	11210814	11210906	2	-	.	gene_id "ENSG00000198793"; transcript_id "ENSE00000743775"
1	bjp_exon	11212312	11212474	2	-	.	gene_id "ENSG00000198793"; transcript_id "ENSE00000743777"
1	bjp_exon	11212796	11212908	2	-	.	gene_id "ENSG00000198793"; transcript_id "ENSE00000743779"
1	bjp_exon	11213399	11213566	2	-	.	gene_id "ENSG00000198793"; transcript_id "ENSE00000743781"
1	bjp_exon	11216148	11216234	2	-	.	gene_id "ENSG00000198793"; transcript_id "ENSE00000743783"
1	bjp_exon	11226254	11226360	2	+	.	gene_id "ENSG00000207451"; transcript_id "ENSE00001807916"
1	bjp_exon	11230925	11231054	2	-	.	gene_id "ENSG00000198793"; transcript_id "ENSE00000743788"
1	bjp_exon	11231300	11231434	2	-	.	gene_id "ENSG00000198793"; transcript_id "ENSE00000743790"
1	bjp_exon	11232436	11232528	2	-	.	gene_id "ENSG00000198793"; transcript_id "ENSE00000743792"
1	bjp_exon	11233398	11233487	2	-	.	gene_id "ENSG00000198793"; transcript_id "ENSE00000743794"
1	bjp_exon	11234143	11234265	2	-	.	gene_id "ENSG00000198793"; transcript_id "ENSE00000743796"
1	bjp_exon	11237843	11238048	2	-	.	gene_id "ENSG00000198793"; transcript_id "ENSE00000743799"
1	bjp_exon	11238402	11238617	2	-	.	gene_id "ENSG00000198793"; transcript_id "ENSE00000743801"
1	bjp_exon	11240303	11240547	2	-	.	gene_id "ENSG00000198793"; transcript_id "ENSE00000743803"
1	bjp_exon	11241553	11241681	2	-	.	gene_id "ENSG00000198793"; transcript_id "ENSE00000743805"
1	bjp_exon	11243114	11243300	2	-	.	gene_id "ENSG00000198793"; transcript_id "ENSE00000743807"
1	bjp_exon	11247625	11247733	2	-	.	gene_id "ENSG00000198793"; transcript_id "ENSE00000743810"
1	bjp_exon	11247819	11248094	2	-	.	gene_id "ENSG00000198793"; transcript_id "ENSE00000743812"
1	bjp_exon	11253839	11253973	2	-	.	gene_id "ENSG00000198793"; transcript_id "ENSE00000743813"
1	bjp_exon	11255992	11256192	2	-	.	gene_id "ENSG00000198793"; transcript_id "ENSE00000743814"
1	bjp_exon	11256933	11257165	2	-	.	gene_id "ENSG00000198793"; transcript_id "ENSE00000743815"
1	bjp_exon	11258485	11258593	2	-	.	gene_id "ENSG00000198793"; transcript_id "ENSE00000743816"
1	bjp_exon	11259248	11259423	2	-	.	gene_id "ENSG00000198793"; transcript_id "ENSE00000818899"
1	bjp_exon	11262445	11262507	2	-	.	gene_id "ENSG00000198793"; transcript_id "ENSE00001471842"
1	bjp_exon	11273206	11274060	2	+	.	gene_id "ENSG00000120942"; transcript_id "ENSG00000120942.1_M4"
1	bjp_exon	11278616	11278868	2	-	.	gene_id "ENSG00000238199"; transcript_id "ENSE00001708098"
1	bjp_exon	11279168	11279351	2	-	.	gene_id "ENSG00000238199"; transcript_id "ENSE00001706822"
1	bjp_exon	11285644	11288434	2	+	.	gene_id "ENSG00000120942"; transcript_id "ENSG00000120942.1_M2"
1	bjp_exon	11293467	11293626	2	+	.	gene_id "ENSG00000120942"; transcript_id "ENSE00001830541"
1	bjp_exon	11294873	11296049	2	+	.	gene_id "ENSG00000120942"; transcript_id "ENSG00000120942.1_M3"
1	bjp_exon	11425257	11425821	2	-	.	gene_id "ENSG00000224338"; transcript_id "ENSE00001691865"
1	bjp_exon	11479166	11479372	2	+	.	gene_id "ENSG00000204624"; transcript_id "ENSG00000204624.1_M2"
1	bjp_exon	11481258	11481960	2	+	.	gene_id "ENSG00000204624"; transcript_id "ENSE00001877929"
1	bjp_exon	11500990	11502088	2	+	.	gene_id "ENSG00000204624"; transcript_id "ENSE00001662541"
1	bjp_exon	11502678	11502897	2	+	.	gene_id "ENSG00000204624"; transcript_id "ENSE00001065699"
1	bjp_exon	11514390	11514526	2	+	.	gene_id "ENSG00000204624"; transcript_id "ENSE00001065701"
1	bjp_exon	11515369	11515503	2	+	.	gene_id "ENSG00000204624"; transcript_id "ENSE00001065687"
1	bjp_exon	11516001	11516161	2	+	.	gene_id "ENSG00000204624"; transcript_id "ENSE00001065705"
1	bjp_exon	11517463	11517602	2	+	.	gene_id "ENSG00000204624"; transcript_id "ENSE00001065707"
1	bjp_exon	11519355	11519503	2	+	.	gene_id "ENSG00000204624"; transcript_id "ENSE00001065688"
1	bjp_exon	11520687	11520848	2	+	.	gene_id "ENSG00000204624"; transcript_id "ENSE00001065703"
1	bjp_exon	11523942	11524055	2	+	.	gene_id "ENSG00000204624"; transcript_id "ENSE00001065702"
1	bjp_exon	11525176	11525312	2	+	.	gene_id "ENSG00000204624"; transcript_id "ENSE00001065698"
1	bjp_exon	11526651	11526835	2	+	.	gene_id "ENSG00000204624"; transcript_id "ENSE00001506261"
1	bjp_exon	11529556	11529686	2	+	.	gene_id "ENSG00000204624"; transcript_id "ENSE00001506260"
1	bjp_exon	11529787	11529959	2	+	.	gene_id "ENSG00000204624"; transcript_id "ENSE00001506259"
1	bjp_exon	11530907	11531033	2	+	.	gene_id "ENSG00000204624"; transcript_id "ENSE00001506258"
1	bjp_exon	11531565	11531710	2	+	.	gene_id "ENSG00000204624"; transcript_id "ENSE00001506257"
1	bjp_exon	11533676	11533827	2	+	.	gene_id "ENSG00000204624"; transcript_id "ENSE00001145702"
1	bjp_exon	11534381	11534540	2	+	.	gene_id "ENSG00000204624"; transcript_id "ENSE00003464077"
1	bjp_exon	11535011	11535124	2	+	.	gene_id "ENSG00000204624"; transcript_id "ENSE00003520399"
1	bjp_exon	11535478	11535644	2	+	.	gene_id "ENSG00000204624"; transcript_id "ENSE00003567733"
1	bjp_exon	11536324	11537584	2	+	.	gene_id "ENSG00000204624"; transcript_id "ENSG00000204624.2_M2"
1	bjp_exon	11609531	11610113	2	+	.	gene_id "ENSG00000235643"; transcript_id "ENSE00001740449"
1	bjp_exon	11611843	11611978	2	+	.	gene_id "ENSG00000235643"; transcript_id "ENSE00001631201"
1	bjp_exon	11612790	11613355	2	+	.	gene_id "ENSG00000235643"; transcript_id "ENSE00001748771"
1	bjp_exon	11648367	11648828	2	-	.	gene_id "ENSG00000116661"; transcript_id "ENSE00001817500"
1	bjp_exon	11649087	11649225	2	-	.	gene_id "ENSG00000116661"; transcript_id "ENSE00001042700"
1	bjp_exon	11649528	11650074	2	-	.	gene_id "ENSG00000116661"; transcript_id "ENSG00000116661.1_M4"
1	bjp_exon	11650466	11650834	2	-	.	gene_id "ENSG00000116661"; transcript_id "ENSG00000116661.2_M4"
1	bjp_exon	11653391	11653529	2	-	.	gene_id "ENSG00000116661"; transcript_id "ENSG00000116661.1_M2"
1	bjp_exon	11654031	11654197	2	-	.	gene_id "ENSG00000116661"; transcript_id "ENSE00001825606"
1	bjp_exon	11654319	11654374	2	-	.	gene_id "ENSG00000116661"; transcript_id "ENSE00001042704_F1"
1	bjp_exon	11654582	11654682	2	-	.	gene_id "ENSG00000116661"; transcript_id "ENSE00001042704_F2"
1	bjp_exon	11654857	11654952	2	+	.	gene_id "ENSG00000132879"; transcript_id "ENSG00000132879.1_M4"
1	bjp_exon	11655328	11655639	2	+	.	gene_id "ENSG00000132879"; transcript_id "ENSE00001471636_F1"
1	bjp_exon	11655700	11655785	2	-	.	gene_id "ENSG00000116661"; transcript_id "ENSE00001827860_F1"
1	bjp_exon	11655806	11656100	2	+	.	gene_id "ENSG00000132879"; transcript_id "ENSG00000132879.1_M2"
1	bjp_exon	11658267	11658393	2	+	.	gene_id "ENSG00000132879"; transcript_id "ENSG00000132879.2_M2"
1	bjp_exon	11658533	11658628	2	+	.	gene_id "ENSG00000132879"; transcript_id "ENSG00000132879.3_M2"
1	bjp_exon	11658736	11658871	2	+	.	gene_id "ENSG00000132879"; transcript_id "ENSG00000132879.4_M2"
1	bjp_exon	11661130	11663327	2	+	.	gene_id "ENSG00000132879"; transcript_id "ENSG00000132879.1_M11"
1	bjp_exon	11664124	11664255	2	+	.	gene_id "ENSG00000116663"; transcript_id "ENSE00001816039"
1	bjp_exon	11664486	11664735	2	+	.	gene_id "ENSG00000116663"; transcript_id "ENSE00001943205"
1	bjp_exon	11668656	11668944	2	+	.	gene_id "ENSG00000116663"; transcript_id "ENSG00000116663.1_M2"
1	bjp_exon	11671266	11671392	2	+	.	gene_id "ENSG00000116663"; transcript_id "ENSE00003499839"
1	bjp_exon	11671928	11672064	2	+	.	gene_id "ENSG00000116663"; transcript_id "ENSG00000116663.2_M2"
1	bjp_exon	11673277	11673412	2	+	.	gene_id "ENSG00000116663"; transcript_id "ENSE00000818923"
1	bjp_exon	11673615	11674354	2	+	.	gene_id "ENSG00000116663"; transcript_id "ENSG00000116663.3_M2"
1	bjp_exon	11674480	11674816	2	-	.	gene_id "ENSG00000116670"; transcript_id "ENSG00000116670.1_M5"
1	bjp_exon	11675082	11675174	2	-	.	gene_id "ENSG00000116670"; transcript_id "ENSE00000743991"
1	bjp_exon	11675656	11676140	2	-	.	gene_id "ENSG00000116670"; transcript_id "ENSG00000116670.2_M5"
1	bjp_exon	11676809	11677614	2	-	.	gene_id "ENSG00000116670"; transcript_id "ENSG00000116670.1_M4"
1	bjp_exon	11680353	11681438	2	-	.	gene_id "ENSG00000116670"; transcript_id "ENSG00000116670.1_M8"
1	bjp_exon	11681738	11682016	2	-	.	gene_id "ENSG00000116670"; transcript_id "ENSE00001248731"
1	bjp_exon	11691413	11691650	2	-	.	gene_id "ENSG00000116670"; transcript_id "ENSG00000116670.2_M4"
1	bjp_exon	11691729	11691853	2	+	.	gene_id "ENSG00000162490"; transcript_id "ENSE00001471247"
1	bjp_exon	11706249	11706709	2	+	.	gene_id "ENSG00000162490"; transcript_id "ENSE00001413796"
1	bjp_exon	11709275	11709465	2	+	.	gene_id "ENSG00000162490"; transcript_id "ENSE00001235387"
1	bjp_exon	11712340	11712429	2	+	.	gene_id "ENSG00000162490"; transcript_id "ENSE00001065722"
1	bjp_exon	11715119	11715208	2	+	.	gene_id "ENSG00000162490"; transcript_id "ENSE00001145592"
1	bjp_exon	11719584	11725857	2	+	.	gene_id "ENSG00000162490"; transcript_id "ENSE00001297775"
1	bjp_exon	11736084	11736235	2	+	.	gene_id "ENSG00000177674"; transcript_id "ENSG00000177674.1_M10"
1	bjp_exon	11744533	11744568	2	+	.	gene_id "ENSG00000177674"; transcript_id "ENSE00001471179"
1	bjp_exon	11745801	11746672	2	+	.	gene_id "ENSG00000177674"; transcript_id "ENSG00000177674.1_M8"
1	bjp_exon	11747440	11747545	2	+	.	gene_id "ENSG00000177674"; transcript_id "ENSG00000177674.1_M2"
1	bjp_exon	11748415	11748610	2	+	.	gene_id "ENSG00000177674"; transcript_id "ENSG00000177674.2_M2"
1	bjp_exon	11750077	11750771	2	+	.	gene_id "ENSG00000177674"; transcript_id "ENSG00000177674.1_M11"
1	bjp_exon	11754425	11754802	2	+	.	gene_id "ENSG00000177674"; transcript_id "ENSE00001860477"
1	bjp_exon	11761787	11762274	2	+	.	gene_id "ENSG00000215910"; transcript_id "ENSE00001796129"
1	bjp_exon	11764331	11764482	2	+	.	gene_id "ENSG00000215910"; transcript_id "ENSE00001604163"
1	bjp_exon	11765857	11766576	2	+	.	gene_id "ENSG00000215910"; transcript_id "ENSE00001689173"
1	bjp_exon	11766742	11767085	2	+	.	gene_id "ENSG00000215910"; transcript_id "ENSG00000215910.1_M2"
1	bjp_exon	11767221	11767264	2	+	.	gene_id "ENSG00000215910"; transcript_id "ENSE00003538594"
1	bjp_exon	11768077	11768319	2	+	.	gene_id "ENSG00000215910"; transcript_id "ENSG00000215910.2_M2"
1	bjp_exon	11768973	11769127	2	+	.	gene_id "ENSG00000215910"; transcript_id "ENSE00001908940"
1	bjp_exon	11771524	11771636	2	+	.	gene_id "ENSG00000215910"; transcript_id "ENSE00003461086"
1	bjp_exon	11772082	11772259	2	+	.	gene_id "ENSG00000215910"; transcript_id "ENSG00000215910.3_M2"
1	bjp_exon	11775435	11775610	2	+	.	gene_id "ENSG00000215910"; transcript_id "ENSE00003497760"
1	bjp_exon	11776464	11776638	2	+	.	gene_id "ENSG00000215910"; transcript_id "ENSE00003471227"
1	bjp_exon	11778645	11778659	2	-	.	gene_id "ENSG00000177553"; transcript_id "ENSE00001733980_F1"
1	bjp_exon	11778808	11778816	2	+	.	gene_id "ENSG00000215910"; transcript_id "ENSE00001296243_F1"
1	bjp_exon	11778926	11779080	2	+	.	gene_id "ENSG00000215910"; transcript_id "ENSG00000215910.4_M2"
1	bjp_exon	11779123	11779619	2	-	.	gene_id "ENSG00000177553"; transcript_id "ENSE00001639601"
1	bjp_exon	11782189	11782333	2	+	.	gene_id "ENSG00000215910"; transcript_id "ENSG00000215910.6_M2"
1	bjp_exon	11784174	11784593	2	+	.	gene_id "ENSG00000215910"; transcript_id "ENSE00001231262"
1	bjp_exon	11785148	11785289	2	+	.	gene_id "ENSG00000215910"; transcript_id "ENSG00000215910.7_M2"
1	bjp_exon	11788048	11788148	2	-	.	gene_id "ENSG00000177000"; transcript_id "ENSG00000177000.2_M3"
1	bjp_exon	11788379	11788651	2	-	.	gene_id "ENSG00000177000"; transcript_id "ENSG00000177000.1_M4"
1	bjp_exon	11788747	11789269	2	-	.	gene_id "ENSG00000177000"; transcript_id "ENSG00000177000.2_M4"
1	bjp_exon	11789586	11790898	2	-	.	gene_id "ENSG00000177000"; transcript_id "ENSG00000177000.3_M4"
1	bjp_exon	11791207	11791326	2	-	.	gene_id "ENSG00000177000"; transcript_id "ENSE00001225788"
1	bjp_exon	11792278	11792379	2	-	.	gene_id "ENSG00000177000"; transcript_id "ENSE00001225797"
1	bjp_exon	11793907	11794089	2	-	.	gene_id "ENSG00000177000"; transcript_id "ENSE00001225805"
1	bjp_exon	11794358	11794538	2	-	.	gene_id "ENSG00000177000"; transcript_id "ENSE00001225813"
1	bjp_exon	11794729	11794863	2	-	.	gene_id "ENSG00000177000"; transcript_id "ENSE00001225817"
1	bjp_exon	11795098	11795348	2	-	.	gene_id "ENSG00000177000"; transcript_id "ENSE00001225825"
1	bjp_exon	11796206	11796399	2	-	.	gene_id "ENSG00000177000"; transcript_id "ENSE00001225832"
1	bjp_exon	11800212	11800322	2	-	.	gene_id "ENSG00000177000"; transcript_id "ENSE00001225838"
1	bjp_exon	11801161	11801399	2	-	.	gene_id "ENSG00000177000"; transcript_id "ENSG00000177000.1_M2"
1	bjp_exon	11802881	11804532	2	-	.	gene_id "ENSG00000177000"; transcript_id "ENSG00000177000.1_M7"
1	bjp_exon	11804999	11805294	2	-	.	gene_id "ENSG00000177000"; transcript_id "ENSE00001670895"
1	bjp_exon	11805347	11806095	2	-	.	gene_id "ENSG00000177000"; transcript_id "ENSG00000177000.4_M4"
1	bjp_exon	11806350	11806920	2	-	.	gene_id "ENSG00000177000"; transcript_id "ENSE00001470707_F2"
1	bjp_exon	11807131	11807190	2	+	.	gene_id "ENSG00000011021"; transcript_id "ENSE00003561762"
1	bjp_exon	11815846	11815911	2	+	.	gene_id "ENSG00000011021"; transcript_id "ENSE00003546374"
1	bjp_exon	11816615	11816680	2	+	.	gene_id "ENSG00000011021"; transcript_id "ENSE00003515850"
1	bjp_exon	11819488	11819554	2	+	.	gene_id "ENSG00000011021"; transcript_id "ENSE00003546639"
1	bjp_exon	11820362	11820779	2	+	.	gene_id "ENSG00000011021"; transcript_id "ENSE00001718645"
1	bjp_exon	11822695	11822801	2	+	.	gene_id "ENSG00000011021"; transcript_id "ENSE00003535036"
1	bjp_exon	11823707	11823833	2	+	.	gene_id "ENSG00000011021"; transcript_id "ENSE00003548910"
1	bjp_exon	11824486	11824553	2	+	.	gene_id "ENSG00000011021"; transcript_id "ENSE00003542357"
1	bjp_exon	11826156	11826224	2	+	.	gene_id "ENSG00000011021"; transcript_id "ENSG00000011021.1_M2"
1	bjp_exon	11827089	11827221	2	+	.	gene_id "ENSG00000011021"; transcript_id "ENSG00000011021.2_M2"
1	bjp_exon	11828106	11828219	2	+	.	gene_id "ENSG00000011021"; transcript_id "ENSG00000011021.3_M2"
1	bjp_exon	11828458	11828624	2	+	.	gene_id "ENSG00000011021"; transcript_id "ENSE00001770331"
1	bjp_exon	11829196	11829322	2	+	.	gene_id "ENSG00000011021"; transcript_id "ENSG00000011021.4_M2"
1	bjp_exon	11829849	11830270	2	+	.	gene_id "ENSG00000011021"; transcript_id "ENSE00001909247"
1	bjp_exon	11833515	11833638	2	+	.	gene_id "ENSG00000011021"; transcript_id "ENSE00003567257"
1	bjp_exon	11833877	11834030	2	+	.	gene_id "ENSG00000011021"; transcript_id "ENSE00003468465"
1	bjp_exon	11834236	11834395	2	+	.	gene_id "ENSG00000011021"; transcript_id "ENSG00000011021.5_M2"
1	bjp_exon	11834484	11834590	2	+	.	gene_id "ENSG00000011021"; transcript_id "ENSE00003735813"
1	bjp_exon	11835967	11836153	2	+	.	gene_id "ENSG00000011021"; transcript_id "ENSE00003712057"
1	bjp_exon	11836999	11837156	2	+	.	gene_id "ENSG00000011021"; transcript_id "ENSE00003730914"
1	bjp_exon	11837343	11837499	2	+	.	gene_id "ENSG00000011021"; transcript_id "ENSE00003713487"
1	bjp_exon	11838335	11838442	2	+	.	gene_id "ENSG00000011021"; transcript_id "ENSE00003728763"
1	bjp_exon	11838535	11839050	2	+	.	gene_id "ENSG00000011021"; transcript_id "ENSG00000011021.6_M2"
1	bjp_exon	11840143	11841016	2	+	.	gene_id "ENSG00000011021"; transcript_id "ENSG00000011021.7_M2"
1	bjp_exon	11841208	11843144	2	+	.	gene_id "ENSG00000011021"; transcript_id "ENSG00000011021.8_M2"
1	bjp_exon	11843704	11843811	2	+	.	gene_id "ENSG00000242349"; transcript_id "ENSE00001619056_F1"
1	bjp_exon	11843985	11844073	2	+	.	gene_id "ENSG00000242349"; transcript_id "ENSG00000242349.1_M2"
1	bjp_exon	11845698	11845708	2	+	.	gene_id "ENSG00000242349"; transcript_id "ENSE00001592942_F2"
1	bjp_exon	11845767	11846014	2	-	.	gene_id "ENSG00000175206"; transcript_id "ENSG00000175206.1_M4"
1	bjp_exon	11847550	11847561	2	+	.	gene_id "ENSG00000242349"; transcript_id "ENSE00001671285_F2"
1	bjp_exon	11847784	11848079	2	+	.	gene_id "ENSG00000242349"; transcript_id "ENSE00001545266_F1"
1	bjp_exon	11848081	11848345	2	-	.	gene_id "ENSG00000175206"; transcript_id "ENSE00001470647"
1	bjp_exon	11857464	11857671	2	-	.	gene_id "ENSG00000120937"; transcript_id "ENSE00001826581"
1	bjp_exon	11858214	11858469	2	-	.	gene_id "ENSG00000120937"; transcript_id "ENSE00000818947"
1	bjp_exon	11858702	11858931	2	-	.	gene_id "ENSG00000120937"; transcript_id "ENSE00001871416"
1	bjp_exon	11877770	11880406	2	+	.	gene_id "ENSG00000224904"; transcript_id "ENSE00001674114"
1	bjp_exon	11934205	11934323	2	+	.	gene_id "ENSG00000083444"; transcript_id "ENSE00001847744"
1	bjp_exon	11934694	11934855	2	+	.	gene_id "ENSG00000083444"; transcript_id "ENSG00000083444.1_M4"
1	bjp_exon	11944522	11944662	2	+	.	gene_id "ENSG00000083444"; transcript_id "ENSE00001470373"
1	bjp_exon	11947976	11948067	2	+	.	gene_id "ENSG00000083444"; transcript_id "ENSE00003559269"
1	bjp_exon	11949773	11949906	2	+	.	gene_id "ENSG00000083444"; transcript_id "ENSE00003668724"
1	bjp_exon	11950357	11950520	2	+	.	gene_id "ENSG00000083444"; transcript_id "ENSE00003527107"
1	bjp_exon	11952623	11952735	2	+	.	gene_id "ENSG00000083444"; transcript_id "ENSG00000083444.1_M2"
1	bjp_exon	11954301	11954893	2	+	.	gene_id "ENSG00000083444"; transcript_id "ENSG00000083444.1_M3"
1	bjp_exon	11956917	11957014	2	+	.	gene_id "ENSG00000083444"; transcript_id "ENSE00003526105"
1	bjp_exon	11957090	11957193	2	+	.	gene_id "ENSG00000083444"; transcript_id "ENSE00001470440"
1	bjp_exon	11957842	11957943	2	+	.	gene_id "ENSG00000083444"; transcript_id "ENSE00003632449"
1	bjp_exon	11958516	11958647	2	+	.	gene_id "ENSG00000083444"; transcript_id "ENSG00000083444.2_M3"
1	bjp_exon	11960646	11960767	2	+	.	gene_id "ENSG00000083444"; transcript_id "ENSE00001665521"
1	bjp_exon	11963532	11963636	2	+	.	gene_id "ENSG00000083444"; transcript_id "ENSE00001762805"
1	bjp_exon	11964175	11964300	2	+	.	gene_id "ENSG00000083444"; transcript_id "ENSE00001720837"
1	bjp_exon	11964644	11964785	2	+	.	gene_id "ENSG00000083444"; transcript_id "ENSG00000083444.3_M3"
1	bjp_exon	11965480	11965593	2	+	.	gene_id "ENSG00000083444"; transcript_id "ENSE00003465125"
1	bjp_exon	11966251	11966414	2	+	.	gene_id "ENSG00000083444"; transcript_id "ENSG00000083444.2_M2"
1	bjp_exon	11966987	11967091	2	+	.	gene_id "ENSG00000083444"; transcript_id "ENSE00003464431"
1	bjp_exon	11970670	11970816	2	+	.	gene_id "ENSG00000083444"; transcript_id "ENSE00001675950"
1	bjp_exon	11971543	11972997	2	+	.	gene_id "ENSG00000083444"; transcript_id "ENSG00000083444.3_M2"
1	bjp_exon	11974653	11975538	2	+	.	gene_id "ENSG00000083444"; transcript_id "ENSG00000083444.4_M3"
1	bjp_exon	11980181	11980484	2	+	.	gene_id "ENSG00000116688"; transcript_id "ENSG00000116688.1_M5"
1	bjp_exon	11981810	11981853	2	+	.	gene_id "ENSG00000116688"; transcript_id "ENSE00001837547"
1	bjp_exon	11981970	11982114	2	+	.	gene_id "ENSG00000116688"; transcript_id "ENSG00000116688.1_M2"
1	bjp_exon	11982523	11982590	2	+	.	gene_id "ENSG00000116688"; transcript_id "ENSE00001622374"
1	bjp_exon	11989165	11989343	2	+	.	gene_id "ENSG00000116688"; transcript_id "ENSG00000116688.2_M2"
1	bjp_exon	11992279	11992463	2	+	.	gene_id "ENSG00000116688"; transcript_id "ENSE00001916243"
1	bjp_exon	11992555	11992690	2	+	.	gene_id "ENSG00000116688"; transcript_id "ENSG00000116688.1_M3"
1	bjp_exon	11996156	11996318	2	+	.	gene_id "ENSG00000116688"; transcript_id "ENSE00001770250"
1	bjp_exon	11997297	11997421	2	+	.	gene_id "ENSG00000116688"; transcript_id "ENSE00001665725"
1	bjp_exon	11998770	11998878	2	+	.	gene_id "ENSG00000116688"; transcript_id "ENSE00001719147"
1	bjp_exon	11998988	11999095	2	+	.	gene_id "ENSG00000116688"; transcript_id "ENSE00001698937"
1	bjp_exon	12001401	12001554	2	+	.	gene_id "ENSG00000116688"; transcript_id "ENSE00001684279"
1	bjp_exon	12001769	12001836	2	+	.	gene_id "ENSG00000116688"; transcript_id "ENSE00001674753"
1	bjp_exon	12001982	12002103	2	+	.	gene_id "ENSG00000116688"; transcript_id "ENSE00001777072"
1	bjp_exon	12003992	12004118	2	+	.	gene_id "ENSG00000116688"; transcript_id "ENSE00001785362"
1	bjp_exon	12004509	12004613	2	+	.	gene_id "ENSG00000116688"; transcript_id "ENSE00001618211"
1	bjp_exon	12004825	12004927	2	+	.	gene_id "ENSG00000116688"; transcript_id "ENSE00001654095"
1	bjp_exon	12005711	12005931	2	+	.	gene_id "ENSG00000116688"; transcript_id "ENSE00001771463"
1	bjp_exon	12006538	12006693	2	+	.	gene_id "ENSG00000116688"; transcript_id "ENSE00001702003"
1	bjp_exon	12007053	12007249	2	+	.	gene_id "ENSG00000116688"; transcript_id "ENSE00001684472"
1	bjp_exon	12009592	12009726	2	+	.	gene_id "ENSG00000116688"; transcript_id "ENSE00001785284"
1	bjp_exon	12011496	12013514	2	+	.	gene_id "ENSG00000116688"; transcript_id "ENSG00000116688.3_M2"
1	bjp_exon	12017216	12017308	2	-	.	gene_id "ENSG00000270914"; transcript_id "ENSE00003637267"
1	bjp_exon	12021645	12021840	2	+	.	gene_id "ENSG00000116691"; transcript_id "ENSE00000818973"
1	bjp_exon	12022095	12022442	2	+	.	gene_id "ENSG00000116691"; transcript_id "ENSG00000116691.1_M2"
1	bjp_exon	12022833	12022917	2	+	.	gene_id "ENSG00000116691"; transcript_id "ENSG00000116691.2_M2"
1	bjp_exon	12024012	12024124	2	-	.	gene_id "ENSG00000202461"; transcript_id "ENSE00001440354"
1	bjp_exon	12028721	12029141	2	+	.	gene_id "ENSG00000116691"; transcript_id "ENSG00000116691.1_M3"
1	bjp_exon	12029158	12029222	2	+	.	gene_id "ENSG00000276869"; transcript_id "ENSE00003748620"
1	bjp_exon	12029223	12030124	2	+	.	gene_id "ENSG00000116691"; transcript_id "ENSG00000116691.1_M7"
1	bjp_exon	12031127	12031403	2	+	.	gene_id "ENSG00000116691"; transcript_id "ENSG00000116691.3_M2"
1	bjp_exon	12031541	12032045	2	+	.	gene_id "ENSG00000116691"; transcript_id "ENSG00000116691.1_M5"
1	bjp_exon	12036740	12037014	2	-	.	gene_id "ENSG00000243539"; transcript_id "ENSE00001919948"
1	bjp_exon	12063377	12063661	2	+	.	gene_id "ENSG00000120949"; transcript_id "ENSG00000120949.1_M2"
1	bjp_exon	12077881	12077984	2	-	.	gene_id "ENSG00000201135"; transcript_id "ENSE00001807305"
1	bjp_exon	12084464	12084551	2	+	.	gene_id "ENSG00000120949"; transcript_id "ENSE00001690860"
1	bjp_exon	12097101	12097217	2	+	.	gene_id "ENSG00000120949"; transcript_id "ENSE00003554693"
1	bjp_exon	12104379	12104531	2	+	.	gene_id "ENSG00000120949"; transcript_id "ENSE00003467814"
1	bjp_exon	12109566	12109656	2	+	.	gene_id "ENSG00000120949"; transcript_id "ENSE00003545886"
1	bjp_exon	12110041	12110204	2	+	.	gene_id "ENSG00000120949"; transcript_id "ENSE00003563250"
1	bjp_exon	12111898	12112014	2	+	.	gene_id "ENSG00000120949"; transcript_id "ENSE00003502329"
1	bjp_exon	12115577	12115729	2	+	.	gene_id "ENSG00000120949"; transcript_id "ENSE00003482565"
1	bjp_exon	12123284	12123377	2	+	.	gene_id "ENSG00000120949"; transcript_id "ENSE00003471037"
1	bjp_exon	12123715	12123827	2	+	.	gene_id "ENSG00000120949"; transcript_id "ENSE00003466922"
1	bjp_exon	12125899	12126052	2	+	.	gene_id "ENSG00000120949"; transcript_id "ENSG00000120949.1_M3"
1	bjp_exon	12126183	12126236	2	+	.	gene_id "ENSG00000120949"; transcript_id "ENSE00003564987"
1	bjp_exon	12135588	12135613	2	+	.	gene_id "ENSG00000120949"; transcript_id "ENSE00003464618"
1	bjp_exon	12138229	12138436	2	+	.	gene_id "ENSG00000120949"; transcript_id "ENSG00000120949.2_M2"
1	bjp_exon	12142287	12144207	2	+	.	gene_id "ENSG00000120949"; transcript_id "ENSG00000120949.2_M3"
1	bjp_exon	12166943	12167002	2	+	.	gene_id "ENSG00000283789"; transcript_id "ENSE00003729924_F1"
1	bjp_exon	12167039	12167169	2	+	.	gene_id "ENSG00000028137"; transcript_id "ENSE00003528441_F1"
1	bjp_exon	12190957	12191085	2	+	.	gene_id "ENSG00000028137"; transcript_id "ENSE00003482442"
1	bjp_exon	12191713	12191773	2	+	.	gene_id "ENSG00000263676"; transcript_id "ENSE00002705738"
1	bjp_exon	12191774	12191923	2	+	.	gene_id "ENSG00000028137"; transcript_id "ENSG00000028137.1_M2"
1	bjp_exon	12192348	12192524	2	+	.	gene_id "ENSG00000028137"; transcript_id "ENSG00000028137.1_M3"
1	bjp_exon	12192863	12193098	2	+	.	gene_id "ENSG00000028137"; transcript_id "ENSG00000028137.2_M2"
1	bjp_exon	12193955	12194032	2	+	.	gene_id "ENSG00000028137"; transcript_id "ENSE00003464548"
1	bjp_exon	12194584	12194618	2	+	.	gene_id "ENSG00000028137"; transcript_id "ENSE00003623037"
1	bjp_exon	12201967	12202171	2	+	.	gene_id "ENSG00000028137"; transcript_id "ENSE00003551836"
1	bjp_exon	12206740	12209228	2	+	.	gene_id "ENSG00000028137"; transcript_id "ENSE00003591048"
1	bjp_exon	12220794	12221109	2	-	.	gene_id "ENSG00000225196"; transcript_id "ENSE00001654445"
1	bjp_exon	12221148	12221271	2	-	.	gene_id "ENSG00000252969"; transcript_id "ENSE00002089437"
1	bjp_exon	12230067	12230120	2	+	.	gene_id "ENSG00000048707"; transcript_id "ENSE00003721116"
1	bjp_exon	12234191	12234363	2	+	.	gene_id "ENSG00000048707"; transcript_id "ENSE00003750645"
1	bjp_exon	12242513	12242590	2	+	.	gene_id "ENSG00000048707"; transcript_id "ENSE00003719605"
1	bjp_exon	12244246	12244436	2	+	.	gene_id "ENSG00000048707"; transcript_id "ENSG00000048707.1_M2"
1	bjp_exon	12244537	12244617	2	+	.	gene_id "ENSG00000048707"; transcript_id "ENSE00003463700"
1	bjp_exon	12249223	12249603	2	+	.	gene_id "ENSG00000048707"; transcript_id "ENSG00000048707.2_M2"
1	bjp_exon	12253722	12253826	2	+	.	gene_id "ENSG00000048707"; transcript_id "ENSG00000048707.3_M2"
1	bjp_exon	12256276	12256503	2	+	.	gene_id "ENSG00000048707"; transcript_id "ENSG00000048707.4_M2"
1	bjp_exon	12256987	12257087	2	+	.	gene_id "ENSG00000048707"; transcript_id "ENSE00003546932"
1	bjp_exon	12257935	12258103	2	+	.	gene_id "ENSG00000048707"; transcript_id "ENSG00000048707.5_M2"
1	bjp_exon	12260693	12260794	2	+	.	gene_id "ENSG00000048707"; transcript_id "ENSE00003723441"
1	bjp_exon	12260948	12261149	2	+	.	gene_id "ENSG00000048707"; transcript_id "ENSE00003745718"
1	bjp_exon	12261901	12262080	2	+	.	gene_id "ENSG00000048707"; transcript_id "ENSE00003740245"
1	bjp_exon	12266881	12267011	2	+	.	gene_id "ENSG00000048707"; transcript_id "ENSE00003717994"
1	bjp_exon	12267845	12267920	2	+	.	gene_id "ENSG00000048707"; transcript_id "ENSE00003743305"
1	bjp_exon	12268706	12268876	2	+	.	gene_id "ENSG00000048707"; transcript_id "ENSE00003747079"
1	bjp_exon	12270994	12271124	2	+	.	gene_id "ENSG00000048707"; transcript_id "ENSE00003740589"
1	bjp_exon	12273003	12273135	2	+	.	gene_id "ENSG00000048707"; transcript_id "ENSE00003733997"
1	bjp_exon	12275825	12278038	2	+	.	gene_id "ENSG00000048707"; transcript_id "ENSG00000048707.6_M2"
1	bjp_exon	12279499	12279650	2	+	.	gene_id "ENSG00000048707"; transcript_id "ENSE00000747906"
1	bjp_exon	12282705	12283736	2	+	.	gene_id "ENSG00000048707"; transcript_id "ENSE00000747987"
1	bjp_exon	12288223	12288313	2	+	.	gene_id "ENSG00000048707"; transcript_id "ENSE00000748102"
1	bjp_exon	12290998	12291124	2	+	.	gene_id "ENSG00000048707"; transcript_id "ENSE00000748163"
1	bjp_exon	12293524	12293704	2	+	.	gene_id "ENSG00000048707"; transcript_id "ENSE00000748232"
1	bjp_exon	12299202	12299384	2	+	.	gene_id "ENSG00000048707"; transcript_id "ENSG00000048707.7_M2"
1	bjp_exon	12304506	12304728	2	+	.	gene_id "ENSG00000048707"; transcript_id "ENSE00003631914"
1	bjp_exon	12308431	12308641	2	+	.	gene_id "ENSG00000048707"; transcript_id "ENSE00003581304"
1	bjp_exon	12311454	12311625	2	+	.	gene_id "ENSG00000048707"; transcript_id "ENSG00000048707.8_M2"
1	bjp_exon	12311813	12311925	2	+	.	gene_id "ENSG00000048707"; transcript_id "ENSE00003540046"
1	bjp_exon	12314115	12314327	2	+	.	gene_id "ENSG00000048707"; transcript_id "ENSE00003502548"
1	bjp_exon	12318072	12318337	2	+	.	gene_id "ENSG00000048707"; transcript_id "ENSE00003589050"
1	bjp_exon	12319497	12319630	2	+	.	gene_id "ENSG00000048707"; transcript_id "ENSE00003543983"
1	bjp_exon	12321809	12321964	2	+	.	gene_id "ENSG00000048707"; transcript_id "ENSE00003462200"
1	bjp_exon	12322536	12322746	2	+	.	gene_id "ENSG00000048707"; transcript_id "ENSE00003508246"
1	bjp_exon	12323706	12323780	2	+	.	gene_id "ENSG00000048707"; transcript_id "ENSE00003492690"
1	bjp_exon	12327648	12327854	2	+	.	gene_id "ENSG00000048707"; transcript_id "ENSE00003602859"
1	bjp_exon	12329829	12329918	2	+	.	gene_id "ENSG00000048707"; transcript_id "ENSE00003518656"
1	bjp_exon	12333226	12333366	2	+	.	gene_id "ENSG00000048707"; transcript_id "ENSE00003596742"
1	bjp_exon	12335705	12337988	2	+	.	gene_id "ENSG00000048707"; transcript_id "ENSG00000048707.9_M2"
1	bjp_exon	12338231	12338305	2	+	.	gene_id "ENSG00000048707"; transcript_id "ENSE00001408105"
1	bjp_exon	12341780	12341885	2	+	.	gene_id "ENSG00000048707"; transcript_id "ENSG00000048707.10_M2"
1	bjp_exon	12342899	12343051	2	+	.	gene_id "ENSG00000048707"; transcript_id "ENSE00003551655"
1	bjp_exon	12344865	12345010	2	+	.	gene_id "ENSG00000048707"; transcript_id "ENSE00001822340"
1	bjp_exon	12345374	12345509	2	+	.	gene_id "ENSG00000048707"; transcript_id "ENSE00003555724"
1	bjp_exon	12346605	12346652	2	+	.	gene_id "ENSG00000048707"; transcript_id "ENSE00003481378"
1	bjp_exon	12348823	12349374	2	+	.	gene_id "ENSG00000048707"; transcript_id "ENSG00000048707.1_M4"
1	bjp_exon	12353974	12354221	2	+	.	gene_id "ENSG00000048707"; transcript_id "ENSE00003506338"
1	bjp_exon	12355899	12356090	2	+	.	gene_id "ENSG00000048707"; transcript_id "ENSE00003497139"
1	bjp_exon	12356398	12356524	2	+	.	gene_id "ENSG00000048707"; transcript_id "ENSE00003562688"
1	bjp_exon	12358459	12358601	2	+	.	gene_id "ENSG00000048707"; transcript_id "ENSE00003509538"
1	bjp_exon	12362720	12362850	2	+	.	gene_id "ENSG00000048707"; transcript_id "ENSE00003590424"
1	bjp_exon	12363072	12363247	2	+	.	gene_id "ENSG00000048707"; transcript_id "ENSE00003581904"
1	bjp_exon	12367670	12367701	2	+	.	gene_id "ENSG00000048707"; transcript_id "ENSE00003746540"
1	bjp_exon	12368468	12368591	2	+	.	gene_id "ENSG00000048707"; transcript_id "ENSE00003520834"
1	bjp_exon	12369467	12369702	2	+	.	gene_id "ENSG00000048707"; transcript_id "ENSE00003553180"
1	bjp_exon	12373750	12373858	2	+	.	gene_id "ENSG00000048707"; transcript_id "ENSG00000048707.11_M2"
1	bjp_exon	12378428	12378591	2	+	.	gene_id "ENSG00000048707"; transcript_id "ENSE00003591497"
1	bjp_exon	12379488	12379596	2	+	.	gene_id "ENSG00000048707"; transcript_id "ENSE00003471275"
1	bjp_exon	12382976	12383155	2	+	.	gene_id "ENSG00000048707"; transcript_id "ENSE00003531665"
1	bjp_exon	12385260	12385373	2	+	.	gene_id "ENSG00000048707"; transcript_id "ENSE00003516444"
1	bjp_exon	12386185	12386334	2	+	.	gene_id "ENSG00000048707"; transcript_id "ENSE00003641243"
1	bjp_exon	12400181	12400330	2	+	.	gene_id "ENSG00000048707"; transcript_id "ENSG00000048707.12_M2"
1	bjp_exon	12401608	12401704	2	+	.	gene_id "ENSG00000048707"; transcript_id "ENSE00003622826"
1	bjp_exon	12402568	12402702	2	+	.	gene_id "ENSG00000048707"; transcript_id "ENSE00001899958"
1	bjp_exon	12403825	12403973	2	+	.	gene_id "ENSG00000048707"; transcript_id "ENSG00000048707.13_M2"
1	bjp_exon	12407254	12407330	2	+	.	gene_id "ENSG00000048707"; transcript_id "ENSE00001894560"
1	bjp_exon	12409838	12409894	2	+	.	gene_id "ENSG00000048707"; transcript_id "ENSE00001883850"
1	bjp_exon	12415087	12415221	2	+	.	gene_id "ENSG00000048707"; transcript_id "ENSE00003596772"
1	bjp_exon	12416660	12416827	2	+	.	gene_id "ENSG00000048707"; transcript_id "ENSE00003542243"
1	bjp_exon	12455998	12456130	2	+	.	gene_id "ENSG00000048707"; transcript_id "ENSG00000048707.14_M2"
1	bjp_exon	12460201	12460396	2	+	.	gene_id "ENSG00000048707"; transcript_id "ENSG00000048707.15_M2"
1	bjp_exon	12464940	12465249	2	+	.	gene_id "ENSG00000048707"; transcript_id "ENSE00003730370"
1	bjp_exon	12497226	12497631	2	+	.	gene_id "ENSG00000048707"; transcript_id "ENSG00000048707.16_M2"
1	bjp_exon	12506853	12507093	2	+	.	gene_id "ENSG00000048707"; transcript_id "ENSG00000048707.17_M2"
1	bjp_exon	12508893	12512047	2	+	.	gene_id "ENSG00000048707"; transcript_id "ENSG00000048707.18_M2"
1	bjp_exon	12527724	12527792	2	+	.	gene_id "ENSG00000229484"; transcript_id "ENSE00001780639"
1	bjp_exon	12528052	12528420	2	+	.	gene_id "ENSG00000229484"; transcript_id "ENSE00001764493"
1	bjp_exon	12567910	12568424	2	-	.	gene_id "ENSG00000162496"; transcript_id "ENSG00000162496.1_M2"
1	bjp_exon	12569972	12570072	2	-	.	gene_id "ENSG00000221340"; transcript_id "ENSE00001565048"
1	bjp_exon	12572728	12572853	2	-	.	gene_id "ENSG00000162496"; transcript_id "ENSE00003584135"
1	bjp_exon	12578718	12578956	2	-	.	gene_id "ENSG00000162496"; transcript_id "ENSE00003791105"
1	bjp_exon	12578957	12579023	2	-	.	gene_id "ENSG00000276830"; transcript_id "ENSE00003726375"
1	bjp_exon	12579293	12579412	2	-	.	gene_id "ENSG00000162496"; transcript_id "ENSE00001065784"
1	bjp_exon	12579768	12580666	2	-	.	gene_id "ENSG00000162496"; transcript_id "ENSG00000162496.2_M2"
1	bjp_exon	12595986	12596308	2	-	.	gene_id "ENSG00000162496"; transcript_id "ENSE00001677775"
1	bjp_exon	12616560	12616795	2	-	.	gene_id "ENSG00000162496"; transcript_id "ENSG00000162496.3_M2"
1	bjp_exon	12617154	12617731	2	-	.	gene_id "ENSG00000162496"; transcript_id "ENSE00003733466"
1	bjp_exon	12618900	12619244	2	-	.	gene_id "ENSG00000272482"; transcript_id "ENSE00003701148"
1	bjp_exon	12644547	12644714	2	+	.	gene_id "ENSG00000204518"; transcript_id "ENSE00001469777"
1	bjp_exon	12651123	12651339	2	+	.	gene_id "ENSG00000204518"; transcript_id "ENSE00001387205"
1	bjp_exon	12661791	12661854	2	+	.	gene_id "ENSG00000204518"; transcript_id "ENSE00001375909"
1	bjp_exon	12665961	12667086	2	+	.	gene_id "ENSG00000204518"; transcript_id "ENSE00001368020"
1	bjp_exon	12692909	12693020	2	+	.	gene_id "ENSG00000226166"; transcript_id "ENSE00001677863"
1	bjp_exon	12716115	12716344	2	+	.	gene_id "ENSG00000188984"; transcript_id "ENSG00000188984.1_M2"
1	bjp_exon	12720883	12720946	2	+	.	gene_id "ENSG00000188984"; transcript_id "ENSE00001469762"
1	bjp_exon	12725222	12728759	2	+	.	gene_id "ENSG00000188984"; transcript_id "ENSG00000188984.2_M2"
1	bjp_exon	12746215	12746541	2	+	.	gene_id "ENSG00000157330"; transcript_id "ENSG00000157330.1_M3"
1	bjp_exon	12755700	12755813	2	+	.	gene_id "ENSG00000157330"; transcript_id "ENSE00003730982"
1	bjp_exon	12759310	12759487	2	+	.	gene_id "ENSG00000157330"; transcript_id "ENSE00001065752"
1	bjp_exon	12774841	12775154	2	+	.	gene_id "ENSG00000116726"; transcript_id "ENSE00001469725"
1	bjp_exon	12775543	12776118	2	+	.	gene_id "ENSG00000116726"; transcript_id "ENSE00001726997"
1	bjp_exon	13474977	13476099	2	-	.	gene_id "ENSG00000162494"; transcript_id "ENSE00001917748"
1	bjp_exon	13512963	13513219	2	-	.	gene_id "ENSG00000162494"; transcript_id "ENSE00001065769_F1"
1	bjp_exon	13513342	13514048	2	-	.	gene_id "ENSG00000162494"; transcript_id "ENSE00001065769_F2"
1	bjp_exon	13514291	13514544	2	+	.	gene_id "ENSG00000259961"; transcript_id "ENSE00002584545"
1	bjp_exon	13516170	13516270	2	+	.	gene_id "ENSG00000259961"; transcript_id "ENSE00002594351"
1	bjp_exon	13583465	13584188	2	+	.	gene_id "ENSG00000162493"; transcript_id "ENSG00000162493.1_M7"
1	bjp_exon	13584267	13584341	2	+	.	gene_id "ENSG00000162493"; transcript_id "ENSG00000162493.1_M2"
1	bjp_exon	13585461	13585639	2	+	.	gene_id "ENSG00000162493"; transcript_id "ENSG00000162493.1_M3"
1	bjp_exon	13595827	13595984	2	+	.	gene_id "ENSG00000162493"; transcript_id "ENSE00003514902"
1	bjp_exon	13607173	13607306	2	+	.	gene_id "ENSG00000162493"; transcript_id "ENSG00000162493.2_M2"
1	bjp_exon	13610387	13610516	2	+	.	gene_id "ENSG00000162493"; transcript_id "ENSE00001065761"
1	bjp_exon	13613687	13613725	2	+	.	gene_id "ENSG00000162493"; transcript_id "ENSE00003675603"
1	bjp_exon	13614300	13614514	2	+	.	gene_id "ENSG00000162493"; transcript_id "ENSG00000162493.2_M3"
1	bjp_exon	13615905	13617957	2	+	.	gene_id "ENSG00000162493"; transcript_id "ENSG00000162493.1_M8"
1	bjp_exon	13623184	13623284	2	-	.	gene_id "ENSG00000222952"; transcript_id "ENSE00001590838"
1	bjp_exon	13657311	13657355	2	-	.	gene_id "ENSG00000237445"; transcript_id "ENSE00001790874"
1	bjp_exon	13696070	13696199	2	-	.	gene_id "ENSG00000253085"; transcript_id "ENSE00002089553"
1	bjp_exon	13700198	13700300	2	+	.	gene_id "ENSG00000116731"; transcript_id "ENSG00000116731.1_M2"
1	bjp_exon	13704855	13705645	2	+	.	gene_id "ENSG00000116731"; transcript_id "ENSE00001357845"
1	bjp_exon	13715541	13715614	2	+	.	gene_id "ENSG00000116731"; transcript_id "ENSE00002300421"
1	bjp_exon	13731000	13731117	2	+	.	gene_id "ENSG00000116731"; transcript_id "ENSG00000116731.2_M2"
1	bjp_exon	13732779	13732882	2	+	.	gene_id "ENSG00000116731"; transcript_id "ENSG00000116731.3_M2"
1	bjp_exon	13738750	13738940	2	+	.	gene_id "ENSG00000116731"; transcript_id "ENSG00000116731.4_M2"
1	bjp_exon	13742005	13742157	2	+	.	gene_id "ENSG00000116731"; transcript_id "ENSE00003464475"
1	bjp_exon	13749361	13749487	2	+	.	gene_id "ENSG00000116731"; transcript_id "ENSG00000116731.1_M7"
1	bjp_exon	13769039	13769173	2	+	.	gene_id "ENSG00000116731"; transcript_id "ENSG00000116731.5_M2"
1	bjp_exon	13771726	13772214	2	+	.	gene_id "ENSG00000116731"; transcript_id "ENSE00001910613"
1	bjp_exon	13773078	13773671	2	+	.	gene_id "ENSG00000116731"; transcript_id "ENSG00000116731.1_M3"
1	bjp_exon	13778418	13782831	2	+	.	gene_id "ENSG00000116731"; transcript_id "ENSG00000116731.2_M3"
1	bjp_exon	13786515	13788079	2	+	.	gene_id "ENSG00000116731"; transcript_id "ENSG00000116731.1_M4"
1	bjp_exon	13816427	13816570	2	+	.	gene_id "ENSG00000116731"; transcript_id "ENSE00003545519"
1	bjp_exon	13823159	13825079	2	+	.	gene_id "ENSG00000116731"; transcript_id "ENSG00000116731.2_M4"
1	bjp_exon	13892792	13893756	2	+	.	gene_id "ENSG00000189337"; transcript_id "ENSE00003793480"
1	bjp_exon	14124233	14124335	2	-	.	gene_id "ENSG00000252151"; transcript_id "ENSE00002088619"
1	bjp_exon	14180435	14180592	2	+	.	gene_id "ENSG00000189337"; transcript_id "ENSE00003793830"
1	bjp_exon	14221891	14222107	2	-	.	gene_id "ENSG00000231606"; transcript_id "ENSE00001604030"
1	bjp_exon	14223054	14223118	2	-	.	gene_id "ENSG00000231606"; transcript_id "ENSE00001738163"
1	bjp_exon	14304590	14304663	2	+	.	gene_id "ENSG00000189337"; transcript_id "ENSE00003793246"
1	bjp_exon	14348955	14349378	2	-	.	gene_id "ENSG00000234593"; transcript_id "ENSE00001795958"
1	bjp_exon	14350869	14351025	2	-	.	gene_id "ENSG00000234593"; transcript_id "ENSE00001701137"
1	bjp_exon	14390686	14390751	2	-	.	gene_id "ENSG00000234593"; transcript_id "ENSE00003785808"
1	bjp_exon	14391459	14391575	2	-	.	gene_id "ENSG00000234593"; transcript_id "ENSE00003789086"
1	bjp_exon	14598704	14599223	2	+	.	gene_id "ENSG00000189337"; transcript_id "ENSG00000189337.1_M3"
1	bjp_exon	14692129	14692407	2	-	.	gene_id "ENSG00000235829"; transcript_id "ENSE00001782813"
1	bjp_exon	14692567	14692613	2	-	.	gene_id "ENSG00000235829"; transcript_id "ENSE00001659014"
1	bjp_exon	14929800	14930044	2	+	.	gene_id "ENSG00000189337"; transcript_id "ENSE00001544753"
1	bjp_exon	14945919	14946173	2	+	.	gene_id "ENSG00000189337"; transcript_id "ENSE00001544751"
1	bjp_exon	14960684	14960875	2	+	.	gene_id "ENSG00000189337"; transcript_id "ENSE00003462389"
1	bjp_exon	15034749	15034885	2	+	.	gene_id "ENSG00000189337"; transcript_id "ENSE00003524284"
1	bjp_exon	15043989	15044159	2	+	.	gene_id "ENSG00000189337"; transcript_id "ENSE00003671909"
1	bjp_exon	15056091	15056280	2	+	.	gene_id "ENSG00000189337"; transcript_id "ENSG00000189337.1_M2"
1	bjp_exon	15060172	15063622	2	+	.	gene_id "ENSG00000189337"; transcript_id "ENSG00000189337.2_M3"
1	bjp_exon	15065630	15068155	2	+	.	gene_id "ENSG00000189337"; transcript_id "ENSG00000189337.1_M5"
1	bjp_exon	15094180	15094385	2	+	.	gene_id "ENSG00000189337"; transcript_id "ENSE00001666438"
1	bjp_exon	15094815	15094933	2	+	.	gene_id "ENSG00000189337"; transcript_id "ENSE00001720677"
1	bjp_exon	15101543	15101774	2	+	.	gene_id "ENSG00000189337"; transcript_id "ENSE00001766628"
1	bjp_exon	15103359	15103460	2	+	.	gene_id "ENSG00000189337"; transcript_id "ENSE00003153069"
1	bjp_exon	15104023	15104189	2	+	.	gene_id "ENSG00000189337"; transcript_id "ENSE00003182157"
1	bjp_exon	15111815	15112426	2	-	.	gene_id "ENSG00000175147"; transcript_id "ENSE00001361043_F1"
1	bjp_exon	15112542	15114470	2	-	.	gene_id "ENSG00000175147"; transcript_id "ENSE00001361043_F2"
1	bjp_exon	15117808	15118043	2	+	.	gene_id "ENSG00000189337"; transcript_id "ENSE00001547274_F1"
1	bjp_exon	15118327	15118904	2	-	.	gene_id "ENSG00000175147"; transcript_id "ENSE00001790059"
1	bjp_exon	15120577	15120697	2	-	.	gene_id "ENSG00000175147"; transcript_id "ENSE00001361051"
1	bjp_exon	15120972	15121059	2	-	.	gene_id "ENSG00000175147"; transcript_id "ENSE00001610917"
1	bjp_exon	15124228	15124373	2	-	.	gene_id "ENSG00000175147"; transcript_id "ENSE00001625985"
1	bjp_exon	15152291	15152464	2	-	.	gene_id "ENSG00000175147"; transcript_id "ENSG00000175147.1_M2"
1	bjp_exon	15152532	15152784	2	+	.	gene_id "ENSG00000171729"; transcript_id "ENSG00000171729.1_M3"
1	bjp_exon	15153733	15153954	2	+	.	gene_id "ENSG00000171729"; transcript_id "ENSG00000171729.2_M3"
1	bjp_exon	15164344	15164461	2	-	.	gene_id "ENSG00000204464"; transcript_id "ENSE00001795642"
1	bjp_exon	15168474	15168777	2	-	.	gene_id "ENSG00000204464"; transcript_id "ENSE00003758055"
1	bjp_exon	15210490	15210562	2	+	.	gene_id "ENSG00000171729"; transcript_id "ENSE00001469132"
1	bjp_exon	15214895	15215431	2	+	.	gene_id "ENSG00000171729"; transcript_id "ENSE00001145041"
1	bjp_exon	15219326	15220480	2	+	.	gene_id "ENSG00000171729"; transcript_id "ENSG00000171729.1_M6"
1	bjp_exon	15226373	15227243	2	+	.	gene_id "ENSG00000278480"; transcript_id "ENSE00003752664"
1	bjp_exon	15227455	15227549	2	+	.	gene_id "ENSG00000278480"; transcript_id "ENSE00003716206"
1	bjp_exon	15247272	15247395	2	+	.	gene_id "ENSG00000142621"; transcript_id "ENSG00000142621.1_M2"
1	bjp_exon	15251771	15251877	2	+	.	gene_id "ENSG00000142621"; transcript_id "ENSG00000142621.2_M2"
1	bjp_exon	15272323	15272529	2	+	.	gene_id "ENSG00000142621"; transcript_id "ENSE00001769396"
1	bjp_exon	15287045	15287157	2	+	.	gene_id "ENSG00000142621"; transcript_id "ENSE00001830508"
1	bjp_exon	15289399	15289666	2	+	.	gene_id "ENSG00000142621"; transcript_id "ENSG00000142621.3_M2"
1	bjp_exon	15296684	15296793	2	+	.	gene_id "ENSG00000142621"; transcript_id "ENSG00000142621.4_M2"
1	bjp_exon	15301205	15301441	2	+	.	gene_id "ENSG00000142621"; transcript_id "ENSE00001663227"
1	bjp_exon	15308613	15308736	2	+	.	gene_id "ENSG00000142621"; transcript_id "ENSE00003476428"
1	bjp_exon	15312105	15312187	2	+	.	gene_id "ENSG00000142621"; transcript_id "ENSE00001822642"
1	bjp_exon	15313057	15313187	2	+	.	gene_id "ENSG00000142621"; transcript_id "ENSE00003558485"
1	bjp_exon	15314442	15314598	2	+	.	gene_id "ENSG00000142621"; transcript_id "ENSE00001907892"
1	bjp_exon	15316378	15316467	2	+	.	gene_id "ENSG00000142621"; transcript_id "ENSE00003538463"
1	bjp_exon	15317824	15317928	2	+	.	gene_id "ENSG00000142621"; transcript_id "ENSE00003558896"
1	bjp_exon	15324452	15326679	2	+	.	gene_id "ENSG00000142621"; transcript_id "ENSG00000142621.5_M2"
1	bjp_exon	15327143	15328276	2	-	.	gene_id "ENSG00000233485"; transcript_id "ENSE00001753630_F1"
1	bjp_exon	15329684	15330059	2	+	.	gene_id "ENSG00000142621"; transcript_id "ENSG00000142621.1_M3"
1	bjp_exon	15334166	15334699	2	-	.	gene_id "ENSG00000236045"; transcript_id "ENSE00001744914"
1	bjp_exon	15335272	15335464	2	-	.	gene_id "ENSG00000236045"; transcript_id "ENSE00001646525"
1	bjp_exon	15339481	15339551	2	+	.	gene_id "ENSG00000142621"; transcript_id "ENSE00001673706"
1	bjp_exon	15341736	15341893	2	+	.	gene_id "ENSG00000142621"; transcript_id "ENSG00000142621.6_M2"
1	bjp_exon	15343776	15343876	2	-	.	gene_id "ENSG00000233485"; transcript_id "ENSE00001730079"
1	bjp_exon	15345083	15345190	2	+	.	gene_id "ENSG00000142621"; transcript_id "ENSG00000142621.7_M2"
1	bjp_exon	15345416	15345606	2	+	.	gene_id "ENSG00000142621"; transcript_id "ENSG00000142621.2_M3"
1	bjp_exon	15349042	15349149	2	+	.	gene_id "ENSG00000142621"; transcript_id "ENSE00003461440"
1	bjp_exon	15352877	15352984	2	+	.	gene_id "ENSG00000142621"; transcript_id "ENSE00003492788"
1	bjp_exon	15357791	15358283	2	+	.	gene_id "ENSG00000142621"; transcript_id "ENSG00000142621.8_M2"
1	bjp_exon	15360478	15360703	2	+	.	gene_id "ENSG00000142621"; transcript_id "ENSG00000142621.9_M2"
1	bjp_exon	15362642	15362726	2	+	.	gene_id "ENSG00000142621"; transcript_id "ENSG00000142621.10_M2"
1	bjp_exon	15365827	15365933	2	+	.	gene_id "ENSG00000142621"; transcript_id "ENSE00003517866"
1	bjp_exon	15367463	15367622	2	+	.	gene_id "ENSG00000142621"; transcript_id "ENSE00003549571"
1	bjp_exon	15369370	15369502	2	+	.	gene_id "ENSG00000142621"; transcript_id "ENSE00003556144"
1	bjp_exon	15374502	15374631	2	+	.	gene_id "ENSG00000142621"; transcript_id "ENSG00000142621.11_M2"
1	bjp_exon	15375603	15375730	2	+	.	gene_id "ENSG00000142621"; transcript_id "ENSG00000142621.12_M2"
1	bjp_exon	15380701	15380796	2	+	.	gene_id "ENSG00000142621"; transcript_id "ENSE00003633062"
1	bjp_exon	15381231	15381451	2	+	.	gene_id "ENSG00000142621"; transcript_id "ENSG00000142621.13_M2"
1	bjp_exon	15382028	15382193	2	+	.	gene_id "ENSG00000142621"; transcript_id "ENSE00003533001"
1	bjp_exon	15383156	15384558	2	+	.	gene_id "ENSG00000142621"; transcript_id "ENSG00000142621.1_M6"
1	bjp_exon	15388051	15388131	2	+	.	gene_id "ENSG00000142621"; transcript_id "ENSE00003522119"
1	bjp_exon	15388346	15388422	2	+	.	gene_id "ENSG00000142621"; transcript_id "ENSE00003484953"
1	bjp_exon	15391147	15391263	2	+	.	gene_id "ENSG00000142621"; transcript_id "ENSG00000142621.14_M2"
1	bjp_exon	15397297	15398127	2	+	.	gene_id "ENSG00000142621"; transcript_id "ENSG00000142621.2_M6"
1	bjp_exon	15399954	15400283	2	+	.	gene_id "ENSG00000142621"; transcript_id "ENSG00000142621.15_M2"
1	bjp_exon	15402979	15407907	2	-	.	gene_id "ENSG00000228140"; transcript_id "ENSE00001611017"
1	bjp_exon	15409070	15409171	2	-	.	gene_id "ENSG00000228140"; transcript_id "ENSE00001603261"
1	bjp_exon	15409287	15409433	2	-	.	gene_id "ENSG00000228140"; transcript_id "ENSE00001754918"
1	bjp_exon	15409895	15410279	2	+	.	gene_id "ENSG00000142634"; transcript_id "ENSG00000142634.1_M2"
1	bjp_exon	15425871	15426018	2	+	.	gene_id "ENSG00000142634"; transcript_id "ENSE00001765643"
1	bjp_exon	15427150	15427284	2	+	.	gene_id "ENSG00000142634"; transcript_id "ENSE00001012099"
1	bjp_exon	15427898	15428009	2	+	.	gene_id "ENSG00000142634"; transcript_id "ENSE00001469003"
1	bjp_exon	15428593	15430343	2	+	.	gene_id "ENSG00000142634"; transcript_id "ENSG00000142634.2_M2"
1	bjp_exon	15438439	15438504	2	+	.	gene_id "ENSG00000162438"; transcript_id "ENSG00000162438.1_M3"
1	bjp_exon	15440300	15440391	2	+	.	gene_id "ENSG00000162438"; transcript_id "ENSG00000162438.1_M2"
1	bjp_exon	15440493	15440590	2	+	.	gene_id "ENSG00000162438"; transcript_id "ENSE00003501216"
1	bjp_exon	15442447	15442572	2	+	.	gene_id "ENSG00000162438"; transcript_id "ENSE00003462880"
1	bjp_exon	15443419	15443555	2	+	.	gene_id "ENSG00000162438"; transcript_id "ENSG00000162438.2_M2"
1	bjp_exon	15444606	15444751	2	+	.	gene_id "ENSG00000162438"; transcript_id "ENSE00001631925"
1	bjp_exon	15445597	15445749	2	+	.	gene_id "ENSG00000162438"; transcript_id "ENSE00003524570"
1	bjp_exon	15446575	15449242	2	+	.	gene_id "ENSG00000162438"; transcript_id "ENSG00000162438.3_M2"
1	bjp_exon	15456728	15456793	2	+	.	gene_id "ENSG00000142615"; transcript_id "ENSG00000142615.1_M3"
1	bjp_exon	15457086	15457623	2	+	.	gene_id "ENSG00000142615"; transcript_id "ENSG00000142615.1_M2"
1	bjp_exon	15461561	15461658	2	+	.	gene_id "ENSG00000142615"; transcript_id "ENSE00003549273"
1	bjp_exon	15465909	15465998	2	+	.	gene_id "ENSG00000215704"; transcript_id "ENSE00001878420_F1"
1	bjp_exon	15471990	15472091	2	+	.	gene_id "ENSG00000142615"; transcript_id "ENSE00001885503"
1	bjp_exon	15476101	15476165	2	+	.	gene_id "ENSG00000215704"; transcript_id "ENSE00002725094"
1	bjp_exon	15476457	15476545	2	+	.	gene_id "ENSG00000215704"; transcript_id "ENSG00000215704.1_M2"
1	bjp_exon	15481645	15481749	2	+	.	gene_id "ENSG00000215704"; transcript_id "ENSE00001468770"
1	bjp_exon	15485861	15486046	2	+	.	gene_id "ENSG00000215704"; transcript_id "ENSG00000215704.4_M2"
1	bjp_exon	15490832	15491294	2	-	.	gene_id "ENSG00000132906"; transcript_id "ENSE00002357522_F1"
1	bjp_exon	15491401	15494001	2	-	.	gene_id "ENSG00000132906"; transcript_id "ENSG00000132906.1_M7"
1	bjp_exon	15495273	15495452	2	-	.	gene_id "ENSG00000132906"; transcript_id "ENSE00003553439"
1	bjp_exon	15504611	15504758	2	-	.	gene_id "ENSG00000132906"; transcript_id "ENSG00000132906.1_M2"
1	bjp_exon	15505990	15506079	2	-	.	gene_id "ENSG00000132906"; transcript_id "ENSE00003469239"
1	bjp_exon	15506899	15507133	2	-	.	gene_id "ENSG00000132906"; transcript_id "ENSG00000132906.1_M3"
1	bjp_exon	15507772	15507907	2	-	.	gene_id "ENSG00000132906"; transcript_id "ENSG00000132906.2_M2"
1	bjp_exon	15518110	15518395	2	-	.	gene_id "ENSG00000132906"; transcript_id "ENSG00000132906.2_M3"
1	bjp_exon	15519881	15520001	2	-	.	gene_id "ENSG00000132906"; transcript_id "ENSE00001847305"
1	bjp_exon	15524069	15524445	2	-	.	gene_id "ENSG00000132906"; transcript_id "ENSG00000132906.2_M7"
1	bjp_exon	15524583	15524726	2	-	.	gene_id "ENSG00000132906"; transcript_id "ENSE00002236521"
1	bjp_exon	15526191	15526534	2	-	.	gene_id "ENSG00000132906"; transcript_id "ENSE00001811377"
1	bjp_exon	15526813	15526958	2	+	.	gene_id "ENSG00000116138"; transcript_id "ENSE00001468609"
1	bjp_exon	15529088	15529272	2	+	.	gene_id "ENSG00000116138"; transcript_id "ENSE00002151398"
1	bjp_exon	15534237	15534303	2	+	.	gene_id "ENSG00000116138"; transcript_id "ENSE00001186128"
1	bjp_exon	15536475	15536814	2	+	.	gene_id "ENSG00000116138"; transcript_id "ENSE00001186145"
1	bjp_exon	15542165	15542304	2	+	.	gene_id "ENSG00000251866"; transcript_id "ENSE00002088334"
1	bjp_exon	15544399	15544583	2	+	.	gene_id "ENSG00000116138"; transcript_id "ENSE00000750460"
1	bjp_exon	15546767	15546871	2	+	.	gene_id "ENSG00000116138"; transcript_id "ENSE00000750461"
1	bjp_exon	15548270	15548428	2	+	.	gene_id "ENSG00000116138"; transcript_id "ENSE00000750462"
1	bjp_exon	15559526	15559656	2	+	.	gene_id "ENSG00000116138"; transcript_id "ENSG00000116138.1_M2"
1	bjp_exon	15560131	15560329	2	+	.	gene_id "ENSG00000116138"; transcript_id "ENSE00001936857"
1	bjp_exon	15562142	15562325	2	+	.	gene_id "ENSG00000116138"; transcript_id "ENSE00003465851"
1	bjp_exon	15563929	15564111	2	+	.	gene_id "ENSG00000116138"; transcript_id "ENSG00000116138.2_M2"
1	bjp_exon	15564283	15564359	2	+	.	gene_id "ENSG00000116138"; transcript_id "ENSE00003657675"
1	bjp_exon	15565182	15565453	2	+	.	gene_id "ENSG00000116138"; transcript_id "ENSE00001818132"
1	bjp_exon	15565611	15565817	2	-	.	gene_id "ENSG00000272510"; transcript_id "ENSE00003694891_F1"
1	bjp_exon	15565957	15565999	2	+	.	gene_id "ENSG00000116138"; transcript_id "ENSG00000116138.3_M2"
1	bjp_exon	15566082	15566595	2	+	.	gene_id "ENSG00000116138"; transcript_id "ENSG00000116138.1_M5"
1	bjp_exon	15567046	15567269	2	+	.	gene_id "ENSG00000116138"; transcript_id "ENSG00000116138.1_M3"
1	bjp_exon	15567778	15571733	2	+	.	gene_id "ENSG00000116138"; transcript_id "ENSG00000116138.1_M7"
[truncated: 252,172+ more rows]
