# Supplementary material for: A Comparative Assessment of Human and Chimpanzee iPSC-derived Cardiomyocytes with Primary Heart Tissues
Source: Sci Rep. 2018 Oct 17;8:15312. doi: 10.1038/s41598-018-33478-9 (PMC6193013; doi:10.1038/s41598-018-33478-9)
Supplement: Supplementary file 4 — Supplementary Dataset 3 [file 41598_2018_33478_MOESM4_ESM.xlsx]

## Sheet: Sheet1
chr1	bjp_exon	175684	176285	2	-	.	gene_id "ENSG00000273443"; transcript_id "ENSE00001660524"
chr1	bjp_exon	176538	176555	2	-	.	gene_id "ENSG00000273443"; transcript_id "ENSE00001670841_F1"
chr1	bjp_exon	176679	176765	2	-	.	gene_id "ENSG00000273443"; transcript_id "ENSE00001670841_F2"
chr1	bjp_exon	176957	177043	2	+	.	gene_id "ENSG00000217801"; transcript_id "ENSE00001758525"
chr1	bjp_exon	177673	177864	2	+	.	gene_id "ENSG00000217801"; transcript_id "ENSE00001671307"
chr1	bjp_exon	177953	178052	2	+	.	gene_id "ENSG00000217801"; transcript_id "ENSG00000217801.1_M3"
chr1	bjp_exon	178638	178718	2	+	.	gene_id "ENSG00000217801"; transcript_id "ENSE00001666739"
chr1	bjp_exon	179598	179678	2	+	.	gene_id "ENSG00000217801"; transcript_id "ENSE00001654594"
chr1	bjp_exon	179901	180035	2	+	.	gene_id "ENSG00000217801"; transcript_id "ENSE00001680786"
chr1	bjp_exon	180611	180758	2	+	.	gene_id "ENSG00000217801"; transcript_id "ENSE00001609518"
chr1	bjp_exon	186042	186330	2	-	.	gene_id "ENSG00000237330"; transcript_id "ENSE00001707588"
chr1	bjp_exon	313681	313774	2	+	.	gene_id "ENSG00000223823"; transcript_id "ENSE00001733002"
chr1	bjp_exon	355180	355274	2	+	.	gene_id "ENSG00000207730"; transcript_id "ENSE00001500004"
chr1	bjp_exon	355943	356032	2	+	.	gene_id "ENSG00000207607"; transcript_id "ENSE00001499882"
chr1	bjp_exon	357158	357240	2	+	.	gene_id "ENSG00000198976"; transcript_id "ENSE00001436869"
chr1	bjp_exon	357510	358497	2	+	.	gene_id "ENSG00000272141"; transcript_id "ENSE00003699319"
chr1	bjp_exon	361286	362104	2	-	.	gene_id "ENSG00000205231"; transcript_id "ENSE00001480504_F1"
chr1	bjp_exon	362148	362486	2	-	.	gene_id "ENSG00000205231"; transcript_id "ENSE00001480504_F2"
chr1	bjp_exon	362543	362644	2	-	.	gene_id "ENSG00000205231"; transcript_id "ENSE00001480504_F3"
chr1	bjp_exon	362711	362741	2	-	.	gene_id "ENSG00000205231"; transcript_id "ENSE00001480504_F4"
chr1	bjp_exon	387554	387860	2	+	.	gene_id "ENSG00000186891"; transcript_id "ENSG00000186891.3_M2"
chr1	bjp_exon	388538	388847	2	+	.	gene_id "ENSG00000186891"; transcript_id "ENSG00000186891.2_M2"
chr1	bjp_exon	389740	389827	2	+	.	gene_id "ENSG00000186891"; transcript_id "ENSE00001333105"
chr1	bjp_exon	389995	390192	2	+	.	gene_id "ENSG00000186891"; transcript_id "ENSG00000186891.1_M2"
chr1	bjp_exon	390258	390717	2	+	.	gene_id "ENSG00000186891"; transcript_id "ENSG00000186891.1_M3"
chr1	bjp_exon	395606	396112	2	-	.	gene_id "ENSG00000186827"; transcript_id "ENSG00000186827.1_M3"
chr1	bjp_exon	396222	396418	2	-	.	gene_id "ENSG00000186827"; transcript_id "ENSG00000186827.1_M2"
chr1	bjp_exon	396952	397018	2	-	.	gene_id "ENSG00000186827"; transcript_id "ENSE00003550137"
chr1	bjp_exon	397307	398100	2	-	.	gene_id "ENSG00000186827"; transcript_id "ENSG00000186827.1_M4"
chr1	bjp_exon	402988	405867	2	-	.	gene_id "ENSG00000078808"; transcript_id "ENSG00000078808.1_M7"
chr1	bjp_exon	408345	408458	2	-	.	gene_id "ENSG00000078808"; transcript_id "ENSE00000869639"
chr1	bjp_exon	408933	409069	2	-	.	gene_id "ENSG00000078808"; transcript_id "ENSE00000869640"
chr1	bjp_exon	413486	413964	2	-	.	gene_id "ENSG00000078808"; transcript_id "ENSG00000078808.1_M2"
chr1	bjp_exon	416899	417038	2	-	.	gene_id "ENSG00000078808"; transcript_id "ENSG00000078808.1_M3"
chr1	bjp_exon	417272	420032	2	+	.	gene_id "ENSG00000176022"; transcript_id "ENSE00001480062"
chr1	bjp_exon	426418	426618	2	-	.	gene_id "ENSG00000184163"; transcript_id "ENSG00000184163.1_M3"
chr1	bjp_exon	426807	427524	2	-	.	gene_id "ENSG00000184163"; transcript_id "ENSG00000184163.1_M6"
chr1	bjp_exon	427926	428244	2	-	.	gene_id "ENSG00000184163"; transcript_id "ENSG00000184163.1_M4"
chr1	bjp_exon	428350	428693	2	-	.	gene_id "ENSG00000184163"; transcript_id "ENSG00000184163.2_M3"
chr1	bjp_exon	431102	431310	2	-	.	gene_id "ENSG00000184163"; transcript_id "ENSE00001330968"
chr1	bjp_exon	433770	435334	2	-	.	gene_id "ENSG00000260179"; transcript_id "ENSE00002619150"
chr1	bjp_exon	440060	440350	2	-	.	gene_id "ENSG00000160087"; transcript_id "ENSG00000160087.1_M3"
chr1	bjp_exon	441012	441150	2	-	.	gene_id "ENSG00000160087"; transcript_id "ENSG00000160087.1_M4"
chr1	bjp_exon	441228	441330	2	-	.	gene_id "ENSG00000160087"; transcript_id "ENSG00000160087.2_M3"
chr1	bjp_exon	446295	446515	2	-	.	gene_id "ENSG00000160087"; transcript_id "ENSG00000160087.1_M2"
chr1	bjp_exon	446978	447694	2	-	.	gene_id "ENSG00000160087"; transcript_id "ENSG00000160087.3_M3"
chr1	bjp_exon	450154	450346	2	-	.	gene_id "ENSG00000160087"; transcript_id "ENSE00003636899"
chr1	bjp_exon	451790	452049	2	-	.	gene_id "ENSG00000160087"; transcript_id "ENSG00000160087.2_M2"
chr1	bjp_exon	455610	455737	2	-	.	gene_id "ENSG00000160087"; transcript_id "ENSE00002076504"
chr1	bjp_exon	457022	458051	2	-	.	gene_id "ENSG00000160087"; transcript_id "ENSG00000160087.1_M15"
chr1	bjp_exon	459389	459465	2	+	.	gene_id "ENSG00000230415"; transcript_id "ENSG00000230415.1_M2"
chr1	bjp_exon	464855	466016	2	+	.	gene_id "ENSG00000162572"; transcript_id "ENSG00000162572.1_M6"
chr1	bjp_exon	466331	466416	2	+	.	gene_id "ENSG00000162572"; transcript_id "ENSE00001941972"
chr1	bjp_exon	466515	466725	2	+	.	gene_id "ENSG00000162572"; transcript_id "ENSG00000162572.1_M5"
chr1	bjp_exon	468386	468498	2	+	.	gene_id "ENSG00000162572"; transcript_id "ENSE00003517785"
chr1	bjp_exon	470567	470652	2	+	.	gene_id "ENSG00000162572"; transcript_id "ENSG00000162572.1_M2"
chr1	bjp_exon	470916	471268	2	+	.	gene_id "ENSG00000162572"; transcript_id "ENSG00000162572.2_M2"
chr1	bjp_exon	471759	471966	2	+	.	gene_id "ENSG00000162572"; transcript_id "ENSE00003490508"
chr1	bjp_exon	472100	472290	2	+	.	gene_id "ENSG00000162572"; transcript_id "ENSE00003620052"
chr1	bjp_exon	472499	472827	2	+	.	gene_id "ENSG00000162572"; transcript_id "ENSG00000162572.1_M3"
chr1	bjp_exon	472930	473028	2	+	.	gene_id "ENSG00000162572"; transcript_id "ENSE00003541629"
chr1	bjp_exon	473657	473774	2	+	.	gene_id "ENSG00000162572"; transcript_id "ENSE00003471804"
chr1	bjp_exon	473863	473941	2	+	.	gene_id "ENSG00000162572"; transcript_id "ENSE00003521404"
chr1	bjp_exon	474023	474080	2	+	.	gene_id "ENSG00000162572"; transcript_id "ENSE00003475844"
chr1	bjp_exon	474280	474338	2	+	.	gene_id "ENSG00000162572"; transcript_id "ENSG00000162572.3_M2"
chr1	bjp_exon	474450	474525	2	+	.	gene_id "ENSG00000162572"; transcript_id "ENSE00003547655"
chr1	bjp_exon	474639	475414	2	+	.	gene_id "ENSG00000162572"; transcript_id "ENSG00000162572.1_M4"
chr1	bjp_exon	475757	477089	2	-	.	gene_id "ENSG00000131584"; transcript_id "ENSG00000131584.1_M4"
chr1	bjp_exon	477224	477334	2	-	.	gene_id "ENSG00000131584"; transcript_id "ENSE00003542543"
chr1	bjp_exon	477485	477594	2	-	.	gene_id "ENSG00000131584"; transcript_id "ENSE00003460068"
chr1	bjp_exon	477797	478023	2	-	.	gene_id "ENSG00000131584"; transcript_id "ENSG00000131584.1_M2"
chr1	bjp_exon	478113	478403	2	-	.	gene_id "ENSG00000131584"; transcript_id "ENSG00000131584.2_M2"
chr1	bjp_exon	478842	478949	2	-	.	gene_id "ENSG00000131584"; transcript_id "ENSE00003582645"
chr1	bjp_exon	479117	479319	2	-	.	gene_id "ENSG00000131584"; transcript_id "ENSE00003474340"
chr1	bjp_exon	479395	479489	2	-	.	gene_id "ENSG00000131584"; transcript_id "ENSE00003591650"
chr1	bjp_exon	479490	479550	2	-	.	gene_id "ENSG00000278073"; transcript_id "ENSE00003729583"
chr1	bjp_exon	479591	479660	2	-	.	gene_id "ENSG00000131584"; transcript_id "ENSE00003561535"
chr1	bjp_exon	479857	480065	2	-	.	gene_id "ENSG00000131584"; transcript_id "ENSG00000131584.1_M3"
chr1	bjp_exon	482424	482535	2	-	.	gene_id "ENSG00000131584"; transcript_id "ENSG00000131584.3_M2"
chr1	bjp_exon	482972	483023	2	-	.	gene_id "ENSG00000131584"; transcript_id "ENSE00003570562"
chr1	bjp_exon	483169	484507	2	-	.	gene_id "ENSG00000131584"; transcript_id "ENSG00000131584.1_M6"
chr1	bjp_exon	484575	484670	2	-	.	gene_id "ENSG00000131584"; transcript_id "ENSE00003464945"
chr1	bjp_exon	484760	484804	2	-	.	gene_id "ENSG00000131584"; transcript_id "ENSG00000131584.4_M2"
chr1	bjp_exon	485111	485294	2	-	.	gene_id "ENSG00000131584"; transcript_id "ENSE00003517853"
chr1	bjp_exon	486056	486655	2	-	.	gene_id "ENSG00000131584"; transcript_id "ENSG00000131584.3_M3"
chr1	bjp_exon	487543	487596	2	-	.	gene_id "ENSG00000131584"; transcript_id "ENSE00003522844"
chr1	bjp_exon	491659	491743	2	-	.	gene_id "ENSG00000131584"; transcript_id "ENSE00001711951"
chr1	bjp_exon	491924	491970	2	-	.	gene_id "ENSG00000131584"; transcript_id "ENSE00001768153"
chr1	bjp_exon	492356	492605	2	-	.	gene_id "ENSG00000131584"; transcript_id "ENSG00000131584.2_M4"
chr1	bjp_exon	493142	493301	2	+	.	gene_id "ENSG00000169972"; transcript_id "ENSG00000169972.1_M2"
chr1	bjp_exon	493369	493553	2	+	.	gene_id "ENSG00000169972"; transcript_id "ENSG00000169972.1_M3"
chr1	bjp_exon	493667	494023	2	+	.	gene_id "ENSG00000169972"; transcript_id "ENSG00000169972.2_M3"
chr1	bjp_exon	494192	494433	2	+	.	gene_id "ENSG00000169972"; transcript_id "ENSG00000169972.1_M4"
chr1	bjp_exon	495884	496138	2	+	.	gene_id "ENSG00000169972"; transcript_id "ENSG00000169972.2_M2"
chr1	bjp_exon	496232	496477	2	-	.	gene_id "ENSG00000127054"; transcript_id "ENSG00000127054.1_M10"
chr1	bjp_exon	496571	496700	2	-	.	gene_id "ENSG00000127054"; transcript_id "ENSG00000127054.1_M2"
chr1	bjp_exon	496774	497049	2	-	.	gene_id "ENSG00000127054"; transcript_id "ENSG00000127054.1_M9"
chr1	bjp_exon	497115	498145	2	-	.	gene_id "ENSG00000127054"; transcript_id "ENSG00000127054.1_M13"
chr1	bjp_exon	500729	502010	2	-	.	gene_id "ENSG00000127054"; transcript_id "ENSE00001945772"
chr1	bjp_exon	502141	502457	2	-	.	gene_id "ENSG00000240731"; transcript_id "ENSE00001597157"
chr1	bjp_exon	503313	503369	2	-	.	gene_id "ENSG00000240731"; transcript_id "ENSE00001634414_F1"
chr1	bjp_exon	506639	506715	2	-	.	gene_id "ENSG00000127054"; transcript_id "ENSG00000127054.2_M2"
chr1	bjp_exon	507577	508068	2	-	.	gene_id "ENSG00000127054"; transcript_id "ENSG00000127054.1_M5"
chr1	bjp_exon	509818	509928	2	-	.	gene_id "ENSG00000127054"; transcript_id "ENSG00000127054.1_M23"
chr1	bjp_exon	509992	510328	2	+	.	gene_id "ENSG00000224051"; transcript_id "ENSG00000224051.1_M2"
chr1	bjp_exon	510467	510821	2	+	.	gene_id "ENSG00000224051"; transcript_id "ENSE00001872334"
chr1	bjp_exon	512058	512254	2	+	.	gene_id "ENSG00000224051"; transcript_id "ENSE00002725815"
chr1	bjp_exon	512463	514110	2	+	.	gene_id "ENSG00000224051"; transcript_id "ENSG00000224051.1_M3"
chr1	bjp_exon	516577	516799	2	+	.	gene_id "ENSG00000169962"; transcript_id "ENSE00001691126"
chr1	bjp_exon	516901	517201	2	+	.	gene_id "ENSG00000169962"; transcript_id "ENSE00001779983"
chr1	bjp_exon	517287	518069	2	+	.	gene_id "ENSG00000169962"; transcript_id "ENSE00001130446"
chr1	bjp_exon	518184	518387	2	+	.	gene_id "ENSG00000169962"; transcript_id "ENSE00001694801"
chr1	bjp_exon	518522	518642	2	+	.	gene_id "ENSG00000169962"; transcript_id "ENSE00001627951"
chr1	bjp_exon	518769	520537	2	+	.	gene_id "ENSG00000169962"; transcript_id "ENSE00001379118_F1"
chr1	bjp_exon	520569	521799	2	-	.	gene_id "ENSG00000107404"; transcript_id "ENSG00000107404.1_M3"
chr1	bjp_exon	522302	522339	2	-	.	gene_id "ENSG00000107404"; transcript_id "ENSG00000107404.1_M2"
chr1	bjp_exon	523328	523534	2	-	.	gene_id "ENSG00000107404"; transcript_id "ENSE00001637986"
chr1	bjp_exon	523620	523787	2	-	.	gene_id "ENSG00000107404"; transcript_id "ENSG00000107404.2_M3"
chr1	bjp_exon	523872	524003	2	-	.	gene_id "ENSG00000107404"; transcript_id "ENSE00001604958"
chr1	bjp_exon	524637	524999	2	-	.	gene_id "ENSG00000107404"; transcript_id "ENSG00000107404.1_M6"
chr1	bjp_exon	525059	525162	2	-	.	gene_id "ENSG00000107404"; transcript_id "ENSG00000107404.2_M2"
chr1	bjp_exon	525505	525649	2	-	.	gene_id "ENSG00000107404"; transcript_id "ENSG00000107404.3_M3"
chr1	bjp_exon	525714	525832	2	-	.	gene_id "ENSG00000107404"; transcript_id "ENSG00000107404.3_M2"
chr1	bjp_exon	525877	525970	2	-	.	gene_id "ENSG00000107404"; transcript_id "ENSG00000107404.4_M2"
chr1	bjp_exon	527174	527656	2	-	.	gene_id "ENSG00000107404"; transcript_id "ENSG00000107404.4_M3"
chr1	bjp_exon	527870	527991	2	-	.	gene_id "ENSG00000107404"; transcript_id "ENSE00003563611"
chr1	bjp_exon	528196	528265	2	-	.	gene_id "ENSG00000107404"; transcript_id "ENSE00003623488"
chr1	bjp_exon	534289	534717	2	-	.	gene_id "ENSG00000107404"; transcript_id "ENSG00000107404.1_M4"
chr1	bjp_exon	537220	538477	2	-	.	gene_id "ENSG00000162576"; transcript_id "ENSG00000162576.1_M9"
chr1	bjp_exon	538561	538637	2	-	.	gene_id "ENSG00000162576"; transcript_id "ENSE00003470821"
chr1	bjp_exon	538724	539040	2	-	.	gene_id "ENSG00000162576"; transcript_id "ENSG00000162576.1_M6"
chr1	bjp_exon	539213	540283	2	-	.	gene_id "ENSG00000162576"; transcript_id "ENSG00000162576.1_M8"
chr1	bjp_exon	541218	541241	2	-	.	gene_id "ENSG00000162576"; transcript_id "ENSE00001224378"
chr1	bjp_exon	543007	543342	2	-	.	gene_id "ENSG00000162576"; transcript_id "ENSG00000162576.1_M3"
chr1	bjp_exon	545811	546346	2	-	.	gene_id "ENSG00000162576"; transcript_id "ENSE00001847926"
chr1	bjp_exon	567936	568108	2	-	.	gene_id "ENSG00000175756"; transcript_id "ENSG00000175756.1_M3"
chr1	bjp_exon	568206	569701	2	-	.	gene_id "ENSG00000175756"; transcript_id "ENSG00000175756.1_M10"
chr1	bjp_exon	572852	573218	2	+	.	gene_id "ENSG00000223663"; transcript_id "ENSE00001626665"
chr1	bjp_exon	579808	581676	2	-	.	gene_id "ENSG00000221978"; transcript_id "ENSG00000221978.1_M11"
chr1	bjp_exon	581872	581964	2	-	.	gene_id "ENSG00000221978"; transcript_id "ENSE00003503679"
chr1	bjp_exon	582049	582836	2	-	.	gene_id "ENSG00000221978"; transcript_id "ENSG00000221978.1_M5"
chr1	bjp_exon	583434	583561	2	-	.	gene_id "ENSG00000221978"; transcript_id "ENSE00001944549"
chr1	bjp_exon	584319	584460	2	-	.	gene_id "ENSG00000221978"; transcript_id "ENSG00000221978.1_M3"
chr1	bjp_exon	584548	584652	2	-	.	gene_id "ENSG00000221978"; transcript_id "ENSE00003459548"
chr1	bjp_exon	584856	586875	2	-	.	gene_id "ENSG00000221978"; transcript_id "ENSG00000221978.1_M16"
chr1	bjp_exon	587152	587532	2	-	.	gene_id "ENSG00000221978"; transcript_id "ENSG00000221978.2_M3"
chr1	bjp_exon	589254	589606	2	-	.	gene_id "ENSG00000221978"; transcript_id "ENSG00000221978.1_M4"
chr1	bjp_exon	592309	592442	2	-	.	gene_id "ENSG00000221978"; transcript_id "ENSG00000221978.2_M4"
chr1	bjp_exon	592674	593039	2	-	.	gene_id "ENSG00000221978"; transcript_id "ENSG00000221978.1_M2"
chr1	bjp_exon	593071	593414	2	-	.	gene_id "ENSG00000221978"; transcript_id "ENSG00000221978.1_M6"
chr1	bjp_exon	596178	596733	2	-	.	gene_id "ENSG00000242485"; transcript_id "ENSG00000242485.1_M3"
chr1	bjp_exon	599243	599593	2	-	.	gene_id "ENSG00000242485"; transcript_id "ENSE00001858761_F1"
chr1	bjp_exon	599883	601151	2	-	.	gene_id "ENSG00000242485"; transcript_id "ENSG00000242485.1_M7"
chr1	bjp_exon	601263	601445	2	-	.	gene_id "ENSG00000242485"; transcript_id "ENSG00000242485.1_M4"
chr1	bjp_exon	603224	604744	2	+	.	gene_id "ENSG00000272455"; transcript_id "ENSE00003697251"
chr1	bjp_exon	612338	613462	2	-	.	gene_id "ENSG00000235098"; transcript_id "ENSG00000235098.1_M4"
chr1	bjp_exon	613969	614161	2	-	.	gene_id "ENSG00000235098"; transcript_id "ENSE00002204959_F1"
chr1	bjp_exon	614480	614507	2	-	.	gene_id "ENSG00000235098"; transcript_id "ENSE00002204959_F2"
chr1	bjp_exon	614766	615739	2	-	.	gene_id "ENSG00000235098"; transcript_id "ENSG00000235098.1_M6"
chr1	bjp_exon	616421	616643	2	+	.	gene_id "ENSG00000225905"; transcript_id "ENSE00001670961"
chr1	bjp_exon	620091	620348	2	+	.	gene_id "ENSG00000205116"; transcript_id "ENSE00001478869"
chr1	bjp_exon	625492	625909	2	-	.	gene_id "ENSG00000225285"; transcript_id "ENSG00000225285.1_M4"
chr1	bjp_exon	626753	626791	2	-	.	gene_id "ENSG00000225285"; transcript_id "ENSE00001723054"
chr1	bjp_exon	629131	629521	2	-	.	gene_id "ENSG00000225285"; transcript_id "ENSG00000225285.1_M3"
chr1	bjp_exon	629810	630095	2	+	.	gene_id "ENSG00000179403"; transcript_id "ENSE00001920985"
chr1	bjp_exon	630448	630746	2	+	.	gene_id "ENSG00000179403"; transcript_id "ENSG00000179403.1_M3"
chr1	bjp_exon	631731	632408	2	+	.	gene_id "ENSG00000179403"; transcript_id "ENSG00000179403.1_M4"
chr1	bjp_exon	634008	637808	2	+	.	gene_id "ENSG00000179403"; transcript_id "ENSG00000179403.1_M2"
chr1	bjp_exon	648561	648637	2	+	.	gene_id "ENSG00000215915"; transcript_id "ENSE00001738634"
chr1	bjp_exon	684785	684835	2	+	.	gene_id "ENSG00000160072"; transcript_id "ENSE00003528975"
chr1	bjp_exon	714809	714878	2	+	.	gene_id "ENSG00000197785"; transcript_id "ENSE00003505667"
chr1	bjp_exon	716991	717146	2	+	.	gene_id "ENSG00000197785"; transcript_id "ENSG00000197785.3_M2"
chr1	bjp_exon	717780	717836	2	+	.	gene_id "ENSG00000197785"; transcript_id "ENSE00001745869"
chr1	bjp_exon	718108	718233	2	+	.	gene_id "ENSG00000197785"; transcript_id "ENSE00001784657"
chr1	bjp_exon	721556	721633	2	+	.	gene_id "ENSG00000197785"; transcript_id "ENSE00001478653"
chr1	bjp_exon	728124	728902	2	+	.	gene_id "ENSG00000197785"; transcript_id "ENSG00000197785.4_M2"
chr1	bjp_exon	729395	729728	2	-	.	gene_id "ENSG00000205090"; transcript_id "ENSG00000205090.1_M2"
chr1	bjp_exon	729810	730018	2	-	.	gene_id "ENSG00000205090"; transcript_id "ENSE00001658110"
chr1	bjp_exon	733280	734013	2	-	.	gene_id "ENSG00000205090"; transcript_id "ENSG00000205090.2_M2"
chr1	bjp_exon	734516	734583	2	-	.	gene_id "ENSG00000205090"; transcript_id "ENSG00000205090.1_M3"
chr1	bjp_exon	734646	734679	2	-	.	gene_id "ENSG00000205090"; transcript_id "ENSE00001669329"
chr1	bjp_exon	798755	799154	2	-	.	gene_id "ENSG00000274481"; transcript_id "ENSE00003719557"
chr1	bjp_exon	824817	826480	2	-	.	gene_id "ENSG00000272106"; transcript_id "ENSE00003696327_F1"
chr1	bjp_exon	826700	826861	2	-	.	gene_id "ENSG00000272106"; transcript_id "ENSE00003696327_F2"
chr1	bjp_exon	826945	827166	2	+	.	gene_id "ENSG00000197530"; transcript_id "ENSG00000197530.1_M5"
chr1	bjp_exon	827340	830270	2	+	.	gene_id "ENSG00000197530"; transcript_id "ENSG00000197530.1_M10"
chr1	bjp_exon	834167	834747	2	+	.	gene_id "ENSG00000197530"; transcript_id "ENSG00000197530.1_M7"
chr1	bjp_exon	835791	835948	2	+	.	gene_id "ENSG00000197530"; transcript_id "ENSG00000197530.2_M5"
chr1	bjp_exon	836012	836232	2	+	.	gene_id "ENSG00000197530"; transcript_id "ENSG00000197530.1_M4"
chr1	bjp_exon	836333	837817	2	+	.	gene_id "ENSG00000197530"; transcript_id "ENSG00000197530.1_M9"
chr1	bjp_exon	837900	838270	2	+	.	gene_id "ENSG00000197530"; transcript_id "ENSG00000197530.3_M5"
chr1	bjp_exon	839170	839881	2	+	.	gene_id "ENSG00000197530"; transcript_id "ENSG00000197530.5_M5"
chr1	bjp_exon	840193	840469	2	+	.	gene_id "ENSG00000197530"; transcript_id "ENSG00000197530.6_M5"
chr1	bjp_exon	840544	840862	2	+	.	gene_id "ENSG00000197530"; transcript_id "ENSG00000197530.1_M6"
chr1	bjp_exon	841461	841775	2	+	.	gene_id "ENSG00000197530"; transcript_id "ENSG00000197530.2_M6"
chr1	bjp_exon	843297	843568	2	+	.	gene_id "ENSG00000189409"; transcript_id "ENSG00000189409.1_M4"
chr1	bjp_exon	880687	881175	2	-	.	gene_id "ENSG00000189339"; transcript_id "ENSG00000189339.2_M3"
chr1	bjp_exon	881452	882653	2	-	.	gene_id "ENSG00000189339"; transcript_id "ENSG00000189339.2_M2"
chr1	bjp_exon	909572	911411	2	-	.	gene_id "ENSG00000008130"; transcript_id "ENSG00000008130.1_M3"
chr1	bjp_exon	911914	911996	2	-	.	gene_id "ENSG00000008130"; transcript_id "ENSE00003520839"
chr1	bjp_exon	912397	912729	2	-	.	gene_id "ENSG00000008130"; transcript_id "ENSG00000008130.1_M9"
chr1	bjp_exon	912890	913236	2	-	.	gene_id "ENSG00000008130"; transcript_id "ENSG00000008130.2_M3"
chr1	bjp_exon	913714	913816	2	-	.	gene_id "ENSG00000008130"; transcript_id "ENSE00003498213"
chr1	bjp_exon	914344	914682	2	-	.	gene_id "ENSG00000008130"; transcript_id "ENSG00000008130.3_M3"
chr1	bjp_exon	914842	915652	2	-	.	gene_id "ENSG00000008130"; transcript_id "ENSG00000008130.1_M11"
chr1	bjp_exon	916708	916918	2	-	.	gene_id "ENSG00000008130"; transcript_id "ENSE00001772556"
chr1	bjp_exon	917446	917588	2	-	.	gene_id "ENSG00000008130"; transcript_id "ENSE00000862098"
chr1	bjp_exon	918082	918250	2	-	.	gene_id "ENSG00000008130"; transcript_id "ENSE00000862097"
chr1	bjp_exon	919856	920221	2	-	.	gene_id "ENSG00000008130"; transcript_id "ENSG00000008130.1_M2"
chr1	bjp_exon	923408	923626	2	-	.	gene_id "ENSG00000008130"; transcript_id "ENSE00003541571"
chr1	bjp_exon	930828	931009	2	-	.	gene_id "ENSG00000008130"; transcript_id "ENSG00000008130.4_M3"
chr1	bjp_exon	931293	931334	2	-	.	gene_id "ENSG00000008130"; transcript_id "ENSE00001399432"
chr1	bjp_exon	931701	931740	2	-	.	gene_id "ENSG00000008130"; transcript_id "ENSE00001914004"
chr1	bjp_exon	932475	932639	2	-	.	gene_id "ENSG00000008130"; transcript_id "ENSG00000008130.5_M3"
chr1	bjp_exon	932852	933027	2	-	.	gene_id "ENSG00000008130"; transcript_id "ENSE00001874664"
chr1	bjp_exon	938159	939928	2	-	.	gene_id "ENSG00000078369"; transcript_id "ENSG00000078369.1_M2"
chr1	bjp_exon	940197	940312	2	-	.	gene_id "ENSG00000078369"; transcript_id "ENSE00001728156"
chr1	bjp_exon	940860	942158	2	-	.	gene_id "ENSG00000078369"; transcript_id "ENSG00000078369.1_M3"
chr1	bjp_exon	943291	943492	2	-	.	gene_id "ENSG00000078369"; transcript_id "ENSG00000078369.2_M2"
chr1	bjp_exon	946147	947099	2	-	.	gene_id "ENSG00000078369"; transcript_id "ENSG00000078369.3_M2"
chr1	bjp_exon	957374	957536	2	-	.	gene_id "ENSG00000078369"; transcript_id "ENSG00000078369.4_M2"
chr1	bjp_exon	959434	959497	2	-	.	gene_id "ENSG00000078369"; transcript_id "ENSE00003483809"
chr1	bjp_exon	968676	968782	2	-	.	gene_id "ENSG00000078369"; transcript_id "ENSE00003465100"
chr1	bjp_exon	970625	971333	2	-	.	gene_id "ENSG00000078369"; transcript_id "ENSG00000078369.5_M2"
chr1	bjp_exon	977949	978515	2	-	.	gene_id "ENSG00000078369"; transcript_id "ENSG00000078369.2_M3"
chr1	bjp_exon	985189	985242	2	-	.	gene_id "ENSG00000078369"; transcript_id "ENSE00001780562"
chr1	bjp_exon	991978	992026	2	-	.	gene_id "ENSG00000078369"; transcript_id "ENSE00001356799"
chr1	bjp_exon	1044062	1044099	2	-	.	gene_id "ENSG00000078369"; transcript_id "ENSE00001648330"
chr1	bjp_exon	1044519	1044819	2	-	.	gene_id "ENSG00000078369"; transcript_id "ENSG00000078369.1_M4"
chr1	bjp_exon	1045174	1045554	2	+	.	gene_id "ENSG00000231050"; transcript_id "ENSE00001607876"
chr1	bjp_exon	1045837	1046361	2	+	.	gene_id "ENSG00000231050"; transcript_id "ENSE00001780565"
chr1	bjp_exon	1068644	1070713	2	+	.	gene_id "ENSG00000169885"; transcript_id "ENSG00000169885.1_M7"
chr1	bjp_exon	1070802	1070902	2	+	.	gene_id "ENSG00000169885"; transcript_id "ENSG00000169885.1_M2"
chr1	bjp_exon	1070975	1071124	2	+	.	gene_id "ENSG00000169885"; transcript_id "ENSG00000169885.2_M2"
chr1	bjp_exon	1071548	1072112	2	-	.	gene_id "ENSG00000178821"; transcript_id "ENSG00000178821.1_M5"
chr1	bjp_exon	1072203	1073205	2	-	.	gene_id "ENSG00000178821"; transcript_id "ENSG00000178821.1_M12"
chr1	bjp_exon	1075885	1076326	2	-	.	gene_id "ENSG00000142609"; transcript_id "ENSG00000142609.1_M3"
chr1	bjp_exon	1076527	1076661	2	-	.	gene_id "ENSG00000142609"; transcript_id "ENSE00001916144"
chr1	bjp_exon	1076923	1077083	2	-	.	gene_id "ENSG00000142609"; transcript_id "ENSG00000142609.1_M2"
chr1	bjp_exon	1077305	1077437	2	-	.	gene_id "ENSG00000142609"; transcript_id "ENSE00003516878"
chr1	bjp_exon	1077713	1077867	2	-	.	gene_id "ENSG00000142609"; transcript_id "ENSE00003614421"
chr1	bjp_exon	1078574	1078701	2	-	.	gene_id "ENSG00000142609"; transcript_id "ENSE00003588729"
chr1	bjp_exon	1080053	1080208	2	-	.	gene_id "ENSG00000142609"; transcript_id "ENSE00003506151"
chr1	bjp_exon	1080497	1080616	2	-	.	gene_id "ENSG00000142609"; transcript_id "ENSE00003501004"
chr1	bjp_exon	1080726	1080781	2	-	.	gene_id "ENSG00000142609"; transcript_id "ENSE00003478389"
chr1	bjp_exon	1080921	1082200	2	-	.	gene_id "ENSG00000142609"; transcript_id "ENSG00000142609.1_M5"
chr1	bjp_exon	1083377	1083653	2	-	.	gene_id "ENSG00000142609"; transcript_id "ENSE00001896802"
chr1	bjp_exon	1095015	1095148	2	-	.	gene_id "ENSG00000142609"; transcript_id "ENSE00001958120"
chr1	bjp_exon	1095750	1095923	2	-	.	gene_id "ENSG00000142609"; transcript_id "ENSE00001931348"
chr1	bjp_exon	1096472	1096559	2	-	.	gene_id "ENSG00000142609"; transcript_id "ENSE00001844333"
chr1	bjp_exon	1098187	1098315	2	-	.	gene_id "ENSG00000142609"; transcript_id "ENSE00001833586"
chr1	bjp_exon	1100414	1100535	2	-	.	gene_id "ENSG00000142609"; transcript_id "ENSE00001958749"
chr1	bjp_exon	1102361	1102483	2	-	.	gene_id "ENSG00000142609"; transcript_id "ENSG00000142609.2_M2"
chr1	bjp_exon	1103035	1103099	2	-	.	gene_id "ENSG00000142609"; transcript_id "ENSE00003747081"
chr1	bjp_exon	1109276	1111802	2	-	.	gene_id "ENSG00000142609"; transcript_id "ENSG00000142609.1_M4"
chr1	bjp_exon	1112572	1112736	2	-	.	gene_id "ENSG00000142609"; transcript_id "ENSE00003462156"
chr1	bjp_exon	1115191	1115280	2	-	.	gene_id "ENSG00000142609"; transcript_id "ENSE00003664478"
chr1	bjp_exon	1116034	1116178	2	-	.	gene_id "ENSG00000142609"; transcript_id "ENSG00000142609.2_M3"
chr1	bjp_exon	1119811	1119929	2	-	.	gene_id "ENSG00000142609"; transcript_id "ENSE00003476387"
chr1	bjp_exon	1120964	1121137	2	-	.	gene_id "ENSG00000142609"; transcript_id "ENSE00003634208"
chr1	bjp_exon	1122448	1122603	2	-	.	gene_id "ENSG00000142609"; transcript_id "ENSE00003552917"
chr1	bjp_exon	1124712	1124913	2	-	.	gene_id "ENSG00000142609"; transcript_id "ENSE00003537751"
chr1	bjp_exon	1127027	1127184	2	-	.	gene_id "ENSG00000142609"; transcript_id "ENSE00003616837"
chr1	bjp_exon	1128327	1128429	2	-	.	gene_id "ENSG00000142609"; transcript_id "ENSE00003639989"
chr1	bjp_exon	1129287	1129397	2	-	.	gene_id "ENSG00000142609"; transcript_id "ENSE00003462638"
chr1	bjp_exon	1130364	1130537	2	-	.	gene_id "ENSG00000142609"; transcript_id "ENSE00003496451"
chr1	bjp_exon	1140173	1141605	2	-	.	gene_id "ENSG00000142609"; transcript_id "ENSE00001478027"
chr1	bjp_exon	1141832	1141983	2	-	.	gene_id "ENSG00000142609"; transcript_id "ENSG00000142609.3_M2"
chr1	bjp_exon	1143430	1143528	2	-	.	gene_id "ENSG00000142609"; transcript_id "ENSE00003512970"
chr1	bjp_exon	1144456	1144627	2	-	.	gene_id "ENSG00000142609"; transcript_id "ENSE00001727325"
chr1	bjp_exon	1144996	1145139	2	-	.	gene_id "ENSG00000142609"; transcript_id "ENSE00003514677"
chr1	bjp_exon	1145346	1145430	2	-	.	gene_id "ENSG00000142609"; transcript_id "ENSE00003585076"
chr1	bjp_exon	1147298	1147383	2	-	.	gene_id "ENSG00000142609"; transcript_id "ENSG00000142609.4_M2"
chr1	bjp_exon	1160372	1160508	2	-	.	gene_id "ENSG00000142609"; transcript_id "ENSG00000142609.5_M2"
chr1	bjp_exon	1169955	1171746	2	-	.	gene_id "ENSG00000233542"; transcript_id "ENSE00001648776"
chr1	bjp_exon	1172111	1172276	2	-	.	gene_id "ENSG00000233542"; transcript_id "ENSE00001748446"
chr1	bjp_exon	1179341	1179417	2	+	.	gene_id "ENSG00000187730"; transcript_id "ENSE00003803787"
chr1	bjp_exon	1180643	1181307	2	+	.	gene_id "ENSG00000187730"; transcript_id "ENSG00000187730.1_M2"
chr1	bjp_exon	1181354	1182139	2	+	.	gene_id "ENSG00000187730"; transcript_id "ENSG00000187730.2_M2"
chr1	bjp_exon	1182419	1182517	2	+	.	gene_id "ENSG00000187730"; transcript_id "ENSG00000187730.1_M3"
chr1	bjp_exon	1182603	1182877	2	+	.	gene_id "ENSG00000187730"; transcript_id "ENSG00000187730.2_M3"
chr1	bjp_exon	1183616	1185404	2	+	.	gene_id "ENSG00000187730"; transcript_id "ENSG00000187730.1_M9"
chr1	bjp_exon	1185989	1186478	2	+	.	gene_id "ENSG00000187730"; transcript_id "ENSG00000187730.1_M4"
chr1	bjp_exon	1186621	1187827	2	+	.	gene_id "ENSG00000187730"; transcript_id "ENSG00000187730.1_M18"
chr1	bjp_exon	1208994	1209259	2	-	.	gene_id "ENSG00000226969"; transcript_id "ENSG00000226969.1_M2"
chr1	bjp_exon	1209389	1209457	2	-	.	gene_id "ENSG00000226969"; transcript_id "ENSG00000226969.2_M2"
chr1	bjp_exon	1209658	1209860	2	-	.	gene_id "ENSG00000226969"; transcript_id "ENSE00001605604"
chr1	bjp_exon	1210243	1210474	2	+	.	gene_id "ENSG00000067606"; transcript_id "ENSG00000067606.1_M3"
chr1	bjp_exon	1210551	1210755	2	+	.	gene_id "ENSG00000067606"; transcript_id "ENSE00002026907"
chr1	bjp_exon	1215174	1215609	2	+	.	gene_id "ENSG00000067606"; transcript_id "ENSG00000067606.2_M3"
chr1	bjp_exon	1216217	1216306	2	+	.	gene_id "ENSG00000067606"; transcript_id "ENSE00003496167"
chr1	bjp_exon	1219282	1219332	2	+	.	gene_id "ENSG00000067606"; transcript_id "ENSE00003497790"
chr1	bjp_exon	1231207	1231444	2	+	.	gene_id "ENSG00000067606"; transcript_id "ENSE00001812985"
chr1	bjp_exon	1233369	1233836	2	+	.	gene_id "ENSG00000067606"; transcript_id "ENSG00000067606.1_M2"
chr1	bjp_exon	1233893	1234182	2	+	.	gene_id "ENSG00000067606"; transcript_id "ENSE00001771735"
chr1	bjp_exon	1234595	1234674	2	+	.	gene_id "ENSG00000067606"; transcript_id "ENSE00001951707"
chr1	bjp_exon	1234763	1235038	2	+	.	gene_id "ENSG00000067606"; transcript_id "ENSE00001951730"
chr1	bjp_exon	1235149	1235284	2	+	.	gene_id "ENSG00000067606"; transcript_id "ENSE00001883554"
chr1	bjp_exon	1242167	1242379	2	+	.	gene_id "ENSG00000067606"; transcript_id "ENSE00001932323"
chr1	bjp_exon	1258017	1258225	2	+	.	gene_id "ENSG00000067606"; transcript_id "ENSE00001931675"
chr1	bjp_exon	1264374	1264552	2	+	.	gene_id "ENSG00000067606"; transcript_id "ENSG00000067606.2_M2"
chr1	bjp_exon	1275751	1275914	2	+	.	gene_id "ENSG00000067606"; transcript_id "ENSE00001901678"
chr1	bjp_exon	1280288	1280393	2	+	.	gene_id "ENSG00000067606"; transcript_id "ENSE00001942045"
chr1	bjp_exon	1299296	1299658	2	+	.	gene_id "ENSG00000067606"; transcript_id "ENSE00001943590"
chr1	bjp_exon	1300474	1300747	2	+	.	gene_id "ENSG00000067606"; transcript_id "ENSG00000067606.3_M2"
chr1	bjp_exon	1300923	1301008	2	+	.	gene_id "ENSG00000067606"; transcript_id "ENSE00003514986"
chr1	bjp_exon	1309418	1309527	2	-	.	gene_id "ENSG00000271806"; transcript_id "ENSE00003698699_F2"
chr1	bjp_exon	1309662	1310355	2	-	.	gene_id "ENSG00000271806"; transcript_id "ENSE00003698699_F3"
chr1	bjp_exon	1310414	1310587	2	+	.	gene_id "ENSG00000067606"; transcript_id "ENSG00000067606.1_M4"
chr1	bjp_exon	1311103	1311184	2	+	.	gene_id "ENSG00000067606"; transcript_id "ENSG00000067606.3_M3"
chr1	bjp_exon	1325901	1326636	2	+	.	gene_id "ENSG00000067606"; transcript_id "ENSG00000067606.4_M3"
chr1	bjp_exon	1338734	1339497	2	+	.	gene_id "ENSG00000067606"; transcript_id "ENSG00000067606.5_M3"
chr1	bjp_exon	1341895	1342030	2	+	.	gene_id "ENSG00000067606"; transcript_id "ENSE00003620590"
chr1	bjp_exon	1357497	1357535	2	-	.	gene_id "ENSG00000182873"; transcript_id "ENSE00001315143_F1"
chr1	bjp_exon	1357619	1358526	2	-	.	gene_id "ENSG00000182873"; transcript_id "ENSG00000182873.1_M2"
chr1	bjp_exon	1359245	1359549	2	-	.	gene_id "ENSG00000182873"; transcript_id "ENSG00000182873.2_M2"
chr1	bjp_exon	1359665	1360063	2	-	.	gene_id "ENSG00000182873"; transcript_id "ENSE00001657653"
chr1	bjp_exon	1360135	1360256	2	-	.	gene_id "ENSG00000162585"; transcript_id "ENSG00000162585.1_M3"
chr1	bjp_exon	1360373	1360594	2	-	.	gene_id "ENSG00000162585"; transcript_id "ENSG00000162585.2_M3"
chr1	bjp_exon	1361069	1361185	2	-	.	gene_id "ENSG00000162585"; transcript_id "ENSG00000162585.1_M4"
chr1	bjp_exon	1361676	1361921	2	-	.	gene_id "ENSG00000162585"; transcript_id "ENSE00003459358"
chr1	bjp_exon	1362504	1362874	2	-	.	gene_id "ENSG00000162585"; transcript_id "ENSE00003526713"
chr1	bjp_exon	1369659	1369888	2	-	.	gene_id "ENSG00000162585"; transcript_id "ENSG00000162585.3_M3"
chr1	bjp_exon	1370364	1370451	2	-	.	gene_id "ENSG00000162585"; transcript_id "ENSG00000162585.1_M7"
chr1	bjp_exon	1373700	1376915	2	-	.	gene_id "ENSG00000162585"; transcript_id "ENSG00000162585.1_M5"
chr1	bjp_exon	1379130	1379576	2	-	.	gene_id "ENSG00000162585"; transcript_id "ENSG00000162585.4_M3"
chr1	bjp_exon	1389026	1389313	2	-	.	gene_id "ENSG00000162585"; transcript_id "ENSG00000162585.1_M2"
chr1	bjp_exon	1389378	1389403	2	+	.	gene_id "ENSG00000234396"; transcript_id "ENSE00001603085_F1"
chr1	bjp_exon	1389500	1389575	2	-	.	gene_id "ENSG00000162585"; transcript_id "ENSE00001927358_F1"
chr1	bjp_exon	1397399	1397602	2	+	.	gene_id "ENSG00000234396"; transcript_id "ENSE00001607640"
chr1	bjp_exon	1405504	1406539	2	+	.	gene_id "ENSG00000157933"; transcript_id "ENSE00001477855"
chr1	bjp_exon	1409271	1409461	2	+	.	gene_id "ENSG00000157933"; transcript_id "ENSE00002028329"
chr1	bjp_exon	1424835	1424910	2	+	.	gene_id "ENSG00000157933"; transcript_id "ENSE00001878518"
chr1	bjp_exon	1500644	1500769	2	+	.	gene_id "ENSG00000157933"; transcript_id "ENSG00000157933.1_M2"
chr1	bjp_exon	1500947	1501062	2	+	.	gene_id "ENSG00000157933"; transcript_id "ENSG00000157933.2_M2"
chr1	bjp_exon	1501306	1501767	2	+	.	gene_id "ENSG00000157933"; transcript_id "ENSG00000157933.3_M2"
chr1	bjp_exon	1501953	1502245	2	+	.	gene_id "ENSG00000157933"; transcript_id "ENSG00000157933.4_M2"
chr1	bjp_exon	1503680	1503910	2	+	.	gene_id "ENSG00000157933"; transcript_id "ENSE00001035950"
chr1	bjp_exon	1518905	1519231	2	-	.	gene_id "ENSG00000116151"; transcript_id "ENSE00001660875"
chr1	bjp_exon	1521774	1521820	2	-	.	gene_id "ENSG00000116151"; transcript_id "ENSE00001696171"
chr1	bjp_exon	1523907	1524397	2	-	.	gene_id "ENSG00000272161"; transcript_id "ENSE00003696992"
chr1	bjp_exon	1529638	1530265	2	-	.	gene_id "ENSG00000116151"; transcript_id "ENSE00003702099"
chr1	bjp_exon	1533994	1534073	2	-	.	gene_id "ENSG00000116151"; transcript_id "ENSE00001775365"
chr1	bjp_exon	1534242	1534375	2	-	.	gene_id "ENSG00000116151"; transcript_id "ENSE00001708274"
chr1	bjp_exon	1552662	1552951	2	-	.	gene_id "ENSG00000116151"; transcript_id "ENSE00001776903"
chr1	bjp_exon	1555148	1555314	2	-	.	gene_id "ENSG00000116151"; transcript_id "ENSE00001801066"
chr1	bjp_exon	1556309	1556432	2	-	.	gene_id "ENSG00000116151"; transcript_id "ENSG00000116151.1_M2"
chr1	bjp_exon	1560832	1561402	2	-	.	gene_id "ENSG00000272420"; transcript_id "ENSE00003701058"
chr1	bjp_exon	1582689	1584107	2	-	.	gene_id "ENSG00000116151"; transcript_id "ENSG00000116151.1_M3"
chr1	bjp_exon	1585977	1586073	2	-	.	gene_id "ENSG00000116151"; transcript_id "ENSE00003474519"
chr1	bjp_exon	1586369	1590747	2	-	.	gene_id "ENSG00000116151"; transcript_id "ENSG00000116151.1_M4"
chr1	bjp_exon	1596654	1596834	2	-	.	gene_id "ENSG00000116151"; transcript_id "ENSG00000116151.2_M3"
chr1	bjp_exon	1597049	1600162	2	-	.	gene_id "ENSG00000116151"; transcript_id "ENSG00000116151.1_M7"
chr1	bjp_exon	1601570	1601641	2	-	.	gene_id "ENSG00000116151"; transcript_id "ENSE00003699163"
chr1	bjp_exon	1603100	1603349	2	-	.	gene_id "ENSG00000116151"; transcript_id "ENSG00000116151.3_M3"
chr1	bjp_exon	1603417	1603600	2	+	.	gene_id "ENSG00000157916"; transcript_id "ENSG00000157916.1_M6"
chr1	bjp_exon	1604825	1604882	2	+	.	gene_id "ENSG00000157916"; transcript_id "ENSE00001712391"
chr1	bjp_exon	1605656	1608013	2	+	.	gene_id "ENSG00000157916"; transcript_id "ENSG00000157916.1_M4"
chr1	bjp_exon	1608756	1608860	2	+	.	gene_id "ENSG00000157916"; transcript_id "ENSE00001035875"
chr1	bjp_exon	1611008	1611107	2	+	.	gene_id "ENSG00000157916"; transcript_id "ENSE00001035866"
chr1	bjp_exon	1612450	1612528	2	+	.	gene_id "ENSG00000157916"; transcript_id "ENSE00003585625"
chr1	bjp_exon	1614140	1614531	2	+	.	gene_id "ENSG00000157916"; transcript_id "ENSG00000157916.1_M5"
chr1	bjp_exon	1615223	1616150	2	+	.	gene_id "ENSG00000157916"; transcript_id "ENSG00000157916.2_M6"
chr1	bjp_exon	1617628	1618017	2	-	.	gene_id "ENSG00000157911"; transcript_id "ENSG00000157911.1_M3"
chr1	bjp_exon	1618669	1618804	2	-	.	gene_id "ENSG00000157911"; transcript_id "ENSG00000157911.1_M2"
chr1	bjp_exon	1620637	1621043	2	-	.	gene_id "ENSG00000157911"; transcript_id "ENSG00000157911.1_M6"
chr1	bjp_exon	1621863	1622189	2	-	.	gene_id "ENSG00000157911"; transcript_id "ENSE00002063718"
chr1	bjp_exon	1622446	1622636	2	-	.	gene_id "ENSG00000157911"; transcript_id "ENSG00000157911.3_M2"
chr1	bjp_exon	1622815	1623053	2	-	.	gene_id "ENSG00000157911"; transcript_id "ENSG00000157911.4_M2"
chr1	bjp_exon	1624562	1624742	2	-	.	gene_id "ENSG00000157911"; transcript_id "ENSG00000157911.1_M5"
chr1	bjp_exon	1625775	1625975	2	-	.	gene_id "ENSG00000157911"; transcript_id "ENSE00002053109"
chr1	bjp_exon	1638171	1638228	2	+	.	gene_id "ENSG00000149527"; transcript_id "ENSE00001648978"
chr1	bjp_exon	1642539	1642830	2	+	.	gene_id "ENSG00000149527"; transcript_id "ENSE00001621165"
chr1	bjp_exon	1762150	1763128	2	+	.	gene_id "ENSG00000272449"; transcript_id "ENSE00003701233"
chr1	bjp_exon	1766050	1766498	2	-	.	gene_id "ENSG00000238164"; transcript_id "ENSG00000238164.1_M2"
chr1	bjp_exon	1770793	1771707	2	-	.	gene_id "ENSG00000238164"; transcript_id "ENSE00001638317_F1"
chr1	bjp_exon	1771737	1771859	2	-	.	gene_id "ENSG00000238164"; transcript_id "ENSG00000238164.2_M2"
chr1	bjp_exon	1772331	1772434	2	-	.	gene_id "ENSG00000238164"; transcript_id "ENSE00001638317_F3"
chr1	bjp_exon	1772766	1772802	2	+	.	gene_id "ENSG00000157873"; transcript_id "ENSG00000157873.1_M6"
chr1	bjp_exon	1773795	1773903	2	+	.	gene_id "ENSG00000157873"; transcript_id "ENSG00000157873.1_M2"
chr1	bjp_exon	1774413	1776051	2	+	.	gene_id "ENSG00000157873"; transcript_id "ENSG00000157873.1_M7"
chr1	bjp_exon	1776627	1779888	2	+	.	gene_id "ENSG00000157873"; transcript_id "ENSG00000157873.1_M16"
chr1	bjp_exon	1781166	1781496	2	+	.	gene_id "ENSG00000157873"; transcript_id "ENSE00001912161"
chr1	bjp_exon	1782524	1782719	2	+	.	gene_id "ENSG00000225931"; transcript_id "ENSE00001889931"
chr1	bjp_exon	1798132	1798222	2	+	.	gene_id "ENSG00000228037"; transcript_id "ENSE00001795368"
chr1	bjp_exon	1799952	1800077	2	+	.	gene_id "ENSG00000228037"; transcript_id "ENSE00001694676"
chr1	bjp_exon	1800708	1801116	2	+	.	gene_id "ENSG00000228037"; transcript_id "ENSE00001601095"
chr1	bjp_exon	1803084	1803184	2	+	.	gene_id "ENSG00000157870"; transcript_id "ENSG00000157870.1_M2"
chr1	bjp_exon	1803355	1803553	2	+	.	gene_id "ENSG00000157870"; transcript_id "ENSG00000157870.1_M8"
chr1	bjp_exon	1803647	1803893	2	+	.	gene_id "ENSG00000157870"; transcript_id "ENSG00000157870.1_M5"
chr1	bjp_exon	1804343	1804394	2	+	.	gene_id "ENSG00000157870"; transcript_id "ENSE00003496342"
chr1	bjp_exon	1804938	1805642	2	+	.	gene_id "ENSG00000157870"; transcript_id "ENSG00000157870.1_M11"
chr1	bjp_exon	1806018	1807241	2	+	.	gene_id "ENSG00000157870"; transcript_id "ENSG00000157870.1_M9"
chr1	bjp_exon	1807693	1808072	2	+	.	gene_id "ENSG00000157870"; transcript_id "ENSG00000157870.1_M4"
chr1	bjp_exon	1808178	1808254	2	-	.	gene_id "ENSG00000142606"; transcript_id "ENSE00003485332"
chr1	bjp_exon	1808315	1808648	2	-	.	gene_id "ENSG00000142606"; transcript_id "ENSG00000142606.1_M2"
chr1	bjp_exon	1809278	1809589	2	-	.	gene_id "ENSG00000142606"; transcript_id "ENSG00000142606.1_M5"
chr1	bjp_exon	1810439	1810698	2	-	.	gene_id "ENSG00000142606"; transcript_id "ENSG00000142606.1_M3"
chr1	bjp_exon	1811083	1811141	2	-	.	gene_id "ENSG00000142606"; transcript_id "ENSE00001035401"
chr1	bjp_exon	1811488	1811591	2	-	.	gene_id "ENSG00000142606"; transcript_id "ENSE00001035353"
chr1	bjp_exon	1811974	1812057	2	-	.	gene_id "ENSG00000142606"; transcript_id "ENSE00001035416"
chr1	bjp_exon	1812707	1812805	2	-	.	gene_id "ENSG00000142606"; transcript_id "ENSE00001035440"
chr1	bjp_exon	1813259	1813387	2	-	.	gene_id "ENSG00000142606"; transcript_id "ENSE00001035383"
chr1	bjp_exon	1814950	1815043	2	-	.	gene_id "ENSG00000142606"; transcript_id "ENSE00001035444"
chr1	bjp_exon	1815397	1815533	2	-	.	gene_id "ENSG00000142606"; transcript_id "ENSE00001035410"
chr1	bjp_exon	1820644	1820733	2	-	.	gene_id "ENSG00000142606"; transcript_id "ENSE00001035412"
chr1	bjp_exon	1820907	1821041	2	-	.	gene_id "ENSG00000142606"; transcript_id "ENSE00001035434"
chr1	bjp_exon	1822318	1822383	2	-	.	gene_id "ENSG00000142606"; transcript_id "ENSE00000955118"
chr1	bjp_exon	1823008	1823126	2	-	.	gene_id "ENSG00000142606"; transcript_id "ENSG00000142606.2_M2"
chr1	bjp_exon	1823734	1823829	2	-	.	gene_id "ENSG00000142606"; transcript_id "ENSE00003532852"
chr1	bjp_exon	1826074	1826154	2	-	.	gene_id "ENSG00000142606"; transcript_id "ENSG00000142606.3_M2"
chr1	bjp_exon	1826405	1826566	2	-	.	gene_id "ENSG00000142606"; transcript_id "ENSE00003541874"
chr1	bjp_exon	1828014	1828129	2	-	.	gene_id "ENSG00000142606"; transcript_id "ENSG00000142606.4_M2"
chr1	bjp_exon	1828853	1828930	2	-	.	gene_id "ENSG00000142606"; transcript_id "ENSE00001301908"
chr1	bjp_exon	1845759	1845949	2	-	.	gene_id "ENSG00000142606"; transcript_id "ENSG00000142606.5_M2"
chr1	bjp_exon	1846187	1846623	2	-	.	gene_id "ENSG00000142606"; transcript_id "ENSE00002062344"
chr1	bjp_exon	1849007	1849114	2	+	.	gene_id "ENSG00000237058"; transcript_id "ENSE00001631064"
chr1	bjp_exon	1849305	1849429	2	-	.	gene_id "ENSG00000142606"; transcript_id "ENSG00000142606.6_M2"
chr1	bjp_exon	1898624	1899467	2	-	.	gene_id "ENSG00000215912"; transcript_id "ENSG00000215912.2_M2"
chr1	bjp_exon	1908188	1908994	2	-	.	gene_id "ENSG00000215912"; transcript_id "ENSE00003797085"
chr1	bjp_exon	1909703	1909843	2	-	.	gene_id "ENSG00000215912"; transcript_id "ENSE00003801162"
chr1	bjp_exon	1919980	1920128	2	-	.	gene_id "ENSG00000233234"; transcript_id "ENSE00001797100"
chr1	bjp_exon	1920365	1920821	2	-	.	gene_id "ENSG00000233234"; transcript_id "ENSE00001724025"
chr1	bjp_exon	1922558	1922807	2	-	.	gene_id "ENSG00000231630"; transcript_id "ENSE00001804042"
chr1	bjp_exon	1922951	1923122	2	-	.	gene_id "ENSG00000231630"; transcript_id "ENSE00001746329"
chr1	bjp_exon	2142835	2144255	2	+	.	gene_id "ENSG00000169717"; transcript_id "ENSE00001477363"
chr1	bjp_exon	2182653	2187094	2	-	.	gene_id "ENSG00000177133"; transcript_id "ENSG00000177133.1_M16"
chr1	bjp_exon	2187111	2187341	2	-	.	gene_id "ENSG00000177133"; transcript_id "ENSG00000177133.1_M2"
chr1	bjp_exon	2190398	2191108	2	-	.	gene_id "ENSG00000177133"; transcript_id "ENSG00000177133.2_M2"
chr1	bjp_exon	2191283	2191498	2	-	.	gene_id "ENSG00000177133"; transcript_id "ENSE00001664459"
chr1	bjp_exon	2192227	2192355	2	+	.	gene_id "ENSG00000142611"; transcript_id "ENSG00000142611.1_M4"
chr1	bjp_exon	2251449	2251509	2	+	.	gene_id "ENSG00000283572"; transcript_id "ENSE00003799900"
chr1	bjp_exon	2256458	2256789	2	-	.	gene_id "ENSG00000226286"; transcript_id "ENSE00001680646"
chr1	bjp_exon	2257104	2257240	2	-	.	gene_id "ENSG00000226286"; transcript_id "ENSE00001662340"
chr1	bjp_exon	2308208	2308674	2	+	.	gene_id "ENSG00000142611"; transcript_id "ENSG00000142611.1_M2"
chr1	bjp_exon	2328654	2331330	2	+	.	gene_id "ENSG00000279839"; transcript_id "ENSE00003757578"
chr1	bjp_exon	2366110	2366274	2	+	.	gene_id "ENSG00000142611"; transcript_id "ENSE00002087812"
chr1	bjp_exon	2433401	2436856	2	-	.	gene_id "ENSG00000272235"; transcript_id "ENSE00003697208"
chr1	bjp_exon	2523179	2523316	2	+	.	gene_id "ENSG00000142611"; transcript_id "ENSG00000142611.3_M2"
chr1	bjp_exon	2524694	2524936	2	+	.	gene_id "ENSG00000142611"; transcript_id "ENSE00001846205"
chr1	bjp_exon	2534595	2534697	2	+	.	gene_id "ENSG00000142611"; transcript_id "ENSE00003697266"
chr1	bjp_exon	2540940	2541147	2	+	.	gene_id "ENSG00000142611"; transcript_id "ENSE00003696962"
chr1	bjp_exon	2542975	2543122	2	+	.	gene_id "ENSG00000142611"; transcript_id "ENSE00003700436"
chr1	bjp_exon	2543735	2543888	2	+	.	gene_id "ENSG00000142611"; transcript_id "ENSE00003695760"
chr1	bjp_exon	2549820	2551236	2	+	.	gene_id "ENSG00000142611"; transcript_id "ENSE00003695658"
chr1	bjp_exon	2552997	2553084	2	+	.	gene_id "ENSG00000142611"; transcript_id "ENSG00000142611.4_M2"
chr1	bjp_exon	2556270	2556439	2	+	.	gene_id "ENSG00000142611"; transcript_id "ENSE00003699052"
chr1	bjp_exon	2557109	2557186	2	+	.	gene_id "ENSG00000142611"; transcript_id "ENSE00003697785"
chr1	bjp_exon	2563317	2563453	2	+	.	gene_id "ENSG00000142611"; transcript_id "ENSE00001905893"
chr1	bjp_exon	2563609	2564143	2	+	.	gene_id "ENSG00000142611"; transcript_id "ENSG00000142611.5_M2"
chr1	bjp_exon	2564444	2564618	2	+	.	gene_id "ENSG00000142611"; transcript_id "ENSG00000142611.6_M2"
chr1	bjp_exon	2569118	2569354	2	+	.	gene_id "ENSG00000142611"; transcript_id "ENSE00003697832"
chr1	bjp_exon	2570211	2570385	2	+	.	gene_id "ENSG00000142611"; transcript_id "ENSE00003698886"
chr1	bjp_exon	2571846	2576774	2	+	.	gene_id "ENSG00000142611"; transcript_id "ENSG00000142611.1_M6"
chr1	bjp_exon	2592757	2593142	2	+	.	gene_id "ENSG00000130762"; transcript_id "ENSE00001710589"
chr1	bjp_exon	2601393	2601999	2	+	.	gene_id "ENSG00000130762"; transcript_id "ENSE00002223728"
chr1	bjp_exon	2604342	2604530	2	+	.	gene_id "ENSG00000130762"; transcript_id "ENSG00000130762.1_M2"
chr1	bjp_exon	2605308	2605674	2	+	.	gene_id "ENSG00000130762"; transcript_id "ENSG00000130762.2_M2"
chr1	bjp_exon	2610439	2610623	2	+	.	gene_id "ENSG00000130762"; transcript_id "ENSG00000130762.4_M2"
chr1	bjp_exon	2611602	2612063	2	+	.	gene_id "ENSG00000130762"; transcript_id "ENSG00000130762.5_M2"
chr1	bjp_exon	2612222	2613286	2	+	.	gene_id "ENSG00000130762"; transcript_id "ENSG00000130762.1_M3"
chr1	bjp_exon	2614096	2614188	2	+	.	gene_id "ENSG00000130762"; transcript_id "ENSG00000130762.6_M2"
chr1	bjp_exon	2616980	2617724	2	+	.	gene_id "ENSG00000130762"; transcript_id "ENSG00000130762.2_M3"
chr1	bjp_exon	2618605	2618678	2	+	.	gene_id "ENSG00000130762"; transcript_id "ENSE00003489864"
chr1	bjp_exon	2618900	2619001	2	+	.	gene_id "ENSG00000130762"; transcript_id "ENSE00003480891"
chr1	bjp_exon	2619537	2620204	2	+	.	gene_id "ENSG00000130762"; transcript_id "ENSE00003543518"
chr1	bjp_exon	2626280	2626657	2	+	.	gene_id "ENSG00000272088"; transcript_id "ENSE00003700777"
chr1	bjp_exon	2628955	2629624	2	-	.	gene_id "ENSG00000162591"; transcript_id "ENSG00000162591.1_M4"
chr1	bjp_exon	2629947	2629994	2	-	.	gene_id "ENSG00000162591"; transcript_id "ENSG00000162591.1_M2"
chr1	bjp_exon	2632603	2632731	2	-	.	gene_id "ENSG00000162591"; transcript_id "ENSG00000162591.2_M2"
chr1	bjp_exon	2632828	2633076	2	-	.	gene_id "ENSG00000162591"; transcript_id "ENSG00000162591.3_M2"
chr1	bjp_exon	2633203	2633582	2	-	.	gene_id "ENSG00000162591"; transcript_id "ENSG00000162591.2_M3"
chr1	bjp_exon	2634746	2634874	2	-	.	gene_id "ENSG00000162591"; transcript_id "ENSG00000162591.4_M2"
chr1	bjp_exon	2635511	2635639	2	-	.	gene_id "ENSG00000162591"; transcript_id "ENSG00000162591.5_M2"
chr1	bjp_exon	2635844	2635975	2	-	.	gene_id "ENSG00000162591"; transcript_id "ENSE00003563868"
chr1	bjp_exon	2636089	2636217	2	-	.	gene_id "ENSG00000162591"; transcript_id "ENSE00003561382"
chr1	bjp_exon	2636347	2636477	2	-	.	gene_id "ENSG00000162591"; transcript_id "ENSE00001931454"
chr1	bjp_exon	2637380	2637508	2	-	.	gene_id "ENSG00000162591"; transcript_id "ENSE00001123490"
chr1	bjp_exon	2637707	2637835	2	-	.	gene_id "ENSG00000162591"; transcript_id "ENSE00001477187"
chr1	bjp_exon	2638147	2638275	2	-	.	gene_id "ENSG00000162591"; transcript_id "ENSE00001477188"
chr1	bjp_exon	2638805	2638933	2	-	.	gene_id "ENSG00000162591"; transcript_id "ENSE00001206792"
chr1	bjp_exon	2639799	2639930	2	-	.	gene_id "ENSG00000162591"; transcript_id "ENSE00001123378"
chr1	bjp_exon	2640132	2640260	2	-	.	gene_id "ENSG00000162591"; transcript_id "ENSE00001123340"
chr1	bjp_exon	2640343	2640474	2	-	.	gene_id "ENSG00000162591"; transcript_id "ENSE00001123347"
chr1	bjp_exon	2640963	2641088	2	-	.	gene_id "ENSG00000162591"; transcript_id "ENSE00001123358"
chr1	bjp_exon	2645506	2645640	2	-	.	gene_id "ENSG00000162591"; transcript_id "ENSE00001066619"
chr1	bjp_exon	2645716	2645850	2	-	.	gene_id "ENSG00000162591"; transcript_id "ENSE00001066621"
chr1	bjp_exon	2646402	2646530	2	-	.	gene_id "ENSG00000162591"; transcript_id "ENSE00001066623"
chr1	bjp_exon	2648091	2648219	2	-	.	gene_id "ENSG00000162591"; transcript_id "ENSE00001321857"
chr1	bjp_exon	2648859	2648990	2	-	.	gene_id "ENSG00000162591"; transcript_id "ENSE00001066620"
chr1	bjp_exon	2649376	2649546	2	-	.	gene_id "ENSG00000162591"; transcript_id "ENSE00001066625"
chr1	bjp_exon	2650171	2650293	2	-	.	gene_id "ENSG00000162591"; transcript_id "ENSE00001066622"
chr1	bjp_exon	2651117	2651236	2	-	.	gene_id "ENSG00000162591"; transcript_id "ENSE00001123243"
chr1	bjp_exon	2651884	2652021	2	-	.	gene_id "ENSG00000162591"; transcript_id "ENSE00001123248"
chr1	bjp_exon	2652342	2652464	2	-	.	gene_id "ENSG00000162591"; transcript_id "ENSE00001123255"
chr1	bjp_exon	2654850	2654972	2	-	.	gene_id "ENSG00000162591"; transcript_id "ENSE00001123261"
chr1	bjp_exon	2655733	2655858	2	-	.	gene_id "ENSG00000162591"; transcript_id "ENSE00001123265"
chr1	bjp_exon	2664526	2664648	2	-	.	gene_id "ENSG00000162591"; transcript_id "ENSE00001123278"
chr1	bjp_exon	2671484	2671852	2	-	.	gene_id "ENSG00000162591"; transcript_id "ENSE00001206859"
chr1	bjp_exon	2687261	2687386	2	-	.	gene_id "ENSG00000162591"; transcript_id "ENSE00003445126"
chr1	bjp_exon	2700885	2700980	2	-	.	gene_id "ENSG00000207776"; transcript_id "ENSE00001500049"
chr1	bjp_exon	2720406	2720510	2	-	.	gene_id "ENSG00000162591"; transcript_id "ENSE00001402691"
chr1	bjp_exon	2752783	2752917	2	-	.	gene_id "ENSG00000162591"; transcript_id "ENSE00001477190"
chr1	bjp_exon	2761447	2761804	2	-	.	gene_id "ENSG00000162591"; transcript_id "ENSG00000162591.6_M2"
chr1	bjp_exon	2773552	2773918	2	-	.	gene_id "ENSG00000238260"; transcript_id "ENSE00001705337"
chr1	bjp_exon	2774670	2774812	2	-	.	gene_id "ENSG00000238260"; transcript_id "ENSE00001768791"
chr1	bjp_exon	2774994	2775105	2	-	.	gene_id "ENSG00000238260"; transcript_id "ENSE00001664493"
chr1	bjp_exon	2775364	2775635	2	+	.	gene_id "ENSG00000158109"; transcript_id "ENSG00000158109.1_M2"
chr1	bjp_exon	2775786	2775877	2	+	.	gene_id "ENSG00000158109"; transcript_id "ENSE00001037055"
chr1	bjp_exon	2776075	2776251	2	+	.	gene_id "ENSG00000158109"; transcript_id "ENSE00001367613"
chr1	bjp_exon	2777859	2778012	2	+	.	gene_id "ENSG00000158109"; transcript_id "ENSE00001037059"
chr1	bjp_exon	2778767	2780464	2	+	.	gene_id "ENSG00000158109"; transcript_id "ENSE00001904186"
chr1	bjp_exon	2781109	2781999	2	-	.	gene_id "ENSG00000116213"; transcript_id "ENSG00000116213.1_M3"
chr1	bjp_exon	2789143	2790018	2	-	.	gene_id "ENSG00000116213"; transcript_id "ENSG00000116213.1_M2"
chr1	bjp_exon	2801203	2801319	2	-	.	gene_id "ENSG00000116213"; transcript_id "ENSE00000734299"
chr1	bjp_exon	2801795	2802109	2	-	.	gene_id "ENSG00000116213"; transcript_id "ENSG00000116213.2_M2"
chr1	bjp_exon	2804450	2804592	2	-	.	gene_id "ENSG00000116213"; transcript_id "ENSG00000116213.1_M5"
chr1	bjp_exon	2807034	2807155	2	+	.	gene_id "ENSG00000078900"; transcript_id "ENSG00000078900.1_M2"
chr1	bjp_exon	2807227	2807275	2	-	.	gene_id "ENSG00000116213"; transcript_id "ENSE00001858739"
chr1	bjp_exon	2813403	2813892	2	-	.	gene_id "ENSG00000227589"; transcript_id "ENSE00001715920"
chr1	bjp_exon	2816612	2816724	2	-	.	gene_id "ENSG00000227589"; transcript_id "ENSE00001613786"
chr1	bjp_exon	2823117	2823264	2	-	.	gene_id "ENSG00000227589"; transcript_id "ENSE00001593080"
chr1	bjp_exon	2836448	2836545	2	+	.	gene_id "ENSG00000078900"; transcript_id "ENSG00000078900.2_M2"
chr1	bjp_exon	2837175	2837295	2	+	.	gene_id "ENSG00000078900"; transcript_id "ENSE00000358575"
chr1	bjp_exon	2844880	2845152	2	+	.	gene_id "ENSG00000078900"; transcript_id "ENSG00000078900.3_M2"
chr1	bjp_exon	2851047	2851152	2	+	.	gene_id "ENSG00000078900"; transcript_id "ENSG00000078900.4_M2"
chr1	bjp_exon	2860472	2861459	2	+	.	gene_id "ENSG00000078900"; transcript_id "ENSG00000078900.5_M2"
chr1	bjp_exon	2865189	2865425	2	-	.	gene_id "ENSG00000235131"; transcript_id "ENSE00001679378"
chr1	bjp_exon	2867177	2867288	2	-	.	gene_id "ENSG00000235131"; transcript_id "ENSE00001735702"
chr1	bjp_exon	2875073	2875259	2	+	.	gene_id "ENSG00000078900"; transcript_id "ENSE00003588208"
chr1	bjp_exon	2876547	2876662	2	+	.	gene_id "ENSG00000078900"; transcript_id "ENSE00003526787"
chr1	bjp_exon	2879767	2879876	2	+	.	gene_id "ENSG00000078900"; transcript_id "ENSE00003514235"
chr1	bjp_exon	2880130	2880422	2	+	.	gene_id "ENSG00000078900"; transcript_id "ENSG00000078900.6_M2"
chr1	bjp_exon	2880781	2880869	2	+	.	gene_id "ENSG00000078900"; transcript_id "ENSE00003632869"
chr1	bjp_exon	2881969	2882393	2	+	.	gene_id "ENSG00000078900"; transcript_id "ENSG00000078900.7_M2"
chr1	bjp_exon	2882642	2882790	2	+	.	gene_id "ENSG00000078900"; transcript_id "ENSE00000733990"
chr1	bjp_exon	2883574	2883707	2	+	.	gene_id "ENSG00000078900"; transcript_id "ENSE00003461431"
chr1	bjp_exon	2884105	2884198	2	+	.	gene_id "ENSG00000078900"; transcript_id "ENSE00003540057"
chr1	bjp_exon	2885389	2888244	2	+	.	gene_id "ENSG00000078900"; transcript_id "ENSG00000078900.1_M6"
chr1	bjp_exon	2888846	2889586	2	-	.	gene_id "ENSG00000227372"; transcript_id "ENSG00000227372.1_M5"
chr1	bjp_exon	2893977	2894128	2	-	.	gene_id "ENSG00000227372"; transcript_id "ENSE00003758110"
chr1	bjp_exon	2895185	2895272	2	-	.	gene_id "ENSG00000227372"; transcript_id "ENSE00002914212"
chr1	bjp_exon	2895560	2895716	2	-	.	gene_id "ENSG00000227372"; transcript_id "ENSG00000227372.1_M4"
chr1	bjp_exon	2895817	2896015	2	-	.	gene_id "ENSG00000227372"; transcript_id "ENSG00000227372.1_M2"
chr1	bjp_exon	2896034	2896124	2	-	.	gene_id "ENSG00000227372"; transcript_id "ENSG00000227372.2_M2"
chr1	bjp_exon	2898348	2899200	2	-	.	gene_id "ENSG00000227372"; transcript_id "ENSG00000227372.1_M6"
chr1	bjp_exon	2899433	2900068	2	-	.	gene_id "ENSG00000227372"; transcript_id "ENSG00000227372.2_M5"
chr1	bjp_exon	2900537	2900681	2	+	.	gene_id "ENSG00000162592"; transcript_id "ENSE00003797775"
chr1	bjp_exon	2904040	2904165	2	+	.	gene_id "ENSG00000162592"; transcript_id "ENSE00003797203"
chr1	bjp_exon	2905103	2905504	2	+	.	gene_id "ENSG00000162592"; transcript_id "ENSG00000162592.1_M3"
chr1	bjp_exon	2906828	2906951	2	+	.	gene_id "ENSG00000162592"; transcript_id "ENSE00001066632"
chr1	bjp_exon	2908167	2909899	2	+	.	gene_id "ENSG00000162592"; transcript_id "ENSG00000162592.1_M4"
chr1	bjp_exon	2913984	2914133	2	+	.	gene_id "ENSG00000162592"; transcript_id "ENSE00003520105"
chr1	bjp_exon	2915670	2916177	2	+	.	gene_id "ENSG00000162592"; transcript_id "ENSG00000162592.1_M2"
chr1	bjp_exon	2916409	2916539	2	+	.	gene_id "ENSG00000162592"; transcript_id "ENSE00003498577"
chr1	bjp_exon	2919254	2919331	2	+	.	gene_id "ENSG00000162592"; transcript_id "ENSE00003602391"
chr1	bjp_exon	2919944	2920156	2	+	.	gene_id "ENSG00000162592"; transcript_id "ENSE00003482332"
chr1	bjp_exon	2922492	2922596	2	+	.	gene_id "ENSG00000162592"; transcript_id "ENSE00003546284"
chr1	bjp_exon	2924113	2924357	2	+	.	gene_id "ENSG00000162592"; transcript_id "ENSG00000162592.2_M2"
chr1	bjp_exon	2925500	2925894	2	+	.	gene_id "ENSG00000235169"; transcript_id "ENSG00000235169.1_M3"
chr1	bjp_exon	2928043	2928414	2	+	.	gene_id "ENSG00000235169"; transcript_id "ENSG00000235169.2_M3"
chr1	bjp_exon	2928539	2928726	2	+	.	gene_id "ENSG00000235169"; transcript_id "ENSE00001637032"
chr1	bjp_exon	2931315	2934096	2	-	.	gene_id "ENSG00000130764"; transcript_id "ENSG00000130764.1_M3"
chr1	bjp_exon	2934273	2934362	2	-	.	gene_id "ENSG00000130764"; transcript_id "ENSE00003526407"
chr1	bjp_exon	2935424	2935526	2	-	.	gene_id "ENSG00000130764"; transcript_id "ENSE00003469255"
chr1	bjp_exon	2935578	2935858	2	+	.	gene_id "ENSG00000266075"; transcript_id "ENSE00002714802"
chr1	bjp_exon	2936517	2936658	2	-	.	gene_id "ENSG00000130764"; transcript_id "ENSE00001928179"
chr1	bjp_exon	2936743	2936922	2	-	.	gene_id "ENSG00000130764"; transcript_id "ENSG00000130764.2_M3"
chr1	bjp_exon	2937758	2937836	2	+	.	gene_id "ENSG00000272153"; transcript_id "ENSE00003697253_F1"
chr1	bjp_exon	2939604	2940065	2	-	.	gene_id "ENSG00000130764"; transcript_id "ENSE00000896213"
chr1	bjp_exon	2948604	2949246	2	-	.	gene_id "ENSG00000130764"; transcript_id "ENSE00001476853"
chr1	bjp_exon	2964765	2968190	2	-	.	gene_id "ENSG00000116198"; transcript_id "ENSG00000116198.1_M2"
chr1	bjp_exon	2968821	2969130	2	-	.	gene_id "ENSG00000116198"; transcript_id "ENSG00000116198.1_M3"
chr1	bjp_exon	2975499	2975964	2	-	.	gene_id "ENSG00000116198"; transcript_id "ENSG00000116198.2_M2"
chr1	bjp_exon	2976147	2976285	2	-	.	gene_id "ENSG00000116198"; transcript_id "ENSE00001675798"
chr1	bjp_exon	2979184	2979292	2	-	.	gene_id "ENSG00000116198"; transcript_id "ENSE00001761367"
chr1	bjp_exon	2979796	2979862	2	-	.	gene_id "ENSG00000116198"; transcript_id "ENSE00001769704"
chr1	bjp_exon	2980151	2980187	2	-	.	gene_id "ENSG00000116198"; transcript_id "ENSE00001730754"
chr1	bjp_exon	2982715	2982822	2	-	.	gene_id "ENSG00000116198"; transcript_id "ENSG00000116198.3_M2"
chr1	bjp_exon	2983141	2983438	2	-	.	gene_id "ENSG00000116198"; transcript_id "ENSG00000116198.4_M2"
chr1	bjp_exon	2984484	2984662	2	-	.	gene_id "ENSG00000116198"; transcript_id "ENSG00000116198.2_M3"
chr1	bjp_exon	2986939	2987304	2	-	.	gene_id "ENSG00000116198"; transcript_id "ENSG00000116198.5_M2"
chr1	bjp_exon	2988562	2988721	2	-	.	gene_id "ENSG00000116198"; transcript_id "ENSG00000116198.6_M2"
chr1	bjp_exon	2990124	2990321	2	-	.	gene_id "ENSG00000116198"; transcript_id "ENSE00003569347"
chr1	bjp_exon	2990544	2990765	2	-	.	gene_id "ENSG00000116198"; transcript_id "ENSE00001921670"
chr1	bjp_exon	2990921	2991148	2	-	.	gene_id "ENSG00000116198"; transcript_id "ENSG00000116198.7_M2"
chr1	bjp_exon	2992596	2992751	2	-	.	gene_id "ENSG00000116198"; transcript_id "ENSG00000116198.3_M3"
chr1	bjp_exon	2993240	2993408	2	-	.	gene_id "ENSG00000116198"; transcript_id "ENSG00000116198.8_M2"
chr1	bjp_exon	2996741	2996955	2	-	.	gene_id "ENSG00000116198"; transcript_id "ENSE00001476707"
chr1	bjp_exon	2998556	2998632	2	-	.	gene_id "ENSG00000116198"; transcript_id "ENSE00003529102"
chr1	bjp_exon	2998938	2999000	2	-	.	gene_id "ENSG00000116198"; transcript_id "ENSE00003477671"
chr1	bjp_exon	3001124	3001353	2	-	.	gene_id "ENSG00000116198"; transcript_id "ENSG00000116198.9_M2"
chr1	bjp_exon	3002257	3002430	2	-	.	gene_id "ENSG00000116198"; transcript_id "ENSE00003593231"
chr1	bjp_exon	3005939	3006065	2	-	.	gene_id "ENSG00000116198"; transcript_id "ENSE00003585407"
chr1	bjp_exon	3010512	3010837	2	-	.	gene_id "ENSG00000116198"; transcript_id "ENSG00000116198.1_M4"
chr1	bjp_exon	3010890	3011340	2	+	.	gene_id "ENSG00000169598"; transcript_id "ENSG00000169598.1_M7"
chr1	bjp_exon	3012338	3012486	2	+	.	gene_id "ENSG00000169598"; transcript_id "ENSG00000169598.1_M3"
chr1	bjp_exon	3014040	3014126	2	+	.	gene_id "ENSG00000169598"; transcript_id "ENSG00000169598.1_M2"
chr1	bjp_exon	3019298	3019655	2	+	.	gene_id "ENSG00000169598"; transcript_id "ENSG00000169598.2_M3"
chr1	bjp_exon	3019939	3020053	2	+	.	gene_id "ENSG00000169598"; transcript_id "ENSE00001876559"
chr1	bjp_exon	3021354	3021744	2	+	.	gene_id "ENSG00000169598"; transcript_id "ENSG00000169598.2_M2"
chr1	bjp_exon	3023527	3023697	2	+	.	gene_id "ENSG00000169598"; transcript_id "ENSE00003471085"
chr1	bjp_exon	3026953	3027076	2	+	.	gene_id "ENSG00000169598"; transcript_id "ENSE00001885005"
chr1	bjp_exon	3044556	3046502	2	+	.	gene_id "ENSG00000169598"; transcript_id "ENSG00000169598.1_M5"
chr1	bjp_exon	3050200	3051148	2	-	.	gene_id "ENSG00000198912"; transcript_id "ENSE00003665229"
chr1	bjp_exon	3062632	3062753	2	-	.	gene_id "ENSG00000198912"; transcript_id "ENSG00000198912.2_M3"
chr1	bjp_exon	3062820	3063078	2	+	.	gene_id "ENSG00000236423"; transcript_id "ENSG00000236423.1_M3"
chr1	bjp_exon	3066403	3066474	2	+	.	gene_id "ENSG00000236423"; transcript_id "ENSE00001678312"
chr1	bjp_exon	3067681	3067982	2	+	.	gene_id "ENSG00000236423"; transcript_id "ENSE00001793038"
chr1	bjp_exon	3076119	3076718	2	+	.	gene_id "ENSG00000236423"; transcript_id "ENSE00001606499"
chr1	bjp_exon	3076823	3079652	2	+	.	gene_id "ENSG00000236423"; transcript_id "ENSG00000236423.1_M2"
chr1	bjp_exon	3109177	3109326	2	+	.	gene_id "ENSG00000233304"; transcript_id "ENSE00001726188"
chr1	bjp_exon	3112739	3113333	2	-	.	gene_id "ENSG00000226374"; transcript_id "ENSG00000226374.1_M2"
chr1	bjp_exon	3113380	3113654	2	+	.	gene_id "ENSG00000233304"; transcript_id "ENSE00003788480"
chr1	bjp_exon	3113693	3113864	2	-	.	gene_id "ENSG00000226374"; transcript_id "ENSE00003788546"
chr1	bjp_exon	3114501	3114644	2	-	.	gene_id "ENSG00000226374"; transcript_id "ENSE00003785936"
chr1	bjp_exon	3115330	3115509	2	-	.	gene_id "ENSG00000226374"; transcript_id "ENSG00000226374.2_M2"
chr1	bjp_exon	3116138	3116771	2	-	.	gene_id "ENSG00000226374"; transcript_id "ENSE00001656760"
chr1	bjp_exon	3117041	3117157	2	-	.	gene_id "ENSG00000226374"; transcript_id "ENSG00000226374.3_M2"
chr1	bjp_exon	3117204	3117529	2	+	.	gene_id "ENSG00000233304"; transcript_id "ENSE00001609598"
chr1	bjp_exon	3349859	3350230	2	-	.	gene_id "ENSG00000229280"; transcript_id "ENSE00001708896"
chr1	bjp_exon	3594289	3594894	2	+	.	gene_id "ENSG00000235054"; transcript_id "ENSG00000235054.1_M4"
chr1	bjp_exon	3604926	3605353	2	+	.	gene_id "ENSG00000235054"; transcript_id "ENSG00000235054.2_M4"
chr1	bjp_exon	3605514	3605614	2	+	.	gene_id "ENSG00000235054"; transcript_id "ENSE00001806637"
chr1	bjp_exon	3606161	3606855	2	+	.	gene_id "ENSG00000235054"; transcript_id "ENSG00000235054.2_M2"
chr1	bjp_exon	3734324	3734638	2	-	.	gene_id "ENSG00000227169"; transcript_id "ENSE00001691476"
chr1	bjp_exon	3734694	3734734	2	-	.	gene_id "ENSG00000227169"; transcript_id "ENSE00001625942"
chr1	bjp_exon	3754070	3754218	2	+	.	gene_id "ENSG00000232596"; transcript_id "ENSG00000232596.1_M3"
chr1	bjp_exon	3755072	3755189	2	+	.	gene_id "ENSG00000232596"; transcript_id "ENSE00001754951"
chr1	bjp_exon	3764889	3765186	2	+	.	gene_id "ENSG00000232596"; transcript_id "ENSE00001690743"
chr1	bjp_exon	3765715	3765810	2	+	.	gene_id "ENSG00000232596"; transcript_id "ENSE00001622561"
chr1	bjp_exon	3765971	3766340	2	+	.	gene_id "ENSG00000232596"; transcript_id "ENSG00000232596.1_M2"
chr1	bjp_exon	3775686	3776639	2	+	.	gene_id "ENSG00000232596"; transcript_id "ENSE00003785425"
chr1	bjp_exon	3837659	3838381	2	+	.	gene_id "ENSG00000196581"; transcript_id "ENSG00000196581.1_M2"
chr1	bjp_exon	3894856	3894887	2	+	.	gene_id "ENSG00000196581"; transcript_id "ENSE00001913524"
chr1	bjp_exon	3895599	3896398	2	+	.	gene_id "ENSG00000196581"; transcript_id "ENSG00000196581.2_M2"
chr1	bjp_exon	3954411	3954498	2	+	.	gene_id "ENSG00000196581"; transcript_id "ENSE00000735086"
chr1	bjp_exon	3958984	3959115	2	+	.	gene_id "ENSG00000196581"; transcript_id "ENSE00001122242"
chr1	bjp_exon	3962537	3962930	2	+	.	gene_id "ENSG00000196581"; transcript_id "ENSE00001476599"
chr1	bjp_exon	3967648	3977598	2	+	.	gene_id "ENSG00000196581"; transcript_id "ENSE00001476603"
chr1	bjp_exon	4280091	4280138	2	-	.	gene_id "ENSG00000231510"; transcript_id "ENSE00001705488"
chr1	bjp_exon	4714854	4716550	2	+	.	gene_id "ENSG00000260972"; transcript_id "ENSE00002600197"
chr1	bjp_exon	4776346	4776480	2	+	.	gene_id "ENSG00000283356"; transcript_id "ENSE00003794581"
chr1	bjp_exon	4783271	4783816	2	-	.	gene_id "ENSG00000236948"; transcript_id "ENSE00003795370"
chr1	bjp_exon	4785632	4785704	2	+	.	gene_id "ENSG00000264341"; transcript_id "ENSE00002721598"
chr1	bjp_exon	4809834	4810041	2	-	.	gene_id "ENSG00000236948"; transcript_id "ENSE00001722939"
chr1	bjp_exon	4893207	4893363	2	-	.	gene_id "ENSG00000236948"; transcript_id "ENSG00000236948.1_M2"
chr1	bjp_exon	5108617	5108686	2	-	.	gene_id "ENSG00000264101"; transcript_id "ENSE00002689481"
chr1	bjp_exon	5113199	5113821	2	-	.	gene_id "ENSG00000131697"; transcript_id "ENSG00000131697.1_M3"
chr1	bjp_exon	5113909	5114544	2	-	.	gene_id "ENSG00000131697"; transcript_id "ENSG00000131697.1_M2"
chr1	bjp_exon	5119269	5119858	2	-	.	gene_id "ENSG00000131697"; transcript_id "ENSG00000131697.2_M2"
chr1	bjp_exon	5120488	5120674	2	-	.	gene_id "ENSG00000131697"; transcript_id "ENSE00003502281"
chr1	bjp_exon	5120889	5121115	2	-	.	gene_id "ENSG00000131697"; transcript_id "ENSG00000131697.3_M2"
chr1	bjp_exon	5121969	5122093	2	-	.	gene_id "ENSG00000131697"; transcript_id "ENSE00001859285"
chr1	bjp_exon	5122400	5122537	2	-	.	gene_id "ENSG00000131697"; transcript_id "ENSE00001928316"
chr1	bjp_exon	5122893	5123479	2	-	.	gene_id "ENSG00000131697"; transcript_id "ENSG00000131697.2_M3"
chr1	bjp_exon	5125344	5125630	2	-	.	gene_id "ENSG00000131697"; transcript_id "ENSG00000131697.4_M2"
chr1	bjp_exon	5132239	5132716	2	-	.	gene_id "ENSG00000131697"; transcript_id "ENSE00001943451"
chr1	bjp_exon	5133030	5133210	2	-	.	gene_id "ENSG00000131697"; transcript_id "ENSE00003479435"
chr1	bjp_exon	5134198	5134347	2	-	.	gene_id "ENSG00000131697"; transcript_id "ENSE00001878965"
chr1	bjp_exon	5136605	5136765	2	-	.	gene_id "ENSG00000131697"; transcript_id "ENSE00003464359"
chr1	bjp_exon	5150477	5150664	2	-	.	gene_id "ENSG00000131697"; transcript_id "ENSE00003494916"
chr1	bjp_exon	5151152	5151343	2	-	.	gene_id "ENSG00000131697"; transcript_id "ENSG00000131697.6_M2"
chr1	bjp_exon	5151492	5151643	2	-	.	gene_id "ENSG00000131697"; transcript_id "ENSG00000131697.7_M2"
chr1	bjp_exon	5152975	5153082	2	-	.	gene_id "ENSG00000131697"; transcript_id "ENSE00001720973"
chr1	bjp_exon	5155015	5155076	2	-	.	gene_id "ENSG00000131697"; transcript_id "ENSE00001696748"
chr1	bjp_exon	5173502	5173640	2	-	.	gene_id "ENSG00000131697"; transcript_id "ENSE00003570239"
chr1	bjp_exon	5182327	5182509	2	-	.	gene_id "ENSG00000131697"; transcript_id "ENSE00003584153"
chr1	bjp_exon	5196378	5196504	2	-	.	gene_id "ENSG00000131697"; transcript_id "ENSE00003459647"
chr1	bjp_exon	5197344	5197525	2	-	.	gene_id "ENSG00000131697"; transcript_id "ENSE00003497196"
chr1	bjp_exon	5202065	5202201	2	-	.	gene_id "ENSG00000131697"; transcript_id "ENSE00003527035"
chr1	bjp_exon	5211115	5211270	2	-	.	gene_id "ENSG00000131697"; transcript_id "ENSE00003576690"
chr1	bjp_exon	5216618	5216682	2	-	.	gene_id "ENSG00000131697"; transcript_id "ENSE00003583968"
chr1	bjp_exon	5218409	5218581	2	-	.	gene_id "ENSG00000131697"; transcript_id "ENSE00003569388"
chr1	bjp_exon	5228512	5228655	2	-	.	gene_id "ENSG00000131697"; transcript_id "ENSE00001476547"
chr1	bjp_exon	5236396	5236567	2	-	.	gene_id "ENSG00000131697"; transcript_id "ENSE00002038847"
chr1	bjp_exon	5241650	5241740	2	+	.	gene_id "ENSG00000069424"; transcript_id "ENSE00001476377"
chr1	bjp_exon	5242410	5242528	2	-	.	gene_id "ENSG00000131697"; transcript_id "ENSG00000131697.1_M4"
chr1	bjp_exon	5242640	5242954	2	+	.	gene_id "ENSG00000069424"; transcript_id "ENSG00000069424.1_M5"
chr1	bjp_exon	5246043	5246270	2	+	.	gene_id "ENSG00000069424"; transcript_id "ENSE00001934936"
chr1	bjp_exon	5261350	5261550	2	+	.	gene_id "ENSG00000069424"; transcript_id "ENSE00001786599"
chr1	bjp_exon	5268572	5269004	2	+	.	gene_id "ENSG00000069424"; transcript_id "ENSG00000069424.1_M3"
chr1	bjp_exon	5269858	5270020	2	+	.	gene_id "ENSG00000069424"; transcript_id "ENSE00001695718"
chr1	bjp_exon	5276833	5277330	2	+	.	gene_id "ENSG00000069424"; transcript_id "ENSE00001365541"
chr1	bjp_exon	5278453	5278584	2	+	.	gene_id "ENSG00000069424"; transcript_id "ENSE00001832311"
chr1	bjp_exon	5283293	5283421	2	+	.	gene_id "ENSG00000069424"; transcript_id "ENSG00000069424.1_M2"
chr1	bjp_exon	5283944	5284538	2	+	.	gene_id "ENSG00000069424"; transcript_id "ENSE00001835612"
chr1	bjp_exon	5284607	5284648	2	+	.	gene_id "ENSG00000069424"; transcript_id "ENSE00003586294"
chr1	bjp_exon	5288693	5288955	2	+	.	gene_id "ENSG00000069424"; transcript_id "ENSG00000069424.2_M2"
chr1	bjp_exon	5294283	5294526	2	+	.	gene_id "ENSG00000069424"; transcript_id "ENSE00001476199"
chr1	bjp_exon	5316144	5316187	2	+	.	gene_id "ENSG00000069424"; transcript_id "ENSG00000069424.3_M2"
chr1	bjp_exon	5317098	5317212	2	+	.	gene_id "ENSG00000069424"; transcript_id "ENSG00000069424.4_M2"
chr1	bjp_exon	5325570	5325649	2	+	.	gene_id "ENSG00000069424"; transcript_id "ENSG00000069424.5_M2"
chr1	bjp_exon	5328593	5328638	2	+	.	gene_id "ENSG00000069424"; transcript_id "ENSG00000069424.6_M2"
chr1	bjp_exon	5329129	5329752	2	+	.	gene_id "ENSG00000069424"; transcript_id "ENSG00000069424.2_M3"
chr1	bjp_exon	5330967	5331011	2	+	.	gene_id "ENSG00000069424"; transcript_id "ENSE00000734884"
chr1	bjp_exon	5332496	5332539	2	+	.	gene_id "ENSG00000069424"; transcript_id "ENSE00000734882"
chr1	bjp_exon	5333881	5333967	2	+	.	gene_id "ENSG00000069424"; transcript_id "ENSE00000734879"
chr1	bjp_exon	5334753	5334797	2	+	.	gene_id "ENSG00000069424"; transcript_id "ENSE00001476195"
chr1	bjp_exon	5337880	5337965	2	+	.	gene_id "ENSG00000069424"; transcript_id "ENSE00000734876"
chr1	bjp_exon	5338803	5338923	2	+	.	gene_id "ENSG00000069424"; transcript_id "ENSE00001615557"
chr1	bjp_exon	5339010	5339105	2	+	.	gene_id "ENSG00000069424"; transcript_id "ENSG00000069424.3_M3"
chr1	bjp_exon	5339764	5340264	2	+	.	gene_id "ENSG00000069424"; transcript_id "ENSG00000069424.7_M2"
chr1	bjp_exon	5340777	5344699	2	+	.	gene_id "ENSG00000069424"; transcript_id "ENSG00000069424.1_M9"
chr1	bjp_exon	5345297	5348928	2	-	.	gene_id "ENSG00000116254"; transcript_id "ENSG00000116254.1_M4"
chr1	bjp_exon	5349733	5349786	2	-	.	gene_id "ENSG00000116254"; transcript_id "ENSE00003537273"
chr1	bjp_exon	5349894	5350008	2	-	.	gene_id "ENSG00000116254"; transcript_id "ENSE00003487979"
chr1	bjp_exon	5350115	5350278	2	-	.	gene_id "ENSG00000116254"; transcript_id "ENSG00000116254.1_M2"
chr1	bjp_exon	5353694	5353889	2	-	.	gene_id "ENSG00000116254"; transcript_id "ENSE00003485884"
chr1	bjp_exon	5354290	5354422	2	-	.	gene_id "ENSG00000116254"; transcript_id "ENSE00003509557"
chr1	bjp_exon	5355668	5355776	2	-	.	gene_id "ENSG00000116254"; transcript_id "ENSE00003624662"
chr1	bjp_exon	5356033	5356170	2	-	.	gene_id "ENSG00000116254"; transcript_id "ENSE00003593925"
chr1	bjp_exon	5356802	5356891	2	-	.	gene_id "ENSG00000116254"; transcript_id "ENSE00003538121"
chr1	bjp_exon	5357204	5357309	2	-	.	gene_id "ENSG00000116254"; transcript_id "ENSE00001956259"
chr1	bjp_exon	5364955	5365087	2	-	.	gene_id "ENSG00000116254"; transcript_id "ENSE00003542810"
chr1	bjp_exon	5365344	5365423	2	-	.	gene_id "ENSG00000116254"; transcript_id "ENSE00003535657"
chr1	bjp_exon	5367807	5367966	2	-	.	gene_id "ENSG00000116254"; transcript_id "ENSE00003557710"
chr1	bjp_exon	5368376	5368520	2	-	.	gene_id "ENSG00000116254"; transcript_id "ENSE00003460858"
chr1	bjp_exon	5368960	5369093	2	-	.	gene_id "ENSG00000116254"; transcript_id "ENSE00003610857"
chr1	bjp_exon	5369384	5369472	2	-	.	gene_id "ENSG00000116254"; transcript_id "ENSG00000116254.2_M2"
chr1	bjp_exon	5369626	5369718	2	-	.	gene_id "ENSG00000116254"; transcript_id "ENSE00003662400"
chr1	bjp_exon	5370324	5370498	2	-	.	gene_id "ENSG00000116254"; transcript_id "ENSE00003477236"
chr1	bjp_exon	5370835	5370916	2	-	.	gene_id "ENSG00000116254"; transcript_id "ENSE00001957546"
chr1	bjp_exon	5371800	5371972	2	-	.	gene_id "ENSG00000116254"; transcript_id "ENSE00003512526"
chr1	bjp_exon	5372253	5372363	2	-	.	gene_id "ENSG00000116254"; transcript_id "ENSG00000116254.3_M2"
chr1	bjp_exon	5372592	5372823	2	-	.	gene_id "ENSG00000116254"; transcript_id "ENSG00000116254.4_M2"
chr1	bjp_exon	5373904	5374084	2	-	.	gene_id "ENSG00000116254"; transcript_id "ENSG00000116254.5_M2"
chr1	bjp_exon	5375417	5375534	2	-	.	gene_id "ENSG00000116254"; transcript_id "ENSG00000116254.6_M2"
chr1	bjp_exon	5377904	5378035	2	-	.	gene_id "ENSG00000116254"; transcript_id "ENSE00003497393"
chr1	bjp_exon	5378494	5378635	2	-	.	gene_id "ENSG00000116254"; transcript_id "ENSE00003574772"
chr1	bjp_exon	5379006	5379179	2	-	.	gene_id "ENSG00000116254"; transcript_id "ENSE00003596442"
chr1	bjp_exon	5380286	5380407	2	-	.	gene_id "ENSG00000116254"; transcript_id "ENSE00003583454"
chr1	bjp_exon	5380497	5380634	2	-	.	gene_id "ENSG00000116254"; transcript_id "ENSE00003626498"
chr1	bjp_exon	5385907	5386107	2	-	.	gene_id "ENSG00000116254"; transcript_id "ENSE00003536305"
chr1	bjp_exon	5386193	5386384	2	-	.	gene_id "ENSG00000116254"; transcript_id "ENSE00003484903"
chr1	bjp_exon	5387600	5387708	2	-	.	gene_id "ENSG00000116254"; transcript_id "ENSE00003567515"
chr1	bjp_exon	5387801	5387932	2	-	.	gene_id "ENSG00000116254"; transcript_id "ENSG00000116254.7_M2"
chr1	bjp_exon	5389986	5390197	2	-	.	gene_id "ENSG00000116254"; transcript_id "ENSE00003603242"
chr1	bjp_exon	5390439	5390645	2	-	.	gene_id "ENSG00000116254"; transcript_id "ENSE00003497624"
chr1	bjp_exon	5392625	5392849	2	-	.	gene_id "ENSG00000116254"; transcript_id "ENSE00003665634"
chr1	bjp_exon	5393020	5393186	2	-	.	gene_id "ENSG00000116254"; transcript_id "ENSE00003473165"
chr1	bjp_exon	5394819	5394942	2	-	.	gene_id "ENSG00000116254"; transcript_id "ENSE00003503861"
chr1	bjp_exon	5396200	5396324	2	-	.	gene_id "ENSG00000116254"; transcript_id "ENSE00003664810"
chr1	bjp_exon	5398472	5398710	2	-	.	gene_id "ENSG00000116254"; transcript_id "ENSE00003572111"
chr1	bjp_exon	5399413	5399531	2	-	.	gene_id "ENSG00000116254"; transcript_id "ENSE00003691668"
chr1	bjp_exon	5403457	5403636	2	-	.	gene_id "ENSG00000116254"; transcript_id "ENSE00003558616"
chr1	bjp_exon	5412136	5412263	2	-	.	gene_id "ENSG00000116254"; transcript_id "ENSE00003515415"
chr1	bjp_exon	5437902	5438080	2	-	.	gene_id "ENSG00000116254"; transcript_id "ENSG00000116254.8_M2"
chr1	bjp_exon	5439229	5439446	2	-	.	gene_id "ENSG00000116251"; transcript_id "ENSE00001939745"
chr1	bjp_exon	5442975	5444772	2	-	.	gene_id "ENSG00000116251"; transcript_id "ENSG00000116251.1_M5"
chr1	bjp_exon	5455577	5457537	2	-	.	gene_id "ENSG00000116251"; transcript_id "ENSG00000116251.2_M5"
chr1	bjp_exon	5458414	5458767	2	-	.	gene_id "ENSG00000116251"; transcript_id "ENSG00000116251.1_M3"
chr1	bjp_exon	5461281	5461408	2	-	.	gene_id "ENSG00000116251"; transcript_id "ENSE00001887231"
chr1	bjp_exon	5462750	5462892	2	-	.	gene_id "ENSG00000226944"; transcript_id "ENSE00001618522"
chr1	bjp_exon	5463116	5463323	2	-	.	gene_id "ENSG00000226944"; transcript_id "ENSE00001718507"
chr1	bjp_exon	5463385	5463661	2	+	.	gene_id "ENSG00000158286"; transcript_id "ENSE00001843998_F1"
chr1	bjp_exon	5463689	5464009	2	+	.	gene_id "ENSG00000158286"; transcript_id "ENSE00001843998_F2"
chr1	bjp_exon	5464444	5464634	2	+	.	gene_id "ENSG00000158286"; transcript_id "ENSE00003677151"
chr1	bjp_exon	5465287	5466215	2	+	.	gene_id "ENSG00000158286"; transcript_id "ENSG00000158286.2_M3"
chr1	bjp_exon	5466531	5466593	2	+	.	gene_id "ENSG00000158286"; transcript_id "ENSE00001934791_F1"
chr1	bjp_exon	5466653	5466938	2	+	.	gene_id "ENSG00000158286"; transcript_id "ENSG00000158286.3_M3"
chr1	bjp_exon	5467028	5467047	2	+	.	gene_id "ENSG00000158286"; transcript_id "ENSE00003528881_F1"
chr1	bjp_exon	5467110	5467180	2	-	.	gene_id "ENSG00000116251"; transcript_id "ENSG00000116251.2_M2"
chr1	bjp_exon	5467303	5467452	2	+	.	gene_id "ENSG00000158286"; transcript_id "ENSG00000158286.1_M2"
chr1	bjp_exon	5467837	5467883	2	+	.	gene_id "ENSG00000158286"; transcript_id "ENSE00003560800"
chr1	bjp_exon	5468136	5468208	2	+	.	gene_id "ENSG00000158286"; transcript_id "ENSE00003471198"
chr1	bjp_exon	5468280	5469027	2	+	.	gene_id "ENSG00000158286"; transcript_id "ENSG00000158286.1_M7"
chr1	bjp_exon	5469776	5469962	2	+	.	gene_id "ENSG00000158286"; transcript_id "ENSG00000158286.4_M3"
chr1	bjp_exon	5470124	5470322	2	+	.	gene_id "ENSG00000158286"; transcript_id "ENSG00000158286.2_M2"
chr1	bjp_exon	5470588	5471093	2	+	.	gene_id "ENSG00000158286"; transcript_id "ENSG00000158286.1_M5"
chr1	bjp_exon	5475350	5475430	2	+	.	gene_id "ENSG00000158286"; transcript_id "ENSE00003562079"
chr1	bjp_exon	5476297	5478252	2	+	.	gene_id "ENSG00000158286"; transcript_id "ENSG00000158286.5_M3"
chr1	bjp_exon	5478360	5482336	2	-	.	gene_id "ENSG00000116237"; transcript_id "ENSG00000116237.1_M5"
chr1	bjp_exon	5489002	5489219	2	-	.	gene_id "ENSG00000116237"; transcript_id "ENSE00003631599"
chr1	bjp_exon	5490599	5490768	2	-	.	gene_id "ENSG00000116237"; transcript_id "ENSE00003482540"
chr1	bjp_exon	5491535	5491641	2	-	.	gene_id "ENSG00000116237"; transcript_id "ENSE00001844128"
chr1	bjp_exon	5492016	5492104	2	-	.	gene_id "ENSG00000116237"; transcript_id "ENSE00002959560"
chr1	bjp_exon	5492853	5493108	2	-	.	gene_id "ENSG00000116237"; transcript_id "ENSG00000116237.1_M2"
chr1	bjp_exon	5493362	5493458	2	+	.	gene_id "ENSG00000225077"; transcript_id "ENSE00001644314"
chr1	bjp_exon	5494094	5494283	2	+	.	gene_id "ENSG00000225077"; transcript_id "ENSE00001714644"
chr1	bjp_exon	5494377	5494477	2	+	.	gene_id "ENSG00000225077"; transcript_id "ENSE00001800493"
chr1	bjp_exon	5495357	5496580	2	+	.	gene_id "ENSG00000225077"; transcript_id "ENSG00000225077.2_M2"
chr1	bjp_exon	5501326	5501375	2	+	.	gene_id "ENSG00000173673"; transcript_id "ENSE00001559111"
chr1	bjp_exon	5501485	5501580	2	+	.	gene_id "ENSG00000173673"; transcript_id "ENSE00001475446"
chr1	bjp_exon	5501682	5501763	2	+	.	gene_id "ENSG00000173673"; transcript_id "ENSE00001182530"
chr1	bjp_exon	5502278	5502746	2	+	.	gene_id "ENSG00000173673"; transcript_id "ENSE00001475445"
chr1	bjp_exon	5504517	5507173	2	-	.	gene_id "ENSG00000158292"; transcript_id "ENSE00001475432"
chr1	bjp_exon	5507610	5507794	2	-	.	gene_id "ENSG00000158292"; transcript_id "ENSE00001404850"
chr1	bjp_exon	5508501	5508690	2	-	.	gene_id "ENSG00000158292"; transcript_id "ENSE00001064734"
chr1	bjp_exon	5510887	5511316	2	-	.	gene_id "ENSG00000158292"; transcript_id "ENSE00001038216"
chr1	bjp_exon	5511719	5512183	2	-	.	gene_id "ENSG00000158292"; transcript_id "ENSE00001373369"
chr1	bjp_exon	5517911	5518055	2	-	.	gene_id "ENSG00000158292"; transcript_id "ENSE00001410775"
chr1	bjp_exon	5521319	5521741	2	-	.	gene_id "ENSG00000097021"; transcript_id "ENSG00000097021.1_M2"
chr1	bjp_exon	5538221	5538405	2	-	.	gene_id "ENSG00000097021"; transcript_id "ENSG00000097021.1_M3"
chr1	bjp_exon	5539847	5540011	2	-	.	gene_id "ENSG00000097021"; transcript_id "ENSG00000097021.2_M2"
chr1	bjp_exon	5551990	5552630	2	-	.	gene_id "ENSG00000097021"; transcript_id "ENSG00000097021.3_M2"
chr1	bjp_exon	5607773	5607890	2	-	.	gene_id "ENSG00000097021"; transcript_id "ENSE00003552177"
chr1	bjp_exon	5610248	5610272	2	-	.	gene_id "ENSG00000097021"; transcript_id "ENSE00001845840"
chr1	bjp_exon	5616886	5617404	2	-	.	gene_id "ENSG00000097021"; transcript_id "ENSE00001475294"
chr1	bjp_exon	5618630	5618767	2	-	.	gene_id "ENSG00000097021"; transcript_id "ENSE00001475303"
chr1	bjp_exon	5649067	5649386	2	-	.	gene_id "ENSG00000097021"; transcript_id "ENSE00001475335"
chr1	bjp_exon	5656845	5657143	2	-	.	gene_id "ENSG00000097021"; transcript_id "ENSG00000097021.2_M3"
chr1	bjp_exon	5678738	5682845	2	-	.	gene_id "ENSG00000069812"; transcript_id "ENSG00000069812.1_M5"
chr1	bjp_exon	5683112	5683207	2	-	.	gene_id "ENSG00000069812"; transcript_id "ENSE00002817476"
chr1	bjp_exon	5683281	5683424	2	-	.	gene_id "ENSG00000069812"; transcript_id "ENSG00000069812.2_M5"
chr1	bjp_exon	5687984	5688176	2	-	.	gene_id "ENSG00000069812"; transcript_id "ENSE00001150483"
chr1	bjp_exon	5688313	5688774	2	+	.	gene_id "ENSG00000187017"; transcript_id "ENSE00002148046"
chr1	bjp_exon	5716774	5716848	2	+	.	gene_id "ENSG00000187017"; transcript_id "ENSE00001838098"
chr1	bjp_exon	5717372	5717822	2	+	.	gene_id "ENSG00000187017"; transcript_id "ENSG00000187017.1_M7"
chr1	bjp_exon	5726092	5726103	2	+	.	gene_id "ENSG00000187017"; transcript_id "ENSE00003592160"
chr1	bjp_exon	5728739	5729723	2	+	.	gene_id "ENSG00000187017"; transcript_id "ENSG00000187017.1_M8"
chr1	bjp_exon	5730127	5730518	2	-	.	gene_id "ENSG00000215788"; transcript_id "ENSG00000215788.1_M5"
chr1	bjp_exon	5730750	5730930	2	-	.	gene_id "ENSG00000215788"; transcript_id "ENSE00003518615"
chr1	bjp_exon	5731075	5731363	2	-	.	gene_id "ENSG00000215788"; transcript_id "ENSE00001895440"
chr1	bjp_exon	5731385	5731422	2	-	.	gene_id "ENSG00000215788"; transcript_id "ENSG00000215788.1_M3"
chr1	bjp_exon	5731619	5733472	2	-	.	gene_id "ENSG00000215788"; transcript_id "ENSG00000215788.1_M14"
chr1	bjp_exon	5733841	5734025	2	-	.	gene_id "ENSG00000215788"; transcript_id "ENSG00000215788.1_M2"
chr1	bjp_exon	5734193	5734843	2	-	.	gene_id "ENSG00000215788"; transcript_id "ENSG00000215788.1_M8"
chr1	bjp_exon	5734967	5736341	2	-	.	gene_id "ENSG00000171680"; transcript_id "ENSG00000171680.1_M2"
chr1	bjp_exon	5736594	5737355	2	-	.	gene_id "ENSG00000171680"; transcript_id "ENSG00000171680.1_M4"
chr1	bjp_exon	5737811	5738007	2	-	.	gene_id "ENSG00000171680"; transcript_id "ENSE00003520610"
chr1	bjp_exon	5738101	5738216	2	-	.	gene_id "ENSG00000171680"; transcript_id "ENSE00003515734"
chr1	bjp_exon	5738310	5738442	2	-	.	gene_id "ENSG00000171680"; transcript_id "ENSE00003590576"
chr1	bjp_exon	5739002	5739121	2	-	.	gene_id "ENSG00000171680"; transcript_id "ENSE00003528986"
chr1	bjp_exon	5739272	5739409	2	-	.	gene_id "ENSG00000171680"; transcript_id "ENSE00003627040"
chr1	bjp_exon	5739501	5739650	2	-	.	gene_id "ENSG00000171680"; transcript_id "ENSE00003477218"
chr1	bjp_exon	5739757	5740404	2	-	.	gene_id "ENSG00000171680"; transcript_id "ENSG00000171680.1_M3"
chr1	bjp_exon	5740525	5740575	2	-	.	gene_id "ENSG00000171680"; transcript_id "ENSE00003614248"
chr1	bjp_exon	5741294	5741389	2	-	.	gene_id "ENSG00000171680"; transcript_id "ENSE00003621777"
chr1	bjp_exon	5741755	5741943	2	-	.	gene_id "ENSG00000171680"; transcript_id "ENSE00003517204"
chr1	bjp_exon	5742020	5742223	2	-	.	gene_id "ENSG00000171680"; transcript_id "ENSE00003586865"
chr1	bjp_exon	5742783	5742934	2	-	.	gene_id "ENSG00000171680"; transcript_id "ENSE00003519021"
chr1	bjp_exon	5743221	5743908	2	-	.	gene_id "ENSG00000171680"; transcript_id "ENSG00000171680.2_M3"
chr1	bjp_exon	5744183	5744243	2	-	.	gene_id "ENSG00000171680"; transcript_id "ENSE00003478196"
chr1	bjp_exon	5744652	5744757	2	-	.	gene_id "ENSG00000171680"; transcript_id "ENSE00003634700"
chr1	bjp_exon	5746250	5746379	2	-	.	gene_id "ENSG00000171680"; transcript_id "ENSG00000171680.2_M2"
chr1	bjp_exon	5754672	5754817	2	-	.	gene_id "ENSG00000171680"; transcript_id "ENSE00002257425"
chr1	bjp_exon	5755217	5755335	2	-	.	gene_id "ENSG00000171680"; transcript_id "ENSE00001545321"
chr1	bjp_exon	5759812	5759939	2	-	.	gene_id "ENSG00000171680"; transcript_id "ENSG00000171680.3_M2"
chr1	bjp_exon	5760994	5761057	2	-	.	gene_id "ENSG00000171680"; transcript_id "ENSE00001474961"
chr1	bjp_exon	5765848	5766051	2	-	.	gene_id "ENSG00000171680"; transcript_id "ENSG00000171680.4_M2"
chr1	bjp_exon	5766314	5766451	2	-	.	gene_id "ENSG00000171680"; transcript_id "ENSE00002235223"
chr1	bjp_exon	5766675	5766745	2	-	.	gene_id "ENSG00000171680"; transcript_id "ENSE00001545323"
chr1	bjp_exon	5775398	5775530	2	-	.	gene_id "ENSG00000171680"; transcript_id "ENSE00003806038"
chr1	bjp_exon	5788735	5789351	2	-	.	gene_id "ENSG00000171680"; transcript_id "ENSG00000171680.5_M2"
chr1	bjp_exon	5790651	5795317	2	-	.	gene_id "ENSG00000162408"; transcript_id "ENSE00001474901"
chr1	bjp_exon	5796011	5796144	2	-	.	gene_id "ENSG00000162408"; transcript_id "ENSE00001064898"
chr1	bjp_exon	5798311	5798488	2	-	.	gene_id "ENSG00000162408"; transcript_id "ENSE00001064892"
chr1	bjp_exon	5801313	5801424	2	-	.	gene_id "ENSG00000162408"; transcript_id "ENSG00000162408.1_M2"
chr1	bjp_exon	5801574	5802103	2	-	.	gene_id "ENSG00000162408"; transcript_id "ENSG00000162408.2_M2"
chr1	bjp_exon	5802623	5802784	2	-	.	gene_id "ENSG00000162408"; transcript_id "ENSG00000162408.3_M2"
chr1	bjp_exon	5810225	5810335	2	+	.	gene_id "ENSG00000253022"; transcript_id "ENSE00002089490"
chr1	bjp_exon	5811199	5811296	2	-	.	gene_id "ENSG00000162408"; transcript_id "ENSE00003531441"
chr1	bjp_exon	5814196	5814387	2	-	.	gene_id "ENSG00000162408"; transcript_id "ENSG00000162408.4_M2"
chr1	bjp_exon	5814415	5814550	2	-	.	gene_id "ENSG00000162408"; transcript_id "ENSE00001338652"
chr1	bjp_exon	5818604	5819038	2	-	.	gene_id "ENSG00000162408"; transcript_id "ENSG00000162408.1_M3"
chr1	bjp_exon	5819737	5819956	2	-	.	gene_id "ENSG00000162408"; transcript_id "ENSG00000162408.5_M2"
chr1	bjp_exon	5823618	5824046	2	-	.	gene_id "ENSG00000162408"; transcript_id "ENSG00000162408.6_M2"
chr1	bjp_exon	5824691	5825074	2	+	.	gene_id "ENSG00000173662"; transcript_id "ENSG00000173662.1_M2"
chr1	bjp_exon	5838847	5839153	2	+	.	gene_id "ENSG00000173662"; transcript_id "ENSG00000173662.2_M2"
chr1	bjp_exon	5842600	5843361	2	+	.	gene_id "ENSG00000173662"; transcript_id "ENSE00001182045"
chr1	bjp_exon	5844378	5844590	2	+	.	gene_id "ENSG00000173662"; transcript_id "ENSE00001182053"
chr1	bjp_exon	5844913	5845033	2	+	.	gene_id "ENSG00000173662"; transcript_id "ENSE00001182049"
chr1	bjp_exon	5846613	5847716	2	+	.	gene_id "ENSG00000173662"; transcript_id "ENSG00000173662.1_M4"
chr1	bjp_exon	5847960	5848095	2	+	.	gene_id "ENSG00000204859"; transcript_id "ENSG00000204859.1_M4"
chr1	bjp_exon	5848492	5849250	2	+	.	gene_id "ENSG00000204859"; transcript_id "ENSE00001474830"
chr1	bjp_exon	5850027	5850268	2	+	.	gene_id "ENSG00000204859"; transcript_id "ENSG00000204859.1_M2"
chr1	bjp_exon	5853268	5855244	2	+	.	gene_id "ENSG00000204859"; transcript_id "ENSG00000204859.1_M6"
chr1	bjp_exon	5855466	5855620	2	+	.	gene_id "ENSG00000204859"; transcript_id "ENSG00000204859.2_M2"
chr1	bjp_exon	5856048	5857269	2	+	.	gene_id "ENSG00000204859"; transcript_id "ENSG00000204859.1_M8"
chr1	bjp_exon	5858690	5863523	2	-	.	gene_id "ENSG00000162413"; transcript_id "ENSG00000162413.1_M7"
chr1	bjp_exon	5866994	5867399	2	-	.	gene_id "ENSG00000162413"; transcript_id "ENSE00003501382"
chr1	bjp_exon	5867696	5867757	2	-	.	gene_id "ENSG00000162413"; transcript_id "ENSE00001952572"
chr1	bjp_exon	5869741	5870945	2	-	.	gene_id "ENSG00000162413"; transcript_id "ENSG00000162413.1_M2"
chr1	bjp_exon	5871398	5871628	2	-	.	gene_id "ENSG00000162413"; transcript_id "ENSE00003718256"
chr1	bjp_exon	5886333	5886753	2	+	.	gene_id "ENSG00000116273"; transcript_id "ENSG00000116273.1_M2"
chr1	bjp_exon	5887098	5887255	2	-	.	gene_id "ENSG00000162413"; transcript_id "ENSG00000162413.2_M2"
chr1	bjp_exon	5889389	5889490	2	+	.	gene_id "ENSG00000116273"; transcript_id "ENSE00001248376"
chr1	bjp_exon	5892448	5892982	2	+	.	gene_id "ENSG00000116273"; transcript_id "ENSE00000736135"
chr1	bjp_exon	5894062	5896683	2	+	.	gene_id "ENSG00000116273"; transcript_id "ENSG00000116273.2_M2"
chr1	bjp_exon	5897521	5897609	2	+	.	gene_id "ENSG00000041988"; transcript_id "ENSE00001474647"
chr1	bjp_exon	5900437	5901365	2	+	.	gene_id "ENSG00000041988"; transcript_id "ENSG00000041988.1_M3"
chr1	bjp_exon	5902317	5902398	2	+	.	gene_id "ENSG00000041988"; transcript_id "ENSE00001812175"
chr1	bjp_exon	5902962	5903027	2	+	.	gene_id "ENSG00000041988"; transcript_id "ENSG00000041988.2_M3"
chr1	bjp_exon	5905045	5906239	2	+	.	gene_id "ENSG00000041988"; transcript_id "ENSG00000041988.2_M7"
chr1	bjp_exon	5906699	5906844	2	+	.	gene_id "ENSG00000041988"; transcript_id "ENSE00001474613_F1"
chr1	bjp_exon	5908259	5908373	2	-	.	gene_id "ENSG00000007923"; transcript_id "ENSG00000007923.1_M2"
chr1	bjp_exon	5908783	5908912	2	-	.	gene_id "ENSG00000007923"; transcript_id "ENSE00003488176"
chr1	bjp_exon	5909857	5909999	2	-	.	gene_id "ENSG00000007923"; transcript_id "ENSG00000007923.2_M2"
chr1	bjp_exon	5910103	5911020	2	-	.	gene_id "ENSG00000007923"; transcript_id "ENSG00000007923.1_M4"
chr1	bjp_exon	5912563	5912718	2	-	.	gene_id "ENSG00000007923"; transcript_id "ENSE00003629167"
chr1	bjp_exon	5917205	5917321	2	-	.	gene_id "ENSG00000007923"; transcript_id "ENSE00003515843"
chr1	bjp_exon	5917688	5917773	2	-	.	gene_id "ENSG00000007923"; transcript_id "ENSG00000007923.1_M3"
chr1	bjp_exon	5918436	5918625	2	-	.	gene_id "ENSG00000007923"; transcript_id "ENSG00000007923.2_M4"
chr1	bjp_exon	5923667	5923830	2	-	.	gene_id "ENSG00000007923"; transcript_id "ENSE00001474428"
chr1	bjp_exon	5924179	5924252	2	-	.	gene_id "ENSG00000007923"; transcript_id "ENSE00003469839"
chr1	bjp_exon	5925483	5925605	2	-	.	gene_id "ENSG00000007923"; transcript_id "ENSG00000007923.3_M2"
chr1	bjp_exon	5926463	5926693	2	-	.	gene_id "ENSG00000007923"; transcript_id "ENSG00000007923.4_M2"
chr1	bjp_exon	5926762	5926941	2	-	.	gene_id "ENSG00000007923"; transcript_id "ENSE00001954373"
chr1	bjp_exon	5940327	5940428	2	-	.	gene_id "ENSG00000007923"; transcript_id "ENSE00003551429"
chr1	bjp_exon	5943060	5943509	2	-	.	gene_id "ENSG00000007923"; transcript_id "ENSE00001908915"
chr1	bjp_exon	5951038	5951111	2	-	.	gene_id "ENSG00000007923"; transcript_id "ENSE00003464933"
chr1	bjp_exon	5953568	5953697	2	-	.	gene_id "ENSG00000007923"; transcript_id "ENSE00003661229"
chr1	bjp_exon	5974752	5974947	2	-	.	gene_id "ENSG00000007923"; transcript_id "ENSG00000007923.1_M6"
chr1	bjp_exon	5995748	5995966	2	+	.	gene_id "ENSG00000228750"; transcript_id "ENSG00000228750.1_M4"
chr1	bjp_exon	5997048	5998709	2	+	.	gene_id "ENSG00000228750"; transcript_id "ENSG00000228750.1_M3"
chr1	bjp_exon	6005627	6005919	2	+	.	gene_id "ENSG00000228750"; transcript_id "ENSG00000228750.1_M2"
chr1	bjp_exon	6065488	6065562	2	-	.	gene_id "ENSG00000237436"; transcript_id "ENSE00001738622"
chr1	bjp_exon	6065997	6066182	2	-	.	gene_id "ENSG00000237436"; transcript_id "ENSE00001611862"
chr1	bjp_exon	6066663	6066914	2	+	.	gene_id "ENSG00000171735"; transcript_id "ENSG00000171735.1_M7"
chr1	bjp_exon	6088075	6088180	2	+	.	gene_id "ENSG00000171735"; transcript_id "ENSG00000171735.1_M2"
chr1	bjp_exon	6101293	6101362	2	+	.	gene_id "ENSG00000171735"; transcript_id "ENSE00003563207"
chr1	bjp_exon	6106198	6106316	2	+	.	gene_id "ENSG00000171735"; transcript_id "ENSG00000171735.2_M2"
chr1	bjp_exon	6115453	6115737	2	-	.	gene_id "ENSG00000227950"; transcript_id "ENSE00001692005"
chr1	bjp_exon	6134208	6134349	2	+	.	gene_id "ENSG00000171735"; transcript_id "ENSG00000171735.1_M3"
chr1	bjp_exon	6152902	6153198	2	+	.	gene_id "ENSG00000171735"; transcript_id "ENSG00000171735.1_M6"
chr1	bjp_exon	6155186	6155553	2	+	.	gene_id "ENSG00000171735"; transcript_id "ENSE00001881325"
chr1	bjp_exon	6167355	6167460	2	+	.	gene_id "ENSG00000171735"; transcript_id "ENSE00003476320"
chr1	bjp_exon	6168769	6169316	2	+	.	gene_id "ENSG00000171735"; transcript_id "ENSG00000171735.2_M7"
chr1	bjp_exon	6290319	6290638	2	-	.	gene_id "ENSG00000237365"; transcript_id "ENSE00001751095"
chr1	bjp_exon	6296191	6296219	2	-	.	gene_id "ENSG00000237365"; transcript_id "ENSE00001743584"
chr1	bjp_exon	6373408	6373475	2	+	.	gene_id "ENSG00000171735"; transcript_id "ENSE00001308645"
chr1	bjp_exon	6529958	6530093	2	+	.	gene_id "ENSG00000171735"; transcript_id "ENSE00001328700"
chr1	bjp_exon	6648776	6648952	2	+	.	gene_id "ENSG00000237402"; transcript_id "ENSE00001641297"
chr1	bjp_exon	6649918	6650107	2	+	.	gene_id "ENSG00000237402"; transcript_id "ENSE00001690699"
chr1	bjp_exon	6662315	6662551	2	-	.	gene_id "ENSG00000237728"; transcript_id "ENSE00003749525"
chr1	bjp_exon	6668015	6668325	2	-	.	gene_id "ENSG00000237728"; transcript_id "ENSE00001790599"
chr1	bjp_exon	6669173	6669272	2	-	.	gene_id "ENSG00000237728"; transcript_id "ENSG00000237728.1_M2"
chr1	bjp_exon	6669492	6669582	2	-	.	gene_id "ENSG00000237728"; transcript_id "ENSE00003721372"
chr1	bjp_exon	6721286	6721371	2	-	.	gene_id "ENSG00000225126"; transcript_id "ENSE00001769883"
chr1	bjp_exon	6721470	6721741	2	-	.	gene_id "ENSG00000225126"; transcript_id "ENSE00001706346"
chr1	bjp_exon	6747475	6747546	2	+	.	gene_id "ENSG00000171735"; transcript_id "ENSE00001317856"
chr1	bjp_exon	6919161	6919314	2	+	.	gene_id "ENSG00000171735"; transcript_id "ENSE00001706503"
chr1	bjp_exon	6940519	6940659	2	+	.	gene_id "ENSG00000171735"; transcript_id "ENSE00001766885"
chr1	bjp_exon	6942146	6943992	2	+	.	gene_id "ENSG00000171735"; transcript_id "ENSE00001710961"
chr1	bjp_exon	6949655	6949781	2	+	.	gene_id "ENSG00000171735"; transcript_id "ENSE00001785715"
chr1	bjp_exon	6956328	6956462	2	+	.	gene_id "ENSG00000171735"; transcript_id "ENSE00001626052"
chr1	bjp_exon	6971875	6973598	2	-	.	gene_id "ENSG00000270171"; transcript_id "ENSE00003394675"
chr1	bjp_exon	6977061	6977621	2	-	.	gene_id "ENSG00000270035"; transcript_id "ENSE00003326834"
chr1	bjp_exon	6979446	6979712	2	-	.	gene_id "ENSG00000269978"; transcript_id "ENSE00003226816"
chr1	bjp_exon	7011850	7012001	2	+	.	gene_id "ENSG00000171735"; transcript_id "ENSE00001768188"
chr1	bjp_exon	7015744	7015940	2	+	.	gene_id "ENSG00000171735"; transcript_id "ENSG00000171735.3_M2"
chr1	bjp_exon	7016333	7016411	2	+	.	gene_id "ENSG00000171735"; transcript_id "ENSE00001748550"
chr1	bjp_exon	7016657	7016972	2	+	.	gene_id "ENSG00000171735"; transcript_id "ENSE00001700530"
chr1	bjp_exon	7017361	7017884	2	+	.	gene_id "ENSG00000171735"; transcript_id "ENSE00001731966"
chr1	bjp_exon	7024437	7024624	2	+	.	gene_id "ENSG00000171735"; transcript_id "ENSG00000171735.2_M3"
chr1	bjp_exon	7025446	7025692	2	+	.	gene_id "ENSG00000171735"; transcript_id "ENSG00000171735.4_M2"
chr1	bjp_exon	7027311	7027382	2	+	.	gene_id "ENSG00000171735"; transcript_id "ENSE00001151421"
chr1	bjp_exon	7029331	7029351	2	+	.	gene_id "ENSG00000171735"; transcript_id "ENSE00001881578"
chr1	bjp_exon	7030761	7030954	2	+	.	gene_id "ENSG00000171735"; transcript_id "ENSE00001151415"
chr1	bjp_exon	7032018	7032092	2	+	.	gene_id "ENSG00000171735"; transcript_id "ENSE00001151407"
chr1	bjp_exon	7035197	7035227	2	+	.	gene_id "ENSG00000171735"; transcript_id "ENSE00001327525"
chr1	bjp_exon	7046016	7049258	2	+	.	gene_id "ENSG00000171735"; transcript_id "ENSG00000171735.3_M3"
chr1	bjp_exon	7050825	7050941	2	+	.	gene_id "ENSG00000049245"; transcript_id "ENSE00001474297"
chr1	bjp_exon	7052273	7052765	2	+	.	gene_id "ENSG00000049245"; transcript_id "ENSE00001887092"
chr1	bjp_exon	7053009	7053078	2	+	.	gene_id "ENSG00000049245"; transcript_id "ENSE00003491204"
chr1	bjp_exon	7055945	7056337	2	+	.	gene_id "ENSG00000269925"; transcript_id "ENSE00003365809"
chr1	bjp_exon	7056656	7056877	2	+	.	gene_id "ENSG00000049245"; transcript_id "ENSG00000049245.1_M2"
chr1	bjp_exon	7057678	7057729	2	+	.	gene_id "ENSG00000049245"; transcript_id "ENSE00003477988"
chr1	bjp_exon	7059176	7060986	2	+	.	gene_id "ENSG00000049245"; transcript_id "ENSG00000049245.2_M2"
chr1	bjp_exon	7063872	7063928	2	+	.	gene_id "ENSG00000049246"; transcript_id "ENSE00001312715"
chr1	bjp_exon	7063960	7063999	2	+	.	gene_id "ENSG00000049246"; transcript_id "ENSE00003718663"
chr1	bjp_exon	7064185	7064536	2	+	.	gene_id "ENSG00000049246"; transcript_id "ENSG00000049246.1_M2"
chr1	bjp_exon	7066252	7066367	2	+	.	gene_id "ENSG00000049246"; transcript_id "ENSE00003590005"
chr1	bjp_exon	7066737	7066785	2	+	.	gene_id "ENSG00000049246"; transcript_id "ENSE00001944347"
chr1	bjp_exon	7066862	7068105	2	+	.	gene_id "ENSG00000049246"; transcript_id "ENSG00000049246.1_M3"
chr1	bjp_exon	7073512	7073563	2	+	.	gene_id "ENSG00000049246"; transcript_id "ENSG00000049246.3_M2"
chr1	bjp_exon	7078071	7078219	2	+	.	gene_id "ENSG00000049246"; transcript_id "ENSE00000844091"
chr1	bjp_exon	7080660	7080738	2	+	.	gene_id "ENSG00000049246"; transcript_id "ENSE00000401690"
chr1	bjp_exon	7082597	7082703	2	+	.	gene_id "ENSG00000049246"; transcript_id "ENSG00000049246.4_M2"
chr1	bjp_exon	7083242	7083508	2	+	.	gene_id "ENSG00000049246"; transcript_id "ENSG00000049246.5_M2"
chr1	bjp_exon	7088417	7088522	2	+	.	gene_id "ENSG00000049246"; transcript_id "ENSE00000401693"
chr1	bjp_exon	7089413	7089761	2	+	.	gene_id "ENSG00000049246"; transcript_id "ENSG00000049246.6_M2"
chr1	bjp_exon	7089868	7089957	2	-	.	gene_id "ENSG00000236266"; transcript_id "ENSE00001685262_F1"
chr1	bjp_exon	7090109	7090236	2	-	.	gene_id "ENSG00000236266"; transcript_id "ENSE00001685262_F2"
chr1	bjp_exon	7091009	7091124	2	-	.	gene_id "ENSG00000236266"; transcript_id "ENSE00001667172"
chr1	bjp_exon	7098874	7099009	2	+	.	gene_id "ENSG00000049246"; transcript_id "ENSE00000401696"
chr1	bjp_exon	7099702	7099825	2	+	.	gene_id "ENSG00000049246"; transcript_id "ENSE00000737659"
chr1	bjp_exon	7100050	7100223	2	+	.	gene_id "ENSG00000049246"; transcript_id "ENSE00000401718"
chr1	bjp_exon	7106074	7106304	2	+	.	gene_id "ENSG00000049246"; transcript_id "ENSE00000401699"
chr1	bjp_exon	7106694	7106707	2	-	.	gene_id "ENSG00000236266"; transcript_id "ENSE00001739884_F1"
chr1	bjp_exon	7106933	7107405	2	+	.	gene_id "ENSG00000049246"; transcript_id "ENSE00000737507_F1"
chr1	bjp_exon	7115316	7115499	2	+	.	gene_id "ENSG00000049246"; transcript_id "ENSE00000737423"
chr1	bjp_exon	7116363	7116704	2	+	.	gene_id "ENSG00000049246"; transcript_id "ENSG00000049246.7_M2"
chr1	bjp_exon	7122213	7122623	2	+	.	gene_id "ENSG00000049246"; transcript_id "ENSG00000049246.2_M3"
chr1	bjp_exon	7123495	7124720	2	+	.	gene_id "ENSG00000049246"; transcript_id "ENSG00000049246.8_M2"
chr1	bjp_exon	7126230	7126304	2	-	.	gene_id "ENSG00000049247"; transcript_id "ENSE00001474197"
chr1	bjp_exon	7127153	7127417	2	-	.	gene_id "ENSG00000049247"; transcript_id "ENSG00000049247.1_M3"
chr1	bjp_exon	7129404	7129447	2	-	.	gene_id "ENSG00000049247"; transcript_id "ENSE00000737420"
chr1	bjp_exon	7130573	7130683	2	-	.	gene_id "ENSG00000049247"; transcript_id "ENSE00000900905"
chr1	bjp_exon	7132658	7132875	2	-	.	gene_id "ENSG00000049247"; transcript_id "ENSG00000049247.2_M3"
chr1	bjp_exon	7133066	7133271	2	-	.	gene_id "ENSG00000049247"; transcript_id "ENSG00000049247.1_M2"
chr1	bjp_exon	7194711	7199724	2	-	.	gene_id "ENSG00000049249"; transcript_id "ENSG00000049249.1_M2"
chr1	bjp_exon	7200586	7200807	2	-	.	gene_id "ENSG00000049249"; transcript_id "ENSE00001843715"
chr1	bjp_exon	7211943	7212112	2	-	.	gene_id "ENSG00000049249"; transcript_id "ENSG00000049249.2_M2"
chr1	bjp_exon	7213830	7213960	2	-	.	gene_id "ENSG00000049249"; transcript_id "ENSG00000049249.3_M2"
chr1	bjp_exon	7215265	7215368	2	-	.	gene_id "ENSG00000049249"; transcript_id "ENSE00001874979"
chr1	bjp_exon	7216495	7216561	2	-	.	gene_id "ENSG00000049249"; transcript_id "ENSE00002813071"
chr1	bjp_exon	7216998	7217135	2	-	.	gene_id "ENSG00000049249"; transcript_id "ENSG00000049249.4_M2"
chr1	bjp_exon	7217526	7217633	2	-	.	gene_id "ENSG00000049249"; transcript_id "ENSE00000737094"
chr1	bjp_exon	7218719	7218902	2	-	.	gene_id "ENSG00000049249"; transcript_id "ENSE00001474161"
chr1	bjp_exon	7219608	7219756	2	-	.	gene_id "ENSG00000049249"; transcript_id "ENSG00000049249.5_M2"
chr1	bjp_exon	7221171	7221515	2	+	.	gene_id "ENSG00000270330"; transcript_id "ENSE00003490904"
chr1	bjp_exon	7221927	7221953	2	-	.	gene_id "ENSG00000049249"; transcript_id "ENSE00003715141"
chr1	bjp_exon	7231512	7231544	2	+	.	gene_id "ENSG00000116288"; transcript_id "ENSE00001835211"
chr1	bjp_exon	7238853	7238983	2	+	.	gene_id "ENSG00000116288"; transcript_id "ENSG00000116288.1_M5"
chr1	bjp_exon	7239066	7239273	2	+	.	gene_id "ENSG00000116288"; transcript_id "ENSG00000116288.1_M2"
chr1	bjp_exon	7246276	7246339	2	+	.	gene_id "ENSG00000116288"; transcript_id "ENSE00001947084"
chr1	bjp_exon	7248088	7248714	2	+	.	gene_id "ENSG00000116288"; transcript_id "ENSG00000116288.1_M3"
chr1	bjp_exon	7248822	7249151	2	+	.	gene_id "ENSG00000116288"; transcript_id "ENSE00001889169"
chr1	bjp_exon	7260058	7260160	2	-	.	gene_id "ENSG00000200344"; transcript_id "ENSE00001438237"
chr1	bjp_exon	7262042	7262683	2	+	.	gene_id "ENSG00000116288"; transcript_id "ENSG00000116288.1_M7"
chr1	bjp_exon	7280834	7280988	2	-	.	gene_id "ENSG00000116285"; transcript_id "ENSE00001943628"
chr1	bjp_exon	7288148	7291831	2	-	.	gene_id "ENSG00000116285"; transcript_id "ENSG00000116285.1_M6"
chr1	bjp_exon	7291926	7292123	2	-	.	gene_id "ENSG00000116285"; transcript_id "ENSG00000116285.1_M2"
chr1	bjp_exon	7302588	7302738	2	-	.	gene_id "ENSG00000116285"; transcript_id "ENSG00000116285.1_M3"
chr1	bjp_exon	7305612	7305742	2	+	.	gene_id "ENSG00000238290"; transcript_id "ENSE00001607166"
chr1	bjp_exon	7405237	7406462	2	+	.	gene_id "ENSG00000238290"; transcript_id "ENSE00001801731"
chr1	bjp_exon	7473803	7474310	2	+	.	gene_id "ENSG00000229305"; transcript_id "ENSE00001603804"
chr1	bjp_exon	7475747	7476026	2	+	.	gene_id "ENSG00000229305"; transcript_id "ENSE00001667795"
chr1	bjp_exon	7476727	7476799	2	+	.	gene_id "ENSG00000229305"; transcript_id "ENSE00001693065"
chr1	bjp_exon	7477102	7477315	2	+	.	gene_id "ENSG00000229305"; transcript_id "ENSE00001712319"
chr1	bjp_exon	7486984	7487431	2	+	.	gene_id "ENSG00000227634"; transcript_id "ENSE00003786026"
chr1	bjp_exon	7490989	7491152	2	-	.	gene_id "ENSG00000200975"; transcript_id "ENSE00001438868"
chr1	bjp_exon	7493218	7493424	2	+	.	gene_id "ENSG00000227634"; transcript_id "ENSG00000227634.1_M2"
chr1	bjp_exon	7495034	7495142	2	+	.	gene_id "ENSG00000227634"; transcript_id "ENSE00001668066"
chr1	bjp_exon	7499157	7499210	2	+	.	gene_id "ENSG00000227634"; transcript_id "ENSE00001688895"
chr1	bjp_exon	7499607	7499737	2	+	.	gene_id "ENSG00000227634"; transcript_id "ENSE00001657534"
chr1	bjp_exon	7503080	7503423	2	-	.	gene_id "ENSG00000233645"; transcript_id "ENSE00001608235"
chr1	bjp_exon	7609770	7609876	2	-	.	gene_id "ENSG00000251977"; transcript_id "ENSE00002088445"
chr1	bjp_exon	7635341	7635701	2	+	.	gene_id "ENSG00000162426"; transcript_id "ENSE00001895492"
chr1	bjp_exon	7642242	7642657	2	+	.	gene_id "ENSG00000162426"; transcript_id "ENSG00000162426.1_M2"
chr1	bjp_exon	7643230	7643322	2	+	.	gene_id "ENSG00000162426"; transcript_id "ENSE00001474060"
chr1	bjp_exon	7643750	7643974	2	+	.	gene_id "ENSG00000162426"; transcript_id "ENSE00001474059"
chr1	bjp_exon	7648033	7648831	2	+	.	gene_id "ENSG00000162426"; transcript_id "ENSG00000162426.1_M3"
chr1	bjp_exon	7653564	7653717	2	+	.	gene_id "ENSG00000162426"; transcript_id "ENSE00003551212"
chr1	bjp_exon	7654202	7654232	2	+	.	gene_id "ENSG00000162426"; transcript_id "ENSE00001942116"
chr1	bjp_exon	7655939	7656115	2	+	.	gene_id "ENSG00000162426"; transcript_id "ENSE00003658326"
chr1	bjp_exon	7657616	7657821	2	+	.	gene_id "ENSG00000162426"; transcript_id "ENSE00003469548"
chr1	bjp_exon	7670330	7670510	2	-	.	gene_id "ENSG00000142599"; transcript_id "ENSG00000142599.1_M2"
chr1	bjp_exon	7671011	7671157	2	-	.	gene_id "ENSG00000142599"; transcript_id "ENSE00001230273"
chr1	bjp_exon	7674675	7674897	2	-	.	gene_id "ENSG00000142599"; transcript_id "ENSE00000955057"
chr1	bjp_exon	7675024	7676402	2	-	.	gene_id "ENSG00000142599"; transcript_id "ENSG00000142599.2_M2"
chr1	bjp_exon	7676675	7676788	2	-	.	gene_id "ENSG00000142599"; transcript_id "ENSE00001230292"
chr1	bjp_exon	7677595	7677756	2	-	.	gene_id "ENSG00000142599"; transcript_id "ENSE00001041607"
chr1	bjp_exon	7678623	7679168	2	-	.	gene_id "ENSG00000142599"; transcript_id "ENSG00000142599.3_M2"
chr1	bjp_exon	7679659	7679751	2	-	.	gene_id "ENSG00000142599"; transcript_id "ENSE00003584579"
chr1	bjp_exon	7680723	7680885	2	-	.	gene_id "ENSG00000142599"; transcript_id "ENSG00000142599.1_M4"
chr1	bjp_exon	7737119	7737199	2	-	.	gene_id "ENSG00000142599"; transcript_id "ENSG00000142599.4_M2"
chr1	bjp_exon	7737558	7737810	2	-	.	gene_id "ENSG00000142599"; transcript_id "ENSG00000142599.5_M2"
chr1	bjp_exon	7737952	7738057	2	-	.	gene_id "ENSG00000142599"; transcript_id "ENSE00001886280"
chr1	bjp_exon	7738406	7738625	2	-	.	gene_id "ENSG00000142599"; transcript_id "ENSE00001816352"
chr1	bjp_exon	7739036	7739092	2	+	.	gene_id "ENSG00000232912"; transcript_id "ENSE00001734095"
chr1	bjp_exon	7739179	7739603	2	-	.	gene_id "ENSG00000142599"; transcript_id "ENSE00001908278"
chr1	bjp_exon	7740029	7740145	2	+	.	gene_id "ENSG00000232912"; transcript_id "ENSE00001777903"
chr1	bjp_exon	7742863	7742969	2	+	.	gene_id "ENSG00000232912"; transcript_id "ENSE00001784843"
chr1	bjp_exon	7744206	7744420	2	+	.	gene_id "ENSG00000232912"; transcript_id "ENSG00000232912.1_M2"
chr1	bjp_exon	7748760	7748965	2	+	.	gene_id "ENSG00000232912"; transcript_id "ENSE00001752357"
chr1	bjp_exon	7779110	7780164	2	-	.	gene_id "ENSG00000142599"; transcript_id "ENSG00000142599.6_M2"
chr1	bjp_exon	7808641	7808740	2	-	.	gene_id "ENSG00000142599"; transcript_id "ENSG00000142599.7_M2"
chr1	bjp_exon	7811009	7811133	2	-	.	gene_id "ENSG00000142599"; transcript_id "ENSE00003561191"
chr1	bjp_exon	7819496	7819544	2	-	.	gene_id "ENSG00000142599"; transcript_id "ENSE00003477817"
chr1	bjp_exon	7822628	7822752	2	-	.	gene_id "ENSG00000221083"; transcript_id "ENSE00001564791"
chr1	bjp_exon	7823170	7823537	2	+	.	gene_id "ENSG00000270282"; transcript_id "ENSE00003664062"
chr1	bjp_exon	7830189	7830271	2	-	.	gene_id "ENSG00000142599"; transcript_id "ENSE00001938852"
chr1	bjp_exon	7836266	7836545	2	-	.	gene_id "ENSG00000142599"; transcript_id "ENSG00000142599.1_M3"
chr1	bjp_exon	7852420	7852524	2	-	.	gene_id "ENSG00000142599"; transcript_id "ENSG00000142599.8_M2"
chr1	bjp_exon	7867702	7867798	2	-	.	gene_id "ENSG00000142599"; transcript_id "ENSG00000142599.9_M2"
chr1	bjp_exon	7868651	7868756	2	-	.	gene_id "ENSG00000142599"; transcript_id "ENSE00003459584"
chr1	bjp_exon	7901963	7902019	2	-	.	gene_id "ENSG00000142599"; transcript_id "ENSE00001872026"
chr1	bjp_exon	8014973	8015137	2	-	.	gene_id "ENSG00000142599"; transcript_id "ENSE00001954196"
chr1	bjp_exon	8066289	8066696	2	-	.	gene_id "ENSG00000142599"; transcript_id "ENSE00001840854"
chr1	bjp_exon	8105345	8105529	2	-	.	gene_id "ENSG00000142599"; transcript_id "ENSE00001230091"
chr1	bjp_exon	8109497	8109599	2	-	.	gene_id "ENSG00000222511"; transcript_id "ENSE00001590397"
chr1	bjp_exon	8111394	8111610	2	+	.	gene_id "ENSG00000226545"; transcript_id "ENSE00001630085"
chr1	bjp_exon	8112229	8112426	2	+	.	gene_id "ENSG00000226545"; transcript_id "ENSE00001674302"
chr1	bjp_exon	8119705	8119972	2	-	.	gene_id "ENSG00000228423"; transcript_id "ENSE00001597866"
chr1	bjp_exon	8131051	8131536	2	-	.	gene_id "ENSG00000142599"; transcript_id "ENSG00000142599.10_M2"
chr1	bjp_exon	8145124	8145483	2	+	.	gene_id "ENSG00000229716"; transcript_id "ENSE00001635580"
chr1	bjp_exon	8175206	8175633	2	-	.	gene_id "ENSG00000074800"; transcript_id "ENSG00000074800.1_M2"
chr1	bjp_exon	8177095	8177153	2	-	.	gene_id "ENSG00000074800"; transcript_id "ENSE00003473774"
chr1	bjp_exon	8178097	8178298	2	-	.	gene_id "ENSG00000074800"; transcript_id "ENSE00003462332"
chr1	bjp_exon	8179483	8179680	2	-	.	gene_id "ENSG00000074800"; transcript_id "ENSE00003490109"
chr1	bjp_exon	8180478	8180700	2	-	.	gene_id "ENSG00000074800"; transcript_id "ENSG00000074800.2_M2"
chr1	bjp_exon	8180701	8180789	2	-	.	gene_id "ENSG00000274258"; transcript_id "ENSE00003741900"
chr1	bjp_exon	8181316	8181449	2	-	.	gene_id "ENSG00000074800"; transcript_id "ENSE00003558670"
chr1	bjp_exon	8182171	8182240	2	-	.	gene_id "ENSG00000074800"; transcript_id "ENSE00003508132"
chr1	bjp_exon	8184367	8184603	2	-	.	gene_id "ENSG00000074800"; transcript_id "ENSE00001840455"
chr1	bjp_exon	8184648	8185496	2	-	.	gene_id "ENSG00000074800"; transcript_id "ENSG00000074800.3_M2"
chr1	bjp_exon	8185551	8186185	2	-	.	gene_id "ENSG00000074800"; transcript_id "ENSG00000074800.4_M2"
chr1	bjp_exon	8189008	8189101	2	-	.	gene_id "ENSG00000074800"; transcript_id "ENSG00000074800.5_M2"
chr1	bjp_exon	8189967	8190210	2	-	.	gene_id "ENSG00000236269"; transcript_id "ENSE00001782887"
chr1	bjp_exon	8191680	8192182	2	-	.	gene_id "ENSG00000236269"; transcript_id "ENSE00001777811"
chr1	bjp_exon	8192742	8192996	2	-	.	gene_id "ENSG00000074800"; transcript_id "ENSG00000074800.1_M4"
chr1	bjp_exon	8193123	8193411	2	-	.	gene_id "ENSG00000074800"; transcript_id "ENSE00001928990_F2"
chr1	bjp_exon	8193727	8194056	2	+	.	gene_id "ENSG00000230679"; transcript_id "ENSE00001750428"
chr1	bjp_exon	8197602	8197708	2	-	.	gene_id "ENSG00000201725"; transcript_id "ENSE00001439618"
chr1	bjp_exon	8258982	8259080	2	+	.	gene_id "ENSG00000131686"; transcript_id "ENSG00000131686.1_M5"
chr1	bjp_exon	8262370	8262549	2	+	.	gene_id "ENSG00000131686"; transcript_id "ENSG00000131686.1_M2"
chr1	bjp_exon	8264533	8265761	2	+	.	gene_id "ENSG00000131686"; transcript_id "ENSE00001913776"
chr1	bjp_exon	8270203	8270351	2	+	.	gene_id "ENSG00000131686"; transcript_id "ENSG00000131686.2_M2"
chr1	bjp_exon	8293828	8293897	2	+	.	gene_id "ENSG00000131686"; transcript_id "ENSE00003531235"
chr1	bjp_exon	8302122	8302236	2	+	.	gene_id "ENSG00000131686"; transcript_id "ENSE00003504110"
chr1	bjp_exon	8305621	8305716	2	+	.	gene_id "ENSG00000131686"; transcript_id "ENSE00001473920"
chr1	bjp_exon	8310803	8311105	2	-	.	gene_id "ENSG00000265141"; transcript_id "ENSE00002694550"
chr1	bjp_exon	8334531	8334752	2	-	.	gene_id "ENSG00000197241"; transcript_id "ENSE00001609188"
chr1	bjp_exon	8338557	8338632	2	-	.	gene_id "ENSG00000197241"; transcript_id "ENSE00001065128"
chr1	bjp_exon	8341396	8341497	2	-	.	gene_id "ENSG00000197241"; transcript_id "ENSE00001065159"
chr1	bjp_exon	8344773	8344883	2	-	.	gene_id "ENSG00000197241"; transcript_id "ENSE00001330901"
chr1	bjp_exon	8345929	8346116	2	-	.	gene_id "ENSG00000197241"; transcript_id "ENSE00001065167"
chr1	bjp_exon	8346365	8346490	2	-	.	gene_id "ENSG00000197241"; transcript_id "ENSE00001065126"
chr1	bjp_exon	8349500	8349652	2	-	.	gene_id "ENSG00000197241"; transcript_id "ENSE00001065122"
chr1	bjp_exon	8350496	8350620	2	-	.	gene_id "ENSG00000197241"; transcript_id "ENSE00001319861"
chr1	bjp_exon	8354206	8354366	2	-	.	gene_id "ENSG00000197241"; transcript_id "ENSE00001545307"
chr1	bjp_exon	8356279	8356377	2	-	.	gene_id "ENSG00000197241"; transcript_id "ENSE00001545308"
chr1	bjp_exon	8357598	8357648	2	-	.	gene_id "ENSG00000197241"; transcript_id "ENSE00001545309"
chr1	bjp_exon	8366377	8369055	2	-	.	gene_id "ENSG00000142583"; transcript_id "ENSE00001608607"
chr1	bjp_exon	8369160	8369287	2	-	.	gene_id "ENSG00000142583"; transcript_id "ENSE00001720327"
chr1	bjp_exon	8369694	8369769	2	-	.	gene_id "ENSG00000142583"; transcript_id "ENSE00003547268"
chr1	bjp_exon	8370091	8370192	2	-	.	gene_id "ENSG00000142583"; transcript_id "ENSE00003598624"
chr1	bjp_exon	8370816	8371251	2	-	.	gene_id "ENSG00000142583"; transcript_id "ENSG00000142583.1_M3"
chr1	bjp_exon	8371328	8373201	2	-	.	gene_id "ENSG00000142583"; transcript_id "ENSG00000142583.1_M4"
chr1	bjp_exon	8378812	8378936	2	-	.	gene_id "ENSG00000142583"; transcript_id "ENSG00000142583.1_M2"
chr1	bjp_exon	8388433	8388593	2	-	.	gene_id "ENSG00000142583"; transcript_id "ENSG00000142583.2_M2"
chr1	bjp_exon	8389143	8389241	2	-	.	gene_id "ENSG00000142583"; transcript_id "ENSE00002752925"
chr1	bjp_exon	8399788	8400131	2	-	.	gene_id "ENSG00000142583"; transcript_id "ENSG00000142583.2_M4"
chr1	bjp_exon	8401939	8401993	2	-	.	gene_id "ENSG00000142583"; transcript_id "ENSE00001890461"
chr1	bjp_exon	8402280	8402495	2	-	.	gene_id "ENSG00000142583"; transcript_id "ENSE00001920020"
chr1	bjp_exon	8402534	8402615	2	-	.	gene_id "ENSG00000142583"; transcript_id "ENSE00001894721"
chr1	bjp_exon	8403306	8403352	2	-	.	gene_id "ENSG00000142583"; transcript_id "ENSE00001856795"
chr1	bjp_exon	8415315	8415467	2	-	.	gene_id "ENSG00000142583"; transcript_id "ENSG00000142583.2_M3"
chr1	bjp_exon	8418684	8418790	2	-	.	gene_id "ENSG00000142583"; transcript_id "ENSG00000142583.3_M3"
chr1	bjp_exon	8435853	8436047	2	-	.	gene_id "ENSG00000180758"; transcript_id "ENSE00001773183"
chr1	bjp_exon	8441848	8442168	2	-	.	gene_id "ENSG00000180758"; transcript_id "ENSG00000180758.1_M3"
chr1	bjp_exon	8459126	8459651	2	-	.	gene_id "ENSG00000180758"; transcript_id "ENSG00000180758.2_M2"
chr1	bjp_exon	8478524	8482191	2	-	.	gene_id "ENSG00000228526"; transcript_id "ENSE00003790229_F1"
chr1	bjp_exon	8482302	8482359	2	-	.	gene_id "ENSG00000228526"; transcript_id "ENSE00003790229_F2"
chr1	bjp_exon	8514898	8515062	2	-	.	gene_id "ENSG00000228526"; transcript_id "ENSE00003791526_F1"
chr1	bjp_exon	8515376	8515451	2	-	.	gene_id "ENSG00000228526"; transcript_id "ENSE00003787977_F1"
chr1	bjp_exon	8516812	8516868	2	+	.	gene_id "ENSG00000234546"; transcript_id "ENSE00001761202_F1"
chr1	bjp_exon	8524544	8525250	2	+	.	gene_id "ENSG00000234546"; transcript_id "ENSG00000234546.1_M2"
chr1	bjp_exon	8529055	8529454	2	+	.	gene_id "ENSG00000234546"; transcript_id "ENSE00003783956"
chr1	bjp_exon	8530082	8530153	2	-	.	gene_id "ENSG00000228526"; transcript_id "ENSE00003784444"
chr1	bjp_exon	8530313	8532082	2	-	.	gene_id "ENSG00000281937"; transcript_id "ENSE00003782707"
chr1	bjp_exon	8569002	8569286	2	+	.	gene_id "ENSG00000049239"; transcript_id "ENSE00001041640"
chr1	bjp_exon	8574098	8574272	2	+	.	gene_id "ENSG00000049239"; transcript_id "ENSE00003384789"
chr1	bjp_exon	8579177	8579813	2	+	.	gene_id "ENSG00000049239"; transcript_id "ENSE00003647605"
chr1	bjp_exon	8581205	8581322	2	+	.	gene_id "ENSG00000049239"; transcript_id "ENSE00000386079"
chr1	bjp_exon	8595356	8595625	2	+	.	gene_id "ENSG00000049239"; transcript_id "ENSE00000386080"
chr1	bjp_exon	8596806	8604634	2	+	.	gene_id "ENSG00000049239"; transcript_id "ENSG00000049239.1_M4"
chr1	bjp_exon	8626235	8626420	2	+	.	gene_id "ENSG00000171621"; transcript_id "ENSE00001405037"
chr1	bjp_exon	8627885	8627951	2	+	.	gene_id "ENSG00000171621"; transcript_id "ENSE00001757622"
chr1	bjp_exon	8686547	8686726	2	+	.	gene_id "ENSG00000171621"; transcript_id "ENSE00001545306"
chr1	bjp_exon	8690965	8691843	2	+	.	gene_id "ENSG00000171621"; transcript_id "ENSG00000171621.1_M3"
chr1	bjp_exon	8702730	8704816	2	+	.	gene_id "ENSG00000171621"; transcript_id "ENSG00000171621.2_M3"
chr1	bjp_exon	8778034	8778143	2	-	.	gene_id "ENSG00000252956"; transcript_id "ENSE00002089424"
chr1	bjp_exon	8839232	8839688	2	-	.	gene_id "ENSG00000235263"; transcript_id "ENSE00001787692"
chr1	bjp_exon	8841273	8841523	2	-	.	gene_id "ENSG00000235263"; transcript_id "ENSE00001740208"
chr1	bjp_exon	8934780	8937658	2	+	.	gene_id "ENSG00000171612"; transcript_id "ENSE00001307331"
chr1	bjp_exon	8941386	8941507	2	+	.	gene_id "ENSG00000188807"; transcript_id "ENSE00001864591"
chr1	bjp_exon	8948362	8948482	2	+	.	gene_id "ENSG00000188807"; transcript_id "ENSE00001680944"
chr1	bjp_exon	8949327	8949521	2	+	.	gene_id "ENSG00000188807"; transcript_id "ENSG00000188807.1_M2"
chr1	bjp_exon	8950917	8951093	2	+	.	gene_id "ENSG00000188807"; transcript_id "ENSE00001378607"
chr1	bjp_exon	8953565	8953914	2	+	.	gene_id "ENSG00000188807"; transcript_id "ENSE00001365697"
chr1	bjp_exon	8954529	8957415	2	+	.	gene_id "ENSG00000188807"; transcript_id "ENSG00000188807.2_M2"
chr1	bjp_exon	8958660	8959084	2	+	.	gene_id "ENSG00000188807"; transcript_id "ENSE00002070303"
chr1	bjp_exon	8960002	8960234	2	+	.	gene_id "ENSG00000188807"; transcript_id "ENSG00000188807.1_M3"
chr1	bjp_exon	8962516	8962587	2	+	.	gene_id "ENSG00000188807"; transcript_id "ENSE00001473754"
chr1	bjp_exon	8963169	8963468	2	+	.	gene_id "ENSG00000188807"; transcript_id "ENSE00001378492"
chr1	bjp_exon	8963678	8963736	2	+	.	gene_id "ENSG00000188807"; transcript_id "ENSE00002076670"
chr1	bjp_exon	8964418	8964555	2	+	.	gene_id "ENSG00000188807"; transcript_id "ENSE00003502159"
chr1	bjp_exon	8965652	8967545	2	+	.	gene_id "ENSG00000188807"; transcript_id "ENSG00000188807.2_M3"
chr1	bjp_exon	9035500	9035570	2	+	.	gene_id "ENSG00000171608"; transcript_id "ENSG00000171608.1_M2"
chr1	bjp_exon	9036378	9037833	2	-	.	gene_id "ENSG00000179840"; transcript_id "ENSE00001473539"
chr1	bjp_exon	9037988	9038385	2	-	.	gene_id "ENSG00000179840"; transcript_id "ENSE00001473545"
chr1	bjp_exon	9043885	9043975	2	-	.	gene_id "ENSG00000233268"; transcript_id "ENSE00001525860"
chr1	bjp_exon	9045354	9045683	2	-	.	gene_id "ENSG00000233268"; transcript_id "ENSE00001800879"
chr1	bjp_exon	9055445	9055738	2	-	.	gene_id "ENSG00000231789"; transcript_id "ENSE00003455420"
chr1	bjp_exon	9063412	9063835	2	-	.	gene_id "ENSG00000231789"; transcript_id "ENSE00001786522"
chr1	bjp_exon	9070037	9070257	2	-	.	gene_id "ENSG00000231789"; transcript_id "ENSE00001602270"
chr1	bjp_exon	9070878	9071015	2	+	.	gene_id "ENSG00000171608"; transcript_id "ENSE00001947197"
chr1	bjp_exon	9074182	9074286	2	+	.	gene_id "ENSG00000171608"; transcript_id "ENSE00001384987"
chr1	bjp_exon	9074390	9074661	2	+	.	gene_id "ENSG00000171608"; transcript_id "ENSE00001810548"
chr1	bjp_exon	9092902	9092984	2	+	.	gene_id "ENSG00000171608"; transcript_id "ENSE00001405694"
chr1	bjp_exon	9093128	9093300	2	+	.	gene_id "ENSG00000171608"; transcript_id "ENSE00002860381"
chr1	bjp_exon	9098266	9098494	2	+	.	gene_id "ENSG00000171608"; transcript_id "ENSG00000171608.2_M2"
chr1	bjp_exon	9098574	9098888	2	+	.	gene_id "ENSG00000171608"; transcript_id "ENSG00000171608.3_M2"
chr1	bjp_exon	9099001	9099344	2	+	.	gene_id "ENSG00000171608"; transcript_id "ENSG00000171608.4_M2"
chr1	bjp_exon	9099684	9099833	2	+	.	gene_id "ENSG00000171608"; transcript_id "ENSG00000171608.5_M2"
chr1	bjp_exon	9100262	9100351	2	+	.	gene_id "ENSG00000171608"; transcript_id "ENSG00000171608.6_M2"
chr1	bjp_exon	9101419	9101640	2	+	.	gene_id "ENSG00000171608"; transcript_id "ENSE00001149626"
chr1	bjp_exon	9102648	9102744	2	+	.	gene_id "ENSG00000171608"; transcript_id "ENSE00001149616"
chr1	bjp_exon	9102839	9102969	2	+	.	gene_id "ENSG00000171608"; transcript_id "ENSE00001149505"
chr1	bjp_exon	9103160	9103387	2	+	.	gene_id "ENSG00000171608"; transcript_id "ENSG00000171608.7_M2"
chr1	bjp_exon	9103468	9103635	2	+	.	gene_id "ENSG00000171608"; transcript_id "ENSG00000171608.8_M2"
chr1	bjp_exon	9103851	9103974	2	+	.	gene_id "ENSG00000171608"; transcript_id "ENSG00000171608.1_M4"
chr1	bjp_exon	9104170	9104313	2	+	.	gene_id "ENSG00000171608"; transcript_id "ENSE00001180753"
chr1	bjp_exon	9104487	9104586	2	+	.	gene_id "ENSG00000171608"; transcript_id "ENSE00001180748"
chr1	bjp_exon	9104701	9104879	2	+	.	gene_id "ENSG00000171608"; transcript_id "ENSE00001180741"
chr1	bjp_exon	9104970	9105082	2	+	.	gene_id "ENSG00000171608"; transcript_id "ENSE00001149574"
chr1	bjp_exon	9105851	9106018	2	+	.	gene_id "ENSG00000171608"; transcript_id "ENSE00001149551"
chr1	bjp_exon	9106695	9106818	2	+	.	gene_id "ENSG00000171608"; transcript_id "ENSE00001643426"
chr1	bjp_exon	9109640	9111758	2	+	.	gene_id "ENSG00000171608"; transcript_id "ENSG00000171608.2_M4"
chr1	bjp_exon	9111848	9113463	2	-	.	gene_id "ENSG00000171603"; transcript_id "ENSG00000171603.1_M2"
chr1	bjp_exon	9113895	9114163	2	-	.	gene_id "ENSG00000171603"; transcript_id "ENSG00000171603.2_M2"
chr1	bjp_exon	9114538	9114673	2	-	.	gene_id "ENSG00000171603"; transcript_id "ENSE00003542540"
chr1	bjp_exon	9116177	9116322	2	-	.	gene_id "ENSG00000171603"; transcript_id "ENSG00000171603.3_M2"
chr1	bjp_exon	9116748	9116918	2	-	.	gene_id "ENSG00000171603"; transcript_id "ENSE00001149387"
chr1	bjp_exon	9117731	9117957	2	-	.	gene_id "ENSG00000171603"; transcript_id "ENSE00001149395"
chr1	bjp_exon	9118250	9118398	2	-	.	gene_id "ENSG00000171603"; transcript_id "ENSE00001149402"
chr1	bjp_exon	9118668	9118825	2	-	.	gene_id "ENSG00000171603"; transcript_id "ENSE00001149407"
chr1	bjp_exon	9120279	9120335	2	-	.	gene_id "ENSG00000171603"; transcript_id "ENSE00001149415"
chr1	bjp_exon	9123915	9124077	2	-	.	gene_id "ENSG00000171603"; transcript_id "ENSE00001149423"
chr1	bjp_exon	9126709	9126830	2	-	.	gene_id "ENSG00000171603"; transcript_id "ENSE00001149433"
chr1	bjp_exon	9127220	9127468	2	-	.	gene_id "ENSG00000171603"; transcript_id "ENSE00001149442"
chr1	bjp_exon	9132304	9132489	2	-	.	gene_id "ENSG00000171603"; transcript_id "ENSG00000171603.4_M2"
chr1	bjp_exon	9132607	9133010	2	-	.	gene_id "ENSG00000171603"; transcript_id "ENSG00000171603.5_M2"
chr1	bjp_exon	9134345	9134553	2	-	.	gene_id "ENSG00000171603"; transcript_id "ENSG00000171603.6_M2"
chr1	bjp_exon	9137985	9138180	2	-	.	gene_id "ENSG00000171603"; transcript_id "ENSE00001149476"
chr1	bjp_exon	9139355	9139384	2	-	.	gene_id "ENSG00000171603"; transcript_id "ENSE00001149484"
chr1	bjp_exon	9156244	9156366	2	-	.	gene_id "ENSG00000171603"; transcript_id "ENSE00001149488"
chr1	bjp_exon	9163814	9163892	2	+	.	gene_id "ENSG00000271264"; transcript_id "ENSE00003555398"
chr1	bjp_exon	9164066	9164232	2	+	.	gene_id "ENSG00000271264"; transcript_id "ENSE00003554368"
chr1	bjp_exon	9206928	9207811	2	-	.	gene_id "ENSG00000171603"; transcript_id "ENSG00000171603.7_M2"
chr1	bjp_exon	9209561	9211544	2	-	.	gene_id "ENSG00000280113"; transcript_id "ENSG00000280113.1_M2"
chr1	bjp_exon	9231022	9231059	2	-	.	gene_id "ENSG00000178585"; transcript_id "ENSE00001374198_F1"
chr1	bjp_exon	9231209	9232108	2	-	.	gene_id "ENSG00000178585"; transcript_id "ENSE00001374198_F2"
chr1	bjp_exon	9232213	9232723	2	-	.	gene_id "ENSG00000178585"; transcript_id "ENSE00001374198_F3"
chr1	bjp_exon	9232893	9233518	2	-	.	gene_id "ENSG00000178585"; transcript_id "ENSG00000178585.1_M4"
chr1	bjp_exon	9253949	9254039	2	-	.	gene_id "ENSG00000178585"; transcript_id "ENSE00001267940"
chr1	bjp_exon	9254731	9254850	2	-	.	gene_id "ENSG00000178585"; transcript_id "ENSE00001600669"
chr1	bjp_exon	9260635	9260719	2	-	.	gene_id "ENSG00000178585"; transcript_id "ENSE00001643659"
chr1	bjp_exon	9260870	9260906	2	-	.	gene_id "ENSG00000178585"; transcript_id "ENSE00001473268"
chr1	bjp_exon	9266431	9266464	2	-	.	gene_id "ENSG00000178585"; transcript_id "ENSE00001726112"
chr1	bjp_exon	9275816	9276044	2	-	.	gene_id "ENSG00000178585"; transcript_id "ENSE00001473278"
chr1	bjp_exon	9301950	9302191	2	-	.	gene_id "ENSG00000178585"; transcript_id "ENSG00000178585.1_M2"
chr1	bjp_exon	9313978	9314224	2	-	.	gene_id "ENSG00000162441"; transcript_id "ENSE00001938854"
chr1	bjp_exon	9323114	9324629	2	-	.	gene_id "ENSG00000162441"; transcript_id "ENSG00000162441.1_M4"
chr1	bjp_exon	9326054	9326341	2	-	.	gene_id "ENSG00000162441"; transcript_id "ENSG00000162441.1_M2"
chr1	bjp_exon	9326964	9327059	2	-	.	gene_id "ENSG00000162441"; transcript_id "ENSE00003412513"
chr1	bjp_exon	9328925	9329023	2	-	.	gene_id "ENSG00000162441"; transcript_id "ENSE00002963127"
chr1	bjp_exon	9329658	9329793	2	-	.	gene_id "ENSG00000162441"; transcript_id "ENSG00000162441.2_M2"
chr1	bjp_exon	9330684	9330792	2	-	.	gene_id "ENSG00000162441"; transcript_id "ENSE00003591741"
chr1	bjp_exon	9336839	9336997	2	-	.	gene_id "ENSG00000162441"; transcript_id "ENSG00000162441.3_M2"
chr1	bjp_exon	9337138	9337240	2	+	.	gene_id "ENSG00000228150"; transcript_id "ENSE00001704248"
chr1	bjp_exon	9337464	9337544	2	-	.	gene_id "ENSG00000162441"; transcript_id "ENSE00001473225"
chr1	bjp_exon	9337564	9337622	2	-	.	gene_id "ENSG00000162441"; transcript_id "ENSE00001473132"
chr1	bjp_exon	9337643	9337730	2	+	.	gene_id "ENSG00000173614"; transcript_id "ENSG00000173614.1_M3"
chr1	bjp_exon	9341536	9341854	2	+	.	gene_id "ENSG00000202415"; transcript_id "ENSE00001440308"
chr1	bjp_exon	9343873	9344209	2	+	.	gene_id "ENSG00000228150"; transcript_id "ENSE00001792659"
chr1	bjp_exon	9346574	9346704	2	-	.	gene_id "ENSG00000283611"; transcript_id "ENSE00003800229"
chr1	bjp_exon	9350061	9350155	2	-	.	gene_id "ENSG00000283611"; transcript_id "ENSE00003794107"
chr1	bjp_exon	9355140	9355258	2	-	.	gene_id "ENSG00000283611"; transcript_id "ENSE00003800216"
chr1	bjp_exon	9361790	9361867	2	+	.	gene_id "ENSG00000265521"; transcript_id "ENSE00002688669"
chr1	bjp_exon	9366398	9366883	2	+	.	gene_id "ENSG00000173614"; transcript_id "ENSG00000173614.1_M2"
chr1	bjp_exon	9382512	9383023	2	+	.	gene_id "ENSG00000173614"; transcript_id "ENSE00001509738"
chr1	bjp_exon	9383558	9384399	2	+	.	gene_id "ENSG00000173614"; transcript_id "ENSG00000173614.2_M3"
chr1	bjp_exon	9384550	9385541	2	+	.	gene_id "ENSG00000173614"; transcript_id "ENSG00000173614.3_M2"
chr1	bjp_exon	9385828	9386760	2	+	.	gene_id "ENSG00000173614"; transcript_id "ENSG00000173614.4_M2"
chr1	bjp_exon	9398763	9398889	2	+	.	gene_id "ENSG00000162444"; transcript_id "ENSG00000162444.1_M2"
chr1	bjp_exon	9429224	9429462	2	+	.	gene_id "ENSG00000162444"; transcript_id "ENSE00003477589"
chr1	bjp_exon	9446744	9447606	2	+	.	gene_id "ENSG00000130939"; transcript_id "ENSG00000130939.1_M3"
chr1	bjp_exon	9468380	9468716	2	-	.	gene_id "ENSG00000224340"; transcript_id "ENSE00001599927"
chr1	bjp_exon	9472585	9472854	2	+	.	gene_id "ENSG00000233623"; transcript_id "ENSE00001711782"
chr1	bjp_exon	9473153	9473559	2	+	.	gene_id "ENSG00000233623"; transcript_id "ENSE00001699200"
chr1	bjp_exon	9485963	9486149	2	+	.	gene_id "ENSG00000130939"; transcript_id "ENSE00003468897"
chr1	bjp_exon	9486389	9487055	2	+	.	gene_id "ENSG00000130939"; transcript_id "ENSE00001472938"
chr1	bjp_exon	9509449	9509584	2	+	.	gene_id "ENSG00000130939"; transcript_id "ENSE00003629025"
chr1	bjp_exon	9514806	9515140	2	+	.	gene_id "ENSG00000130939"; transcript_id "ENSG00000130939.1_M2"
chr1	bjp_exon	9516883	9517120	2	+	.	gene_id "ENSG00000130939"; transcript_id "ENSG00000130939.2_M2"
chr1	bjp_exon	9519402	9519630	2	+	.	gene_id "ENSG00000130939"; transcript_id "ENSE00001049393"
chr1	bjp_exon	9520083	9520469	2	+	.	gene_id "ENSG00000130939"; transcript_id "ENSE00001049374"
chr1	bjp_exon	9521217	9521260	2	+	.	gene_id "ENSG00000130939"; transcript_id "ENSE00001813204"
chr1	bjp_exon	9531393	9531534	2	+	.	gene_id "ENSG00000130939"; transcript_id "ENSE00003597416"
chr1	bjp_exon	9533438	9533538	2	+	.	gene_id "ENSG00000130939"; transcript_id "ENSE00003482592"
chr1	bjp_exon	9535882	9535996	2	+	.	gene_id "ENSG00000130939"; transcript_id "ENSG00000130939.3_M2"
chr1	bjp_exon	9540723	9540806	2	+	.	gene_id "ENSG00000130939"; transcript_id "ENSE00003508484"
chr1	bjp_exon	9542259	9543369	2	+	.	gene_id "ENSG00000130939"; transcript_id "ENSG00000130939.4_M2"
chr1	bjp_exon	9544424	9544540	2	+	.	gene_id "ENSG00000130939"; transcript_id "ENSE00003507429"
chr1	bjp_exon	9544639	9544737	2	+	.	gene_id "ENSG00000130939"; transcript_id "ENSE00003656751"
chr1	bjp_exon	9546298	9546411	2	+	.	gene_id "ENSG00000130939"; transcript_id "ENSG00000130939.5_M2"
chr1	bjp_exon	9548909	9549107	2	+	.	gene_id "ENSG00000130939"; transcript_id "ENSE00003465669"
chr1	bjp_exon	9550993	9551131	2	+	.	gene_id "ENSG00000130939"; transcript_id "ENSE00002806202"
chr1	bjp_exon	9558876	9559535	2	+	.	gene_id "ENSG00000130939"; transcript_id "ENSG00000130939.6_M2"
chr1	bjp_exon	9560908	9561035	2	+	.	gene_id "ENSG00000130939"; transcript_id "ENSE00001049375"
chr1	bjp_exon	9563135	9563233	2	+	.	gene_id "ENSG00000130939"; transcript_id "ENSE00001049390"
chr1	bjp_exon	9585046	9585190	2	+	.	gene_id "ENSG00000130939"; transcript_id "ENSE00002856460"
chr1	bjp_exon	9587173	9587279	2	+	.	gene_id "ENSG00000201746"; transcript_id "ENSE00001809209"
chr1	bjp_exon	9590152	9590250	2	+	.	gene_id "ENSG00000130939"; transcript_id "ENSE00001948088"
chr1	bjp_exon	9592040	9592174	2	+	.	gene_id "ENSG00000130939"; transcript_id "ENSE00003562801"
chr1	bjp_exon	9594862	9595235	2	+	.	gene_id "ENSG00000130939"; transcript_id "ENSG00000130939.2_M3"
chr1	bjp_exon	9602929	9603103	2	+	.	gene_id "ENSG00000130939"; transcript_id "ENSE00003471584"
chr1	bjp_exon	9603300	9603451	2	+	.	gene_id "ENSG00000130939"; transcript_id "ENSE00001858683"
chr1	bjp_exon	9603702	9603848	2	+	.	gene_id "ENSG00000130939"; transcript_id "ENSE00003485095"
chr1	bjp_exon	9604181	9605531	2	+	.	gene_id "ENSG00000130939"; transcript_id "ENSG00000130939.1_M4"
chr1	bjp_exon	9626268	9626341	2	+	.	gene_id "ENSG00000054523"; transcript_id "ENSE00001891053"
chr1	bjp_exon	9627079	9627198	2	+	.	gene_id "ENSG00000054523"; transcript_id "ENSE00001426249"
chr1	bjp_exon	9652704	9652937	2	+	.	gene_id "ENSG00000054523"; transcript_id "ENSE00001472735"
chr1	bjp_exon	9654179	9654363	2	+	.	gene_id "ENSG00000054523"; transcript_id "ENSG00000054523.1_M2"
chr1	bjp_exon	9678176	9678252	2	+	.	gene_id "ENSG00000054523"; transcript_id "ENSE00001362535"
chr1	bjp_exon	9680433	9680612	2	+	.	gene_id "ENSG00000054523"; transcript_id "ENSE00000741117"
chr1	bjp_exon	9683806	9683871	2	+	.	gene_id "ENSG00000054523"; transcript_id "ENSE00001362525"
chr1	bjp_exon	9703920	9703997	2	+	.	gene_id "ENSG00000054523"; transcript_id "ENSE00001362517"
chr1	bjp_exon	9704659	9704724	2	+	.	gene_id "ENSG00000054523"; transcript_id "ENSE00001362516"
chr1	bjp_exon	9705428	9705445	2	+	.	gene_id "ENSG00000054523"; transcript_id "ENSE00001671750"
chr1	bjp_exon	9707749	9707824	2	+	.	gene_id "ENSG00000054523"; transcript_id "ENSE00000740694"
chr1	bjp_exon	9708642	9708720	2	+	.	gene_id "ENSG00000054523"; transcript_id "ENSE00001631513"
chr1	bjp_exon	9710294	9710436	2	+	.	gene_id "ENSG00000054523"; transcript_id "ENSE00001362508"
chr1	bjp_exon	9710866	9711450	2	+	.	gene_id "ENSG00000054523"; transcript_id "ENSG00000054523.2_M2"
chr1	bjp_exon	9714632	9714843	2	+	.	gene_id "ENSG00000054523"; transcript_id "ENSG00000054523.1_M4"
chr1	bjp_exon	9723387	9723466	2	+	.	gene_id "ENSG00000054523"; transcript_id "ENSE00003580537"
chr1	bjp_exon	9724354	9724641	2	+	.	gene_id "ENSG00000054523"; transcript_id "ENSG00000054523.3_M2"
chr1	bjp_exon	9727388	9727467	2	+	.	gene_id "ENSG00000054523"; transcript_id "ENSE00001711594"
chr1	bjp_exon	9727962	9728068	2	+	.	gene_id "ENSG00000054523"; transcript_id "ENSE00001148985"
chr1	bjp_exon	9728887	9728970	2	+	.	gene_id "ENSG00000054523"; transcript_id "ENSE00001148977"
chr1	bjp_exon	9729202	9729382	2	+	.	gene_id "ENSG00000054523"; transcript_id "ENSE00001148969"
chr1	bjp_exon	9729478	9729550	2	+	.	gene_id "ENSG00000054523"; transcript_id "ENSE00001148960"
chr1	bjp_exon	9735791	9739088	2	+	.	gene_id "ENSG00000054523"; transcript_id "ENSG00000054523.4_M2"
chr1	bjp_exon	9739382	9741213	2	+	.	gene_id "ENSG00000054523"; transcript_id "ENSE00001472763_F2"
chr1	bjp_exon	9752675	9752768	2	+	.	gene_id "ENSG00000054523"; transcript_id "ENSE00000740957"
chr1	bjp_exon	9754345	9754493	2	+	.	gene_id "ENSG00000054523"; transcript_id "ENSE00001148945"
chr1	bjp_exon	9756521	9756699	2	+	.	gene_id "ENSG00000054523"; transcript_id "ENSE00000869736"
chr1	bjp_exon	9757394	9757531	2	+	.	gene_id "ENSG00000054523"; transcript_id "ENSE00001148930"
chr1	bjp_exon	9758744	9758992	2	+	.	gene_id "ENSG00000054523"; transcript_id "ENSE00001148923"
chr1	bjp_exon	9767169	9767287	2	+	.	gene_id "ENSG00000054523"; transcript_id "ENSE00001148914"
chr1	bjp_exon	9769313	9769398	2	+	.	gene_id "ENSG00000054523"; transcript_id "ENSE00001148908"
chr1	bjp_exon	9769730	9769859	2	+	.	gene_id "ENSG00000054523"; transcript_id "ENSE00001049426"
chr1	bjp_exon	9770027	9770189	2	+	.	gene_id "ENSG00000054523"; transcript_id "ENSE00001148894"
chr1	bjp_exon	9772426	9772516	2	+	.	gene_id "ENSG00000054523"; transcript_id "ENSE00001148888"
chr1	bjp_exon	9774702	9774820	2	+	.	gene_id "ENSG00000054523"; transcript_id "ENSE00001049427"
chr1	bjp_exon	9775884	9775939	2	+	.	gene_id "ENSG00000054523"; transcript_id "ENSE00001148872"
chr1	bjp_exon	9777425	9777567	2	+	.	gene_id "ENSG00000054523"; transcript_id "ENSE00001948570"
chr1	bjp_exon	9778271	9778603	2	+	.	gene_id "ENSG00000054523"; transcript_id "ENSG00000054523.5_M2"
chr1	bjp_exon	9780402	9780468	2	+	.	gene_id "ENSG00000054523"; transcript_id "ENSE00003610594"
chr1	bjp_exon	9781293	9781377	2	+	.	gene_id "ENSG00000054523"; transcript_id "ENSE00003651030"
chr1	bjp_exon	9785037	9785142	2	+	.	gene_id "ENSG00000054523"; transcript_id "ENSG00000054523.6_M2"
chr1	bjp_exon	9793372	9793486	2	+	.	gene_id "ENSG00000054523"; transcript_id "ENSE00003530256"
chr1	bjp_exon	9794135	9794268	2	+	.	gene_id "ENSG00000054523"; transcript_id "ENSG00000054523.7_M2"
chr1	bjp_exon	9795726	9795787	2	+	.	gene_id "ENSG00000054523"; transcript_id "ENSE00000359247"
chr1	bjp_exon	9798509	9799057	2	+	.	gene_id "ENSG00000054523"; transcript_id "ENSG00000054523.1_M3"
chr1	bjp_exon	9801879	9801950	2	+	.	gene_id "ENSG00000054523"; transcript_id "ENSG00000054523.8_M2"
chr1	bjp_exon	9804485	9804606	2	+	.	gene_id "ENSG00000054523"; transcript_id "ENSE00000897633"
chr1	bjp_exon	9806957	9807106	2	+	.	gene_id "ENSG00000054523"; transcript_id "ENSE00001049430"
chr1	bjp_exon	9807495	9807687	2	+	.	gene_id "ENSG00000054523"; transcript_id "ENSE00001049428"
chr1	bjp_exon	9807896	9808014	2	+	.	gene_id "ENSG00000054523"; transcript_id "ENSE00001065317"
chr1	bjp_exon	9809171	9814220	2	+	.	gene_id "ENSG00000054523"; transcript_id "ENSG00000054523.1_M5"
chr1	bjp_exon	9833585	9833745	2	+	.	gene_id "ENSG00000142657"; transcript_id "ENSE00001933545"
chr1	bjp_exon	9834038	9834119	2	+	.	gene_id "ENSG00000142657"; transcript_id "ENSG00000142657.1_M4"
chr1	bjp_exon	9834492	9835002	2	+	.	gene_id "ENSG00000142657"; transcript_id "ENSG00000142657.2_M4"
chr1	bjp_exon	9847659	9848076	2	+	.	gene_id "ENSG00000142657"; transcript_id "ENSG00000142657.3_M2"
chr1	bjp_exon	9850126	9850226	2	+	.	gene_id "ENSG00000142657"; transcript_id "ENSE00001854088"
chr1	bjp_exon	9853650	9853763	2	+	.	gene_id "ENSG00000142657"; transcript_id "ENSG00000142657.5_M2"
chr1	bjp_exon	9862131	9862858	2	+	.	gene_id "ENSG00000142657"; transcript_id "ENSG00000142657.3_M4"
chr1	bjp_exon	9872620	9872839	2	-	.	gene_id "ENSG00000271989"; transcript_id "ENSE00003696641_F1"
chr1	bjp_exon	9876594	9876717	2	+	.	gene_id "ENSG00000175279"; transcript_id "ENSE00003505048"
chr1	bjp_exon	9877409	9877442	2	+	.	gene_id "ENSG00000175279"; transcript_id "ENSE00003290091"
chr1	bjp_exon	9882873	9883163	2	+	.	gene_id "ENSG00000175279"; transcript_id "ENSG00000175279.1_M2"
chr1	bjp_exon	9903550	9904154	2	+	.	gene_id "ENSG00000241563"; transcript_id "ENSE00001472620"
chr1	bjp_exon	9905750	9905998	2	+	.	gene_id "ENSG00000251503"; transcript_id "ENSG00000251503.1_M2"
chr1	bjp_exon	9910308	9912324	2	-	.	gene_id "ENSG00000160049"; transcript_id "ENSE00001472587_F1"
chr1	bjp_exon	9912529	9912843	2	-	.	gene_id "ENSG00000160049"; transcript_id "ENSE00001472587_F2"
chr1	bjp_exon	9913093	9915445	2	-	.	gene_id "ENSG00000160049"; transcript_id "ENSG00000160049.1_M2"
chr1	bjp_exon	9916212	9916953	2	-	.	gene_id "ENSG00000160049"; transcript_id "ENSG00000160049.1_M3"
chr1	bjp_exon	9917173	9917361	2	-	.	gene_id "ENSG00000160049"; transcript_id "ENSE00002938221"
chr1	bjp_exon	9920918	9921060	2	-	.	gene_id "ENSG00000160049"; transcript_id "ENSE00002764057"
chr1	bjp_exon	9922905	9923066	2	-	.	gene_id "ENSG00000160049"; transcript_id "ENSE00002751749"
chr1	bjp_exon	9926019	9926053	2	+	.	gene_id "ENSG00000142655"; transcript_id "ENSE00001914420_F1"
chr1	bjp_exon	9926258	9926311	2	+	.	gene_id "ENSG00000142655"; transcript_id "ENSE00001914420_F2"
chr1	bjp_exon	9928621	9928736	2	+	.	gene_id "ENSG00000142655"; transcript_id "ENSG00000142655.1_M2"
chr1	bjp_exon	9948985	9949032	2	+	.	gene_id "ENSG00000142655"; transcript_id "ENSE00003490284"
chr1	bjp_exon	9970679	9970782	2	+	.	gene_id "ENSG00000142655"; transcript_id "ENSE00001872489"
chr1	bjp_exon	9989577	9989749	2	+	.	gene_id "ENSG00000142655"; transcript_id "ENSE00001842816"
chr1	bjp_exon	9989903	9990262	2	+	.	gene_id "ENSG00000142655"; transcript_id "ENSG00000142655.1_M3"
chr1	bjp_exon	10053147	10053275	2	+	.	gene_id "ENSG00000142655"; transcript_id "ENSE00003509237"
chr1	bjp_exon	10070576	10070855	2	+	.	gene_id "ENSG00000243267"; transcript_id "ENSE00001923945"
chr1	bjp_exon	10072072	10072157	2	+	.	gene_id "ENSG00000142655"; transcript_id "ENSE00002820780"
chr1	bjp_exon	10076757	10077024	2	+	.	gene_id "ENSG00000142655"; transcript_id "ENSG00000142655.2_M2"
chr1	bjp_exon	10078090	10078187	2	+	.	gene_id "ENSG00000142655"; transcript_id "ENSE00000955671"
chr1	bjp_exon	10081018	10081109	2	+	.	gene_id "ENSG00000142655"; transcript_id "ENSE00000955672"
chr1	bjp_exon	10083277	10084510	2	+	.	gene_id "ENSG00000142655"; transcript_id "ENSE00001472541"
chr1	bjp_exon	10090361	10092994	2	-	.	gene_id "ENSG00000130940"; transcript_id "ENSG00000130940.1_M3"
chr1	bjp_exon	10093839	10093856	2	+	.	gene_id "ENSG00000272078"; transcript_id "ENSE00003700990_F1"
chr1	bjp_exon	10095861	10096101	2	-	.	gene_id "ENSG00000130940"; transcript_id "ENSE00002072704"
chr1	bjp_exon	10096638	10096779	2	-	.	gene_id "ENSG00000130940"; transcript_id "ENSE00002825992"
chr1	bjp_exon	10096939	10097090	2	-	.	gene_id "ENSG00000130940"; transcript_id "ENSE00002885067"
chr1	bjp_exon	10098698	10098869	2	-	.	gene_id "ENSG00000130940"; transcript_id "ENSG00000130940.1_M2"
chr1	bjp_exon	10099912	10100110	2	-	.	gene_id "ENSG00000130940"; transcript_id "ENSE00001472502"
chr1	bjp_exon	10101001	10101035	2	-	.	gene_id "ENSG00000130940"; transcript_id "ENSE00001065376_F1"
chr1	bjp_exon	10101928	10102857	2	+	.	gene_id "ENSG00000272078"; transcript_id "ENSE00003698215_F1"
chr1	bjp_exon	10102981	10103070	2	+	.	gene_id "ENSG00000272078"; transcript_id "ENSE00003698215_F2"
chr1	bjp_exon	10103226	10104268	2	+	.	gene_id "ENSG00000272078"; transcript_id "ENSE00003698215_F3"
chr1	bjp_exon	10104541	10104730	2	+	.	gene_id "ENSG00000272078"; transcript_id "ENSE00003698215_F4"
chr1	bjp_exon	10104891	10106772	2	+	.	gene_id "ENSG00000272078"; transcript_id "ENSE00003698215_F5"
chr1	bjp_exon	10108008	10108123	2	+	.	gene_id "ENSG00000272078"; transcript_id "ENSE00003698215_F6"
chr1	bjp_exon	10108209	10108381	2	-	.	gene_id "ENSG00000130940"; transcript_id "ENSE00003491714"
chr1	bjp_exon	10109439	10109603	2	-	.	gene_id "ENSG00000130940"; transcript_id "ENSE00003527639"
chr1	bjp_exon	10110436	10110526	2	-	.	gene_id "ENSG00000130940"; transcript_id "ENSE00003613254"
chr1	bjp_exon	10111788	10112357	2	-	.	gene_id "ENSG00000130940"; transcript_id "ENSG00000130940.2_M2"
chr1	bjp_exon	10113476	10115172	2	-	.	gene_id "ENSG00000130940"; transcript_id "ENSG00000130940.2_M3"
chr1	bjp_exon	10118832	10119320	2	-	.	gene_id "ENSG00000130940"; transcript_id "ENSE00003499527"
chr1	bjp_exon	10147596	10147634	2	-	.	gene_id "ENSG00000130940"; transcript_id "ENSE00003533685"
chr1	bjp_exon	10148019	10148201	2	-	.	gene_id "ENSG00000130940"; transcript_id "ENSE00001902135"
chr1	bjp_exon	10157907	10158273	2	-	.	gene_id "ENSG00000130940"; transcript_id "ENSE00001849353"
chr1	bjp_exon	10159203	10159286	2	-	.	gene_id "ENSG00000130940"; transcript_id "ENSG00000130940.3_M2"
chr1	bjp_exon	10212826	10212982	2	-	.	gene_id "ENSG00000130940"; transcript_id "ENSE00001401205"
chr1	bjp_exon	10248733	10248819	2	-	.	gene_id "ENSG00000130940"; transcript_id "ENSG00000130940.4_M2"
chr1	bjp_exon	10348054	10348291	2	+	.	gene_id "ENSG00000225158"; transcript_id "ENSE00001619683"
chr1	bjp_exon	10400244	10402417	2	-	.	gene_id "ENSG00000175262"; transcript_id "ENSG00000175262.1_M5"
chr1	bjp_exon	10406596	10406719	2	-	.	gene_id "ENSG00000175262"; transcript_id "ENSE00003331392"
chr1	bjp_exon	10407555	10407751	2	-	.	gene_id "ENSG00000175262"; transcript_id "ENSE00003272129"
chr1	bjp_exon	10409591	10409675	2	-	.	gene_id "ENSG00000175262"; transcript_id "ENSE00003389747"
chr1	bjp_exon	10410152	10410320	2	-	.	gene_id "ENSG00000175262"; transcript_id "ENSG00000175262.1_M2"
chr1	bjp_exon	10411280	10411318	2	-	.	gene_id "ENSG00000175262"; transcript_id "ENSE00003317474"
chr1	bjp_exon	10416710	10416853	2	-	.	gene_id "ENSG00000175262"; transcript_id "ENSG00000175262.2_M2"
chr1	bjp_exon	10418954	10419078	2	-	.	gene_id "ENSG00000175262"; transcript_id "ENSE00003665854"
chr1	bjp_exon	10422562	10422681	2	-	.	gene_id "ENSG00000175262"; transcript_id "ENSE00003660665"
chr1	bjp_exon	10430151	10430251	2	-	.	gene_id "ENSG00000175262"; transcript_id "ENSG00000175262.3_M2"
chr1	bjp_exon	10435982	10436007	2	-	.	gene_id "ENSG00000175262"; transcript_id "ENSE00003573257"
chr1	bjp_exon	10538481	10538624	2	-	.	gene_id "ENSG00000171824"; transcript_id "ENSE00001168258"
chr1	bjp_exon	10538834	10538944	2	-	.	gene_id "ENSG00000171824"; transcript_id "ENSE00001168264"
chr1	bjp_exon	10539157	10539232	2	-	.	gene_id "ENSG00000171824"; transcript_id "ENSE00001168272"
chr1	bjp_exon	10541600	10541714	2	-	.	gene_id "ENSG00000171824"; transcript_id "ENSE00001168279"
chr1	bjp_exon	10542045	10542210	2	-	.	gene_id "ENSG00000171824"; transcript_id "ENSE00001168288"
chr1	bjp_exon	10556373	10556509	2	-	.	gene_id "ENSG00000171824"; transcript_id "ENSE00002747043"
chr1	bjp_exon	10558246	10558274	2	+	.	gene_id "ENSG00000230337"; transcript_id "ENSE00001647887_F2"
chr1	bjp_exon	10560137	10560436	2	+	.	gene_id "ENSG00000230337"; transcript_id "ENSG00000230337.2_M2"
chr1	bjp_exon	10564863	10565827	2	-	.	gene_id "ENSG00000198793"; transcript_id "ENSG00000198793.1_M3"
chr1	bjp_exon	10566504	10566609	2	-	.	gene_id "ENSG00000198793"; transcript_id "ENSE00003580213"
chr1	bjp_exon	10567617	10567697	2	-	.	gene_id "ENSG00000198793"; transcript_id "ENSG00000198793.1_M2"
chr1	bjp_exon	10567976	10568056	2	-	.	gene_id "ENSG00000198793"; transcript_id "ENSE00003523148"
chr1	bjp_exon	10569842	10570081	2	-	.	gene_id "ENSG00000198793"; transcript_id "ENSE00001835765"
chr1	bjp_exon	10571571	10571636	2	-	.	gene_id "ENSG00000198793"; transcript_id "ENSE00003601602"
chr1	bjp_exon	10573036	10573347	2	-	.	gene_id "ENSG00000198793"; transcript_id "ENSG00000198793.2_M2"
chr1	bjp_exon	10573533	10573607	2	-	.	gene_id "ENSG00000198793"; transcript_id "ENSE00003486342"
chr1	bjp_exon	10574117	10574384	2	-	.	gene_id "ENSG00000198793"; transcript_id "ENSG00000198793.2_M3"
chr1	bjp_exon	10575730	10575812	2	-	.	gene_id "ENSG00000198793"; transcript_id "ENSE00001167801"
chr1	bjp_exon	10580253	10580375	2	-	.	gene_id "ENSG00000198793"; transcript_id "ENSE00001167809"
chr1	bjp_exon	10580984	10581131	2	-	.	gene_id "ENSG00000198793"; transcript_id "ENSE00001167814"
chr1	bjp_exon	10583493	10583628	2	-	.	gene_id "ENSG00000198793"; transcript_id "ENSE00001167821"
chr1	bjp_exon	10585609	10585783	2	-	.	gene_id "ENSG00000198793"; transcript_id "ENSE00001167829"
chr1	bjp_exon	10585997	10586131	2	-	.	gene_id "ENSG00000198793"; transcript_id "ENSE00001167837"
chr1	bjp_exon	10586611	10586793	2	-	.	gene_id "ENSG00000198793"; transcript_id "ENSE00001167844"
chr1	bjp_exon	10586991	10587113	2	-	.	gene_id "ENSG00000198793"; transcript_id "ENSE00001167852"
chr1	bjp_exon	10587445	10587543	2	-	.	gene_id "ENSG00000198793"; transcript_id "ENSE00001167858"
chr1	bjp_exon	10587846	10587942	2	-	.	gene_id "ENSG00000198793"; transcript_id "ENSE00001167869"
chr1	bjp_exon	10588727	10588827	2	-	.	gene_id "ENSG00000198793"; transcript_id "ENSE00001041990"
chr1	bjp_exon	10589518	10590547	2	-	.	gene_id "ENSG00000198793"; transcript_id "ENSG00000198793.3_M2"
chr1	bjp_exon	10590583	10592182	2	-	.	gene_id "ENSG00000198793"; transcript_id "ENSG00000198793.4_M2"
chr1	bjp_exon	10593339	10593454	2	-	.	gene_id "ENSG00000198793"; transcript_id "ENSE00003468356"
chr1	bjp_exon	10597970	10598451	2	-	.	gene_id "ENSG00000198793"; transcript_id "ENSG00000198793.5_M2"
chr1	bjp_exon	10598549	10598676	2	-	.	gene_id "ENSG00000198793"; transcript_id "ENSG00000198793.6_M2"
chr1	bjp_exon	10602940	10603029	2	+	.	gene_id "ENSG00000225602"; transcript_id "ENSE00001591967"
chr1	bjp_exon	10603461	10603518	2	+	.	gene_id "ENSG00000225602"; transcript_id "ENSE00001798340"
chr1	bjp_exon	10603685	10603703	2	-	.	gene_id "ENSG00000198793"; transcript_id "ENSG00000198793.7_M2"
chr1	bjp_exon	10603924	10604082	2	-	.	gene_id "ENSG00000198793"; transcript_id "ENSG00000198793.8_M2"
chr1	bjp_exon	10604190	10604316	2	+	.	gene_id "ENSG00000225602"; transcript_id "ENSE00001720984"
chr1	bjp_exon	10605605	10605720	2	-	.	gene_id "ENSG00000198793"; transcript_id "ENSE00001167960"
chr1	bjp_exon	10608326	10608593	2	+	.	gene_id "ENSG00000225602"; transcript_id "ENSE00001605829"
chr1	bjp_exon	10609182	10609282	2	-	.	gene_id "ENSG00000198793"; transcript_id "ENSE00001167966"
chr1	bjp_exon	10611407	10611509	2	+	.	gene_id "ENSG00000253086"; transcript_id "ENSE00002089554"
chr1	bjp_exon	10616188	10616327	2	-	.	gene_id "ENSG00000198793"; transcript_id "ENSE00001167973"
chr1	bjp_exon	10626480	10626555	2	-	.	gene_id "ENSG00000198793"; transcript_id "ENSE00001167981"
chr1	bjp_exon	10648414	10649029	2	+	.	gene_id "ENSG00000171819"; transcript_id "ENSE00001471825"
chr1	bjp_exon	10651344	10651444	2	+	.	gene_id "ENSG00000171819"; transcript_id "ENSE00001168153"
chr1	bjp_exon	10652655	10652849	2	+	.	gene_id "ENSG00000171819"; transcript_id "ENSG00000171819.1_M2"
chr1	bjp_exon	10653535	10653733	2	+	.	gene_id "ENSG00000171819"; transcript_id "ENSG00000171819.2_M2"
chr1	bjp_exon	10658336	10658481	2	-	.	gene_id "ENSG00000198793"; transcript_id "ENSE00000743767"
chr1	bjp_exon	10658619	10658781	2	-	.	gene_id "ENSG00000198793"; transcript_id "ENSE00000743769"
chr1	bjp_exon	10663643	10663785	2	-	.	gene_id "ENSG00000198793"; transcript_id "ENSE00000743771"
chr1	bjp_exon	10668417	10668563	2	-	.	gene_id "ENSG00000198793"; transcript_id "ENSE00001435329"
chr1	bjp_exon	10669918	10670010	2	-	.	gene_id "ENSG00000198793"; transcript_id "ENSE00000743775"
chr1	bjp_exon	10671416	10671578	2	-	.	gene_id "ENSG00000198793"; transcript_id "ENSE00000743777"
chr1	bjp_exon	10671906	10672018	2	-	.	gene_id "ENSG00000198793"; transcript_id "ENSE00000743779"
chr1	bjp_exon	10672509	10672676	2	-	.	gene_id "ENSG00000198793"; transcript_id "ENSE00000743781"
chr1	bjp_exon	10675259	10675345	2	-	.	gene_id "ENSG00000198793"; transcript_id "ENSE00000743783"
chr1	bjp_exon	10685424	10685530	2	+	.	gene_id "ENSG00000207451"; transcript_id "ENSE00001807916"
chr1	bjp_exon	10692881	10693010	2	-	.	gene_id "ENSG00000198793"; transcript_id "ENSE00000743788"
chr1	bjp_exon	10693256	10693390	2	-	.	gene_id "ENSG00000198793"; transcript_id "ENSE00000743790"
chr1	bjp_exon	10694393	10694485	2	-	.	gene_id "ENSG00000198793"; transcript_id "ENSE00000743792"
chr1	bjp_exon	10695352	10695441	2	-	.	gene_id "ENSG00000198793"; transcript_id "ENSE00000743794"
chr1	bjp_exon	10696096	10696218	2	-	.	gene_id "ENSG00000198793"; transcript_id "ENSE00000743796"
chr1	bjp_exon	10699790	10699995	2	-	.	gene_id "ENSG00000198793"; transcript_id "ENSE00000743799"
chr1	bjp_exon	10700350	10700565	2	-	.	gene_id "ENSG00000198793"; transcript_id "ENSE00000743801"
chr1	bjp_exon	10702246	10702490	2	-	.	gene_id "ENSG00000198793"; transcript_id "ENSE00000743803"
chr1	bjp_exon	10703491	10703619	2	-	.	gene_id "ENSG00000198793"; transcript_id "ENSE00000743805"
chr1	bjp_exon	10705043	10705229	2	-	.	gene_id "ENSG00000198793"; transcript_id "ENSE00000743807"
chr1	bjp_exon	10709553	10709661	2	-	.	gene_id "ENSG00000198793"; transcript_id "ENSE00000743810"
chr1	bjp_exon	10709747	10710022	2	-	.	gene_id "ENSG00000198793"; transcript_id "ENSE00000743812"
chr1	bjp_exon	10715740	10715874	2	-	.	gene_id "ENSG00000198793"; transcript_id "ENSE00000743813"
chr1	bjp_exon	10717891	10718091	2	-	.	gene_id "ENSG00000198793"; transcript_id "ENSE00000743814"
chr1	bjp_exon	10718830	10719062	2	-	.	gene_id "ENSG00000198793"; transcript_id "ENSE00000743815"
chr1	bjp_exon	10720372	10720480	2	-	.	gene_id "ENSG00000198793"; transcript_id "ENSE00000743816"
chr1	bjp_exon	10721135	10721310	2	-	.	gene_id "ENSG00000198793"; transcript_id "ENSE00000818899"
chr1	bjp_exon	10724345	10724407	2	-	.	gene_id "ENSG00000198793"; transcript_id "ENSE00001471842"
chr1	bjp_exon	10735196	10736050	2	+	.	gene_id "ENSG00000120942"; transcript_id "ENSG00000120942.1_M4"
chr1	bjp_exon	10740617	10740869	2	-	.	gene_id "ENSG00000238199"; transcript_id "ENSE00001708098"
chr1	bjp_exon	10741169	10741352	2	-	.	gene_id "ENSG00000238199"; transcript_id "ENSE00001706822"
chr1	bjp_exon	10747661	10750454	2	+	.	gene_id "ENSG00000120942"; transcript_id "ENSG00000120942.1_M2"
chr1	bjp_exon	10755479	10755638	2	+	.	gene_id "ENSG00000120942"; transcript_id "ENSE00001830541"
chr1	bjp_exon	10756895	10758079	2	+	.	gene_id "ENSG00000120942"; transcript_id "ENSG00000120942.1_M3"
chr1	bjp_exon	10900456	10901014	2	-	.	gene_id "ENSG00000224338"; transcript_id "ENSE00001691865"
chr1	bjp_exon	10955198	10955404	2	+	.	gene_id "ENSG00000204624"; transcript_id "ENSG00000204624.1_M2"
chr1	bjp_exon	10957268	10957970	2	+	.	gene_id "ENSG00000204624"; transcript_id "ENSE00001877929"
chr1	bjp_exon	10976723	10977821	2	+	.	gene_id "ENSG00000204624"; transcript_id "ENSE00001662541"
chr1	bjp_exon	10978394	10978613	2	+	.	gene_id "ENSG00000204624"; transcript_id "ENSE00001065699"
chr1	bjp_exon	10990120	10990256	2	+	.	gene_id "ENSG00000204624"; transcript_id "ENSE00001065701"
chr1	bjp_exon	10991103	10991237	2	+	.	gene_id "ENSG00000204624"; transcript_id "ENSE00001065687"
chr1	bjp_exon	10991735	10991895	2	+	.	gene_id "ENSG00000204624"; transcript_id "ENSE00001065705"
chr1	bjp_exon	10993197	10993336	2	+	.	gene_id "ENSG00000204624"; transcript_id "ENSE00001065707"
chr1	bjp_exon	10995090	10995238	2	+	.	gene_id "ENSG00000204624"; transcript_id "ENSE00001065688"
chr1	bjp_exon	10996422	10996583	2	+	.	gene_id "ENSG00000204624"; transcript_id "ENSE00001065703"
chr1	bjp_exon	10998237	10998350	2	+	.	gene_id "ENSG00000204624"; transcript_id "ENSE00001065702"
chr1	bjp_exon	10999471	10999607	2	+	.	gene_id "ENSG00000204624"; transcript_id "ENSE00001065698"
chr1	bjp_exon	11000954	11001138	2	+	.	gene_id "ENSG00000204624"; transcript_id "ENSE00001506261"
chr1	bjp_exon	11003895	11004025	2	+	.	gene_id "ENSG00000204624"; transcript_id "ENSE00001506260"
chr1	bjp_exon	11004126	11004298	2	+	.	gene_id "ENSG00000204624"; transcript_id "ENSE00001506259"
chr1	bjp_exon	11005246	11005372	2	+	.	gene_id "ENSG00000204624"; transcript_id "ENSE00001506258"
chr1	bjp_exon	11005904	11006049	2	+	.	gene_id "ENSG00000204624"; transcript_id "ENSE00001506257"
chr1	bjp_exon	11007469	11007628	2	+	.	gene_id "ENSG00000204624"; transcript_id "ENSE00001145702"
chr1	bjp_exon	11008182	11008341	2	+	.	gene_id "ENSG00000204624"; transcript_id "ENSE00003464077"
chr1	bjp_exon	11008816	11008929	2	+	.	gene_id "ENSG00000204624"; transcript_id "ENSE00003520399"
chr1	bjp_exon	11009283	11009449	2	+	.	gene_id "ENSG00000204624"; transcript_id "ENSE00003567733"
chr1	bjp_exon	11010129	11011390	2	+	.	gene_id "ENSG00000204624"; transcript_id "ENSG00000204624.2_M2"
chr1	bjp_exon	11083234	11083815	2	+	.	gene_id "ENSG00000235643"; transcript_id "ENSE00001740449"
chr1	bjp_exon	11085603	11085738	2	+	.	gene_id "ENSG00000235643"; transcript_id "ENSE00001631201"
chr1	bjp_exon	11086558	11087126	2	+	.	gene_id "ENSG00000235643"; transcript_id "ENSE00001748771"
chr1	bjp_exon	11122108	11122570	2	-	.	gene_id "ENSG00000116661"; transcript_id "ENSE00001817500"
chr1	bjp_exon	11122814	11122952	2	-	.	gene_id "ENSG00000116661"; transcript_id "ENSE00001042700"
chr1	bjp_exon	11123255	11123801	2	-	.	gene_id "ENSG00000116661"; transcript_id "ENSG00000116661.1_M4"
chr1	bjp_exon	11124193	11124558	2	-	.	gene_id "ENSG00000116661"; transcript_id "ENSG00000116661.2_M4"
chr1	bjp_exon	11127109	11127247	2	-	.	gene_id "ENSG00000116661"; transcript_id "ENSG00000116661.1_M2"
chr1	bjp_exon	11127749	11127915	2	-	.	gene_id "ENSG00000116661"; transcript_id "ENSE00001825606"
chr1	bjp_exon	11128037	11128095	2	-	.	gene_id "ENSG00000116661"; transcript_id "ENSE00001042704_F1"
chr1	bjp_exon	11128303	11128403	2	-	.	gene_id "ENSG00000116661"; transcript_id "ENSE00001042704_F2"
chr1	bjp_exon	11128578	11128673	2	+	.	gene_id "ENSG00000132879"; transcript_id "ENSG00000132879.1_M4"
chr1	bjp_exon	11129043	11129355	2	+	.	gene_id "ENSG00000132879"; transcript_id "ENSE00001471636_F1"
chr1	bjp_exon	11129416	11129501	2	-	.	gene_id "ENSG00000116661"; transcript_id "ENSE00001827860_F1"
chr1	bjp_exon	11129522	11129816	2	+	.	gene_id "ENSG00000132879"; transcript_id "ENSG00000132879.1_M2"
chr1	bjp_exon	11131986	11132112	2	+	.	gene_id "ENSG00000132879"; transcript_id "ENSG00000132879.2_M2"
chr1	bjp_exon	11132252	11132347	2	+	.	gene_id "ENSG00000132879"; transcript_id "ENSG00000132879.3_M2"
chr1	bjp_exon	11132455	11132590	2	+	.	gene_id "ENSG00000132879"; transcript_id "ENSG00000132879.4_M2"
chr1	bjp_exon	11134843	11137033	2	+	.	gene_id "ENSG00000132879"; transcript_id "ENSG00000132879.1_M11"
chr1	bjp_exon	11137828	11137959	2	+	.	gene_id "ENSG00000116663"; transcript_id "ENSE00001816039"
chr1	bjp_exon	11138200	11138449	2	+	.	gene_id "ENSG00000116663"; transcript_id "ENSE00001943205"
chr1	bjp_exon	11142043	11142331	2	+	.	gene_id "ENSG00000116663"; transcript_id "ENSG00000116663.1_M2"
chr1	bjp_exon	11146214	11146340	2	+	.	gene_id "ENSG00000116663"; transcript_id "ENSE00003499839"
chr1	bjp_exon	11146877	11147013	2	+	.	gene_id "ENSG00000116663"; transcript_id "ENSG00000116663.2_M2"
chr1	bjp_exon	11148225	11148360	2	+	.	gene_id "ENSG00000116663"; transcript_id "ENSE00000818923"
chr1	bjp_exon	11148567	11149306	2	+	.	gene_id "ENSG00000116663"; transcript_id "ENSG00000116663.3_M2"
chr1	bjp_exon	11149432	11149768	2	-	.	gene_id "ENSG00000116670"; transcript_id "ENSG00000116670.1_M5"
chr1	bjp_exon	11150033	11150125	2	-	.	gene_id "ENSG00000116670"; transcript_id "ENSE00000743991"
chr1	bjp_exon	11150607	11151091	2	-	.	gene_id "ENSG00000116670"; transcript_id "ENSG00000116670.2_M5"
chr1	bjp_exon	11151753	11152558	2	-	.	gene_id "ENSG00000116670"; transcript_id "ENSG00000116670.1_M4"
chr1	bjp_exon	11155272	11156354	2	-	.	gene_id "ENSG00000116670"; transcript_id "ENSG00000116670.1_M8"
chr1	bjp_exon	11156653	11156931	2	-	.	gene_id "ENSG00000116670"; transcript_id "ENSE00001248731"
chr1	bjp_exon	11166275	11166512	2	-	.	gene_id "ENSG00000116670"; transcript_id "ENSG00000116670.2_M4"
chr1	bjp_exon	11166591	11166715	2	+	.	gene_id "ENSG00000162490"; transcript_id "ENSE00001471247"
chr1	bjp_exon	11181110	11181570	2	+	.	gene_id "ENSG00000162490"; transcript_id "ENSE00001413796"
chr1	bjp_exon	11184136	11184326	2	+	.	gene_id "ENSG00000162490"; transcript_id "ENSE00001235387"
chr1	bjp_exon	11187256	11187345	2	+	.	gene_id "ENSG00000162490"; transcript_id "ENSE00001065722"
chr1	bjp_exon	11190034	11190123	2	+	.	gene_id "ENSG00000162490"; transcript_id "ENSE00001145592"
chr1	bjp_exon	11194478	11200748	2	+	.	gene_id "ENSG00000162490"; transcript_id "ENSE00001297775"
chr1	bjp_exon	11211005	11211151	2	+	.	gene_id "ENSG00000177674"; transcript_id "ENSG00000177674.1_M10"
chr1	bjp_exon	11219428	11219463	2	+	.	gene_id "ENSG00000177674"; transcript_id "ENSE00001471179"
chr1	bjp_exon	11220696	11221566	2	+	.	gene_id "ENSG00000177674"; transcript_id "ENSG00000177674.1_M8"
chr1	bjp_exon	11222330	11222435	2	+	.	gene_id "ENSG00000177674"; transcript_id "ENSG00000177674.1_M2"
chr1	bjp_exon	11223305	11223500	2	+	.	gene_id "ENSG00000177674"; transcript_id "ENSG00000177674.2_M2"
chr1	bjp_exon	11224971	11225659	2	+	.	gene_id "ENSG00000177674"; transcript_id "ENSG00000177674.1_M11"
chr1	bjp_exon	11229275	11229652	2	+	.	gene_id "ENSG00000177674"; transcript_id "ENSE00001860477"
chr1	bjp_exon	11236744	11237232	2	+	.	gene_id "ENSG00000215910"; transcript_id "ENSE00001796129"
chr1	bjp_exon	11239289	11239440	2	+	.	gene_id "ENSG00000215910"; transcript_id "ENSE00001604163"
chr1	bjp_exon	11240817	11241536	2	+	.	gene_id "ENSG00000215910"; transcript_id "ENSE00001689173"
chr1	bjp_exon	11241702	11242045	2	+	.	gene_id "ENSG00000215910"; transcript_id "ENSG00000215910.1_M2"
chr1	bjp_exon	11242181	11242224	2	+	.	gene_id "ENSG00000215910"; transcript_id "ENSE00003538594"
chr1	bjp_exon	11243037	11243279	2	+	.	gene_id "ENSG00000215910"; transcript_id "ENSG00000215910.2_M2"
chr1	bjp_exon	11243932	11244086	2	+	.	gene_id "ENSG00000215910"; transcript_id "ENSE00001908940"
chr1	bjp_exon	11246521	11246633	2	+	.	gene_id "ENSG00000215910"; transcript_id "ENSE00003461086"
chr1	bjp_exon	11247081	11247258	2	+	.	gene_id "ENSG00000215910"; transcript_id "ENSG00000215910.3_M2"
chr1	bjp_exon	11250434	11250609	2	+	.	gene_id "ENSG00000215910"; transcript_id "ENSE00003497760"
chr1	bjp_exon	11251462	11251636	2	+	.	gene_id "ENSG00000215910"; transcript_id "ENSE00003471227"
chr1	bjp_exon	11253641	11253655	2	-	.	gene_id "ENSG00000177553"; transcript_id "ENSE00001733980_F1"
chr1	bjp_exon	11253804	11253812	2	+	.	gene_id "ENSG00000215910"; transcript_id "ENSE00001296243_F1"
chr1	bjp_exon	11253922	11254076	2	+	.	gene_id "ENSG00000215910"; transcript_id "ENSG00000215910.4_M2"
chr1	bjp_exon	11254119	11254615	2	-	.	gene_id "ENSG00000177553"; transcript_id "ENSE00001639601"
chr1	bjp_exon	11257159	11257303	2	+	.	gene_id "ENSG00000215910"; transcript_id "ENSG00000215910.6_M2"
chr1	bjp_exon	11259145	11259564	2	+	.	gene_id "ENSG00000215910"; transcript_id "ENSE00001231262"
chr1	bjp_exon	11260121	11260262	2	+	.	gene_id "ENSG00000215910"; transcript_id "ENSG00000215910.7_M2"
chr1	bjp_exon	11263031	11263131	2	-	.	gene_id "ENSG00000177000"; transcript_id "ENSG00000177000.2_M3"
chr1	bjp_exon	11263362	11263634	2	-	.	gene_id "ENSG00000177000"; transcript_id "ENSG00000177000.1_M4"
chr1	bjp_exon	11263730	11264252	2	-	.	gene_id "ENSG00000177000"; transcript_id "ENSG00000177000.2_M4"
chr1	bjp_exon	11264574	11265886	2	-	.	gene_id "ENSG00000177000"; transcript_id "ENSG00000177000.3_M4"
chr1	bjp_exon	11266187	11266306	2	-	.	gene_id "ENSG00000177000"; transcript_id "ENSE00001225788"
chr1	bjp_exon	11267258	11267359	2	-	.	gene_id "ENSG00000177000"; transcript_id "ENSE00001225797"
chr1	bjp_exon	11268872	11269054	2	-	.	gene_id "ENSG00000177000"; transcript_id "ENSE00001225805"
chr1	bjp_exon	11269323	11269503	2	-	.	gene_id "ENSG00000177000"; transcript_id "ENSE00001225813"
chr1	bjp_exon	11269694	11269828	2	-	.	gene_id "ENSG00000177000"; transcript_id "ENSE00001225817"
chr1	bjp_exon	11270063	11270313	2	-	.	gene_id "ENSG00000177000"; transcript_id "ENSE00001225825"
chr1	bjp_exon	11271171	11271364	2	-	.	gene_id "ENSG00000177000"; transcript_id "ENSE00001225832"
chr1	bjp_exon	11275176	11275286	2	-	.	gene_id "ENSG00000177000"; transcript_id "ENSE00001225838"
chr1	bjp_exon	11276125	11276363	2	-	.	gene_id "ENSG00000177000"; transcript_id "ENSG00000177000.1_M2"
chr1	bjp_exon	11277840	11279493	2	-	.	gene_id "ENSG00000177000"; transcript_id "ENSG00000177000.1_M7"
chr1	bjp_exon	11279960	11280256	2	-	.	gene_id "ENSG00000177000"; transcript_id "ENSE00001670895"
chr1	bjp_exon	11280309	11281059	2	-	.	gene_id "ENSG00000177000"; transcript_id "ENSG00000177000.4_M4"
chr1	bjp_exon	11281314	11281884	2	-	.	gene_id "ENSG00000177000"; transcript_id "ENSE00001470707_F2"
chr1	bjp_exon	11282095	11282154	2	+	.	gene_id "ENSG00000011021"; transcript_id "ENSE00003561762"
chr1	bjp_exon	11290728	11290793	2	+	.	gene_id "ENSG00000011021"; transcript_id "ENSE00003546374"
chr1	bjp_exon	11291495	11291560	2	+	.	gene_id "ENSG00000011021"; transcript_id "ENSE00003515850"
chr1	bjp_exon	11294361	11294427	2	+	.	gene_id "ENSG00000011021"; transcript_id "ENSE00003546639"
chr1	bjp_exon	11295235	11295652	2	+	.	gene_id "ENSG00000011021"; transcript_id "ENSE00001718645"
chr1	bjp_exon	11297558	11297664	2	+	.	gene_id "ENSG00000011021"; transcript_id "ENSE00003535036"
chr1	bjp_exon	11298568	11298694	2	+	.	gene_id "ENSG00000011021"; transcript_id "ENSE00003548910"
chr1	bjp_exon	11299347	11299414	2	+	.	gene_id "ENSG00000011021"; transcript_id "ENSE00003542357"
chr1	bjp_exon	11301019	11301087	2	+	.	gene_id "ENSG00000011021"; transcript_id "ENSG00000011021.1_M2"
chr1	bjp_exon	11301957	11302089	2	+	.	gene_id "ENSG00000011021"; transcript_id "ENSG00000011021.2_M2"
chr1	bjp_exon	11303004	11303117	2	+	.	gene_id "ENSG00000011021"; transcript_id "ENSG00000011021.3_M2"
chr1	bjp_exon	11303356	11303522	2	+	.	gene_id "ENSG00000011021"; transcript_id "ENSE00001770331"
chr1	bjp_exon	11304092	11304218	2	+	.	gene_id "ENSG00000011021"; transcript_id "ENSG00000011021.4_M2"
chr1	bjp_exon	11304681	11305102	2	+	.	gene_id "ENSG00000011021"; transcript_id "ENSE00001909247"
chr1	bjp_exon	11308333	11308456	2	+	.	gene_id "ENSG00000011021"; transcript_id "ENSE00003567257"
chr1	bjp_exon	11308695	11308848	2	+	.	gene_id "ENSG00000011021"; transcript_id "ENSE00003468465"
chr1	bjp_exon	11309050	11309209	2	+	.	gene_id "ENSG00000011021"; transcript_id "ENSG00000011021.5_M2"
chr1	bjp_exon	11309298	11309404	2	+	.	gene_id "ENSG00000011021"; transcript_id "ENSE00003735813"
chr1	bjp_exon	11310782	11310968	2	+	.	gene_id "ENSG00000011021"; transcript_id "ENSE00003712057"
chr1	bjp_exon	11311814	11311971	2	+	.	gene_id "ENSG00000011021"; transcript_id "ENSE00003730914"
chr1	bjp_exon	11312158	11312314	2	+	.	gene_id "ENSG00000011021"; transcript_id "ENSE00003713487"
chr1	bjp_exon	11313151	11313258	2	+	.	gene_id "ENSG00000011021"; transcript_id "ENSE00003728763"
chr1	bjp_exon	11313351	11313866	2	+	.	gene_id "ENSG00000011021"; transcript_id "ENSG00000011021.6_M2"
chr1	bjp_exon	11314966	11315838	2	+	.	gene_id "ENSG00000011021"; transcript_id "ENSG00000011021.7_M2"
chr1	bjp_exon	11316030	11317968	2	+	.	gene_id "ENSG00000011021"; transcript_id "ENSG00000011021.8_M2"
chr1	bjp_exon	11318532	11318639	2	+	.	gene_id "ENSG00000242349"; transcript_id "ENSE00001619056_F1"
chr1	bjp_exon	11318813	11318901	2	+	.	gene_id "ENSG00000242349"; transcript_id "ENSG00000242349.1_M2"
chr1	bjp_exon	11320522	11320532	2	+	.	gene_id "ENSG00000242349"; transcript_id "ENSE00001592942_F2"
chr1	bjp_exon	11320591	11320838	2	-	.	gene_id "ENSG00000175206"; transcript_id "ENSG00000175206.1_M4"
chr1	bjp_exon	11322385	11322396	2	+	.	gene_id "ENSG00000242349"; transcript_id "ENSE00001671285_F2"
chr1	bjp_exon	11322619	11322914	2	+	.	gene_id "ENSG00000242349"; transcript_id "ENSE00001545266_F1"
chr1	bjp_exon	11322916	11323180	2	-	.	gene_id "ENSG00000175206"; transcript_id "ENSE00001470647"
chr1	bjp_exon	11332353	11332562	2	-	.	gene_id "ENSG00000120937"; transcript_id "ENSE00001826581"
chr1	bjp_exon	11333105	11333360	2	-	.	gene_id "ENSG00000120937"; transcript_id "ENSE00000818947"
chr1	bjp_exon	11333593	11333819	2	-	.	gene_id "ENSG00000120937"; transcript_id "ENSE00001871416"
chr1	bjp_exon	11352598	11355235	2	+	.	gene_id "ENSG00000224904"; transcript_id "ENSE00001674114"
chr1	bjp_exon	11419657	11419775	2	+	.	gene_id "ENSG00000083444"; transcript_id "ENSE00001847744"
chr1	bjp_exon	11420146	11420307	2	+	.	gene_id "ENSG00000083444"; transcript_id "ENSG00000083444.1_M4"
chr1	bjp_exon	11429906	11430046	2	+	.	gene_id "ENSG00000083444"; transcript_id "ENSE00001470373"
chr1	bjp_exon	11433361	11433452	2	+	.	gene_id "ENSG00000083444"; transcript_id "ENSE00003559269"
chr1	bjp_exon	11435152	11435285	2	+	.	gene_id "ENSG00000083444"; transcript_id "ENSE00003668724"
chr1	bjp_exon	11435736	11435899	2	+	.	gene_id "ENSG00000083444"; transcript_id "ENSE00003527107"
chr1	bjp_exon	11437995	11438107	2	+	.	gene_id "ENSG00000083444"; transcript_id "ENSG00000083444.1_M2"
chr1	bjp_exon	11439670	11440253	2	+	.	gene_id "ENSG00000083444"; transcript_id "ENSG00000083444.1_M3"
chr1	bjp_exon	11442279	11442376	2	+	.	gene_id "ENSG00000083444"; transcript_id "ENSE00003526105"
chr1	bjp_exon	11442452	11442555	2	+	.	gene_id "ENSG00000083444"; transcript_id "ENSE00001470440"
chr1	bjp_exon	11443205	11443306	2	+	.	gene_id "ENSG00000083444"; transcript_id "ENSE00003632449"
chr1	bjp_exon	11443865	11443996	2	+	.	gene_id "ENSG00000083444"; transcript_id "ENSG00000083444.2_M3"
chr1	bjp_exon	11445987	11446108	2	+	.	gene_id "ENSG00000083444"; transcript_id "ENSE00001665521"
chr1	bjp_exon	11448866	11448970	2	+	.	gene_id "ENSG00000083444"; transcript_id "ENSE00001762805"
chr1	bjp_exon	11449412	11449537	2	+	.	gene_id "ENSG00000083444"; transcript_id "ENSE00001720837"
chr1	bjp_exon	11449881	11450022	2	+	.	gene_id "ENSG00000083444"; transcript_id "ENSG00000083444.3_M3"
chr1	bjp_exon	11450717	11450830	2	+	.	gene_id "ENSG00000083444"; transcript_id "ENSE00003465125"
chr1	bjp_exon	11451489	11451652	2	+	.	gene_id "ENSG00000083444"; transcript_id "ENSG00000083444.2_M2"
chr1	bjp_exon	11452276	11452380	2	+	.	gene_id "ENSG00000083444"; transcript_id "ENSE00003464431"
chr1	bjp_exon	11456573	11456719	2	+	.	gene_id "ENSG00000083444"; transcript_id "ENSE00001675950"
chr1	bjp_exon	11457446	11458878	2	+	.	gene_id "ENSG00000083444"; transcript_id "ENSG00000083444.3_M2"
chr1	bjp_exon	11460533	11461418	2	+	.	gene_id "ENSG00000083444"; transcript_id "ENSG00000083444.4_M3"
chr1	bjp_exon	11466066	11466354	2	+	.	gene_id "ENSG00000116688"; transcript_id "ENSG00000116688.1_M5"
chr1	bjp_exon	11467715	11467758	2	+	.	gene_id "ENSG00000116688"; transcript_id "ENSE00001837547"
chr1	bjp_exon	11467877	11468021	2	+	.	gene_id "ENSG00000116688"; transcript_id "ENSG00000116688.1_M2"
chr1	bjp_exon	11468431	11468498	2	+	.	gene_id "ENSG00000116688"; transcript_id "ENSE00001622374"
chr1	bjp_exon	11475067	11475245	2	+	.	gene_id "ENSG00000116688"; transcript_id "ENSG00000116688.2_M2"
chr1	bjp_exon	11477855	11478039	2	+	.	gene_id "ENSG00000116688"; transcript_id "ENSE00001916243"
chr1	bjp_exon	11478131	11478266	2	+	.	gene_id "ENSG00000116688"; transcript_id "ENSG00000116688.1_M3"
chr1	bjp_exon	11481823	11481985	2	+	.	gene_id "ENSG00000116688"; transcript_id "ENSE00001770250"
chr1	bjp_exon	11482963	11483087	2	+	.	gene_id "ENSG00000116688"; transcript_id "ENSE00001665725"
chr1	bjp_exon	11484435	11484543	2	+	.	gene_id "ENSG00000116688"; transcript_id "ENSE00001719147"
chr1	bjp_exon	11484653	11484760	2	+	.	gene_id "ENSG00000116688"; transcript_id "ENSE00001698937"
chr1	bjp_exon	11487070	11487223	2	+	.	gene_id "ENSG00000116688"; transcript_id "ENSE00001684279"
chr1	bjp_exon	11487438	11487505	2	+	.	gene_id "ENSG00000116688"; transcript_id "ENSE00001674753"
chr1	bjp_exon	11487651	11487772	2	+	.	gene_id "ENSG00000116688"; transcript_id "ENSE00001777072"
chr1	bjp_exon	11489653	11489779	2	+	.	gene_id "ENSG00000116688"; transcript_id "ENSE00001785362"
chr1	bjp_exon	11490170	11490274	2	+	.	gene_id "ENSG00000116688"; transcript_id "ENSE00001618211"
chr1	bjp_exon	11490486	11490588	2	+	.	gene_id "ENSG00000116688"; transcript_id "ENSE00001654095"
chr1	bjp_exon	11491372	11491592	2	+	.	gene_id "ENSG00000116688"; transcript_id "ENSE00001771463"
chr1	bjp_exon	11492199	11492354	2	+	.	gene_id "ENSG00000116688"; transcript_id "ENSE00001702003"
chr1	bjp_exon	11492714	11492910	2	+	.	gene_id "ENSG00000116688"; transcript_id "ENSE00001684472"
chr1	bjp_exon	11495367	11495501	2	+	.	gene_id "ENSG00000116688"; transcript_id "ENSE00001785284"
chr1	bjp_exon	11497272	11499290	2	+	.	gene_id "ENSG00000116688"; transcript_id "ENSG00000116688.3_M2"
chr1	bjp_exon	11503045	11503137	2	-	.	gene_id "ENSG00000270914"; transcript_id "ENSE00003637267"
chr1	bjp_exon	11507504	11507699	2	+	.	gene_id "ENSG00000116691"; transcript_id "ENSE00000818973"
chr1	bjp_exon	11507954	11508301	2	+	.	gene_id "ENSG00000116691"; transcript_id "ENSG00000116691.1_M2"
chr1	bjp_exon	11508692	11508776	2	+	.	gene_id "ENSG00000116691"; transcript_id "ENSG00000116691.2_M2"
chr1	bjp_exon	11509882	11509994	2	-	.	gene_id "ENSG00000202461"; transcript_id "ENSE00001440354"
chr1	bjp_exon	11514581	11515001	2	+	.	gene_id "ENSG00000116691"; transcript_id "ENSG00000116691.1_M3"
chr1	bjp_exon	11515018	11515082	2	+	.	gene_id "ENSG00000276869"; transcript_id "ENSE00003748620"
chr1	bjp_exon	11515083	11515979	2	+	.	gene_id "ENSG00000116691"; transcript_id "ENSG00000116691.1_M7"
chr1	bjp_exon	11516978	11517254	2	+	.	gene_id "ENSG00000116691"; transcript_id "ENSG00000116691.3_M2"
chr1	bjp_exon	11517392	11517899	2	+	.	gene_id "ENSG00000116691"; transcript_id "ENSG00000116691.1_M5"
chr1	bjp_exon	11522562	11522836	2	-	.	gene_id "ENSG00000243539"; transcript_id "ENSE00001919948"
chr1	bjp_exon	11549522	11549806	2	+	.	gene_id "ENSG00000120949"; transcript_id "ENSG00000120949.1_M2"
chr1	bjp_exon	11563976	11564079	2	-	.	gene_id "ENSG00000201135"; transcript_id "ENSE00001807305"
chr1	bjp_exon	11570520	11570607	2	+	.	gene_id "ENSG00000120949"; transcript_id "ENSE00001690860"
chr1	bjp_exon	11583164	11583280	2	+	.	gene_id "ENSG00000120949"; transcript_id "ENSE00003554693"
chr1	bjp_exon	11590446	11590598	2	+	.	gene_id "ENSG00000120949"; transcript_id "ENSE00003467814"
chr1	bjp_exon	11595635	11595725	2	+	.	gene_id "ENSG00000120949"; transcript_id "ENSE00003545886"
chr1	bjp_exon	11596110	11596273	2	+	.	gene_id "ENSG00000120949"; transcript_id "ENSE00003563250"
chr1	bjp_exon	11597968	11598084	2	+	.	gene_id "ENSG00000120949"; transcript_id "ENSE00003502329"
chr1	bjp_exon	11601632	11601784	2	+	.	gene_id "ENSG00000120949"; transcript_id "ENSE00003482565"
chr1	bjp_exon	11608314	11608407	2	+	.	gene_id "ENSG00000120949"; transcript_id "ENSE00003471037"
chr1	bjp_exon	11608745	11608857	2	+	.	gene_id "ENSG00000120949"; transcript_id "ENSE00003466922"
chr1	bjp_exon	11610919	11611072	2	+	.	gene_id "ENSG00000120949"; transcript_id "ENSG00000120949.1_M3"
chr1	bjp_exon	11611203	11611256	2	+	.	gene_id "ENSG00000120949"; transcript_id "ENSE00003564987"
chr1	bjp_exon	11620619	11620644	2	+	.	gene_id "ENSG00000120949"; transcript_id "ENSE00003464618"
chr1	bjp_exon	11623250	11623457	2	+	.	gene_id "ENSG00000120949"; transcript_id "ENSG00000120949.2_M2"
chr1	bjp_exon	11627305	11629227	2	+	.	gene_id "ENSG00000120949"; transcript_id "ENSG00000120949.2_M3"
chr1	bjp_exon	11653878	11653936	2	+	.	gene_id "ENSG00000283789"; transcript_id "ENSE00003729924_F1"
chr1	bjp_exon	11653974	11654104	2	+	.	gene_id "ENSG00000028137"; transcript_id "ENSE00003528441_F1"
chr1	bjp_exon	11677704	11677832	2	+	.	gene_id "ENSG00000028137"; transcript_id "ENSE00003482442"
chr1	bjp_exon	11678441	11678501	2	+	.	gene_id "ENSG00000263676"; transcript_id "ENSE00002705738"
chr1	bjp_exon	11678502	11678651	2	+	.	gene_id "ENSG00000028137"; transcript_id "ENSG00000028137.1_M2"
chr1	bjp_exon	11679087	11679263	2	+	.	gene_id "ENSG00000028137"; transcript_id "ENSG00000028137.1_M3"
chr1	bjp_exon	11679597	11679832	2	+	.	gene_id "ENSG00000028137"; transcript_id "ENSG00000028137.2_M2"
chr1	bjp_exon	11680676	11680753	2	+	.	gene_id "ENSG00000028137"; transcript_id "ENSE00003464548"
chr1	bjp_exon	11681317	11681351	2	+	.	gene_id "ENSG00000028137"; transcript_id "ENSE00003623037"
chr1	bjp_exon	11688695	11688899	2	+	.	gene_id "ENSG00000028137"; transcript_id "ENSE00003551836"
chr1	bjp_exon	11693464	11695942	2	+	.	gene_id "ENSG00000028137"; transcript_id "ENSE00003591048"
chr1	bjp_exon	11707515	11707830	2	-	.	gene_id "ENSG00000225196"; transcript_id "ENSE00001654445"
chr1	bjp_exon	11707869	11707992	2	-	.	gene_id "ENSG00000252969"; transcript_id "ENSE00002089437"
chr1	bjp_exon	11716781	11716834	2	+	.	gene_id "ENSG00000048707"; transcript_id "ENSE00003721116"
chr1	bjp_exon	11720888	11721060	2	+	.	gene_id "ENSG00000048707"; transcript_id "ENSE00003750645"
chr1	bjp_exon	11729222	11729299	2	+	.	gene_id "ENSG00000048707"; transcript_id "ENSE00003719605"
chr1	bjp_exon	11730939	11731129	2	+	.	gene_id "ENSG00000048707"; transcript_id "ENSG00000048707.1_M2"
chr1	bjp_exon	11731230	11731310	2	+	.	gene_id "ENSG00000048707"; transcript_id "ENSE00003463700"
chr1	bjp_exon	11735912	11736292	2	+	.	gene_id "ENSG00000048707"; transcript_id "ENSG00000048707.2_M2"
chr1	bjp_exon	11740166	11740270	2	+	.	gene_id "ENSG00000048707"; transcript_id "ENSG00000048707.3_M2"
chr1	bjp_exon	11742701	11742928	2	+	.	gene_id "ENSG00000048707"; transcript_id "ENSG00000048707.4_M2"
chr1	bjp_exon	11743410	11743510	2	+	.	gene_id "ENSG00000048707"; transcript_id "ENSE00003546932"
chr1	bjp_exon	11744359	11744527	2	+	.	gene_id "ENSG00000048707"; transcript_id "ENSG00000048707.5_M2"
chr1	bjp_exon	11747115	11747216	2	+	.	gene_id "ENSG00000048707"; transcript_id "ENSE00003723441"
chr1	bjp_exon	11747370	11747571	2	+	.	gene_id "ENSG00000048707"; transcript_id "ENSE00003745718"
chr1	bjp_exon	11748321	11748500	2	+	.	gene_id "ENSG00000048707"; transcript_id "ENSE00003740245"
chr1	bjp_exon	11753301	11753431	2	+	.	gene_id "ENSG00000048707"; transcript_id "ENSE00003717994"
chr1	bjp_exon	11754266	11754341	2	+	.	gene_id "ENSG00000048707"; transcript_id "ENSE00003743305"
chr1	bjp_exon	11755123	11755293	2	+	.	gene_id "ENSG00000048707"; transcript_id "ENSE00003747079"
chr1	bjp_exon	11757411	11757541	2	+	.	gene_id "ENSG00000048707"; transcript_id "ENSE00003740589"
chr1	bjp_exon	11759403	11759535	2	+	.	gene_id "ENSG00000048707"; transcript_id "ENSE00003733997"
chr1	bjp_exon	11762207	11764420	2	+	.	gene_id "ENSG00000048707"; transcript_id "ENSG00000048707.6_M2"
chr1	bjp_exon	11765873	11766024	2	+	.	gene_id "ENSG00000048707"; transcript_id "ENSE00000747906"
chr1	bjp_exon	11769081	11770112	2	+	.	gene_id "ENSG00000048707"; transcript_id "ENSE00000747987"
chr1	bjp_exon	11774486	11774576	2	+	.	gene_id "ENSG00000048707"; transcript_id "ENSE00000748102"
chr1	bjp_exon	11777256	11777382	2	+	.	gene_id "ENSG00000048707"; transcript_id "ENSE00000748163"
chr1	bjp_exon	11779804	11779984	2	+	.	gene_id "ENSG00000048707"; transcript_id "ENSE00000748232"
chr1	bjp_exon	11785485	11785667	2	+	.	gene_id "ENSG00000048707"; transcript_id "ENSG00000048707.7_M2"
chr1	bjp_exon	11790798	11791020	2	+	.	gene_id "ENSG00000048707"; transcript_id "ENSE00003631914"
chr1	bjp_exon	11794709	11794919	2	+	.	gene_id "ENSG00000048707"; transcript_id "ENSE00003581304"
chr1	bjp_exon	11797745	11797916	2	+	.	gene_id "ENSG00000048707"; transcript_id "ENSG00000048707.8_M2"
chr1	bjp_exon	11798104	11798216	2	+	.	gene_id "ENSG00000048707"; transcript_id "ENSE00003540046"
chr1	bjp_exon	11800405	11800617	2	+	.	gene_id "ENSG00000048707"; transcript_id "ENSE00003502548"
chr1	bjp_exon	11804364	11804629	2	+	.	gene_id "ENSG00000048707"; transcript_id "ENSE00003589050"
chr1	bjp_exon	11805787	11805920	2	+	.	gene_id "ENSG00000048707"; transcript_id "ENSE00003543983"
chr1	bjp_exon	11808098	11808253	2	+	.	gene_id "ENSG00000048707"; transcript_id "ENSE00003462200"
chr1	bjp_exon	11808824	11809034	2	+	.	gene_id "ENSG00000048707"; transcript_id "ENSE00003508246"
chr1	bjp_exon	11809993	11810067	2	+	.	gene_id "ENSG00000048707"; transcript_id "ENSE00003492690"
chr1	bjp_exon	11814179	11814385	2	+	.	gene_id "ENSG00000048707"; transcript_id "ENSE00003602859"
chr1	bjp_exon	11816376	11816465	2	+	.	gene_id "ENSG00000048707"; transcript_id "ENSE00003518656"
chr1	bjp_exon	11819788	11819928	2	+	.	gene_id "ENSG00000048707"; transcript_id "ENSE00003596742"
chr1	bjp_exon	11822266	11824549	2	+	.	gene_id "ENSG00000048707"; transcript_id "ENSG00000048707.9_M2"
chr1	bjp_exon	11824790	11824864	2	+	.	gene_id "ENSG00000048707"; transcript_id "ENSE00001408105"
chr1	bjp_exon	11828334	11828439	2	+	.	gene_id "ENSG00000048707"; transcript_id "ENSG00000048707.10_M2"
chr1	bjp_exon	11829451	11829603	2	+	.	gene_id "ENSG00000048707"; transcript_id "ENSE00003551655"
chr1	bjp_exon	11831439	11831584	2	+	.	gene_id "ENSG00000048707"; transcript_id "ENSE00001822340"
chr1	bjp_exon	11831948	11832083	2	+	.	gene_id "ENSG00000048707"; transcript_id "ENSE00003555724"
chr1	bjp_exon	11833152	11833199	2	+	.	gene_id "ENSG00000048707"; transcript_id "ENSE00003481378"
chr1	bjp_exon	11835380	11835931	2	+	.	gene_id "ENSG00000048707"; transcript_id "ENSG00000048707.1_M4"
chr1	bjp_exon	11840506	11840753	2	+	.	gene_id "ENSG00000048707"; transcript_id "ENSE00003506338"
chr1	bjp_exon	11842436	11842627	2	+	.	gene_id "ENSG00000048707"; transcript_id "ENSE00003497139"
chr1	bjp_exon	11842935	11843061	2	+	.	gene_id "ENSG00000048707"; transcript_id "ENSE00003562688"
chr1	bjp_exon	11844998	11845140	2	+	.	gene_id "ENSG00000048707"; transcript_id "ENSE00003509538"
chr1	bjp_exon	11848925	11849055	2	+	.	gene_id "ENSG00000048707"; transcript_id "ENSE00003590424"
chr1	bjp_exon	11849270	11849445	2	+	.	gene_id "ENSG00000048707"; transcript_id "ENSE00003581904"
chr1	bjp_exon	11853853	11853884	2	+	.	gene_id "ENSG00000048707"; transcript_id "ENSE00003746540"
chr1	bjp_exon	11854651	11854774	2	+	.	gene_id "ENSG00000048707"; transcript_id "ENSE00003520834"
chr1	bjp_exon	11855638	11855873	2	+	.	gene_id "ENSG00000048707"; transcript_id "ENSE00003553180"
chr1	bjp_exon	11859908	11860016	2	+	.	gene_id "ENSG00000048707"; transcript_id "ENSG00000048707.11_M2"
chr1	bjp_exon	11864592	11864755	2	+	.	gene_id "ENSG00000048707"; transcript_id "ENSE00003591497"
chr1	bjp_exon	11865651	11865759	2	+	.	gene_id "ENSG00000048707"; transcript_id "ENSE00003471275"
chr1	bjp_exon	11869060	11869239	2	+	.	gene_id "ENSG00000048707"; transcript_id "ENSE00003531665"
chr1	bjp_exon	11871348	11871461	2	+	.	gene_id "ENSG00000048707"; transcript_id "ENSE00003516444"
chr1	bjp_exon	11872273	11872422	2	+	.	gene_id "ENSG00000048707"; transcript_id "ENSE00003641243"
chr1	bjp_exon	11886163	11886312	2	+	.	gene_id "ENSG00000048707"; transcript_id "ENSG00000048707.12_M2"
chr1	bjp_exon	11887587	11887683	2	+	.	gene_id "ENSG00000048707"; transcript_id "ENSE00003622826"
chr1	bjp_exon	11888547	11888681	2	+	.	gene_id "ENSG00000048707"; transcript_id "ENSE00001899958"
chr1	bjp_exon	11889804	11889952	2	+	.	gene_id "ENSG00000048707"; transcript_id "ENSG00000048707.13_M2"
chr1	bjp_exon	11893234	11893310	2	+	.	gene_id "ENSG00000048707"; transcript_id "ENSE00001894560"
chr1	bjp_exon	11895817	11895873	2	+	.	gene_id "ENSG00000048707"; transcript_id "ENSE00001883850"
chr1	bjp_exon	11901076	11901210	2	+	.	gene_id "ENSG00000048707"; transcript_id "ENSE00003596772"
chr1	bjp_exon	11905027	11905194	2	+	.	gene_id "ENSG00000048707"; transcript_id "ENSE00003542243"
chr1	bjp_exon	11944422	11944554	2	+	.	gene_id "ENSG00000048707"; transcript_id "ENSG00000048707.14_M2"
chr1	bjp_exon	11948608	11948803	2	+	.	gene_id "ENSG00000048707"; transcript_id "ENSG00000048707.15_M2"
chr1	bjp_exon	11953331	11953640	2	+	.	gene_id "ENSG00000048707"; transcript_id "ENSE00003730370"
chr1	bjp_exon	11985657	11986062	2	+	.	gene_id "ENSG00000048707"; transcript_id "ENSG00000048707.16_M2"
chr1	bjp_exon	11995298	11995538	2	+	.	gene_id "ENSG00000048707"; transcript_id "ENSG00000048707.17_M2"
chr1	bjp_exon	11997337	12000468	2	+	.	gene_id "ENSG00000048707"; transcript_id "ENSG00000048707.18_M2"
chr1	bjp_exon	12016138	12016211	2	+	.	gene_id "ENSG00000229484"; transcript_id "ENSE00001780639"
chr1	bjp_exon	12016471	12016839	2	+	.	gene_id "ENSG00000229484"; transcript_id "ENSE00001764493"
chr1	bjp_exon	12057049	12057563	2	-	.	gene_id "ENSG00000162496"; transcript_id "ENSG00000162496.1_M2"
chr1	bjp_exon	12059096	12059196	2	-	.	gene_id "ENSG00000221340"; transcript_id "ENSE00001565048"
chr1	bjp_exon	12061857	12061982	2	-	.	gene_id "ENSG00000162496"; transcript_id "ENSE00003584135"
chr1	bjp_exon	12067856	12068094	2	-	.	gene_id "ENSG00000162496"; transcript_id "ENSE00003791105"
chr1	bjp_exon	12068095	12068161	2	-	.	gene_id "ENSG00000276830"; transcript_id "ENSE00003726375"
chr1	bjp_exon	12068431	12068550	2	-	.	gene_id "ENSG00000162496"; transcript_id "ENSE00001065784"
chr1	bjp_exon	12068906	12069804	2	-	.	gene_id "ENSG00000162496"; transcript_id "ENSG00000162496.2_M2"
chr1	bjp_exon	12085535	12085857	2	-	.	gene_id "ENSG00000162496"; transcript_id "ENSE00001677775"
chr1	bjp_exon	12106154	12106389	2	-	.	gene_id "ENSG00000162496"; transcript_id "ENSG00000162496.3_M2"
chr1	bjp_exon	12106749	12107318	2	-	.	gene_id "ENSG00000162496"; transcript_id "ENSE00003733466"
chr1	bjp_exon	12108479	12108823	2	-	.	gene_id "ENSG00000272482"; transcript_id "ENSE00003701148"
chr1	bjp_exon	12135046	12135213	2	+	.	gene_id "ENSG00000204518"; transcript_id "ENSE00001469777"
chr1	bjp_exon	12141359	12141575	2	+	.	gene_id "ENSG00000204518"; transcript_id "ENSE00001387205"
chr1	bjp_exon	12151947	12152010	2	+	.	gene_id "ENSG00000204518"; transcript_id "ENSE00001375909"
chr1	bjp_exon	12156120	12157245	2	+	.	gene_id "ENSG00000204518"; transcript_id "ENSE00001368020"
chr1	bjp_exon	12183073	12183184	2	+	.	gene_id "ENSG00000226166"; transcript_id "ENSE00001677863"
chr1	bjp_exon	12206260	12206488	2	+	.	gene_id "ENSG00000188984"; transcript_id "ENSG00000188984.1_M2"
chr1	bjp_exon	12211016	12211079	2	+	.	gene_id "ENSG00000188984"; transcript_id "ENSE00001469762"
chr1	bjp_exon	12215350	12218882	2	+	.	gene_id "ENSG00000188984"; transcript_id "ENSG00000188984.2_M2"
chr1	bjp_exon	12236312	12236637	2	+	.	gene_id "ENSG00000157330"; transcript_id "ENSG00000157330.1_M3"
chr1	bjp_exon	12245932	12246045	2	+	.	gene_id "ENSG00000157330"; transcript_id "ENSE00003730982"
chr1	bjp_exon	12249544	12249721	2	+	.	gene_id "ENSG00000157330"; transcript_id "ENSE00001065752"
chr1	bjp_exon	12264844	12265157	2	+	.	gene_id "ENSG00000116726"; transcript_id "ENSE00001469725"
chr1	bjp_exon	12265546	12266121	2	+	.	gene_id "ENSG00000116726"; transcript_id "ENSE00001726997"
chr1	bjp_exon	12576541	12577663	2	-	.	gene_id "ENSG00000162494"; transcript_id "ENSE00001917748"
chr1	bjp_exon	12614574	12614830	2	-	.	gene_id "ENSG00000162494"; transcript_id "ENSE00001065769_F1"
chr1	bjp_exon	12614953	12615659	2	-	.	gene_id "ENSG00000162494"; transcript_id "ENSE00001065769_F2"
chr1	bjp_exon	12615902	12616155	2	+	.	gene_id "ENSG00000259961"; transcript_id "ENSE00002584545"
chr1	bjp_exon	12617776	12617876	2	+	.	gene_id "ENSG00000259961"; transcript_id "ENSE00002594351"
chr1	bjp_exon	12687374	12688097	2	+	.	gene_id "ENSG00000162493"; transcript_id "ENSG00000162493.1_M7"
chr1	bjp_exon	12688176	12688250	2	+	.	gene_id "ENSG00000162493"; transcript_id "ENSG00000162493.1_M2"
chr1	bjp_exon	12689370	12689548	2	+	.	gene_id "ENSG00000162493"; transcript_id "ENSG00000162493.1_M3"
chr1	bjp_exon	12699731	12699888	2	+	.	gene_id "ENSG00000162493"; transcript_id "ENSE00003514902"
chr1	bjp_exon	12710905	12711038	2	+	.	gene_id "ENSG00000162493"; transcript_id "ENSG00000162493.2_M2"
chr1	bjp_exon	12714115	12714244	2	+	.	gene_id "ENSG00000162493"; transcript_id "ENSE00001065761"
chr1	bjp_exon	12717409	12717447	2	+	.	gene_id "ENSG00000162493"; transcript_id "ENSE00003675603"
chr1	bjp_exon	12718021	12718235	2	+	.	gene_id "ENSG00000162493"; transcript_id "ENSG00000162493.2_M3"
chr1	bjp_exon	12719623	12721680	2	+	.	gene_id "ENSG00000162493"; transcript_id "ENSG00000162493.1_M8"
chr1	bjp_exon	12726908	12727008	2	-	.	gene_id "ENSG00000222952"; transcript_id "ENSE00001590838"
chr1	bjp_exon	12761051	12761095	2	-	.	gene_id "ENSG00000237445"; transcript_id "ENSE00001790874"
chr1	bjp_exon	12796777	12796905	2	-	.	gene_id "ENSG00000253085"; transcript_id "ENSE00002089553"
chr1	bjp_exon	12800655	12800757	2	+	.	gene_id "ENSG00000116731"; transcript_id "ENSG00000116731.1_M2"
chr1	bjp_exon	12805322	12806112	2	+	.	gene_id "ENSG00000116731"; transcript_id "ENSE00001357845"
chr1	bjp_exon	12816012	12816085	2	+	.	gene_id "ENSG00000116731"; transcript_id "ENSE00002300421"
chr1	bjp_exon	12831472	12831589	2	+	.	gene_id "ENSG00000116731"; transcript_id "ENSG00000116731.2_M2"
chr1	bjp_exon	12833262	12833365	2	+	.	gene_id "ENSG00000116731"; transcript_id "ENSG00000116731.3_M2"
chr1	bjp_exon	12839230	12839420	2	+	.	gene_id "ENSG00000116731"; transcript_id "ENSG00000116731.4_M2"
chr1	bjp_exon	12842522	12842674	2	+	.	gene_id "ENSG00000116731"; transcript_id "ENSE00003464475"
chr1	bjp_exon	12849894	12850020	2	+	.	gene_id "ENSG00000116731"; transcript_id "ENSG00000116731.1_M7"
chr1	bjp_exon	12869603	12869738	2	+	.	gene_id "ENSG00000116731"; transcript_id "ENSG00000116731.5_M2"
chr1	bjp_exon	12872313	12872802	2	+	.	gene_id "ENSG00000116731"; transcript_id "ENSE00001910613"
chr1	bjp_exon	12873673	12874271	2	+	.	gene_id "ENSG00000116731"; transcript_id "ENSG00000116731.1_M3"
chr1	bjp_exon	12879043	12883459	2	+	.	gene_id "ENSG00000116731"; transcript_id "ENSG00000116731.2_M3"
chr1	bjp_exon	12887138	12888700	2	+	.	gene_id "ENSG00000116731"; transcript_id "ENSG00000116731.1_M4"
chr1	bjp_exon	12917007	12917150	2	+	.	gene_id "ENSG00000116731"; transcript_id "ENSE00003545519"
chr1	bjp_exon	12923731	12925646	2	+	.	gene_id "ENSG00000116731"; transcript_id "ENSG00000116731.2_M4"
chr1	bjp_exon	12991256	12992211	2	+	.	gene_id "ENSG00000189337"; transcript_id "ENSE00003793480"
chr1	bjp_exon	13231211	13231313	2	-	.	gene_id "ENSG00000252151"; transcript_id "ENSE00002088619"
chr1	bjp_exon	13287380	13287537	2	+	.	gene_id "ENSG00000189337"; transcript_id "ENSE00003793830"
chr1	bjp_exon	13328883	13329099	2	-	.	gene_id "ENSG00000231606"; transcript_id "ENSE00001604030"
chr1	bjp_exon	13330046	13330110	2	-	.	gene_id "ENSG00000231606"; transcript_id "ENSE00001738163"
chr1	bjp_exon	13410870	13410943	2	+	.	gene_id "ENSG00000189337"; transcript_id "ENSE00003793246"
chr1	bjp_exon	13455283	13455706	2	-	.	gene_id "ENSG00000234593"; transcript_id "ENSE00001795958"
chr1	bjp_exon	13457193	13457349	2	-	.	gene_id "ENSG00000234593"; transcript_id "ENSE00001701137"
chr1	bjp_exon	13497030	13497095	2	-	.	gene_id "ENSG00000234593"; transcript_id "ENSE00003785808"
chr1	bjp_exon	13497803	13497919	2	-	.	gene_id "ENSG00000234593"; transcript_id "ENSE00003789086"
chr1	bjp_exon	13717581	13718099	2	+	.	gene_id "ENSG00000189337"; transcript_id "ENSG00000189337.1_M3"
chr1	bjp_exon	13811250	13811528	2	-	.	gene_id "ENSG00000235829"; transcript_id "ENSE00001782813"
chr1	bjp_exon	13811688	13811734	2	-	.	gene_id "ENSG00000235829"; transcript_id "ENSE00001659014"
chr1	bjp_exon	14059008	14059252	2	+	.	gene_id "ENSG00000189337"; transcript_id "ENSE00001544753"
chr1	bjp_exon	14075047	14075301	2	+	.	gene_id "ENSG00000189337"; transcript_id "ENSE00001544751"
chr1	bjp_exon	14089836	14090027	2	+	.	gene_id "ENSG00000189337"; transcript_id "ENSE00003462389"
chr1	bjp_exon	14163857	14163993	2	+	.	gene_id "ENSG00000189337"; transcript_id "ENSE00003524284"
chr1	bjp_exon	14172892	14173062	2	+	.	gene_id "ENSG00000189337"; transcript_id "ENSE00003671909"
chr1	bjp_exon	14184755	14184944	2	+	.	gene_id "ENSG00000189337"; transcript_id "ENSG00000189337.1_M2"
chr1	bjp_exon	14188938	14192385	2	+	.	gene_id "ENSG00000189337"; transcript_id "ENSG00000189337.2_M3"
chr1	bjp_exon	14194363	14196894	2	+	.	gene_id "ENSG00000189337"; transcript_id "ENSG00000189337.1_M5"
chr1	bjp_exon	14222929	14223134	2	+	.	gene_id "ENSG00000189337"; transcript_id "ENSE00001666438"
chr1	bjp_exon	14223563	14223681	2	+	.	gene_id "ENSG00000189337"; transcript_id "ENSE00001720677"
chr1	bjp_exon	14230307	14230538	2	+	.	gene_id "ENSG00000189337"; transcript_id "ENSE00001766628"
chr1	bjp_exon	14232129	14232230	2	+	.	gene_id "ENSG00000189337"; transcript_id "ENSE00003153069"
chr1	bjp_exon	14232793	14232959	2	+	.	gene_id "ENSG00000189337"; transcript_id "ENSE00003182157"
chr1	bjp_exon	14240661	14241268	2	-	.	gene_id "ENSG00000175147"; transcript_id "ENSE00001361043_F1"
chr1	bjp_exon	14241384	14243299	2	-	.	gene_id "ENSG00000175147"; transcript_id "ENSE00001361043_F2"
chr1	bjp_exon	14246634	14246869	2	+	.	gene_id "ENSG00000189337"; transcript_id "ENSE00001547274_F1"
chr1	bjp_exon	14247153	14247730	2	-	.	gene_id "ENSG00000175147"; transcript_id "ENSE00001790059"
chr1	bjp_exon	14249416	14249535	2	-	.	gene_id "ENSG00000175147"; transcript_id "ENSE00001361051"
chr1	bjp_exon	14249810	14249897	2	-	.	gene_id "ENSG00000175147"; transcript_id "ENSE00001610917"
chr1	bjp_exon	14253057	14253202	2	-	.	gene_id "ENSG00000175147"; transcript_id "ENSE00001625985"
chr1	bjp_exon	14278402	14278575	2	-	.	gene_id "ENSG00000175147"; transcript_id "ENSG00000175147.1_M2"
chr1	bjp_exon	14278643	14278895	2	+	.	gene_id "ENSG00000171729"; transcript_id "ENSG00000171729.1_M3"
chr1	bjp_exon	14279839	14280060	2	+	.	gene_id "ENSG00000171729"; transcript_id "ENSG00000171729.2_M3"
chr1	bjp_exon	14290460	14290577	2	-	.	gene_id "ENSG00000204464"; transcript_id "ENSE00001795642"
chr1	bjp_exon	14294578	14294881	2	-	.	gene_id "ENSG00000204464"; transcript_id "ENSE00003758055"
chr1	bjp_exon	14357591	14357665	2	+	.	gene_id "ENSG00000171729"; transcript_id "ENSE00001469132"
chr1	bjp_exon	14362037	14362573	2	+	.	gene_id "ENSG00000171729"; transcript_id "ENSE00001145041"
chr1	bjp_exon	14366445	14367588	2	+	.	gene_id "ENSG00000171729"; transcript_id "ENSG00000171729.1_M6"
chr1	bjp_exon	14373833	14374717	2	+	.	gene_id "ENSG00000278480"; transcript_id "ENSE00003752664"
chr1	bjp_exon	14374929	14375023	2	+	.	gene_id "ENSG00000278480"; transcript_id "ENSE00003716206"
chr1	bjp_exon	14394709	14394832	2	+	.	gene_id "ENSG00000142621"; transcript_id "ENSG00000142621.1_M2"
chr1	bjp_exon	14399188	14399294	2	+	.	gene_id "ENSG00000142621"; transcript_id "ENSG00000142621.2_M2"
chr1	bjp_exon	14419831	14420037	2	+	.	gene_id "ENSG00000142621"; transcript_id "ENSE00001769396"
chr1	bjp_exon	14434536	14434648	2	+	.	gene_id "ENSG00000142621"; transcript_id "ENSE00001830508"
chr1	bjp_exon	14436895	14437162	2	+	.	gene_id "ENSG00000142621"; transcript_id "ENSG00000142621.3_M2"
chr1	bjp_exon	14444187	14444296	2	+	.	gene_id "ENSG00000142621"; transcript_id "ENSG00000142621.4_M2"
chr1	bjp_exon	14448692	14448928	2	+	.	gene_id "ENSG00000142621"; transcript_id "ENSE00001663227"
chr1	bjp_exon	14456100	14456223	2	+	.	gene_id "ENSG00000142621"; transcript_id "ENSE00003476428"
chr1	bjp_exon	14459604	14459686	2	+	.	gene_id "ENSG00000142621"; transcript_id "ENSE00001822642"
chr1	bjp_exon	14460556	14460686	2	+	.	gene_id "ENSG00000142621"; transcript_id "ENSE00003558485"
chr1	bjp_exon	14461912	14462058	2	+	.	gene_id "ENSG00000142621"; transcript_id "ENSE00001907892"
chr1	bjp_exon	14464912	14465001	2	+	.	gene_id "ENSG00000142621"; transcript_id "ENSE00003538463"
chr1	bjp_exon	14466360	14466464	2	+	.	gene_id "ENSG00000142621"; transcript_id "ENSE00003558896"
chr1	bjp_exon	14472983	14475213	2	+	.	gene_id "ENSG00000142621"; transcript_id "ENSG00000142621.5_M2"
chr1	bjp_exon	14475677	14476798	2	-	.	gene_id "ENSG00000233485"; transcript_id "ENSE00001753630_F1"
chr1	bjp_exon	14478206	14478582	2	+	.	gene_id "ENSG00000142621"; transcript_id "ENSG00000142621.1_M3"
chr1	bjp_exon	14482675	14483210	2	-	.	gene_id "ENSG00000236045"; transcript_id "ENSE00001744914"
chr1	bjp_exon	14483783	14483975	2	-	.	gene_id "ENSG00000236045"; transcript_id "ENSE00001646525"
chr1	bjp_exon	14487960	14488030	2	+	.	gene_id "ENSG00000142621"; transcript_id "ENSE00001673706"
chr1	bjp_exon	14490227	14490384	2	+	.	gene_id "ENSG00000142621"; transcript_id "ENSG00000142621.6_M2"
chr1	bjp_exon	14492267	14492367	2	-	.	gene_id "ENSG00000233485"; transcript_id "ENSE00001730079"
chr1	bjp_exon	14493586	14493693	2	+	.	gene_id "ENSG00000142621"; transcript_id "ENSG00000142621.7_M2"
chr1	bjp_exon	14493919	14494109	2	+	.	gene_id "ENSG00000142621"; transcript_id "ENSG00000142621.2_M3"
chr1	bjp_exon	14497549	14497656	2	+	.	gene_id "ENSG00000142621"; transcript_id "ENSE00003461440"
chr1	bjp_exon	14501384	14501491	2	+	.	gene_id "ENSG00000142621"; transcript_id "ENSE00003492788"
chr1	bjp_exon	14505526	14506018	2	+	.	gene_id "ENSG00000142621"; transcript_id "ENSG00000142621.8_M2"
chr1	bjp_exon	14508239	14508464	2	+	.	gene_id "ENSG00000142621"; transcript_id "ENSG00000142621.9_M2"
chr1	bjp_exon	14510407	14510491	2	+	.	gene_id "ENSG00000142621"; transcript_id "ENSG00000142621.10_M2"
chr1	bjp_exon	14513790	14513896	2	+	.	gene_id "ENSG00000142621"; transcript_id "ENSE00003517866"
chr1	bjp_exon	14515423	14515582	2	+	.	gene_id "ENSG00000142621"; transcript_id "ENSE00003549571"
chr1	bjp_exon	14517333	14517465	2	+	.	gene_id "ENSG00000142621"; transcript_id "ENSE00003556144"
chr1	bjp_exon	14522468	14522597	2	+	.	gene_id "ENSG00000142621"; transcript_id "ENSG00000142621.11_M2"
chr1	bjp_exon	14523561	14523688	2	+	.	gene_id "ENSG00000142621"; transcript_id "ENSG00000142621.12_M2"
chr1	bjp_exon	14528616	14528711	2	+	.	gene_id "ENSG00000142621"; transcript_id "ENSE00003633062"
chr1	bjp_exon	14529145	14529365	2	+	.	gene_id "ENSG00000142621"; transcript_id "ENSG00000142621.13_M2"
chr1	bjp_exon	14529942	14530107	2	+	.	gene_id "ENSG00000142621"; transcript_id "ENSE00003533001"
chr1	bjp_exon	14531069	14532448	2	+	.	gene_id "ENSG00000142621"; transcript_id "ENSG00000142621.1_M6"
chr1	bjp_exon	14535963	14536043	2	+	.	gene_id "ENSG00000142621"; transcript_id "ENSE00003522119"
chr1	bjp_exon	14536354	14536429	2	+	.	gene_id "ENSG00000142621"; transcript_id "ENSE00003484953"
chr1	bjp_exon	14539153	14539269	2	+	.	gene_id "ENSG00000142621"; transcript_id "ENSG00000142621.14_M2"
chr1	bjp_exon	14545275	14546104	2	+	.	gene_id "ENSG00000142621"; transcript_id "ENSG00000142621.2_M6"
chr1	bjp_exon	14547940	14548269	2	+	.	gene_id "ENSG00000142621"; transcript_id "ENSG00000142621.15_M2"
chr1	bjp_exon	14550958	14555891	2	-	.	gene_id "ENSG00000228140"; transcript_id "ENSE00001611017"
chr1	bjp_exon	14557055	14557155	2	-	.	gene_id "ENSG00000228140"; transcript_id "ENSE00001603261"
chr1	bjp_exon	14557272	14557418	2	-	.	gene_id "ENSG00000228140"; transcript_id "ENSE00001754918"
chr1	bjp_exon	14557881	14558265	2	+	.	gene_id "ENSG00000142634"; transcript_id "ENSG00000142634.1_M2"
chr1	bjp_exon	14573638	14573785	2	+	.	gene_id "ENSG00000142634"; transcript_id "ENSE00001765643"
chr1	bjp_exon	14574917	14575051	2	+	.	gene_id "ENSG00000142634"; transcript_id "ENSE00001012099"
chr1	bjp_exon	14575665	14575775	2	+	.	gene_id "ENSG00000142634"; transcript_id "ENSE00001469003"
chr1	bjp_exon	14576360	14578110	2	+	.	gene_id "ENSG00000142634"; transcript_id "ENSG00000142634.2_M2"
chr1	bjp_exon	14586199	14586263	2	+	.	gene_id "ENSG00000162438"; transcript_id "ENSG00000162438.1_M3"
chr1	bjp_exon	14588063	14588154	2	+	.	gene_id "ENSG00000162438"; transcript_id "ENSG00000162438.1_M2"
chr1	bjp_exon	14588256	14588353	2	+	.	gene_id "ENSG00000162438"; transcript_id "ENSE00003501216"
chr1	bjp_exon	14590201	14590326	2	+	.	gene_id "ENSG00000162438"; transcript_id "ENSE00003462880"
chr1	bjp_exon	14591173	14591309	2	+	.	gene_id "ENSG00000162438"; transcript_id "ENSG00000162438.2_M2"
chr1	bjp_exon	14592371	14592516	2	+	.	gene_id "ENSG00000162438"; transcript_id "ENSE00001631925"
chr1	bjp_exon	14593363	14593515	2	+	.	gene_id "ENSG00000162438"; transcript_id "ENSE00003524570"
chr1	bjp_exon	14594357	14597016	2	+	.	gene_id "ENSG00000162438"; transcript_id "ENSG00000162438.3_M2"
chr1	bjp_exon	14604487	14604552	2	+	.	gene_id "ENSG00000142615"; transcript_id "ENSG00000142615.1_M3"
chr1	bjp_exon	14604843	14605380	2	+	.	gene_id "ENSG00000142615"; transcript_id "ENSG00000142615.1_M2"
chr1	bjp_exon	14609308	14609405	2	+	.	gene_id "ENSG00000142615"; transcript_id "ENSE00003549273"
chr1	bjp_exon	14609853	14609957	2	+	.	gene_id "ENSG00000215704"; transcript_id "ENSE00001468770"
chr1	bjp_exon	14613638	14613727	2	+	.	gene_id "ENSG00000215704"; transcript_id "ENSE00001878420_F1"
chr1	bjp_exon	14619686	14619787	2	+	.	gene_id "ENSG00000142615"; transcript_id "ENSE00001885503"
chr1	bjp_exon	14623783	14623847	2	+	.	gene_id "ENSG00000215704"; transcript_id "ENSE00002725094"
chr1	bjp_exon	14624139	14624227	2	+	.	gene_id "ENSG00000215704"; transcript_id "ENSG00000215704.1_M2"
chr1	bjp_exon	14633513	14633698	2	+	.	gene_id "ENSG00000215704"; transcript_id "ENSG00000215704.4_M2"
chr1	bjp_exon	14638477	14638944	2	-	.	gene_id "ENSG00000132906"; transcript_id "ENSE00002357522_F1"
chr1	bjp_exon	14639051	14641650	2	-	.	gene_id "ENSG00000132906"; transcript_id "ENSG00000132906.1_M7"
chr1	bjp_exon	14642914	14643093	2	-	.	gene_id "ENSG00000132906"; transcript_id "ENSE00003553439"
chr1	bjp_exon	14652254	14652401	2	-	.	gene_id "ENSG00000132906"; transcript_id "ENSG00000132906.1_M2"
chr1	bjp_exon	14653633	14653721	2	-	.	gene_id "ENSG00000132906"; transcript_id "ENSE00003469239"
chr1	bjp_exon	14654543	14654777	2	-	.	gene_id "ENSG00000132906"; transcript_id "ENSG00000132906.1_M3"
chr1	bjp_exon	14655417	14655552	2	-	.	gene_id "ENSG00000132906"; transcript_id "ENSG00000132906.2_M2"
chr1	bjp_exon	14665752	14666037	2	-	.	gene_id "ENSG00000132906"; transcript_id "ENSG00000132906.2_M3"
chr1	bjp_exon	14667526	14667646	2	-	.	gene_id "ENSG00000132906"; transcript_id "ENSE00001847305"
chr1	bjp_exon	14671725	14672120	2	-	.	gene_id "ENSG00000132906"; transcript_id "ENSG00000132906.2_M7"
chr1	bjp_exon	14672258	14672400	2	-	.	gene_id "ENSG00000132906"; transcript_id "ENSE00002236521"
chr1	bjp_exon	14673913	14674252	2	-	.	gene_id "ENSG00000132906"; transcript_id "ENSE00001811377"
chr1	bjp_exon	14674531	14674676	2	+	.	gene_id "ENSG00000116138"; transcript_id "ENSE00001468609"
chr1	bjp_exon	14676798	14676982	2	+	.	gene_id "ENSG00000116138"; transcript_id "ENSE00002151398"
chr1	bjp_exon	14682030	14682096	2	+	.	gene_id "ENSG00000116138"; transcript_id "ENSE00001186128"
chr1	bjp_exon	14684268	14684607	2	+	.	gene_id "ENSG00000116138"; transcript_id "ENSE00001186145"
chr1	bjp_exon	14689937	14690076	2	+	.	gene_id "ENSG00000251866"; transcript_id "ENSE00002088334"
chr1	bjp_exon	14692170	14692354	2	+	.	gene_id "ENSG00000116138"; transcript_id "ENSE00000750460"
chr1	bjp_exon	14694523	14694627	2	+	.	gene_id "ENSG00000116138"; transcript_id "ENSE00000750461"
chr1	bjp_exon	14696035	14696193	2	+	.	gene_id "ENSG00000116138"; transcript_id "ENSE00000750462"
chr1	bjp_exon	14707308	14707438	2	+	.	gene_id "ENSG00000116138"; transcript_id "ENSG00000116138.1_M2"
chr1	bjp_exon	14707916	14708114	2	+	.	gene_id "ENSG00000116138"; transcript_id "ENSE00001936857"
chr1	bjp_exon	14709925	14710108	2	+	.	gene_id "ENSG00000116138"; transcript_id "ENSE00003465851"
chr1	bjp_exon	14711707	14711889	2	+	.	gene_id "ENSG00000116138"; transcript_id "ENSG00000116138.2_M2"
chr1	bjp_exon	14712061	14712137	2	+	.	gene_id "ENSG00000116138"; transcript_id "ENSE00003657675"
chr1	bjp_exon	14712961	14713232	2	+	.	gene_id "ENSG00000116138"; transcript_id "ENSE00001818132"
chr1	bjp_exon	14713390	14713596	2	-	.	gene_id "ENSG00000272510"; transcript_id "ENSE00003694891_F1"
chr1	bjp_exon	14713736	14713778	2	+	.	gene_id "ENSG00000116138"; transcript_id "ENSG00000116138.3_M2"
chr1	bjp_exon	14713861	14714374	2	+	.	gene_id "ENSG00000116138"; transcript_id "ENSG00000116138.1_M5"
chr1	bjp_exon	14714824	14715047	2	+	.	gene_id "ENSG00000116138"; transcript_id "ENSG00000116138.1_M3"
chr1	bjp_exon	14715556	14719514	2	+	.	gene_id "ENSG00000116138"; transcript_id "ENSG00000116138.1_M7"
chr1	bjp_exon	14720103	14721490	2	-	.	gene_id "ENSG00000116771"; transcript_id "ENSE00001468508"
chr1	bjp_exon	14722608	14723847	2	+	.	gene_id "ENSG00000116138"; transcript_id "ENSG00000116138.2_M3"
[truncated: 252,172+ more rows]
