# Supplementary material for: A Comparative Assessment of Human and Chimpanzee iPSC-derived Cardiomyocytes with Primary Heart Tissues
Source: Sci Rep. 2018 Oct 17;8:15312. doi: 10.1038/s41598-018-33478-9 (PMC6193013; doi:10.1038/s41598-018-33478-9)
Supplement: Supplementary file 6 — Supplemental Table 2 [file 41598_2018_33478_MOESM6_ESM.xlsx]

## Sheet: Sheet1
ensg	gene_name	gene_type	contrast	Human.logFC	Human.adj.P.Val	Human.Pvalue	Human.t	Chimp.logFC	Chimp.adj.P.Val	Chimp.Pvalue	Chimp.t
ENSG00000186827	TNFRSF4	protein_coding	iPSC.Day15	1.94379681855496	0.000756855246718705	0.000447852376859346	3.75229	-0.696713	0.347175	0.302872	-1.04076
ENSG00000078808	SDF4	protein_coding	iPSC.Day15	0.953471356620861	8.15336926376619e-13	1.27781943714451e-13	9.98793	1.12016	3.35659e-14	2.92897e-15	11.1139
ENSG00000176022	B3GALT6	protein_coding	iPSC.Day15	1.25187596038043	1.06677062164624e-10	2.44719081872719e-11	8.48722	0.605783	0.000795435	0.000448328	3.75195
ENSG00000160087	UBE2J2	protein_coding	iPSC.Day15	-0.000638180868375013	0.995715771216995	0.995285284502244	-0.00593796	0.125988	0.33162	0.287748	1.07424
ENSG00000162572	SCNN1D	protein_coding	iPSC.Day15	2.2466005415782	9.42498933576879e-08	3.34132782331622e-08	6.49594	0.978	0.0750281	0.0572631	1.94508
ENSG00000131584	ACAP3	protein_coding	iPSC.Day15	1.09272635625213	5.67525685118152e-08	1.95963617458292e-08	6.64245	1.50568	9.29904e-11	1.70462e-11	8.58853
ENSG00000169972	PUSL1	protein_coding	iPSC.Day15	-1.83807597985235	1.92734495218852e-14	2.14427194565432e-15	-11.2091	-1.99146	9.82958e-14	9.77433e-15	-10.7494
ENSG00000127054	INTS11	protein_coding	iPSC.Day15	-0.025039071034232	0.846938500157022	0.826616370127314	-0.220167	-0.0461892	0.73705	0.702263	-0.384413
ENSG00000224051	CPTP	protein_coding	iPSC.Day15	1.35710242319791	1.39335691908493e-12	2.28009335872739e-13	9.81915	1.20558	2.17916e-10	4.28357e-11	8.33083
ENSG00000169962	TAS1R3	protein_coding	iPSC.Day15	2.09227478222909	0.000222668539123686	0.000123865110705345	4.15427	1.65346	0.00611025	0.003915	3.02188
ENSG00000107404	DVL1	protein_coding	iPSC.Day15	-1.24002880622883	6.97131755040037e-13	1.07498339514748e-13	-10.0385	-1.11711	9.53758e-11	1.7511e-11	-8.58098
ENSG00000162576	MXRA8	protein_coding	iPSC.Day15	4.08710130512758	8.3430010322618e-15	8.56062362728117e-16	11.4913	4.08463	1.35529e-12	1.751e-13	9.89599
ENSG00000175756	AURKAIP1	protein_coding	iPSC.Day15	-1.24236651473757	6.64356931012453e-10	1.73341724109821e-10	-7.94249	-0.970295	8.46047e-07	3.07681e-07	-5.88351
ENSG00000221978	CCNL2	protein_coding	iPSC.Day15	1.68240373605494	9.00841448704345e-14	1.16840654825466e-14	10.6959	1.5455	1.39582e-11	2.20367e-12	9.16663
ENSG00000242485	MRPL20	protein_coding	iPSC.Day15	-1.37602527957417	8.94912416666919e-11	2.02802965154738e-11	-8.53983	-1.74745	4.68893e-13	5.4667e-14	-10.2372
ENSG00000179403	VWA1	protein_coding	iPSC.Day15	-2.69418102474919	4.08195155843645e-11	8.73863530776387e-12	-8.77638	-1.97871	5.23343e-07	1.8429e-07	-6.02549
ENSG00000197785	ATAD3A	protein_coding	iPSC.Day15	-0.290545541414155	0.043890102152854	0.0330013846350362	-2.19131	0.241242	0.135545	0.10851	1.63343
ENSG00000205090	TMEM240	protein_coding	iPSC.Day15	1.23149191190346	6.13519267713481e-06	2.78422276124766e-06	5.26653	-0.441331	0.125788	0.10011	-1.67459
ENSG00000272106	RP11-345P4.9	antisense	iPSC.Day15	2.25018666288854	2.3689908916364e-11	4.85644839797201e-12	8.94228	1.49273	7.82324e-06	3.29266e-06	5.21894
ENSG00000197530	MIB2	protein_coding	iPSC.Day15	1.4894725484384	3.82258532442526e-10	9.62670104400223e-11	8.10553	1.38385	1.11085e-08	2.98744e-09	7.15842
ENSG00000189409	MMP23B	protein_coding	iPSC.Day15	2.05581922288965	5.60717560648322e-06	2.531269287694e-06	5.29351	2.43391	2.56032e-05	1.15674e-05	4.85874
ENSG00000189339	SLC35E2B	protein_coding	iPSC.Day15	1.15573405818408	1.34344714626976e-05	6.3851977062944e-06	5.02996	0.505716	0.114593	0.0905397	1.72509
ENSG00000008130	NADK	protein_coding	iPSC.Day15	-0.556096588989278	0.000847988585467812	0.000505016980753096	-3.71375	-0.676877	0.000204832	0.000106037	-4.20174
ENSG00000078369	GNB1	protein_coding	iPSC.Day15	-0.0627666520283952	0.667800694416232	0.63171116272491	-0.482209	0.268634	0.0731627	0.0557287	1.95765
ENSG00000178821	TMEM52	protein_coding	iPSC.Day15	-3.30086676353517	1.58310623093779e-16	1.09047619942324e-17	-12.8782	-3.0904	8.55621e-12	1.29287e-12	-9.31885
ENSG00000067606	PRKCZ	protein_coding	iPSC.Day15	0.347240013762574	0.168973949204155	0.139776692381013	1.4999	0.415304	0.173958	0.142095	1.491
ENSG00000182873	PRKCZ-AS1	antisense	iPSC.Day15	2.24522427127276	6.33109347395536e-09	1.90598850945277e-09	7.2818	2.46373	2.92288e-08	8.44345e-09	6.87342
ENSG00000162585	FAAP20	protein_coding	iPSC.Day15	0.0325417081494477	0.824634280790796	0.801698062864204	0.252457	-0.170202	0.267418	0.226837	-1.22324
ENSG00000157933	SKI	protein_coding	iPSC.Day15	0.428417819261357	0.0330937203286753	0.0244375591532112	2.31869	0.334108	0.132475	0.105862	1.64612
ENSG00000116151	MORN1	protein_coding	iPSC.Day15	0.944705520974995	0.000379566955864488	0.000217051690570729	3.981	1.20839	0.000537186	0.000295108	3.88474
ENSG00000157916	RER1	protein_coding	iPSC.Day15	0.45676803954179	8.94371195612408e-05	4.72190355256674e-05	4.4456	0.785918	8.92643e-09	2.36057e-09	7.22306
ENSG00000157911	PEX10	protein_coding	iPSC.Day15	0.109670987254711	0.513243047274464	0.471156969467983	0.725976	-0.0415159	0.826926	0.801841	-0.252271
ENSG00000157873	TNFRSF14	protein_coding	iPSC.Day15	1.77671457739846	7.94537621874133e-06	3.66753711321927e-06	5.1883	0.0126155	0.982959	0.979984	0.0252113
ENSG00000157870	FAM213B	protein_coding	iPSC.Day15	-0.712231621304263	8.86865021215523e-05	4.68035697894689e-05	-4.44824	-0.14113	0.500623	0.454197	-0.754174
ENSG00000177133	LINC00982	antisense	iPSC.Day15	4.95669777169094	8.55692672098002e-09	2.61940101401051e-09	7.1945	4.60911	2.23437e-05	1.00368e-05	4.89979
ENSG00000142611	PRDM16	protein_coding	iPSC.Day15	3.49861612116081	4.52881271479962e-11	9.74096120022833e-12	8.74579	3.28532	3.45921e-07	1.18597e-07	6.14725
ENSG00000130762	ARHGEF16	protein_coding	iPSC.Day15	-1.60212063509975	1.2376986226943e-06	5.12006614273523e-07	-5.74196	-1.88833	7.96327e-05	3.87433e-05	-4.50447
ENSG00000162591	MEGF6	protein_coding	iPSC.Day15	0.622690058760218	0.153955921219269	0.126521637232005	1.55324	-1.04423	0.0468984	0.0344692	-2.17249
ENSG00000158109	TPRG1L	protein_coding	iPSC.Day15	-0.260017926800069	0.125533475718746	0.101590032122585	-1.66713	0.63655	0.000521902	0.000286034	3.89457
ENSG00000116213	WRAP73	protein_coding	iPSC.Day15	-1.24054387957486	4.0062525223366e-10	1.01237469517518e-10	-8.09156	-0.653782	0.000460051	0.000250081	-3.93674
ENSG00000227372	TP73-AS1	transcribed_unitary_pseudogene	iPSC.Day15	0.761403139447322	0.00137686625119189	0.000839434021568997	3.54857	1.4174	1.85662e-06	7.11119e-07	5.65034
ENSG00000235169	SMIM1	protein_coding	iPSC.Day15	0.656767385746606	0.0367847180302419	0.0273354083474481	2.27168	-0.00446551	0.991554	0.989911	-0.0127069
ENSG00000130764	LRRC47	protein_coding	iPSC.Day15	-0.128343793777969	0.265388353496472	0.228289823032201	-1.21937	0.214913	0.0768517	0.0588266	1.93257
ENSG00000116198	CEP104	protein_coding	iPSC.Day15	0.41999542280494	0.00892816877123813	0.00608721234424667	2.8617	0.820813	5.69639e-06	2.34251e-06	5.31543
ENSG00000169598	DFFB	protein_coding	iPSC.Day15	-0.986803883799213	1.39028286034107e-05	6.61982212216008e-06	-5.01961	-0.643937	0.010608	0.00703379	-2.80815
ENSG00000198912	C1orf174	protein_coding	iPSC.Day15	-0.431038941118088	0.0245821144451821	0.0178122022525401	-2.44839	-0.221886	0.297166	0.254812	-1.15165
ENSG00000196581	AJAP1	protein_coding	iPSC.Day15	-4.7160336242105	7.79889801274181e-06	3.59598993972726e-06	-5.1939	-1.98176	0.0766636	0.0586761	-1.93376
ENSG00000131697	NPHP4	protein_coding	iPSC.Day15	0.451142229333341	0.0197431930870261	0.0141181328862694	2.54116	1.87831	1.3405e-11	2.10706e-12	9.1794
ENSG00000069424	KCNAB2	protein_coding	iPSC.Day15	-0.086296535375761	0.828523230658899	0.80583704910173	-0.247076	-0.407588	0.323306	0.279672	-1.09262
ENSG00000116254	CHD5	protein_coding	iPSC.Day15	-2.25542822998131	0.000338636047024115	0.000192450101086554	-4.01843	-3.69642	4.30116e-06	1.73187e-06	-5.40069
ENSG00000116251	RPL22	protein_coding	iPSC.Day15	-1.43229037919779	8.5171995832651e-14	1.09794423219926e-14	-10.7145	-1.48308	1.90723e-13	2.03612e-14	-10.5299
ENSG00000226944	RP1-120G22.11	antisense	iPSC.Day15	0.972824359971426	0.00692558600484961	0.00464500320890187	2.96041	2.36836	1.31084e-06	4.89652e-07	5.75439
ENSG00000158286	RNF207	protein_coding	iPSC.Day15	5.54606153820909	7.70199657226161e-23	9.21264901999875e-25	18.9128	4.92106	2.14804e-17	7.86334e-19	13.7544
ENSG00000116237	ICMT	protein_coding	iPSC.Day15	-0.888058020691927	9.4156424034358e-07	3.8285394208523e-07	-5.82282	-1.07986	5.31799e-08	1.59563e-08	-6.69884
ENSG00000225077	LINC00337	lincRNA	iPSC.Day15	-3.53317355863001	2.07844398229638e-08	6.70799149496001e-09	-6.93652	-2.91836	0.000151224	7.68542e-05	-4.2994
ENSG00000173673	HES3	protein_coding	iPSC.Day15	-8.79237452549626	1.05097361864545e-10	2.40668263442517e-11	-8.49189	-8.53087	4.78075e-06	1.94048e-06	-5.36862
ENSG00000158292	GPR153	protein_coding	iPSC.Day15	0.217325027252362	0.532049169810397	0.490644565155892	0.694278	-3.10381	1.37865e-08	3.77098e-09	-7.09451
ENSG00000097021	ACOT7	protein_coding	iPSC.Day15	-3.11038089375551	1.79191874044255e-15	1.59333313568677e-16	-12.0165	-3.50175	3.09713e-14	2.68695e-15	-11.1402
ENSG00000187017	ESPN	protein_coding	iPSC.Day15	-2.5240724296376	2.66583240601252e-06	1.15081437847103e-06	-5.51561	-1.98546	0.0042952	0.00269293	-3.15408
ENSG00000215788	TNFRSF25	protein_coding	iPSC.Day15	0.552969007013243	0.112768756738003	0.0906180411545044	1.72466	-0.617135	0.110113	0.0867465	-1.74633
ENSG00000171680	PLEKHG5	protein_coding	iPSC.Day15	0.577139801059491	0.00782677845085631	0.00528891254590939	2.91325	-0.0522369	0.829485	0.804745	-0.248495
ENSG00000162408	NOL9	protein_coding	iPSC.Day15	0.708702913770217	0.00154851033675592	0.000950440340718182	3.50762	0.935762	0.000143667	7.27134e-05	4.31612
ENSG00000204859	ZBTB48	protein_coding	iPSC.Day15	0.201020541757738	0.161111261962127	0.132912727929413	1.527	-0.280697	0.0716823	0.0545288	-1.96769
ENSG00000162413	KLHL21	protein_coding	iPSC.Day15	1.60911801245969	2.95774320400415e-10	7.33189481883836e-11	8.18118	1.02349	1.95383e-05	8.69916e-06	4.94106
ENSG00000116273	PHF13	protein_coding	iPSC.Day15	0.689147453678387	4.53215163906736e-05	2.310816039634e-05	4.65701	0.54784	0.00269623	0.00163565	3.32576
ENSG00000041988	THAP3	protein_coding	iPSC.Day15	-0.21614926538161	0.199099327761359	0.166992086405982	-1.40184	-0.16206	0.370849	0.325822	-0.992077
ENSG00000007923	DNAJC11	protein_coding	iPSC.Day15	0.13006416916368	0.356542266068494	0.315847428955618	1.01294	0.0121897	0.939844	0.929211	0.0892753
ENSG00000171735	CAMTA1	protein_coding	iPSC.Day15	-0.171245361437977	0.18575535435219	0.154782743747566	-1.44416	0.0799131	0.571195	0.526003	0.638484
ENSG00000049245	VAMP3	protein_coding	iPSC.Day15	0.414379849440811	0.000139449916916437	7.55127630513782e-05	4.30472	0.374105	0.000976246	0.000556639	3.68239
ENSG00000049246	PER3	protein_coding	iPSC.Day15	0.414725841005676	0.13601255927543	0.110805447122641	1.62264	0.184689	0.542436	0.49608	0.685562
ENSG00000116288	PARK7	protein_coding	iPSC.Day15	-1.18919169561668	7.48328991006382e-13	1.16309672402419e-13	-10.0154	-1.21584	2.4524e-12	3.31864e-13	-9.71025
ENSG00000116285	ERRFI1	protein_coding	iPSC.Day15	-0.798675250628354	0.0302817988956156	0.0222367641263308	-2.35784	0.518847	0.205904	0.170711	1.38943
ENSG00000142599	RERE	protein_coding	iPSC.Day15	1.94178499715473	5.83215599432462e-10	1.5082582406421e-10	7.98102	1.45101	2.03646e-06	7.84619e-07	5.62286
ENSG00000074800	ENO1	protein_coding	iPSC.Day15	-1.30064928518157	4.34108288230146e-06	1.9256165314489e-06	-5.37079	-0.928358	0.00108716	0.000623952	-3.64544
ENSG00000142583	SLC2A5	protein_coding	iPSC.Day15	0.954607541627317	0.075970575280843	0.0592141312013892	1.92951	1.24919	0.0630533	0.047424	2.03134
ENSG00000180758	GPR157	protein_coding	iPSC.Day15	1.06230191308624	0.000391550788319688	0.000224142122582893	3.97098	1.46897	8.20281e-06	3.46246e-06	5.20466
ENSG00000228526	MIR34AHG	lincRNA	iPSC.Day15	-1.95683936977519	2.44499598468978e-05	1.20223754139812e-05	-4.84756	-1.68417	0.0069688	0.00450426	-2.97152
ENSG00000049239	H6PD	protein_coding	iPSC.Day15	2.50322990195067	9.6134514619066e-17	6.42836356582312e-18	13.0517	2.33857	1.06268e-14	8.20863e-16	11.5043
ENSG00000171621	SPSB1	protein_coding	iPSC.Day15	1.15377395945822	0.0232174246868617	0.0167451796687629	2.47325	2.65441	2.68076e-05	1.21502e-05	4.8445
ENSG00000171612	SLC25A33	protein_coding	iPSC.Day15	-1.1283693068344	5.84976246075073e-08	2.02326414552555e-08	-6.63368	-1.23308	6.43649e-08	1.95998e-08	-6.6424
ENSG00000188807	TMEM201	protein_coding	iPSC.Day15	1.47758912848416	7.43465237129935e-10	1.95910964993816e-10	7.90862	1.77655	2.99984e-11	5.03865e-12	8.93186
ENSG00000171608	PIK3CD	protein_coding	iPSC.Day15	-0.286863931452182	0.36170040003478	0.320781706559163	-1.00257	-0.044656	0.902268	0.88686	-0.142989
ENSG00000231789	PIK3CD-AS2	antisense	iPSC.Day15	-1.36119726073027	2.07988599877083e-05	1.01251691941892e-05	-4.89726	-1.89564	1.57049e-05	6.89054e-06	-5.00811
ENSG00000171603	CLSTN1	protein_coding	iPSC.Day15	0.498903464304611	0.00278280689064738	0.00176597350381406	3.29967	-0.222931	0.20513	0.17004	-1.39166
ENSG00000178585	CTNNBIP1	protein_coding	iPSC.Day15	0.688908040765334	4.69537483958051e-06	2.09461490357709e-06	5.34704	0.157305	0.295121	0.252888	1.15638
ENSG00000162441	LZIC	protein_coding	iPSC.Day15	0.292670032767067	0.0362008737163086	0.0268780662035483	2.2788	0.436506	0.00452337	0.00284577	3.13477
ENSG00000173614	NMNAT1	protein_coding	iPSC.Day15	1.7548875086704	9.95458497104249e-13	1.58636902850633e-13	9.92477	1.09153	1.07753e-06	3.9722e-07	5.81258
ENSG00000162444	RBP7	protein_coding	iPSC.Day15	-0.422424322698311	0.33880619532305	0.298646504351266	-1.05	-2.40328	1.86735e-05	8.28859e-06	-4.95499
ENSG00000130939	UBE4B	protein_coding	iPSC.Day15	0.826307306644646	0.000322824535104356	0.000183068820526825	4.03393	0.630191	0.008212	0.00536638	2.90794
ENSG00000054523	KIF1B	protein_coding	iPSC.Day15	0.774206031054172	1.06586090017335e-05	4.99982307258143e-06	5.09996	0.760918	3.64435e-05	1.68772e-05	4.74895
ENSG00000142657	PGD	protein_coding	iPSC.Day15	-0.81138240422733	3.95937267498262e-06	1.74989225722846e-06	-5.39777	-0.880223	4.96534e-06	2.02005e-06	-5.35728
ENSG00000175279	CENPS	protein_coding	iPSC.Day15	-1.07418223832214	0.000221144973575197	0.000122969863170471	-4.15649	-1.73354	4.54391e-06	1.83649e-06	-5.38415
ENSG00000160049	DFFA	protein_coding	iPSC.Day15	-0.77874052826866	2.3664008843112e-06	1.01507309873934e-06	-5.55079	0.0704246	0.681723	0.643162	0.46604
ENSG00000142655	PEX14	protein_coding	iPSC.Day15	0.268553575804839	0.0492147913773476	0.0373135923672324	2.13794	0.385464	0.00896639	0.00589101	2.87376
ENSG00000130940	CASZ1	protein_coding	iPSC.Day15	3.92914680156194	7.44724267209623e-21	1.59838138247838e-22	16.8327	3.33816	1.08629e-16	4.82951e-18	13.1461
ENSG00000171824	EXOSC10	protein_coding	iPSC.Day15	0.0025719572749987	0.986091540884029	0.983959911958642	0.020203	-0.0510249	0.756315	0.72318	-0.356164
ENSG00000198793	MTOR	protein_coding	iPSC.Day15	0.451569359955589	0.0179324463573864	0.0127418830905164	2.58146	0.614413	0.00277956	0.00168921	3.31481
ENSG00000120942	UBIAD1	protein_coding	iPSC.Day15	0.422303592367934	0.000925864580238673	0.000554197799974251	3.68381	0.630059	1.40908e-05	6.15599e-06	5.04044
ENSG00000204624	DISP3	protein_coding	iPSC.Day15	-2.21573219372813	1.83906130417066e-06	7.77870720239354e-07	-5.62528	-3.19479	1.34691e-07	4.31984e-08	-6.42536
ENSG00000116661	FBXO2	protein_coding	iPSC.Day15	-3.33773755966107	4.58144856129801e-08	1.56082207795194e-08	-6.70489	-2.2124	0.000353396	0.000188412	-4.02501
ENSG00000132879	FBXO44	protein_coding	iPSC.Day15	-0.172005073499509	0.296616033375633	0.257952075717719	-1.14397	0.125236	0.48091	0.434025	0.788523
ENSG00000116663	FBXO6	protein_coding	iPSC.Day15	1.11979734477007	2.96682487498321e-06	1.28994244816607e-06	5.48357	2.2356	9.60916e-13	1.20478e-13	10.0051
ENSG00000116670	MAD2L2	protein_coding	iPSC.Day15	-3.2490930887414	1.64469202707011e-25	9.36234833106633e-28	-21.9908	-3.12009	3.02958e-23	1.61543e-25	-19.6564
ENSG00000162490	DRAXIN	protein_coding	iPSC.Day15	-5.86267516817429	2.177127305951e-16	1.5405238611067e-17	-12.7654	-7.28166	6.62966e-14	6.28189e-15	-10.8826
ENSG00000177674	AGTRAP	protein_coding	iPSC.Day15	-1.176324156782	2.30687008156627e-08	7.50007047703343e-09	-6.90591	-1.38711	2.56317e-09	6.15952e-10	-7.59243
ENSG00000177000	MTHFR	protein_coding	iPSC.Day15	2.01701255703278	8.36940803782066e-13	1.31650221548944e-13	9.97921	1.57372	7.30924e-09	1.90552e-09	7.28186
ENSG00000011021	CLCN6	protein_coding	iPSC.Day15	1.62514738871087	2.28559129300951e-13	3.20654723122173e-14	10.3949	1.59909	6.21437e-12	9.08109e-13	9.42006
ENSG00000242349	NPPA-AS1	antisense	iPSC.Day15	5.64932458992097	2.51828573953345e-07	9.45763458311595e-08	6.20967	7.62781	3.20259e-06	1.26761e-06	5.48847
ENSG00000175206	NPPA	protein_coding	iPSC.Day15	7.56707953148538	1.46287479459614e-07	5.3411057675592e-08	6.367	9.34357	7.42376e-07	2.67037e-07	5.9228
ENSG00000120937	NPPB	protein_coding	iPSC.Day15	7.49687311925635	1.32397429634967e-05	6.2859681788788e-06	5.03445	5.18609	0.0125577	0.00843426	2.74003
ENSG00000083444	PLOD1	protein_coding	iPSC.Day15	1.26943268826248	9.22499624566116e-09	2.8423464437561e-09	7.17208	1.56775	1.91083e-10	3.70908e-11	8.37101
ENSG00000116688	MFN2	protein_coding	iPSC.Day15	1.8154054224013	3.54470909451012e-14	4.18376819196395e-15	11.0056	1.45317	2.15401e-10	4.22949e-11	8.33438
ENSG00000116691	MIIP	protein_coding	iPSC.Day15	-1.2103478247756	1.78829731462292e-08	5.71744861289949e-09	-6.98034	-1.01589	4.47829e-06	1.80771e-06	-5.38861
ENSG00000120949	TNFRSF8	protein_coding	iPSC.Day15	-7.0637293127292	1.28990335969786e-17	6.96164877081492e-19	-13.7958	-7.9317	2.97564e-13	3.3221e-14	-10.3844
ENSG00000028137	TNFRSF1B	protein_coding	iPSC.Day15	-1.54050761727086	1.91949210153853e-05	9.29870687321192e-06	-4.92185	-1.45663	0.000397466	0.000213484	-3.98617
ENSG00000048707	VPS13D	protein_coding	iPSC.Day15	1.01077740004038	4.7699014270662e-05	2.438568282536e-05	4.64121	1.61701	1.53356e-08	4.22563e-09	7.06328
ENSG00000162496	DHRS3	protein_coding	iPSC.Day15	-0.424067298402659	0.166776394778647	0.137778596781754	-1.50768	1.21322	0.000207831	0.000107659	4.19711
ENSG00000162493	PDPN	protein_coding	iPSC.Day15	-1.60759746455909	4.37952558783621e-06	1.94424680405382e-06	-5.36807	-4.73773	1.1023e-14	8.54644e-16	-11.4918
ENSG00000116731	PRDM2	protein_coding	iPSC.Day15	1.4177612068268	3.73283701721574e-15	3.58812839095388e-16	11.7615	1.64488	3.33623e-16	1.72365e-17	12.7289
ENSG00000189337	KAZN	protein_coding	iPSC.Day15	1.09139142970532	2.03440961671882e-05	9.89352248395686e-06	4.90395	1.24441	0.000368467	0.00019719	4.01087
ENSG00000175147	TMEM51-AS1	antisense	iPSC.Day15	3.08887215376579	1.1709277903477e-09	3.18423510647948e-10	7.77438	4.63514	4.00843e-10	8.2693e-11	8.14775
ENSG00000171729	TMEM51	protein_coding	iPSC.Day15	0.548504400853001	0.0165626179636813	0.0117041068143697	2.61457	2.84665	1.28955e-14	1.01004e-15	11.4402
ENSG00000142634	EFHD2	protein_coding	iPSC.Day15	-0.946938334329025	7.48318595837761e-06	3.44340867057209e-06	-5.20623	-1.31271	5.03296e-08	1.50275e-08	-6.71529
ENSG00000132906	CASP9	protein_coding	iPSC.Day15	0.696178803810959	2.77742252390494e-05	1.37390154392617e-05	4.80883	-0.491458	0.00563785	0.00359526	-3.05225
ENSG00000116138	DNAJC16	protein_coding	iPSC.Day15	1.22118251277556	6.85401138839323e-09	2.07279765074841e-09	7.25876	1.62037	2.13609e-11	3.47857e-12	9.03685
ENSG00000116771	AGMAT	protein_coding	iPSC.Day15	-2.5760601986163	4.80161531041318e-07	1.87386860651375e-07	-6.02088	0.269151	0.701954	0.665334	0.435077
ENSG00000197312	DDI2	protein_coding	iPSC.Day15	0.0171479814406505	0.935137958044588	0.925460561279384	0.0940193	0.771402	0.000396163	0.000212669	3.98736
ENSG00000116786	PLEKHM2	protein_coding	iPSC.Day15	1.1874424098026	3.21074950368859e-11	6.73938125395941e-12	8.84966	0.778094	3.15373e-06	1.24758e-06	5.49294
ENSG00000162461	SLC25A34	protein_coding	iPSC.Day15	2.8818210919991	1.05894462930153e-05	4.96585361543043e-06	5.10191	1.04256	0.170542	0.139169	1.50226
ENSG00000162458	FBLIM1	protein_coding	iPSC.Day15	-0.407806439507074	0.0459645063910464	0.034677070320958	-2.16988	-0.845917	0.000207219	0.000107313	-4.1981
ENSG00000233954	UQCRHL	protein_coding	iPSC.Day15	-1.68314998015582	3.3011919166495e-07	1.26119898703528e-07	-6.13028	-1.72343	3.33238e-05	1.53244e-05	-4.77707
ENSG00000179743	FLJ37453	antisense	iPSC.Day15	0.344472888252796	0.161017943185412	0.13282413990392	1.52735	0.642193	0.0230388	0.0160996	2.48899
ENSG00000065526	SPEN	protein_coding	iPSC.Day15	1.16979411110782	4.62682107339992e-08	1.57727990331856e-08	6.70201	0.91795	1.80095e-05	7.97048e-06	4.96626
ENSG00000116809	ZBTB17	protein_coding	iPSC.Day15	-0.266722433769539	0.0537393257745359	0.0410305444521532	-2.09611	-0.386516	0.00993612	0.00656107	-2.834
ENSG00000173641	HSPB7	protein_coding	iPSC.Day15	8.80273748140271	1.62916662738224e-34	5.86960162625105e-38	35.852	8.17454	1.32999e-30	6.70843e-34	29.6169
ENSG00000186510	CLCNKA	protein_coding	iPSC.Day15	4.46627040528409	6.73689784892252e-12	1.25582610860085e-12	9.32716	1.57511	0.0313108	0.0223404	2.35592
ENSG00000184908	CLCNKB	protein_coding	iPSC.Day15	2.93473607681245	1.41817770033764e-15	1.22728881546729e-16	12.099	1.80064	9.19131e-06	3.90885e-06	5.17016
ENSG00000142627	EPHA2	protein_coding	iPSC.Day15	-0.562256056384129	0.0924242194555406	0.0730509629058816	-1.83013	-0.443166	0.229761	0.192362	-1.32103
ENSG00000142632	ARHGEF19	protein_coding	iPSC.Day15	-3.29043280799391	1.76417808518874e-16	1.22417026663551e-17	-12.8404	-4.28818	5.73272e-18	1.81467e-19	-14.2575
ENSG00000132881	RSG1	protein_coding	iPSC.Day15	0.957288992572432	0.000164567335052495	9.00270361520781e-05	4.25151	0.740746	0.00465647	0.0029342	3.12404
ENSG00000037637	FBXO42	protein_coding	iPSC.Day15	1.00048442090091	7.60322924741434e-08	2.66699236031222e-08	6.55785	0.838497	8.382e-06	3.54414e-06	5.19803
ENSG00000055070	SZRD1	protein_coding	iPSC.Day15	0.322539078242014	0.0105414585641425	0.00725515144092276	2.79659	0.369706	0.00587752	0.00375402	3.03687
ENSG00000157191	NECAP2	protein_coding	iPSC.Day15	-0.781221559488001	0.000436263045623762	0.000251170322419214	-3.93538	-0.895043	0.000221528	0.000115122	-4.17666
ENSG00000080947	CROCCP3	transcribed_unprocessed_pseudogene	iPSC.Day15	1.7468289450556	8.64194078596948e-08	3.05438244380893e-08	6.52061	0.711039	0.0381504	0.0276273	2.2672
ENSG00000058453	CROCC	protein_coding	iPSC.Day15	-0.55572566521496	0.00475435256421431	0.00311578300702761	-3.10292	-1.62699	4.34924e-10	9.02566e-11	-8.12343
ENSG00000117122	MFAP2	protein_coding	iPSC.Day15	-0.57988624217421	0.126353110153439	0.102307962155512	-1.66355	-1.44315	0.0106117	0.00703701	-2.80798
ENSG00000159363	ATP13A2	protein_coding	iPSC.Day15	-0.424883108461204	0.0292160440732174	0.0214036258893502	-2.37357	-0.768205	0.000466665	0.000253912	-3.93198
ENSG00000117118	SDHB	protein_coding	iPSC.Day15	-0.798262291087988	6.32490528349331e-05	3.28459377274364e-05	-4.55341	-0.704025	0.00068057	0.000379909	-3.80479
ENSG00000117115	PADI2	protein_coding	iPSC.Day15	-4.41675451866631	2.71148253787465e-11	5.60740372078127e-12	-8.90161	-4.29053	1.92997e-07	6.34841e-08	-6.31947
ENSG00000142619	PADI3	protein_coding	iPSC.Day15	-6.35143774541252	2.92509385242014e-16	2.13301266655799e-17	-12.6597	-6.10511	1.7955e-10	3.4518e-11	-8.39108
ENSG00000179051	RCC2	protein_coding	iPSC.Day15	-1.58734040767129	7.69957382297243e-09	2.3396096563968e-09	-7.22551	-1.87652	3.07554e-07	1.04579e-07	-6.18195
ENSG00000074964	ARHGEF10L	protein_coding	iPSC.Day15	0.0122544701708811	0.948876165404655	0.941355169714029	0.0739285	0.369461	0.0529767	0.0393336	2.11478
ENSG00000117154	IGSF21	protein_coding	iPSC.Day15	-8.40785859324556	1.92587637845654e-23	1.97907859582803e-25	-19.5686	-8.46125	4.20668e-16	2.23398e-17	-12.6447
ENSG00000179023	KLHDC7A	protein_coding	iPSC.Day15	-5.53106849663474	3.27962529707693e-08	1.09391738724377e-08	-6.80239	-5.03831	0.000235515	0.000122747	-4.15704
ENSG00000159423	ALDH4A1	protein_coding	iPSC.Day15	0.739519954572862	0.000931531678387525	0.000557657096414725	3.6818	0.378152	0.110841	0.0873598	1.74285
ENSG00000169991	IFFO2	protein_coding	iPSC.Day15	0.0908179061741499	0.774617412389821	0.745927878597605	0.325766	0.087491	0.813373	0.786999	0.271628
ENSG00000127481	UBR4	protein_coding	iPSC.Day15	1.61407395051102	3.17409772096513e-10	7.89979357847928e-11	8.16045	1.67036	6.52651e-10	1.39343e-10	8.00296
ENSG00000127463	EMC1	protein_coding	iPSC.Day15	0.557893990974503	4.25045858925574e-05	2.1595318859232e-05	4.67687	0.286912	0.0409142	0.0297762	2.23541
ENSG00000053372	MRTO4	protein_coding	iPSC.Day15	-1.4132389511407	1.46353384003931e-11	2.8842520914451e-12	-9.09005	-1.17362	2.10014e-08	5.93511e-09	-6.9701
ENSG00000162482	AKR7A3	protein_coding	iPSC.Day15	0.656501259601095	0.237308766915078	0.202100613645288	1.29216	0.0352162	0.966894	0.960415	0.0498767
ENSG00000053371	AKR7A2	protein_coding	iPSC.Day15	-0.0430211635761471	0.777198690302479	0.748917573527529	-0.321795	-0.0859217	0.593201	0.548491	-0.604027
ENSG00000040487	PQLC2	protein_coding	iPSC.Day15	0.730977569540259	2.56392254840039e-05	1.26404078946213e-05	4.83303	1.33402	8.63202e-10	1.87904e-10	7.92017
ENSG00000077549	CAPZB	protein_coding	iPSC.Day15	-0.0497887241412323	0.681070547114827	0.645785223337946	-0.462354	0.165993	0.18284	0.150048	1.46127
ENSG00000173436	MINOS1	protein_coding	iPSC.Day15	-0.476914942511269	0.00352010293128263	0.00226683671255749	-3.21394	-0.753963	2.9644e-05	1.35382e-05	-4.81311
ENSG00000158747	NBL1	protein_coding	iPSC.Day15	-1.86596588347854	5.16373876567677e-07	2.02560843351667e-07	-5.99934	-0.542807	0.177787	0.145504	-1.4781
ENSG00000162542	TMCO4	protein_coding	iPSC.Day15	0.550144118756956	0.0197352480492949	0.0141096073746292	2.5414	-0.229822	0.381717	0.336058	-0.971105
ENSG00000169914	OTUD3	protein_coding	iPSC.Day15	0.306785198725238	0.146266547219478	0.119728843182841	1.58233	0.596958	0.0111428	0.00741892	2.78825
ENSG00000188257	PLA2G2A	protein_coding	iPSC.Day15	-1.74970730135742	0.0258166346618227	0.0187755651853132	-2.42708	-1.15489	0.3768	0.331428	-0.98054
ENSG00000127472	PLA2G5	protein_coding	iPSC.Day15	0.668393395903989	0.0888571697389811	0.0699883068465775	1.85066	0.841631	0.209875	0.174298	1.37766
ENSG00000162543	UBXN10	protein_coding	iPSC.Day15	0.959384275395874	0.00935478909152471	0.00640179075992236	2.8431	-0.00265463	0.994967	0.994375	-0.00708495
ENSG00000162545	CAMK2N1	protein_coding	iPSC.Day15	-0.627159064508915	0.0358792316582427	0.0266289152673223	-2.28272	2.89077	5.03153e-12	7.20396e-13	9.48658
ENSG00000090432	MUL1	protein_coding	iPSC.Day15	0.762353803564162	1.27916163020017e-06	5.29896253928575e-07	5.73239	0.88717	2.13628e-07	7.07476e-08	6.28964
ENSG00000183114	FAM43B	protein_coding	iPSC.Day15	0.323542267039097	0.553297971605951	0.512711623782428	0.659212	-0.233331	0.700041	0.663037	-0.438265
ENSG00000158825	CDA	protein_coding	iPSC.Day15	-5.3521678586528	3.56048103922594e-15	3.39936401280759e-16	-11.7784	-3.08757	6.29203e-06	2.6006e-06	-5.28586
ENSG00000158828	PINK1	protein_coding	iPSC.Day15	1.31170947023369	4.71322173777077e-08	1.60911115388081e-08	6.69653	1.01913	1.88177e-05	8.3623e-06	4.95244
ENSG00000117242	PINK1-AS	antisense	iPSC.Day15	1.87934853607563	2.41927409450772e-13	3.42024482881118e-14	10.3758	1.9918	9.90327e-13	1.24806e-13	9.99482
ENSG00000244038	DDOST	protein_coding	iPSC.Day15	0.0840622668244158	0.490857654855911	0.44852038631127	0.763748	1.37498	4.10073e-15	2.86915e-16	11.8315
ENSG00000117245	KIF17	protein_coding	iPSC.Day15	-3.04621586628662	5.48076197402597e-13	8.30131263107263e-14	-10.1143	-2.53218	6.4699e-09	1.67179e-09	-7.31781
ENSG00000189410	SH2D5	protein_coding	iPSC.Day15	-3.23645081882006	4.31330914122655e-09	1.2733554944232e-09	-7.39262	-2.79633	3.89797e-05	1.8122e-05	-4.72818
ENSG00000127483	HP1BP3	protein_coding	iPSC.Day15	1.15188107188205	1.44799562094511e-11	2.84945672344797e-12	9.0935	1.02923	1.80174e-09	4.18173e-10	7.69918
ENSG00000075151	EIF4G3	protein_coding	iPSC.Day15	0.54250243049317	0.000710431689250127	0.000419051290402186	3.77354	0.954069	2.51981e-07	8.44839e-08	6.24077
ENSG00000117298	ECE1	protein_coding	iPSC.Day15	1.76672899817599	4.89477025805761e-09	1.45559279831415e-09	7.35585	1.49499	8.20933e-07	2.97838e-07	5.89253
ENSG00000162551	ALPL	protein_coding	iPSC.Day15	-6.08407568546941	2.53800761869688e-21	4.70001410869792e-23	-17.3107	-5.85999	7.06484e-17	2.93732e-18	-13.3112
ENSG00000076864	RAP1GAP	protein_coding	iPSC.Day15	1.2442449661026	3.78677996560725e-05	1.90948884560596e-05	4.7129	0.873584	0.0058489	0.00373532	3.03865
ENSG00000090686	USP48	protein_coding	iPSC.Day15	-0.622956755648264	2.10985049615344e-05	1.02816824509913e-05	-4.89283	-0.344837	0.0208525	0.0144696	-2.53144
ENSG00000142798	HSPG2	protein_coding	iPSC.Day15	2.2400760905095	5.24508091116334e-09	1.56619219598363e-09	7.33573	1.83551	1.56575e-06	5.93109e-07	5.70098
ENSG00000218510	LINC00339	lincRNA	iPSC.Day15	-1.43417802527674	5.24787901002627e-05	2.69956825569805e-05	-4.6113	-2.16034	9.86572e-07	3.61771e-07	-5.83856
ENSG00000070831	CDC42	protein_coding	iPSC.Day15	-0.330177145458374	0.00260087716949133	0.00164396127185314	-3.32404	-0.30292	0.00860602	0.00564371	-2.88951
ENSG00000184677	ZBTB40	protein_coding	iPSC.Day15	1.48466488761684	2.08872841151209e-08	6.74569876091453e-09	6.93498	1.4613	1.44036e-07	4.63826e-08	6.40581
ENSG00000070886	EPHA8	protein_coding	iPSC.Day15	-5.04663927786891	1.73038280431806e-14	1.90020420361776e-15	-11.246	-4.46413	7.23488e-09	1.88405e-09	-7.28498
ENSG00000173372	C1QA	protein_coding	iPSC.Day15	0.802882669806953	0.207209997087668	0.174317388384387	1.37759	-0.684472	0.540723	0.494318	-0.688381
ENSG00000159189	C1QC	protein_coding	iPSC.Day15	0.922810678509506	0.128058736898473	0.103864327895173	1.65586	0.375329	0.729197	0.693783	0.395955
ENSG00000173369	C1QB	protein_coding	iPSC.Day15	-0.153999546901016	0.827881735820875	0.805093810825661	-0.248041	-1.96064	0.0872496	0.0674584	-1.8682
ENSG00000133216	EPHB2	protein_coding	iPSC.Day15	1.74725597594183	1.7319424547037e-06	7.30191331782053e-07	5.64295	2.48712	1.63105e-05	7.17627e-06	4.99644
ENSG00000004487	KDM1A	protein_coding	iPSC.Day15	-1.00412618062668	3.71652971637497e-12	6.59859433718685e-13	-9.51183	-1.21299	1.05071e-13	1.05238e-14	-10.7273
ENSG00000169641	LUZP1	protein_coding	iPSC.Day15	0.554354613555035	0.00518588207860439	0.00341876604245219	3.07012	0.0522997	0.823038	0.797537	0.257875
ENSG00000125944	HNRNPR	protein_coding	iPSC.Day15	-0.207777450688235	0.0739878788020024	0.0575834471062421	-1.94249	-0.145129	0.243812	0.205302	-1.2829
ENSG00000125945	ZNF436	protein_coding	iPSC.Day15	4.58542614830571	7.10449467985297e-21	1.49482090107874e-22	16.8586	4.35807	2.6791e-16	1.33009e-17	12.8133
ENSG00000249087	ZNF436-AS1	antisense	iPSC.Day15	4.25244143528702	4.94287356987923e-11	1.06849839383468e-11	8.71975	5.71602	7.51222e-10	1.61633e-10	7.96186
ENSG00000204219	TCEA3	protein_coding	iPSC.Day15	8.34744472006002	2.34588427081338e-17	1.3570563652258e-18	13.5699	8.02936	5.09892e-11	8.9524e-12	8.76957
ENSG00000088280	ASAP3	protein_coding	iPSC.Day15	-0.0992763287603441	0.559165145394315	0.518954249364374	-0.649441	-1.03181	1.78997e-07	5.85177e-08	-6.34188
ENSG00000007968	E2F2	protein_coding	iPSC.Day15	-0.646871538235209	0.156794768968579	0.129080576125236	-1.54261	-1.88652	0.00289568	0.00176687	-3.2995
ENSG00000117318	ID3	protein_coding	iPSC.Day15	-0.0232976963784478	0.952224832091209	0.945332660247657	-0.068906	-1.33973	0.000762367	0.000428481	-3.76643
ENSG00000142676	RPL11	protein_coding	iPSC.Day15	-1.23192684674421	5.08882011764017e-12	9.2917352486671e-13	-9.41348	-1.41539	4.22389e-13	4.86669e-14	-10.2715
ENSG00000011007	ELOA	protein_coding	iPSC.Day15	0.255306573032326	0.0398677358835018	0.0297930745675023	2.23516	0.846603	2.28312e-08	6.48841e-09	6.94565
ENSG00000057757	PITHD1	protein_coding	iPSC.Day15	-0.330681551032675	0.00275512955757717	0.00174801237602443	-3.30316	0.0357763	0.768394	0.736835	0.337879
ENSG00000011009	LYPLA2	protein_coding	iPSC.Day15	-1.15415883241589	1.62325248643306e-12	2.69489388149717e-13	-9.77061	-0.506083	0.00036272	0.000193853	-4.01617
ENSG00000117308	GALE	protein_coding	iPSC.Day15	-0.280927241675488	0.221207814792904	0.187189517851275	-1.33681	-0.498935	0.0600731	0.0450137	-2.05481
ENSG00000117305	HMGCL	protein_coding	iPSC.Day15	0.454717355461533	0.0110039469565686	0.00758890159398458	2.77977	-0.123659	0.52008	0.473665	-0.721856
ENSG00000179163	FUCA1	protein_coding	iPSC.Day15	0.682021704777441	0.000565867357228441	0.000330232002175612	3.84923	1.69174	2.41201e-11	3.98352e-12	8.99841
ENSG00000188529	SRSF10	protein_coding	iPSC.Day15	-0.874477932854959	4.69749695356243e-08	1.60272719953294e-08	-6.69762	-1.11372	5.49565e-10	1.15869e-10	-8.05411
ENSG00000142661	MYOM3	protein_coding	iPSC.Day15	0.989986436923823	0.021099044493752	0.0151450635275049	2.51335	0.873339	0.135427	0.108406	1.63392
ENSG00000185436	IFNLR1	protein_coding	iPSC.Day15	0.275569074075786	0.390672188473252	0.349459903999636	0.944277	-0.5241	0.135166	0.108178	-1.63501
ENSG00000001460	STPG1	protein_coding	iPSC.Day15	-0.493431850119799	0.0185679862292677	0.0132215621788171	-2.56698	-0.645551	0.0118887	0.00794976	-2.76233
ENSG00000001461	NIPAL3	protein_coding	iPSC.Day15	1.31406614886186	5.45557805492019e-11	1.18797787015195e-11	8.68994	0.948174	5.50984e-07	1.94818e-07	6.01012
ENSG00000117602	RCAN3	protein_coding	iPSC.Day15	-0.134633424728609	0.568339511850279	0.528984109711057	-0.633872	0.133112	0.605662	0.561157	0.584937
ENSG00000133226	SRRM1	protein_coding	iPSC.Day15	0.403536770338311	0.0155649203203163	0.010960942952187	2.63997	0.265505	0.149363	0.120573	1.57864
ENSG00000169504	CLIC4	protein_coding	iPSC.Day15	0.498212885163402	0.00679605325391374	0.00454980045987264	2.96789	0.882346	1.72241e-05	7.60677e-06	4.97969
ENSG00000117614	SYF2	protein_coding	iPSC.Day15	-0.658632478335746	0.000580890408403496	0.000339501520576506	-3.84047	-1.09709	5.59819e-07	1.98385e-07	-6.0051
ENSG00000117616	RSRP1	protein_coding	iPSC.Day15	1.58358205993011	5.36109185463725e-05	2.76128293536151e-05	4.60464	0.901664	0.0232907	0.0162874	2.48435
ENSG00000204178	TMEM57	protein_coding	iPSC.Day15	1.07535679772504	1.5501457740493e-08	4.92141683272894e-09	7.02147	1.76646	1.234e-13	1.26077e-14	10.6731
ENSG00000157978	LDLRAP1	protein_coding	iPSC.Day15	-0.493884645666485	0.00910161370961274	0.00621333681257178	-2.85414	-0.606513	0.00278871	0.00169557	-3.31353
ENSG00000117643	MAN1C1	protein_coding	iPSC.Day15	1.42529736351221	2.01369230457259e-06	8.5666806212686e-07	5.5983	0.810481	0.00703833	0.00455123	2.96778
ENSG00000162430	SELENON	protein_coding	iPSC.Day15	0.293143239476458	0.132075186863979	0.107350346435054	1.63895	0.257645	0.2165	0.180292	1.35839
ENSG00000117640	MTFR1L	protein_coding	iPSC.Day15	2.66351333679741	7.35701191058993e-21	1.56385539243697e-22	16.8412	2.61631	1.6118e-19	2.83383e-21	15.7461
ENSG00000127423	AUNIP	protein_coding	iPSC.Day15	-2.99882228069688	1.10019443034542e-14	1.16139561929388e-15	-11.3972	-3.88194	3.13082e-14	2.72068e-15	-11.1364
ENSG00000182749	PAQR7	protein_coding	iPSC.Day15	0.820475953472871	8.97143418854484e-05	4.73801191955117e-05	4.44458	0.185966	0.45786	0.411374	0.828243
ENSG00000117632	STMN1	protein_coding	iPSC.Day15	-0.832063152723864	0.000582979358152298	0.000340890437484212	-3.83918	-1.27186	2.6791e-06	1.04998e-06	-5.54132
ENSG00000158006	PAFAH2	protein_coding	iPSC.Day15	-0.396623260808621	0.0561613183852048	0.0430173522434592	-2.07509	0.104868	0.64972	0.608522	0.515355
ENSG00000158008	EXTL1	protein_coding	iPSC.Day15	4.34600432581378	7.71740379355367e-12	1.45028023444214e-12	9.28599	2.30575	0.000128776	6.46944e-05	4.3513
ENSG00000158014	SLC30A2	protein_coding	iPSC.Day15	2.85517791959706	1.58757573375336e-07	5.82042465293062e-08	6.34336	2.78613	9.11337e-06	3.87374e-06	5.17273
ENSG00000158022	TRIM63	protein_coding	iPSC.Day15	8.67927098128389	2.83944199630154e-19	9.77989100902247e-21	15.2929	6.72342	4.94979e-12	7.06552e-13	9.49216
ENSG00000175087	PDIK1L	protein_coding	iPSC.Day15	0.892165955876783	0.000287523231583166	0.000162179842688646	4.07141	1.04307	0.0001191	5.95845e-05	4.37602
ENSG00000142675	CNKSR1	protein_coding	iPSC.Day15	0.929186411504624	0.00597850511467909	0.00397016163257548	3.01687	-0.193449	0.675953	0.636841	-0.47495
ENSG00000130695	CEP85	protein_coding	iPSC.Day15	-0.521135591900189	0.00819842518584034	0.00555659225378399	-2.89521	-1.26619	6.27811e-08	1.90678e-08	-6.64996
ENSG00000142669	SH3BGRL3	protein_coding	iPSC.Day15	-0.300641244558888	0.320006477167688	0.280368839593739	-1.09102	0.635886	0.0494479	0.0364962	2.14762
ENSG00000158062	UBXN11	protein_coding	iPSC.Day15	0.954174287231732	1.38714019485232e-07	5.04160191874556e-08	6.38288	0.867667	1.41908e-05	6.20374e-06	5.03823
ENSG00000169442	CD52	protein_coding	iPSC.Day15	-5.94557255605951	1.20719159240869e-18	4.89731133107141e-20	-14.7162	-8.53584	3.78718e-17	1.47634e-18	-13.5415
ENSG00000176092	AIM1L	protein_coding	iPSC.Day15	-3.84978260350719	3.10040342372641e-08	1.03078695756403e-08	-6.8187	-1.31839	0.156434	0.126766	-1.55222
ENSG00000117682	DHDDS	protein_coding	iPSC.Day15	0.382991463473989	0.00462534641898284	0.00302923862243371	3.11283	0.053995	0.721205	0.685399	0.407417
ENSG00000198830	HMGN2	protein_coding	iPSC.Day15	-0.24354141401415	0.181902502596687	0.151231522911123	-1.45695	-1.03341	8.96122e-07	3.27119e-07	-5.86651
ENSG00000117676	RPS6KA1	protein_coding	iPSC.Day15	-1.17658789966259	6.16872641904312e-08	2.14158552291034e-08	-6.61808	-0.451343	0.0341573	0.0245288	-2.31714
ENSG00000117713	ARID1A	protein_coding	iPSC.Day15	1.67627499896638	2.15783029355404e-11	4.39247051397188e-12	8.97071	1.39596	1.53939e-08	4.24614e-09	7.06195
ENSG00000060642	PIGV	protein_coding	iPSC.Day15	-0.643302947207302	0.000525912857614888	0.000305702480355909	-3.87362	-0.076107	0.709459	0.673174	-0.42423
ENSG00000204160	ZDHHC18	protein_coding	iPSC.Day15	-0.183357102424107	0.155732440760278	0.128116247021191	-1.5466	-0.289407	0.0341299	0.0245067	-2.31751
ENSG00000175793	SFN	protein_coding	iPSC.Day15	-4.19621542354461	1.25087159914012e-05	5.92095817413906e-06	-5.05159	-6.3955	1.2313e-05	5.33936e-06	-5.08118
ENSG00000142751	GPN2	protein_coding	iPSC.Day15	0.688576111627642	4.93496022480346e-06	2.20647270463363e-06	5.33235	0.632092	6.70105e-05	3.22676e-05	4.55866
ENSG00000198746	GPATCH3	protein_coding	iPSC.Day15	0.0990881906199977	0.561561144965286	0.521542124042194	0.645409	-0.0976425	0.608366	0.56396	-0.580743
ENSG00000090273	NUDC	protein_coding	iPSC.Day15	-0.57467220243049	3.88847671500898e-05	1.96469222695222e-05	-4.70456	-0.198417	0.160775	0.130608	-1.53634
ENSG00000131910	NR0B2	protein_coding	iPSC.Day15	3.08760899465548	7.08936318685474e-07	2.83359976923788e-07	5.90636	2.96193	0.000371377	0.000198801	4.00834
ENSG00000175707	KDF1	protein_coding	iPSC.Day15	-4.75812101846831	8.93271399706408e-13	1.41347744181818e-13	-9.95845	-2.89046	0.00032274	0.000171068	-4.05492
ENSG00000253368	TRNP1	protein_coding	iPSC.Day15	0.0801149260804149	0.743856403153962	0.712500588494424	0.37055	0.029536	0.911922	0.897466	0.129504
ENSG00000158246	FAM46B	protein_coding	iPSC.Day15	-3.76487871866094	7.29600501701246e-14	9.236979979025e-15	-10.7664	-4.35423	2.65481e-14	2.27834e-15	-11.1905
ENSG00000090020	SLC9A1	protein_coding	iPSC.Day15	1.56326375753004	1.69890804087251e-09	4.7228615230481e-10	7.66562	1.36284	1.92345e-07	6.32278e-08	6.32058
ENSG00000214973	CHCHD3P3	processed_pseudogene	iPSC.Day15	-1.02078986014423	7.80302980161759e-05	4.09155842818643e-05	-4.48827	-0.877489	0.00135514	0.00078752	-3.56952
ENSG00000142784	WDTC1	protein_coding	iPSC.Day15	1.56796887352932	4.79999534157644e-12	8.73990794480548e-13	9.43106	1.72503	1.40554e-12	1.81997e-13	9.88473
ENSG00000186501	TMEM222	protein_coding	iPSC.Day15	1.1678658841019	1.65657292691959e-10	3.94268653812899e-11	8.35396	1.17973	1.23218e-09	2.76748e-10	7.81312
ENSG00000142765	SYTL1	protein_coding	iPSC.Day15	0.0856075728242571	0.815912424272915	0.791807791476266	0.265346	0.465228	0.284137	0.242411	1.18264
ENSG00000142733	MAP3K6	protein_coding	iPSC.Day15	-0.201915785236877	0.408957962087752	0.367437442662644	-0.909324	-0.104711	0.697681	0.660328	-0.442029
ENSG00000142748	FCN3	protein_coding	iPSC.Day15	0.334308037572173	0.617578915878747	0.579575428765298	0.557556	1.368	0.124144	0.0987574	1.68148
ENSG00000181773	GPR3	protein_coding	iPSC.Day15	-1.22850471841102	0.00289590566913144	0.00184275421271795	-3.28514	-1.89778	0.000469964	0.000255876	-3.92957
ENSG00000009780	FAM76A	protein_coding	iPSC.Day15	-0.0789934470737359	0.664105978602014	0.627785439780935	-0.487782	-0.169433	0.367993	0.322942	-0.998057
ENSG00000117758	STX12	protein_coding	iPSC.Day15	1.43303356744015	4.78872035941046e-14	5.85474171320008e-15	10.9038	2.03402	3.1439e-18	9.19747e-20	14.4943
ENSG00000117751	PPP1R8	protein_coding	iPSC.Day15	-0.68809856328872	6.15682068891365e-07	2.44001396375739e-07	-5.9478	-1.01273	4.99149e-10	1.04448e-10	-8.08289
ENSG00000130775	THEMIS2	protein_coding	iPSC.Day15	-4.35527494962914	6.86764630975607e-18	3.42936942834771e-19	-14.0378	-3.19617	1.3579e-10	2.56257e-11	-8.47433
ENSG00000117748	RPA2	protein_coding	iPSC.Day15	-0.559128730226029	0.000172386644387641	9.45033571480885e-05	-4.23678	-1.26955	2.74465e-11	4.58431e-12	-8.95861
ENSG00000130768	SMPDL3B	protein_coding	iPSC.Day15	-2.85486222818356	9.11583191543592e-09	2.80279973938356e-09	-7.17593	-0.845697	0.235038	0.197236	-1.30644
ENSG00000158156	XKR8	protein_coding	iPSC.Day15	0.303166618480746	0.0603699878230799	0.0464106787782418	2.04108	-0.423263	0.0167361	0.0114806	-2.62205
ENSG00000158161	EYA3	protein_coding	iPSC.Day15	-0.321547088520275	0.0885598678964104	0.0697413745669311	-1.85235	0.622075	0.0023487	0.00141315	3.37524
ENSG00000169403	PTAFR	protein_coding	iPSC.Day15	-2.41041881840706	1.95636453435599e-06	8.31010875488441e-07	-5.6068	0.310013	0.560025	0.514264	0.656776
ENSG00000126698	DNAJC8	protein_coding	iPSC.Day15	-1.32406232377175	4.02430093595239e-14	4.82521743581552e-15	-10.9623	-1.28281	9.44362e-13	1.18198e-13	-10.0107
ENSG00000130770	ATPIF1	protein_coding	iPSC.Day15	-1.19729734814631	1.71220743149749e-05	8.23532541089908e-06	-4.95685	-0.919421	0.00121406	0.000700983	-3.60757
ENSG00000130766	SESN2	protein_coding	iPSC.Day15	0.341529960172066	0.300039788053024	0.26129708015628	1.13587	1.89766	3.13634e-06	1.24025e-06	5.4946
ENSG00000130772	MED18	protein_coding	iPSC.Day15	-0.798966001347625	5.18799063808068e-05	2.66577037326368e-05	-4.61501	-0.364306	0.0772017	0.0591279	-1.93019
ENSG00000204138	PHACTR4	protein_coding	iPSC.Day15	0.585419317740957	0.000163911101454328	8.96326090889822e-05	4.25284	0.97768	7.66597e-08	2.36309e-08	6.59107
ENSG00000180198	RCC1	protein_coding	iPSC.Day15	-2.47633284795103	2.10891161546529e-15	1.91181058454167e-16	-11.959	-3.21353	1.67891e-16	7.83929e-18	-12.9864
ENSG00000242125	SNHG3	sense_intronic	iPSC.Day15	-2.06428420094319	1.02509386336481e-09	2.76475452556166e-10	-7.81339	-1.52512	4.76725e-05	2.2421e-05	-4.66587
ENSG00000180098	TRNAU1AP	protein_coding	iPSC.Day15	0.255409065349613	0.154335426314874	0.126866878757752	1.5518	-0.235577	0.231939	0.194403	-1.31489
ENSG00000197989	SNHG12	antisense	iPSC.Day15	-1.32079677406714	1.12043674305351e-05	5.2717870276244e-06	-5.08483	-0.57032	0.0794624	0.0610597	-1.91518
ENSG00000120656	TAF12	protein_coding	iPSC.Day15	-1.51421218522233	4.34956317312761e-12	7.85102734449104e-13	-9.46186	-1.28046	4.35609e-09	1.09295e-09	-7.43462
ENSG00000162419	GMEB1	protein_coding	iPSC.Day15	-0.503188936866914	0.00873583389805407	0.00594600713366614	-2.87035	-0.0361448	0.879291	0.860854	-0.176171
ENSG00000198492	YTHDF2	protein_coding	iPSC.Day15	-0.652243891199412	6.16580608599155e-06	2.80033691886473e-06	-5.26489	-0.358396	0.0143189	0.009711	-2.68647
ENSG00000159023	EPB41	protein_coding	iPSC.Day15	-0.0599051543001596	0.725128254698768	0.692210629647592	-0.3981	0.42179	0.0161323	0.0110315	2.63749
ENSG00000225616	RP4-604A21.1	processed_pseudogene	iPSC.Day15	-1.25482831497959	0.0118774738440481	0.00823326836574024	-2.74914	-0.568061	0.419599	0.373309	-0.898146
ENSG00000253304	TMEM200B	protein_coding	iPSC.Day15	0.643435960761361	0.122741932085711	0.0991540424133816	1.67945	2.05407	0.000210365	0.000109063	4.19316
ENSG00000116350	SRSF4	protein_coding	iPSC.Day15	0.211217905785409	0.121489680970705	0.098054901034217	1.68509	0.455951	0.002023	0.00120654	3.4283
ENSG00000116353	MECR	protein_coding	iPSC.Day15	-0.174805308232156	0.225019216150393	0.190710190255147	-1.32603	-0.134399	0.380746	0.335122	-0.973007
ENSG00000060656	PTPRU	protein_coding	iPSC.Day15	-0.814640668269392	0.000643615717605844	0.000377877278213894	-3.80649	-1.59152	1.70683e-08	4.73627e-09	-7.03198
ENSG00000162511	LAPTM5	protein_coding	iPSC.Day15	1.97935968460479	0.000523978392431398	0.000304464746834327	3.8749	4.78955	1.37203e-07	4.40735e-08	6.41984
ENSG00000162512	SDC3	protein_coding	iPSC.Day15	2.23352286707291	2.71042880219613e-16	1.96280512048358e-17	12.6867	1.55059	2.17761e-10	4.27896e-11	8.33113
ENSG00000134644	PUM1	protein_coding	iPSC.Day15	0.88261406295825	9.95119947554986e-07	4.06494810685201e-07	5.80617	0.940121	9.58908e-07	3.51075e-07	5.84689
ENSG00000084628	NKAIN1	protein_coding	iPSC.Day15	-3.42575780121502	8.45341645766823e-14	1.08789463852107e-14	-10.7173	-3.28105	4.87628e-07	1.71046e-07	-6.04611
ENSG00000060688	SNRNP40	protein_coding	iPSC.Day15	-1.96282286156254	9.63400102699051e-19	3.79723199435352e-20	-14.8063	-2.15863	1.61412e-18	4.12892e-20	-14.7766
ENSG00000121766	ZCCHC17	protein_coding	iPSC.Day15	-1.95203462312762	4.20255044500382e-16	3.19472959001145e-17	-12.5291	-2.60252	1.70501e-19	3.04685e-21	-15.7193
ENSG00000121769	FABP3	protein_coding	iPSC.Day15	4.11941566495608	3.88812048748165e-21	7.56443674607325e-23	17.1238	3.00051	4.055e-15	2.83131e-16	11.8357
ENSG00000168528	SERINC2	protein_coding	iPSC.Day15	-0.5772319404025	0.0499127071750835	0.0378715093351801	-2.13143	-0.130389	0.729837	0.694444	-0.395053
ENSG00000142910	TINAGL1	protein_coding	iPSC.Day15	-0.483128270935863	0.144220778825319	0.117960085058812	-1.59012	-0.361712	0.314869	0.271488	-1.11163
ENSG00000162517	PEF1	protein_coding	iPSC.Day15	-0.106647823480339	0.338748116219344	0.29856617067951	-1.05018	0.562404	7.34803e-06	3.07538e-06	5.23832
ENSG00000084636	COL16A1	protein_coding	iPSC.Day15	2.88838672014509	2.95098575095594e-12	5.11393625237717e-13	9.58527	1.98394	2.7225e-07	9.16522e-08	6.21833
ENSG00000121753	ADGRB2	protein_coding	iPSC.Day15	2.06844987718006	2.13907029086731e-09	6.04050761630565e-10	7.59781	1.78519	1.07107e-06	3.94686e-07	5.81436
ENSG00000134668	SPOCD1	protein_coding	iPSC.Day15	0.0740265575868779	0.876216659280298	0.860495521640811	0.17663	-2.4159	0.000404946	0.00021785	-3.97986
ENSG00000184007	PTP4A2	protein_coding	iPSC.Day15	-0.286921644936788	0.0615201061884158	0.047335791474446	-2.03218	-0.538474	0.00127833	0.000740863	-3.58951
ENSG00000121774	KHDRBS1	protein_coding	iPSC.Day15	-0.109816411209872	0.307939711402989	0.268709461384219	-1.11817	0.0777488	0.503236	0.456754	0.749884
ENSG00000121775	TMEM39B	protein_coding	iPSC.Day15	0.624877621112848	0.000364993875238195	0.000208244812230583	3.99391	0.238411	0.21066	0.175049	1.37521
ENSG00000025800	KPNA6	protein_coding	iPSC.Day15	-0.372470680765177	0.00601220565127065	0.00399470732889225	-3.01467	-0.462466	0.00144742	0.000845008	-3.54639
ENSG00000084652	TXLNA	protein_coding	iPSC.Day15	0.342213952524078	0.0527724952562896	0.040189688886275	2.10527	0.348437	0.0828104	0.0637935	1.89462
ENSG00000160050	CCDC28B	protein_coding	iPSC.Day15	-0.246718866392925	0.316814849593968	0.277184457686263	-1.09836	-0.308601	0.26744	0.226875	-1.22314
ENSG00000160051	IQCC	protein_coding	iPSC.Day15	0.22047622779712	0.272306234526961	0.234691949212926	1.20252	-0.0820184	0.734009	0.698996	-0.388854
ENSG00000160055	TMEM234	protein_coding	iPSC.Day15	1.49634885355536	5.54044121504816e-15	5.49333269340414e-16	11.6288	1.08444	1.95646e-09	4.57465e-10	7.67441
ENSG00000084623	EIF3I	protein_coding	iPSC.Day15	-0.353473537698719	0.000226538281833895	0.000126164748544039	-4.14863	-0.231077	0.019005	0.0131274	-2.56979
ENSG00000220785	MTMR9LP	transcribed_unprocessed_pseudogene	iPSC.Day15	-0.792108098209926	0.007720952715729	0.00521424504954732	-2.91844	-1.39587	4.11719e-05	1.92272e-05	-4.71088
ENSG00000183615	FAM167B	protein_coding	iPSC.Day15	-0.74932096282045	0.0253837751270532	0.01843881229686	-2.43441	-1.46189	0.00028938	0.000152739	-4.08991
ENSG00000182866	LCK	protein_coding	iPSC.Day15	-9.65172320406113	2.04213213932484e-28	5.44450851383623e-31	-25.7636	-7.38752	3.61771e-18	1.07921e-19	-14.4384
ENSG00000116478	HDAC1	protein_coding	iPSC.Day15	-0.516504336111018	0.000101106160963111	5.37950635935734e-05	-4.40664	-0.417311	0.00307737	0.00188416	-3.27754
ENSG00000175130	MARCKSL1	protein_coding	iPSC.Day15	-0.44347971448843	0.0929334771128664	0.0734748347293557	-1.82735	-0.599327	0.0423239	0.0308631	-2.22009
ENSG00000160058	BSDC1	protein_coding	iPSC.Day15	0.170438389055267	0.167879110404057	0.138786354926196	1.50375	-0.0416366	0.762544	0.73007	-0.346923
ENSG00000273274	ZBTB8B	protein_coding	iPSC.Day15	0.534433786065315	0.151106246250021	0.123961998382799	1.56405	0.317534	0.601449	0.55668	0.591659
ENSG00000160062	ZBTB8A	protein_coding	iPSC.Day15	0.29868921691463	0.261839747589893	0.225010868263227	1.22813	-0.0768728	0.810619	0.783809	-0.275803
ENSG00000176261	ZBTB8OS	protein_coding	iPSC.Day15	-1.4161139802824	3.46065714470859e-08	1.15829027505198e-08	-6.78671	-1.9835	4.23471e-11	7.32332e-12	-8.8262
ENSG00000162521	RBBP4	protein_coding	iPSC.Day15	-0.206859633848875	0.0470567350369928	0.0355587246240772	-2.15897	-0.7791	3.0888e-09	7.52725e-10	-7.53722
ENSG00000162520	SYNC	protein_coding	iPSC.Day15	4.63290456436305	7.19448709850857e-12	1.34475425374919e-12	9.30759	1.29707	0.0626111	0.0470824	2.0346
ENSG00000162522	KIAA1522	protein_coding	iPSC.Day15	-0.863110238576509	0.00125765819733339	0.000763584664269429	-3.57963	-0.95181	0.00118658	0.000684008	-3.61556
ENSG00000134684	YARS	protein_coding	iPSC.Day15	-0.0413323562837582	0.857497497360124	0.839702477959655	-0.203304	0.329007	0.170893	0.13948	1.50105
ENSG00000116497	S100PBP	protein_coding	iPSC.Day15	-0.752851605117944	0.000139627470536233	7.56491534055293e-05	-4.30417	-1.05711	5.40462e-06	2.21201e-06	-5.33164
ENSG00000160097	FNDC5	protein_coding	iPSC.Day15	3.38645911478128	9.19818804946348e-09	2.83276089662826e-09	7.17301	-0.378049	0.530501	0.484095	-0.704851
ENSG00000121900	TMEM54	protein_coding	iPSC.Day15	-0.966696366210558	0.0342263819096935	0.0253405443235409	-2.30353	-2.86562	3.88812e-07	1.34311e-07	-6.11291
ENSG00000116514	RNF19B	protein_coding	iPSC.Day15	0.306494179014787	0.221761988088448	0.18772588529061	1.33516	0.676484	0.010693	0.00709401	2.80497
ENSG00000004455	AK2	protein_coding	iPSC.Day15	-0.509079710859216	0.00324113947408831	0.00207644985330157	-3.2442	-0.804514	2.57984e-05	1.16612e-05	-4.8564
ENSG00000142920	AZIN2	protein_coding	iPSC.Day15	2.2578514674058	2.70112927951024e-10	6.6428550446523e-11	8.20863	0.639539	0.0513943	0.0380365	2.12953
ENSG00000160094	ZNF362	protein_coding	iPSC.Day15	1.94367422144566	1.39585299030671e-15	1.20394583470034e-16	12.1051	1.15858	4.79043e-08	1.42664e-08	6.72955
ENSG00000134686	PHC2	protein_coding	iPSC.Day15	2.38794272231102	1.85945597377813e-18	7.93196380225286e-20	14.5463	2.2864	8.38545e-17	3.58306e-18	13.2451
ENSG00000121903	ZSCAN20	protein_coding	iPSC.Day15	0.51699781103225	0.0475706088564175	0.0359813143944239	2.15382	0.791787	0.00544276	0.00345751	3.06613
ENSG00000121904	CSMD2	protein_coding	iPSC.Day15	-4.60394642621436	2.32904584213382e-13	3.27370182871222e-14	-10.3888	-5.2252	2.66682e-10	5.32481e-11	-8.27019
ENSG00000142698	C1orf94	protein_coding	iPSC.Day15	-8.20601320406606	7.01659080509037e-16	5.61711513507379e-17	-12.3479	-5.81394	2.80264e-08	8.07795e-09	-6.88555
ENSG00000163866	SMIM12	protein_coding	iPSC.Day15	0.0448757680538489	0.711353158063202	0.677574719324884	0.418164	0.161346	0.193946	0.159987	1.42581
ENSG00000187513	GJA4	protein_coding	iPSC.Day15	-0.951515675246484	0.0155026130638505	0.0109137144857918	-2.64163	-0.254611	0.647035	0.605867	-0.519186
ENSG00000116544	DLGAP3	protein_coding	iPSC.Day15	-3.11686627665624	2.19166367396102e-13	3.06529701049023e-14	-10.4083	-2.88888	1.14384e-09	2.5567e-10	-7.83501
ENSG00000243749	TMEM35B	protein_coding	iPSC.Day15	-1.36667087228269	1.64120245225285e-07	6.02885869836075e-08	-6.33368	-2.49338	4.66342e-13	5.4336e-14	-10.239
ENSG00000163867	ZMYM6	protein_coding	iPSC.Day15	0.752756538875286	2.49369439190108e-09	7.09224078745754e-10	7.55361	0.0541525	0.655474	0.614902	0.506179
ENSG00000197056	ZMYM1	protein_coding	iPSC.Day15	-2.0746931343325	2.16865380403369e-15	1.97207169670739e-16	-11.9493	-2.56243	1.95743e-16	9.35134e-18	-12.9285
ENSG00000116560	SFPQ	protein_coding	iPSC.Day15	-0.067787387350126	0.753032207146066	0.722514099935823	-0.357059	-0.628531	0.0044422	0.00279056	-3.14163
ENSG00000146463	ZMYM4	protein_coding	iPSC.Day15	-0.265463576755524	0.0938709740173606	0.0743026840741249	-1.82195	-0.336019	0.0482815	0.0355658	-2.15888
ENSG00000142687	KIAA0319L	protein_coding	iPSC.Day15	0.586472790116988	0.000229019358536623	0.000127678539919142	4.14498	0.266032	0.103482	0.0810228	1.7799
ENSG00000020129	NCDN	protein_coding	iPSC.Day15	0.584755549694294	0.00179796743210438	0.00111223161872144	3.45546	0.529635	0.00709389	0.00458972	2.96473
ENSG00000126067	PSMB2	protein_coding	iPSC.Day15	-0.465971121881331	4.6577542318223e-06	2.07581855626322e-06	-5.34959	-0.161413	0.111428	0.0878463	-1.7401
ENSG00000142686	C1orf216	protein_coding	iPSC.Day15	0.646828344725297	0.000615952841028904	0.000360703901069455	3.82127	0.186984	0.342787	0.298673	1.04994
ENSG00000092853	CLSPN	protein_coding	iPSC.Day15	-2.05785177477574	7.15847507397746e-06	3.28367576891054e-06	-5.21972	-2.9851	2.92432e-05	1.3332e-05	-4.81757
ENSG00000134698	AGO4	protein_coding	iPSC.Day15	1.89886358525191	2.08798036675459e-17	1.18556602464521e-18	13.6154	1.32416	3.2425e-11	5.46725e-12	8.90877
ENSG00000092847	AGO1	protein_coding	iPSC.Day15	-0.623898230122487	0.00179453894393746	0.0011099814306643	-3.45614	-0.47366	0.0243852	0.017109	-2.46461
ENSG00000126070	AGO3	protein_coding	iPSC.Day15	0.129341666183896	0.493223828348772	0.451002333315025	0.759554	0.125318	0.563942	0.518308	0.650449
ENSG00000092850	TEKT2	protein_coding	iPSC.Day15	-0.0313530300110672	0.936204261929168	0.926624999413391	-0.0925462	-1.43336	0.00189163	0.00112192	-3.45257
ENSG00000116863	ADPRHL2	protein_coding	iPSC.Day15	-0.485964027736594	0.00184093845299435	0.00114040552532011	-3.44713	-0.180683	0.274633	0.23357	-1.20544
ENSG00000171812	COL8A2	protein_coding	iPSC.Day15	-1.59887767687497	0.00429780913793385	0.00280048191629456	-3.14039	-2.84806	2.07921e-05	9.29336e-06	-4.92201
ENSG00000054116	TRAPPC3	protein_coding	iPSC.Day15	-0.558217646297486	7.97860924613368e-07	3.20742621301195e-07	-5.87198	-0.403622	0.000384806	0.000206283	-3.99685
ENSG00000116871	MAP7D1	protein_coding	iPSC.Day15	1.36761628313986	4.40463133799804e-12	7.95360003820657e-13	9.45813	0.885193	1.1373e-06	4.20761e-07	5.79658
ENSG00000054118	THRAP3	protein_coding	iPSC.Day15	-0.477520148551177	0.00160288941709165	0.000985664957880107	-3.49558	-0.692639	3.32636e-05	1.52934e-05	-4.77766
ENSG00000214193	SH3D21	protein_coding	iPSC.Day15	1.55634449144037	9.66683508546901e-07	3.9397333364615e-07	5.81486	0.849463	0.0412241	0.0300165	2.23198
ENSG00000142694	EVA1B	protein_coding	iPSC.Day15	-0.913161526945609	0.00863945006266907	0.00587542366994312	-2.87474	-0.368053	0.340118	0.296053	-1.05571
ENSG00000116883	RP11-268J15.5	antisense	iPSC.Day15	0.716786163929761	0.0122434967454075	0.00850728052428049	2.73677	0.152512	0.709343	0.672967	0.424516
ENSG00000196182	STK40	protein_coding	iPSC.Day15	1.66302195261079	8.14132129964392e-15	8.34781683916508e-16	11.4991	1.79598	4.56475e-15	3.24644e-16	11.7928
ENSG00000181817	LSM10	protein_coding	iPSC.Day15	-1.20250675044764	1.99787019941976e-08	6.43211129197832e-09	-6.94804	-0.921123	1.67621e-05	7.38022e-06	-4.98839
ENSG00000116885	OSCP1	protein_coding	iPSC.Day15	0.961894004386218	1.55864663755004e-05	7.46303999605132e-06	4.98518	1.01386	3.34656e-05	1.53969e-05	4.7757
ENSG00000116898	MRPS15	protein_coding	iPSC.Day15	-1.30397626928876	1.29403928037449e-14	1.3818750637808e-15	-11.3437	-0.697079	1.31648e-06	4.91854e-07	-5.75314
ENSG00000119535	CSF3R	protein_coding	iPSC.Day15	7.45733681660147	2.41615744630379e-14	2.73859033220627e-15	11.1344	4.66031	3.62003e-06	1.44483e-06	5.4517
ENSG00000163873	GRIK3	protein_coding	iPSC.Day15	-4.52111679810708	1.94829320650454e-10	4.69314324062882e-11	-8.30537	-3.74906	2.24614e-06	8.69452e-07	-5.59415
ENSG00000233621	LINC01137	antisense	iPSC.Day15	-0.374860408797066	0.340142551285604	0.299971515001046	-1.04709	0.434474	0.304095	0.261213	1.13607
ENSG00000163874	ZC3H12A	protein_coding	iPSC.Day15	0.234455149581414	0.421325910231697	0.379855151233535	0.885817	0.0296592	0.929932	0.918139	0.103286
ENSG00000163875	MEAF6	protein_coding	iPSC.Day15	0.165498456580305	0.190275744562139	0.158905885536474	1.42959	-0.0844125	0.544577	0.498352	-0.681935
ENSG00000163877	SNIP1	protein_coding	iPSC.Day15	-0.221097384484822	0.221207814792904	0.187193008857751	-1.3368	-0.350854	0.0750891	0.0573205	-1.94462
ENSG00000163879	DNALI1	protein_coding	iPSC.Day15	0.555738375028179	0.0599445556907507	0.0460447444634243	2.04464	-0.487619	0.29941	0.256822	-1.14673
ENSG00000134697	GNL2	protein_coding	iPSC.Day15	-1.53355407818159	1.44637535183584e-11	2.84522604879078e-12	-9.09393	-1.46633	5.67539e-10	1.19986e-10	-8.04442
ENSG00000116922	C1orf109	protein_coding	iPSC.Day15	-0.325327734189848	0.0460175427143523	0.0347237143179635	-2.1693	0.0723484	0.703581	0.667079	0.432658
ENSG00000134690	CDCA8	protein_coding	iPSC.Day15	-2.8176925664123	2.41562284266421e-09	6.85801556427222e-10	-7.56285	-4.03521	2.14119e-08	6.05576e-09	-6.96458
ENSG00000185090	MANEAL	protein_coding	iPSC.Day15	-1.27909301721256	0.000463917232437033	0.000268027696330893	-3.91501	-0.742546	0.0647753	0.0488685	-2.01776
ENSG00000196449	YRDC	protein_coding	iPSC.Day15	-0.895920602687842	3.05429372106425e-05	1.51922391962145e-05	-4.77959	-0.896862	0.00020171	0.0001043	-4.20678
ENSG00000197982	C1orf122	protein_coding	iPSC.Day15	-0.494514397557069	0.0055524180453032	0.00367520623750938	-3.04443	-0.477946	0.0112518	0.00749312	-2.78453
ENSG00000188786	MTF1	protein_coding	iPSC.Day15	0.493296885533139	0.00203311003932052	0.00126501694693275	3.41246	0.569759	0.00086966	0.000492294	3.72195
ENSG00000204084	INPP5B	protein_coding	iPSC.Day15	0.134374279668316	0.501768403994215	0.459466268767725	0.74535	0.284908	0.177586	0.145314	1.47881
ENSG00000183431	SF3A3	protein_coding	iPSC.Day15	-1.39141721098362	1.89075472322083e-12	3.18159610627379e-13	-9.72247	-0.99661	1.35236e-07	4.34026e-08	-6.42406
ENSG00000183386	FHL3	protein_coding	iPSC.Day15	0.344522594474376	0.216404200992545	0.182660239978864	1.35091	-0.312766	0.323306	0.279649	-1.09267
ENSG00000183520	UTP11	protein_coding	iPSC.Day15	-0.796828844505209	1.64929794081087e-05	7.91729563458859e-06	-4.96818	-1.09152	2.97888e-07	1.01035e-07	-6.19146
ENSG00000185668	POU3F1	protein_coding	iPSC.Day15	-5.56492405523006	5.14200928212867e-12	9.41108486569162e-13	-9.40982	-4.7981	7.36925e-07	2.64864e-07	-5.92507
ENSG00000116954	RRAGC	protein_coding	iPSC.Day15	1.06205044821066	7.89912160024779e-09	2.40479815254697e-09	7.21797	1.46456	5.85489e-12	8.51359e-13	9.43859
ENSG00000228436	RP5-864K19.4	antisense	iPSC.Day15	3.59575467680839	6.69420553238975e-14	8.40272808576376e-15	10.7949	1.95068	1.07674e-05	4.63811e-06	5.12141
ENSG00000214114	MYCBP	protein_coding	iPSC.Day15	-2.44401228374661	4.46377803925384e-12	8.06361978989002e-13	-9.45418	-3.02087	1.10723e-12	1.40818e-13	-9.95955
ENSG00000174574	AKIRIN1	protein_coding	iPSC.Day15	-0.273119977257177	0.16705420580917	0.138068290865484	-1.50655	-0.0545576	0.825029	0.799704	-0.255052
ENSG00000168653	NDUFS5	protein_coding	iPSC.Day15	-2.04478892575097	1.97008665855263e-11	3.9776501061136e-12	-8.99882	-2.69461	2.20264e-14	1.83792e-15	-11.2562
ENSG00000127603	MACF1	protein_coding	iPSC.Day15	1.18807113044105	2.72608569488246e-06	1.17937876582175e-06	5.50873	1.54705	3.75067e-08	1.09861e-08	6.80122
ENSG00000182109	RP11-69E11.4	antisense	iPSC.Day15	1.73454861953959	2.71438522099428e-07	1.02566912371336e-07	6.18731	1.17906	0.00150291	0.000879458	3.53324
ENSG00000090621	PABPC4	protein_coding	iPSC.Day15	0.230758184214639	0.129825362344503	0.105381373887508	1.64844	0.45941	0.00482738	0.00304676	3.1108
ENSG00000163909	HEYL	protein_coding	iPSC.Day15	1.23510021633897	0.0667332351516165	0.0516103050066508	1.99291	0.346415	0.647934	0.606755	0.517903
ENSG00000116981	NT5C1A	protein_coding	iPSC.Day15	2.50501389604894	0.000189453947580752	0.000104528669594021	4.20611	4.3253	2.47199e-06	9.63646e-07	5.56536
ENSG00000084072	PPIE	protein_coding	iPSC.Day15	-1.50530504525449	3.03390387366112e-12	5.27293280247199e-13	-9.57644	-1.8754	2.78461e-14	2.39374e-15	-11.1755
ENSG00000043514	TRIT1	protein_coding	iPSC.Day15	-0.682092991976045	0.000104859322941163	5.58977713733047e-05	-4.39516	-0.947381	2.00958e-06	7.73541e-07	-5.62684
ENSG00000116990	MYCL	protein_coding	iPSC.Day15	-1.1598417697628	4.48003652252834e-05	2.2832755673615e-05	-4.66053	-1.49402	0.000117073	5.84692e-05	-4.38168
ENSG00000168389	MFSD2A	protein_coding	iPSC.Day15	-4.06324666910786	6.91920860617675e-11	1.5351090429758e-11	-8.61792	-3.53183	2.28386e-06	8.85372e-07	-5.58908
ENSG00000131236	CAP1	protein_coding	iPSC.Day15	-1.7474809699354	7.36842442112269e-10	1.93953411229004e-10	-7.9114	-1.79784	1.86384e-09	4.33794e-10	-7.68906
ENSG00000131238	PPT1	protein_coding	iPSC.Day15	-1.31808965104899	2.06462733995853e-12	3.49311499799872e-13	-9.69542	-1.03164	1.18383e-08	3.20652e-09	-7.139
ENSG00000117000	RLF	protein_coding	iPSC.Day15	0.0649577606451761	0.654828310858605	0.618071483206288	0.501637	0.0528037	0.743613	0.709214	0.374993
ENSG00000259943	RP1-39G22.7	antisense	iPSC.Day15	-0.150986653669569	0.664586650877576	0.628357983231202	-0.486968	-1.39999	0.00212274	0.00126924	-3.41134
ENSG00000084073	ZMPSTE24	protein_coding	iPSC.Day15	-1.05900719110586	2.4267914594593e-08	7.91793610637823e-09	-6.89104	-0.551056	0.00232896	0.00140077	-3.3782
ENSG00000049089	COL9A2	protein_coding	iPSC.Day15	1.08268765090741	0.0866017937859098	0.0680995370792357	1.8637	-2.16825	0.0263745	0.0185826	-2.43126
ENSG00000084070	SMAP2	protein_coding	iPSC.Day15	1.70304776143992	5.01079371785346e-12	9.14565534466264e-13	9.41803	2.85319	2.07266e-17	7.54212e-19	13.7686
ENSG00000187801	ZFP69B	protein_coding	iPSC.Day15	-0.730814866705369	0.0188081311652517	0.0134061128034782	-2.56154	-1.13895	0.00667586	0.00430289	-2.988
ENSG00000260920	RP1-228H13.5	sense_overlapping	iPSC.Day15	0.35432951575595	0.35530011337834	0.314670247408357	1.01543	0.497098	0.324117	0.280537	1.09063
ENSG00000187815	ZFP69	protein_coding	iPSC.Day15	-1.24788845468407	5.47512753308669e-09	1.63843526768331e-09	-7.32334	-1.02462	3.07669e-06	1.21511e-06	-5.50035
ENSG00000164002	EXO5	protein_coding	iPSC.Day15	0.0876958753516397	0.747600602063432	0.716625652777766	0.364984	0.0583307	0.859249	0.838136	0.205319
ENSG00000117010	ZNF684	protein_coding	iPSC.Day15	-0.743308869964798	0.000522492454823798	0.000303526024700206	-3.87587	-0.516884	0.0220005	0.0153265	-2.50861
ENSG00000117016	RIMS3	protein_coding	iPSC.Day15	0.53204668594331	0.0975175087821589	0.0775404027533595	1.80131	0.264824	0.604855	0.560313	0.586203
ENSG00000066136	NFYC	protein_coding	iPSC.Day15	1.81455726791356	1.08121350289029e-15	9.06854386341184e-17	12.1951	1.10862	1.56498e-08	4.32122e-09	7.05714
ENSG00000117013	KCNQ4	protein_coding	iPSC.Day15	-1.02577298096258	0.000606790383446728	0.000355163444641719	-3.82618	-1.05031	0.00101464	0.000579994	-3.6691
ENSG00000179862	CITED4	protein_coding	iPSC.Day15	1.34634581246032	3.46275479636155e-05	1.73487059368078e-05	4.74091	0.451723	0.2436	0.205071	1.28356
ENSG00000171793	CTPS1	protein_coding	iPSC.Day15	-0.542144742591053	0.0110985866274469	0.00765896844870003	-2.77632	-0.355257	0.138165	0.110816	-1.62258
ENSG00000010803	SCMH1	protein_coding	iPSC.Day15	2.50263814151416	2.16020054867328e-22	2.95747300942444e-24	18.4266	2.44246	7.73767e-21	9.3761e-23	17.0399
ENSG00000127124	HIVEP3	protein_coding	iPSC.Day15	1.94114982705604	8.83002376162702e-07	3.57069414542807e-07	5.84219	2.55358	3.54384e-07	1.21856e-07	6.13977
ENSG00000198815	FOXJ3	protein_coding	iPSC.Day15	0.911794346339772	4.73838122842046e-09	1.40703768859495e-09	7.36518	0.897157	3.43403e-08	1.00059e-08	6.82685
ENSG00000177181	RIMKLA	protein_coding	iPSC.Day15	0.475478716701789	0.238109188454402	0.202902382379432	1.28983	-0.359994	0.408658	0.362133	-0.91952
ENSG00000066185	ZMYND12	protein_coding	iPSC.Day15	1.5343133533432	0.000739638588941872	0.000437131842232399	3.76004	0.395014	0.409083	0.362597	0.918623
ENSG00000127125	PPCS	protein_coding	iPSC.Day15	-0.140917596306201	0.36529164405289	0.324361502353636	-0.995106	0.0192937	0.912278	0.898079	0.128725
ENSG00000171960	PPIH	protein_coding	iPSC.Day15	-2.03987137218454	1.02530383157583e-13	1.34608991290615e-14	-10.6535	-2.42065	1.15828e-14	9.03889e-16	-11.4745
ENSG00000164007	CLDN19	protein_coding	iPSC.Day15	-1.51990972774748	0.00708654403278637	0.00476112815691743	-2.95147	-1.59387	0.0764758	0.0584948	-1.9352
ENSG00000117385	P3H1	protein_coding	iPSC.Day15	-0.22678614615787	0.503856365043862	0.461704957073267	-0.741618	-0.315535	0.410204	0.363828	-0.916252
ENSG00000164008	C1orf50	protein_coding	iPSC.Day15	0.914770713201957	2.61709660952183e-07	9.86832869118586e-08	6.19795	0.207338	0.237302	0.199291	1.30038
ENSG00000177868	SVBP	protein_coding	iPSC.Day15	-0.328539499173499	0.133461840200919	0.108535115182848	-1.63331	-0.753604	0.00213156	0.00127543	-3.40971
ENSG00000164010	ERMAP	protein_coding	iPSC.Day15	2.54564845978162	5.19288836009377e-14	6.37604969419209e-15	10.8781	1.91575	6.85927e-09	1.77882e-09	7.30076
ENSG00000164011	ZNF691	protein_coding	iPSC.Day15	-0.189870548142523	0.381172601057878	0.340028592095153	-0.963085	-0.13577	0.565684	0.520154	-0.647572
ENSG00000225099	ATP6V1E1P1	processed_pseudogene	iPSC.Day15	-0.483912818499365	0.123589395513215	0.0998831719322828	-1.67574	-0.471948	0.263681	0.22342	-1.23241
ENSG00000117394	SLC2A1	protein_coding	iPSC.Day15	-1.1298138200087	0.00184756759001815	0.0011449114623257	-3.44581	-0.997156	0.0103091	0.00682518	-2.81935
ENSG00000117395	EBNA1BP2	protein_coding	iPSC.Day15	-1.10799623492624	2.32818824167008e-09	6.59530740842043e-10	-7.57361	-0.642849	0.000280663	0.000147814	-4.1
ENSG00000179178	TMEM125	protein_coding	iPSC.Day15	-2.56159901648189	1.26161769654304e-09	3.44540356672296e-10	-7.75262	-0.650366	0.308225	0.265183	-1.12655
ENSG00000253313	C1orf210	protein_coding	iPSC.Day15	-6.16699175445039	1.31920474872844e-14	1.4096992667274e-15	-11.3376	-1.64772	0.0776295	0.0595171	-1.92713
ENSG00000066056	TIE1	protein_coding	iPSC.Day15	-0.390960690526677	0.391355162584921	0.350183629411987	-0.942848	2.91159	1.33276e-07	4.26871e-08	6.42863
ENSG00000117399	CDC20	protein_coding	iPSC.Day15	-3.51057385746453	1.61101163961818e-12	2.67225017610683e-13	-9.77306	-4.38093	3.11328e-09	7.5916e-10	-7.53487
ENSG00000066322	ELOVL1	protein_coding	iPSC.Day15	0.241988506369017	0.317961722564217	0.27834824668055	1.09567	1.01841	0.000130927	6.58595e-05	4.34594
ENSG00000159479	MED8	protein_coding	iPSC.Day15	1.10943138208142	2.52559375529357e-08	8.26577809233565e-09	6.87925	1.70446	4.75783e-12	6.77094e-13	9.50442
ENSG00000198198	SZT2	protein_coding	iPSC.Day15	2.45325155755576	5.43400465215724e-17	3.42219344717209e-18	13.2604	1.98887	7.95225e-13	9.82714e-14	10.0648
ENSG00000142949	PTPRF	protein_coding	iPSC.Day15	-0.726200243425802	0.0245928410821516	0.0178235189223433	-2.44813	-0.74323	0.0672054	0.0508617	-1.99958
ENSG00000066135	KDM4A	protein_coding	iPSC.Day15	0.0210153477234545	0.916253720280431	0.904105666920321	0.121074	0.653064	0.00195483	0.00116279	3.44064
ENSG00000126091	ST3GAL3	protein_coding	iPSC.Day15	2.36642164804201	9.45314619846299e-18	4.87710958214404e-19	13.9171	1.47451	2.86383e-10	5.76312e-11	8.24816
ENSG00000117407	ARTN	protein_coding	iPSC.Day15	-1.35540377103008	0.0075445736209427	0.00508679747594472	-2.92745	-1.21766	0.0595914	0.0446313	-2.05863
ENSG00000117408	IPO13	protein_coding	iPSC.Day15	1.2345964210827	1.59463526865257e-09	4.41345587757208e-10	7.6843	1.67633	1.10428e-12	1.40283e-13	9.96066
ENSG00000132768	DPH2	protein_coding	iPSC.Day15	-0.780002644834795	1.16227208950123e-06	4.78878210676468e-07	-5.76058	0.238801	0.137001	0.109765	1.62751
ENSG00000117410	ATP6V0B	protein_coding	iPSC.Day15	-0.419830874178205	0.0156666105339733	0.0110350183958105	-2.63737	0.291777	0.112145	0.0884768	1.73655
ENSG00000117411	B4GALT2	protein_coding	iPSC.Day15	-0.381681700608359	0.01962203787734	0.0140258405925358	-2.54375	-0.582747	0.0011451	0.000659107	-3.62763
ENSG00000159214	CCDC24	protein_coding	iPSC.Day15	-0.801461223574103	0.000129574725227637	6.99132110177653e-05	-4.32795	-0.934503	0.00022838	0.000118896	-4.1668
ENSG00000196517	SLC6A9	protein_coding	iPSC.Day15	1.73841361065488	3.41525958212052e-06	1.49869800080083e-06	5.4414	2.62416	3.37839e-06	1.34133e-06	5.47259
ENSG00000178028	DMAP1	protein_coding	iPSC.Day15	0.952395731968575	5.75565161117197e-09	1.72528539432738e-09	7.30916	0.880728	1.88728e-07	6.19575e-08	6.32616
ENSG00000117419	ERI3	protein_coding	iPSC.Day15	-0.00885252290854581	0.942259635418601	0.933501061202648	-0.0838518	-0.21154	0.0874713	0.0676487	-1.86686
ENSG00000187147	RNF220	protein_coding	iPSC.Day15	-0.733152854901616	2.8004781686797e-07	1.06102566730926e-07	-6.17796	-0.76946	3.77248e-07	1.30207e-07	-6.12148
ENSG00000126106	TMEM53	protein_coding	iPSC.Day15	0.223961618032193	0.168993742238132	0.139805242443868	1.49979	0.896443	1.1538e-06	4.275e-07	5.79216
ENSG00000198520	C1orf228	protein_coding	iPSC.Day15	3.9509381428655	1.78656594088286e-16	1.24099262646712e-17	12.8359	1.6172	0.000170665	8.74356e-05	4.26037
ENSG00000142945	KIF2C	protein_coding	iPSC.Day15	-3.5351222410904	3.61945487556022e-15	3.45827724815741e-16	-11.7731	-4.16055	3.55975e-13	4.0348e-14	-10.3269
ENSG00000142937	RPS8	protein_coding	iPSC.Day15	-0.710146452965842	1.72961727845927e-07	6.36735457245167e-08	-6.31865	-0.135072	0.302061	0.259292	-1.14072
ENSG00000173846	PLK3	protein_coding	iPSC.Day15	0.138734937119795	0.71220514984093	0.678591201639041	0.416765	0.852828	0.0345849	0.0248634	2.31148
ENSG00000070785	EIF2B3	protein_coding	iPSC.Day15	-1.15298427869372	8.22174054939872e-10	2.18453443130463e-10	-7.87849	-0.338337	0.0446791	0.0327282	-2.19489
ENSG00000126107	HECTD3	protein_coding	iPSC.Day15	-0.396949341398765	0.0164737586576789	0.0116341914255592	-2.61689	0.849133	7.28398e-06	3.04522e-06	5.24112
ENSG00000126088	UROD	protein_coding	iPSC.Day15	-0.685871771151496	0.00048842482002709	0.000282996395578457	-3.89793	-0.768096	0.000258488	0.000135428	-4.12691
ENSG00000162415	ZSWIM5	protein_coding	iPSC.Day15	1.76732381980252	1.23420207862616e-08	3.86143927467558e-09	7.088	2.08019	1.70683e-08	4.73549e-09	7.03203
ENSG00000186603	HPDL	protein_coding	iPSC.Day15	-2.42279210739613	2.12518035907897e-06	9.06241343495412e-07	-5.58256	-3.26102	6.82088e-05	3.28658e-05	-4.55323
ENSG00000132781	MUTYH	protein_coding	iPSC.Day15	-1.93300698710494	2.42285244016623e-16	1.73360172437315e-17	-12.727	-1.95935	2.03762e-14	1.6826e-15	-11.2833
ENSG00000132773	TOE1	protein_coding	iPSC.Day15	0.205314928685766	0.497512697788151	0.455175005318933	0.752532	0.190687	0.574508	0.529533	0.633025
ENSG00000070759	TESK2	protein_coding	iPSC.Day15	-1.21663773288313	2.46831581869615e-05	1.21459350957458e-05	-4.8446	0.0968027	0.77114	0.739637	0.334141
ENSG00000132763	MMACHC	protein_coding	iPSC.Day15	0.484338510445319	0.0516498650566222	0.0392930618104466	2.11523	0.261949	0.3188	0.275292	1.10274
ENSG00000117450	PRDX1	protein_coding	iPSC.Day15	-2.45119946183724	2.33549161513086e-15	2.14566350287639e-16	-11.9227	-2.62259	1.85349e-15	1.18865e-16	-12.1092
ENSG00000117448	AKR1A1	protein_coding	iPSC.Day15	-1.88731735618596	2.6266290826122e-17	1.54062262087212e-18	-13.5272	-1.62514	3.26351e-13	3.6614e-14	-10.3556
ENSG00000132780	NASP	protein_coding	iPSC.Day15	-1.91637580696686	6.79770871847917e-18	3.37485322599232e-19	-14.0433	-2.30686	3.63796e-19	7.28746e-21	-15.3997
ENSG00000159592	GPBP1L1	protein_coding	iPSC.Day15	-0.161405768033381	0.248013594386527	0.212075034196925	-1.26365	0.17991	0.225057	0.18805	1.33417
ENSG00000159596	TMEM69	protein_coding	iPSC.Day15	-0.318751176138121	0.00284515537488252	0.00180759006631641	-3.29172	-0.163684	0.152114	0.122925	-1.56848
ENSG00000197429	IPP	protein_coding	iPSC.Day15	0.67946794264187	0.000183271581259469	0.000100866719819846	4.21697	0.600194	0.00149351	0.000873419	3.53551
ENSG00000230896	RP11-767N6.7	sense_intronic	iPSC.Day15	1.19377216859923	1.85958431414931e-05	8.99107273954595e-06	4.93155	1.09516	0.000198204	0.000102401	4.21237
ENSG00000086015	MAST2	protein_coding	iPSC.Day15	1.10476308528514	1.89385057459843e-09	5.300270667056e-10	7.63383	0.506616	0.00273573	0.00166099	3.32054
ENSG00000117461	PIK3R3	protein_coding	iPSC.Day15	-0.534767780416807	0.0494818641687636	0.0375303431503391	-2.1354	0.519893	0.0687987	0.0521617	1.98805
ENSG00000085998	POMGNT1	protein_coding	iPSC.Day15	1.19997421210864	2.64242400335977e-15	2.44859293004804e-16	11.8812	0.85061	6.91857e-10	1.48013e-10	7.98624
ENSG00000085999	RAD54L	protein_coding	iPSC.Day15	-2.1579646047905	3.05733442366893e-09	8.80321974130354e-10	-7.49412	-3.42582	1.82623e-09	4.24383e-10	-7.69511
ENSG00000132128	LRRC41	protein_coding	iPSC.Day15	0.863505950466412	3.74766022744916e-12	6.66196698452016e-13	9.50908	0.975363	6.17004e-13	7.42912e-14	10.1469
ENSG00000173660	UQCRH	protein_coding	iPSC.Day15	-1.64507125598099	3.04240494039944e-10	7.55449446938786e-11	-8.17287	-1.84049	7.06923e-11	1.26786e-11	-8.67164
ENSG00000117481	NSUN4	protein_coding	iPSC.Day15	0.303912226372998	0.0342554788141656	0.0253645554326535	2.30314	1.5761	9.65244e-14	9.57037e-15	10.7558
ENSG00000117480	FAAH	protein_coding	iPSC.Day15	1.08627599502106	0.000390574707285388	0.000223515227357007	3.97185	1.65373	1.29555e-05	5.64037e-06	5.06549
ENSG00000079277	MKNK1	protein_coding	iPSC.Day15	0.467657783077688	0.00104808978293372	0.000630454929235531	3.64207	1.12324	2.31332e-10	4.57063e-11	8.31275
ENSG00000142961	MOB3C	protein_coding	iPSC.Day15	0.652690758817305	0.00229275048467505	0.00143796658153996	3.36936	0.367337	0.100964	0.078928	1.79269
ENSG00000123472	ATPAF1	protein_coding	iPSC.Day15	-0.0457980346569344	0.820731969924579	0.797161367547019	-0.258364	-0.746481	0.000395023	0.000211914	-3.98847
ENSG00000159658	EFCAB14	protein_coding	iPSC.Day15	1.00274274636627	4.75456368763517e-11	1.02436557328355e-11	8.73162	1.1726	2.71865e-12	3.71224e-13	9.67781
ENSG00000142973	CYP4B1	protein_coding	iPSC.Day15	0.393927995647672	0.622376651837466	0.584705777969223	0.550005	-1.63701	0.220033	0.183504	-1.34827
ENSG00000186377	CYP4X1	protein_coding	iPSC.Day15	-2.15343816934621	0.000173288284818226	9.50600743854411e-05	-4.235	0.771805	0.224494	0.187499	1.33586
ENSG00000162367	TAL1	protein_coding	iPSC.Day15	3.0429176268729	2.61402404701245e-09	7.4589531821367e-10	7.53973	5.72547	1.22719e-13	1.25124e-14	10.6754
ENSG00000123473	STIL	protein_coding	iPSC.Day15	-2.57494621373241	2.65074902807247e-11	5.470345306528e-12	-8.90861	-2.44933	2.27985e-06	8.8365e-07	-5.58962
ENSG00000162368	CMPK1	protein_coding	iPSC.Day15	-0.408456018015732	0.00399751620002768	0.00259345555183153	-3.16721	0.019904	0.899823	0.884262	0.146296
ENSG00000269113	TRABD2B	protein_coding	iPSC.Day15	2.03925196764635	4.76830169692145e-06	2.12852205018219e-06	5.34251	1.17044	0.0511728	0.0378542	2.13163
ENSG00000117834	SLC5A9	protein_coding	iPSC.Day15	3.82208909492416	1.80604241134836e-06	7.63123843503875e-07	5.63063	4.89172	3.93942e-05	1.83346e-05	4.72477
ENSG00000132122	SPATA6	protein_coding	iPSC.Day15	0.00974950094020521	0.957347976010943	0.951277459950346	0.0614026	-0.884193	1.01967e-05	4.37242e-06	-5.13823
ENSG00000186094	AGBL4	protein_coding	iPSC.Day15	2.14186279406221	0.00392777325433959	0.00254577896114603	3.17368	0.959019	0.319085	0.275584	1.10206
ENSG00000162373	BEND5	protein_coding	iPSC.Day15	0.596420997220784	0.00404909339915411	0.00262937236728468	3.16242	0.687804	0.002905	0.00177319	3.29828
ENSG00000185104	FAF1	protein_coding	iPSC.Day15	0.3073084258302	0.0349664931518573	0.0259086647269454	2.29424	0.615032	0.000123556	6.19291e-05	4.36443
ENSG00000123080	CDKN2C	protein_coding	iPSC.Day15	2.57723084875209	2.51037129426919e-08	8.21053127589556e-09	6.88109	1.01365	0.094911	0.0739017	1.82456
ENSG00000123091	RNF11	protein_coding	iPSC.Day15	0.201578778256294	0.0272626971181681	0.019890100037574	2.40361	0.00585886	0.955685	0.94749	0.0661825
ENSG00000085831	TTC39A	protein_coding	iPSC.Day15	1.3394149719529	6.29557249678616e-05	3.26845365609917e-05	4.55486	2.35514	1.82688e-09	4.24666e-10	7.69493
ENSG00000085832	EPS15	protein_coding	iPSC.Day15	1.23663897650712	1.69262741548972e-13	2.32450279409773e-14	10.4905	2.50521	1.17983e-23	5.27091e-26	20.1466
ENSG00000117859	OSBPL9	protein_coding	iPSC.Day15	1.16439239069196	4.68804714347845e-12	8.50928862546636e-13	9.43873	0.676209	9.59126e-06	4.09139e-06	5.15717
ENSG00000078618	NRDC	protein_coding	iPSC.Day15	-0.391093372709423	0.00154851033675592	0.000950424624422513	-3.50763	-0.384357	0.00315863	0.00193574	-3.26829
ENSG00000169213	RAB3B	protein_coding	iPSC.Day15	-2.45262296392285	6.52822397905861e-07	2.59802428565649e-07	-5.93042	-2.28342	0.000282803	0.000149043	-4.09745
ENSG00000117862	TXNDC12	protein_coding	iPSC.Day15	-1.84708889452073	3.72550825235854e-17	2.24421739369631e-18	-13.401	-1.92208	2.06496e-16	9.90968e-18	-12.9095
ENSG00000198841	KTI12	protein_coding	iPSC.Day15	-0.869211861986487	0.000208463886294988	0.000115527867811987	-4.17558	-1.22613	5.26064e-06	2.14891e-06	-5.33981
ENSG00000134717	BTF3L4	protein_coding	iPSC.Day15	-1.2908801624669	1.78154987095348e-10	4.25828002962557e-11	-8.33248	-1.54448	7.6309e-12	1.1394e-12	-9.35502
ENSG00000157077	ZFYVE9	protein_coding	iPSC.Day15	0.192547909207261	0.10279388273683	0.0820617831705823	1.77367	0.316134	0.0144334	0.00979489	2.68318
ENSG00000154222	CC2D1B	protein_coding	iPSC.Day15	0.524822884852747	0.00153582952045696	0.000941993145851685	3.51058	0.0307408	0.867624	0.847619	0.193133
ENSG00000085840	ORC1	protein_coding	iPSC.Day15	-3.14686066653872	1.01742104463395e-12	1.62532242106461e-13	-9.9177	-3.66919	1.35743e-09	3.08204e-10	-7.78338
ENSG00000134748	PRPF38A	protein_coding	iPSC.Day15	-0.114898853945538	0.356153897901465	0.315477724953358	-1.01372	-0.310524	0.0220019	0.015329	-2.50855
ENSG00000134744	ZCCHC11	protein_coding	iPSC.Day15	1.08703099952361	8.88107758167292e-11	2.01196915382473e-11	8.54206	1.31532	3.94091e-12	5.5317e-13	9.56263
ENSG00000116157	GPX7	protein_coding	iPSC.Day15	1.36838118160953	5.52791508643583e-06	2.49110685621629e-06	5.29803	0.430334	0.23087	0.193407	1.31788
ENSG00000162377	COA7	protein_coding	iPSC.Day15	-1.27194331031064	1.09516275708058e-12	1.7613512565239e-13	-9.89427	-0.627092	0.00010243	5.06761e-05	-4.42451
ENSG00000162378	ZYG11B	protein_coding	iPSC.Day15	0.5607785933538	4.94166745183071e-05	2.53243543143248e-05	4.6301	-0.00522013	0.972529	0.967553	-0.0408764
ENSG00000203995	ZYG11A	protein_coding	iPSC.Day15	-4.57003172777649	1.83228326643004e-11	3.6848988302394e-12	-9.0205	-1.82645	0.0102688	0.00679405	-2.82105
ENSG00000121310	ECHDC2	protein_coding	iPSC.Day15	1.22773240314731	0.00187920927624915	0.00116546723163831	3.43987	2.60676	2.42959e-07	8.12138e-08	6.25165
ENSG00000116171	SCP2	protein_coding	iPSC.Day15	-0.13783940178648	0.506265512682827	0.464131439534775	-0.737585	0.612147	0.0049055	0.00309819	3.10491
ENSG00000174348	PODN	protein_coding	iPSC.Day15	3.2781551718407	1.55929733836424e-06	6.53583557952498e-07	5.6739	2.2431	0.00992578	0.00655354	2.83443
ENSG00000157184	CPT2	protein_coding	iPSC.Day15	0.583578563430092	0.0120820521322163	0.00838813750496499	2.7421	-0.12192	0.633314	0.591011	-0.540768
ENSG00000162384	C1orf123	protein_coding	iPSC.Day15	-0.217364786750132	0.0997104131709055	0.0794062174927834	-1.78974	-0.400255	0.00665657	0.00428998	-2.98908
ENSG00000162385	MAGOH	protein_coding	iPSC.Day15	-1.31886757644409	1.62113485673217e-09	4.48913478485498e-10	-7.67961	-1.30862	2.90023e-08	8.36968e-09	-6.87582
ENSG00000226754	RP5-1024G6.5	antisense	iPSC.Day15	2.74291843936307	3.80894864038024e-06	1.67996646690931e-06	5.40926	2.7575	2.18864e-05	9.81245e-06	4.90632
ENSG00000157193	LRP8	protein_coding	iPSC.Day15	-2.68793794932479	1.03300123445139e-10	2.35957192189861e-11	-8.49743	-1.31287	0.00154721	0.000906942	-3.5231
ENSG00000058804	NDC1	protein_coding	iPSC.Day15	-2.27104300247002	2.48486161944246e-22	3.45567295397316e-24	-18.3625	-1.9846	3.50495e-18	1.038e-19	-14.452
ENSG00000058799	YIPF1	protein_coding	iPSC.Day15	-0.23709482347827	0.0852603078911336	0.0669340722347529	-1.8719	0.925333	3.25765e-08	9.46217e-09	6.84218
ENSG00000081870	HSPB11	protein_coding	iPSC.Day15	-0.814619937970365	0.000218876274494102	0.000121629473187672	-4.15984	-2.08552	8.68374e-12	1.31339e-12	-9.31434
ENSG00000116212	LRRC42	protein_coding	iPSC.Day15	-0.370276180990324	0.00752719139256301	0.00507399304492196	-2.92837	-0.59077	0.000157644	8.03441e-05	-4.28598
ENSG00000116209	TMEM59	protein_coding	iPSC.Day15	-0.173648232442589	0.293080700114198	0.254729745264264	-1.15185	-0.347667	0.0455738	0.0334398	-2.18561
ENSG00000116205	TCEANC2	protein_coding	iPSC.Day15	0.0108207955811541	0.968413238349188	0.963668166998291	0.0457742	-0.430686	0.127854	0.101893	-1.66562
ENSG00000215883	CYB5RL	protein_coding	iPSC.Day15	-0.677189049715502	0.000273964482055639	0.000154275286587752	-4.08682	-0.590864	0.00355144	0.00219975	-3.22432
ENSG00000116221	MRPL37	protein_coding	iPSC.Day15	-0.875055636180874	5.56408010231148e-11	1.21556539798937e-11	-8.68348	-1.22837	9.25446e-15	7.0352e-16	-11.552
ENSG00000157216	SSBP3	protein_coding	iPSC.Day15	0.69092313857214	0.000407467953484056	0.000233593820285283	3.95808	0.58798	0.00424279	0.00265855	3.15857
ENSG00000162390	ACOT11	protein_coding	iPSC.Day15	3.23314428246066	6.67065784218022e-13	1.02429542165197e-13	10.0526	1.90475	3.77752e-06	1.51177e-06	5.43896
ENSG00000184313	MROH7	protein_coding	iPSC.Day15	8.52503639488042	1.24452283162823e-18	5.07565875991916e-20	14.7035	6.35415	2.0488e-09	4.80977e-10	7.66059
ENSG00000243725	TTC4	protein_coding	iPSC.Day15	-0.572666358611093	0.000496937372851743	0.000288143467310706	-3.89226	-0.503322	0.00453669	0.00285447	-3.1337
ENSG00000162396	PARS2	protein_coding	iPSC.Day15	-0.25095192201149	0.35374003376824	0.313033675940896	-1.01891	-0.463985	0.133834	0.107063	-1.64033
ENSG00000116133	DHCR24	protein_coding	iPSC.Day15	-2.686397092183	1.77896292897043e-09	4.95566413272782e-10	-7.65236	-2.15534	1.03249e-06	3.79873e-07	-5.82499
ENSG00000169174	PCSK9	protein_coding	iPSC.Day15	-8.27936854819993	3.25806835286332e-12	5.71417954378825e-13	-9.55328	-7.79405	6.55379e-07	2.34232e-07	-5.95912
ENSG00000162402	USP24	protein_coding	iPSC.Day15	0.302797632211051	0.0300361275711025	0.0220453579317258	2.36141	0.00122302	0.99378	0.992849	0.00900689
ENSG00000162407	PLPP3	protein_coding	iPSC.Day15	-0.375609812511418	0.189867561516465	0.158510272930521	-1.43097	1.48637	3.57507e-06	1.42431e-06	5.45572
ENSG00000162409	PRKAA2	protein_coding	iPSC.Day15	1.36313370482584	8.35926319970804e-07	3.36828071860263e-07	5.8584	1.02707	0.00018611	9.58442e-05	4.2325
ENSG00000187889	C1orf168	protein_coding	iPSC.Day15	2.12586150607082	5.88431698356779e-06	2.66316435897026e-06	5.27912	3.15503	4.74593e-07	1.66166e-07	6.05411
ENSG00000173406	DAB1	protein_coding	iPSC.Day15	1.7655667934766	0.000390852899614979	0.000223702592710893	3.97159	-2.27612	0.00262746	0.00159185	-3.33498
ENSG00000162600	OMA1	protein_coding	iPSC.Day15	-1.18124571421668	2.62580822051636e-06	1.13235010800189e-06	-5.52014	-1.83588	1.30255e-09	2.94618e-10	-7.79583
ENSG00000162601	MYSM1	protein_coding	iPSC.Day15	-0.195094960307401	0.195939650287938	0.164017215549429	-1.41192	-0.776247	0.000117055	5.84518e-05	-4.38177
ENSG00000177606	JUN	protein_coding	iPSC.Day15	2.22888400915615	8.09600362785589e-09	2.46823687487089e-09	7.21082	1.49921	5.82318e-05	2.77438e-05	4.60324
ENSG00000172456	FGGY	protein_coding	iPSC.Day15	0.038564514098766	0.872384215501556	0.856354674144524	0.181931	-0.946843	0.00017856	9.17419e-05	-4.24579
ENSG00000134709	HOOK1	protein_coding	iPSC.Day15	-1.2801072780542	5.10825592653719e-06	2.28874011753914e-06	-5.322	-1.49322	5.88821e-06	2.42436e-06	-5.30572
ENSG00000134716	CYP2J2	protein_coding	iPSC.Day15	2.89565482470232	1.29368865061307e-06	5.36100549767673e-07	5.72915	3.43182	8.57146e-06	3.62734e-06	5.19143
ENSG00000162599	NFIA	protein_coding	iPSC.Day15	1.79637551789948	2.90939588304168e-09	8.35838116853091e-10	7.50839	0.276868	0.329052	0.28519	1.08002
ENSG00000162604	TM2D1	protein_coding	iPSC.Day15	-0.107193169059791	0.64251699371563	0.605293786989346	-0.520014	-0.276568	0.252697	0.213385	-1.25998
ENSG00000132849	PATJ	protein_coding	iPSC.Day15	-1.09201994057605	1.65422687654721e-05	7.94334047075272e-06	-4.96724	-0.336157	0.181674	0.148973	-1.46521
ENSG00000240563	L1TD1	protein_coding	iPSC.Day15	-7.88252181575614	2.60062780647423e-15	2.40611478852349e-16	-11.8867	-9.67631	5.82153e-14	5.44903e-15	-10.9255
ENSG00000132854	KANK4	protein_coding	iPSC.Day15	5.3727171868954	6.69877915231159e-11	1.48330799359083e-11	8.62755	1.3067	0.1556	0.126001	1.55543
ENSG00000162607	USP1	protein_coding	iPSC.Day15	-1.31148106597784	3.89845636684116e-14	4.66309091292429e-15	-10.9727	-1.7584	3.22809e-17	1.23281e-18	-13.6022
ENSG00000116641	DOCK7	protein_coding	iPSC.Day15	0.996544093689881	9.73194313090343e-08	3.45790093957071e-08	6.48652	0.683516	0.000418416	0.00022576	3.96873
ENSG00000132855	ANGPTL3	protein_coding	iPSC.Day15	2.1878564567515	0.00746765627407617	0.00503170873460774	2.93141	5.63543	9.39054e-05	4.61745e-05	4.45227
ENSG00000125703	ATG4C	protein_coding	iPSC.Day15	-2.68639453815977	5.59680546130733e-19	2.11725239024812e-20	-15.0146	-2.99889	4.19639e-19	8.5875e-21	-15.34
ENSG00000230798	FOXD3-AS1	antisense	iPSC.Day15	-10.4078530535988	4.25396553147875e-26	1.99241792438477e-28	-22.7339	-10.4429	3.22603e-18	9.46098e-20	-14.4844
ENSG00000187140	FOXD3	protein_coding	iPSC.Day15	-10.2413353555432	9.48717233485118e-18	4.90150062263172e-19	-13.9154	-10.3975	1.39594e-11	2.20486e-12	-9.16647
ENSG00000088035	ALG6	protein_coding	iPSC.Day15	-2.48696942588677	4.29024971004119e-15	4.17339465957315e-16	-11.7144	-2.94965	7.26544e-16	4.12536e-17	-12.4468
ENSG00000142856	ITGB3BP	protein_coding	iPSC.Day15	-2.86897841599555	2.60062780647423e-15	2.405619896042e-16	-11.8868	-3.77879	6.16375e-17	2.54047e-18	-13.3596
ENSG00000203965	EFCAB7	protein_coding	iPSC.Day15	0.0749306101242282	0.760901434181658	0.731129890820897	0.345504	-0.589396	0.0207295	0.0143798	-2.5339
ENSG00000079739	PGM1	protein_coding	iPSC.Day15	1.07522490481532	0.000108540469945383	5.80008736932529e-05	4.3841	2.24666	6.00502e-11	1.06747e-11	8.72002
ENSG00000185483	ROR1	protein_coding	iPSC.Day15	0.295492360886012	0.350658689426424	0.31007950977382	1.02521	-0.521042	0.133193	0.106484	-1.64311
ENSG00000158966	CACHD1	protein_coding	iPSC.Day15	1.34799742034159	9.45737719345949e-05	5.01217821428841e-05	4.42779	-0.0689276	0.871564	0.852159	-0.187309
ENSG00000162437	RAVER2	protein_coding	iPSC.Day15	-0.231824150403375	0.235376751439038	0.200336517365464	-1.29731	0.588472	0.00542737	0.00344735	3.06717
ENSG00000162434	JAK1	protein_coding	iPSC.Day15	0.912122519904586	6.31106349087981e-06	2.87085630623463e-06	5.25784	2.16289	4.02326e-15	2.80335e-16	11.8388
ENSG00000116675	DNAJC6	protein_coding	iPSC.Day15	3.91011936723003	6.37033881980546e-23	7.52799802888092e-25	18.9979	4.59271	2.00744e-23	9.83615e-26	19.8724
ENSG00000213625	LEPROT	protein_coding	iPSC.Day15	1.67028773429367	4.59928588191254e-20	1.19969843583538e-21	16.0658	1.52791	1.34265e-17	4.64383e-19	13.9339
ENSG00000116678	LEPR	protein_coding	iPSC.Day15	0.335497029253039	0.321001654118617	0.281263879095142	1.08897	0.0351662	0.929396	0.917542	0.104042
ENSG00000184588	PDE4B	protein_coding	iPSC.Day15	-1.17980912784339	0.0455046756749036	0.0342875337608061	-2.17478	-0.461769	0.489345	0.442689	-0.773657
ENSG00000118473	SGIP1	protein_coding	iPSC.Day15	4.03726223147613	5.35836359863996e-12	9.8418135271172e-13	9.39699	3.02055	1.5176e-06	5.7261e-07	5.71079
ENSG00000152763	WDR78	protein_coding	iPSC.Day15	1.72865200745209	7.25164574161862e-06	3.33007193481304e-06	5.21573	1.20235	0.00278397	0.00169208	3.31423
ENSG00000198160	MIER1	protein_coding	iPSC.Day15	-0.844713103554361	2.47520877778285e-06	1.06353004337218e-06	-5.53773	-1.44805	3.62862e-11	6.18105e-12	-8.87408
ENSG00000116704	SLC35D1	protein_coding	iPSC.Day15	1.89552982711629	1.67531096060515e-15	1.47516212268302e-16	12.0408	2.68122	3.76347e-19	7.59311e-21	15.3848
ENSG00000081985	IL12RB2	protein_coding	iPSC.Day15	-1.82086103765009	6.4022683450267e-06	2.91590803036025e-06	-5.25343	-3.53424	9.91633e-11	1.82564e-11	-8.56929
ENSG00000142864	SERBP1	protein_coding	iPSC.Day15	-1.53599503675271	4.02844275116724e-16	3.03918400379889e-17	-12.5452	-1.85888	1.13498e-17	3.81108e-19	-14.0016
ENSG00000116717	GADD45A	protein_coding	iPSC.Day15	1.89347909776381	7.44848163914457e-10	1.96329051995899e-10	7.90803	2.30081	1.75678e-11	2.82923e-12	9.09553
ENSG00000172380	GNG12	protein_coding	iPSC.Day15	0.603964880975028	0.0534196148575703	0.0407479494799135	2.09917	0.630507	0.059004	0.0441616	2.06337
ENSG00000162595	DIRAS3	protein_coding	iPSC.Day15	4.59579484344104	7.80603087153038e-13	1.21994780889839e-13	10.0015	5.36941	1.13579e-09	2.53707e-10	7.83714
ENSG00000116729	WLS	protein_coding	iPSC.Day15	6.28457423847114	7.64510994633522e-28	2.36878316538705e-30	24.9787	4.3129	1.22822e-19	2.10633e-21	15.856
ENSG00000024526	DEPDC1	protein_coding	iPSC.Day15	-3.1964110793657	4.82794883609205e-12	8.7945342683677e-13	-9.42927	-4.27552	2.7689e-09	6.69381e-10	-7.56953
ENSG00000033122	LRRC7	protein_coding	iPSC.Day15	0.390284294453304	0.433787908945529	0.392090757300239	0.863126	0.00936124	0.988006	0.985728	0.0179755
ENSG00000066557	LRRC40	protein_coding	iPSC.Day15	-2.21697297190057	3.68217327287396e-16	2.74345522708724e-17	-12.5783	-2.03526	9.85345e-14	9.80517e-15	-10.7485
ENSG00000116754	SRSF11	protein_coding	iPSC.Day15	0.115144114387375	0.389882148579692	0.3486689253511	0.945842	-0.0266753	0.857903	0.836329	-0.207645
ENSG00000118454	ANKRD13C	protein_coding	iPSC.Day15	-0.326661730459666	0.0096627521601899	0.00662564847646398	-2.83037	-0.696053	3.01212e-06	1.18722e-06	-5.50687
ENSG00000116761	CTH	protein_coding	iPSC.Day15	-1.15362361773609	8.69548730066516e-05	4.58280481784093e-05	-4.45452	-0.927701	0.0152291	0.01037	-2.66131
ENSG00000229051	LINC01788	lincRNA	iPSC.Day15	-1.83758706472324	0.017182886034403	0.012177092098887	-2.59916	-10.7665	9.90327e-13	1.24808e-13	-9.99481
ENSG00000050628	PTGER3	protein_coding	iPSC.Day15	4.09333134236983	3.89922150952751e-08	1.31182196483528e-08	6.75257	1.83624	0.0491591	0.0362725	2.15031
ENSG00000132485	ZRANB2	protein_coding	iPSC.Day15	-0.546360025553797	0.00048842482002709	0.000282962498901958	-3.89797	-1.13673	1.90365e-09	4.44019e-10	-7.68264
ENSG00000172260	NEGR1	protein_coding	iPSC.Day15	-1.42342610776048	0.00979277457628826	0.00671903729034564	-2.82517	-3.59672	5.08776e-06	2.07206e-06	-5.3501
ENSG00000254685	FPGT	protein_coding	iPSC.Day15	-0.240843287613582	0.787657258246589	0.760124063276921	-0.306952	-1.8712	0.0620477	0.0466095	-2.03915
ENSG00000116783	TNNI3K	protein_coding	iPSC.Day15	3.24370928388793	1.63571079324248e-07	6.00750678279069e-08	6.33465	3.43815	6.93395e-06	2.8879e-06	5.25617
ENSG00000259030	FPGT-TNNI3K	protein_coding	iPSC.Day15	4.51107883878534	1.62476077159205e-09	4.50151690933236e-10	7.67885	5.68662	3.43403e-08	1.00067e-08	6.82683
ENSG00000116791	CRYZ	protein_coding	iPSC.Day15	-1.84106508493097	0.0335778353494987	0.0248265001096128	-2.3121	-1.88542	0.040033	0.0290829	-2.24543
ENSG00000162623	TYW3	protein_coding	iPSC.Day15	-1.90231602962525	0.0308946284074124	0.0227201741984472	-2.34896	-1.25339	0.191574	0.157961	-1.4329
ENSG00000137968	SLC44A5	protein_coding	iPSC.Day15	1.45819572507178	0.00108285475299288	0.000653161632605806	3.63058	1.39854	0.0604933	0.045346	2.05151
ENSG00000117054	ACADM	protein_coding	iPSC.Day15	-0.138645929800897	0.526817030666218	0.485174266388884	-0.703103	0.00971293	0.968593	0.962801	0.0468682
ENSG00000137955	RABGGTB	protein_coding	iPSC.Day15	-1.13603955527495	7.01155435635803e-10	1.84004042123187e-10	-7.92597	-0.916229	5.81436e-07	2.06423e-07	-5.99411
ENSG00000184005	ST6GALNAC3	protein_coding	iPSC.Day15	0.0891303325146876	0.735557251735816	0.703571268055204	0.382638	-0.958265	0.00330858	0.00203605	-3.25095
ENSG00000117069	ST6GALNAC5	protein_coding	iPSC.Day15	-0.836671654802844	0.325313014793979	0.285596909218101	-1.0791	-2.55691	0.0475972	0.035024	-2.16556
ENSG00000142892	PIGK	protein_coding	iPSC.Day15	-1.13534206754605	2.94513655945459e-08	9.75770132610766e-09	-6.83374	-1.09438	2.7582e-07	9.30332e-08	-6.21421
ENSG00000154027	AK5	protein_coding	iPSC.Day15	-4.73208619209091	3.05398759188538e-13	4.40119266736616e-14	-10.3012	-4.3743	2.90136e-09	7.02657e-10	-7.55617
ENSG00000036549	ZZZ3	protein_coding	iPSC.Day15	-0.765622220033553	1.16792085339806e-06	4.81542233977784e-07	-5.75904	-1.00349	1.7566e-08	4.88831e-09	-7.02332
ENSG00000077254	USP33	protein_coding	iPSC.Day15	-0.89081436652086	2.82387102744629e-10	6.973199316226e-11	-8.19513	-0.397275	0.0020833	0.00124476	-3.41786
ENSG00000180488	MIGA1	protein_coding	iPSC.Day15	-0.0627652204235045	0.67660879079481	0.641067083885354	-0.468989	0.292601	0.0630616	0.0474348	2.03123
ENSG00000162614	NEXN	protein_coding	iPSC.Day15	5.87127707465931	4.8439716672136e-30	7.32983174891811e-33	28.1871	3.30474	7.6857e-19	1.82202e-20	15.0684
ENSG00000162613	FUBP1	protein_coding	iPSC.Day15	-0.669903393627293	2.8174620484065e-06	1.22053479139789e-06	-5.4991	-1.20609	7.87621e-12	1.17933e-12	-9.34515
ENSG00000162616	DNAJB4	protein_coding	iPSC.Day15	0.425944447013649	0.0906627446900459	0.071508459675547	1.84038	-0.0565567	0.840159	0.816246	-0.233574
ENSG00000137960	GIPC2	protein_coding	iPSC.Day15	-3.29948989715274	2.7800349120662e-11	5.7712066448067e-12	-8.89347	-0.456907	0.332547	0.288816	-1.07184
ENSG00000137965	IFI44	protein_coding	iPSC.Day15	2.835811033935	9.08577026226854e-07	3.68393351100916e-07	5.83352	2.58137	0.0010538	0.000603818	3.65607
ENSG00000162618	ADGRL4	protein_coding	iPSC.Day15	-1.33945341526001	0.000567788459164977	0.000331475868003649	-3.84805	1.07698	0.00855548	0.0056081	2.89183
ENSG00000117114	ADGRL2	protein_coding	iPSC.Day15	0.543895497553063	0.00290962925434136	0.00185274489988576	3.28329	1.28563	5.8989e-09	1.51319e-09	7.34519
ENSG00000137941	TTLL7	protein_coding	iPSC.Day15	1.49792434682359	5.05251430496678e-05	2.59251724785044e-05	4.62321	2.49394	2.40735e-08	6.86054e-09	6.93035
ENSG00000271576	RP11-486G15.2	lincRNA	iPSC.Day15	0.368455140312833	0.364346650082748	0.32341737875554	0.997068	-0.364031	0.464544	0.417815	-0.816817
ENSG00000142875	PRKACB	protein_coding	iPSC.Day15	0.582068966655268	0.000188809803135351	0.000104146061608381	4.20722	0.0981421	0.550652	0.504926	0.671489
ENSG00000203943	SAMD13	protein_coding	iPSC.Day15	-1.00728785439232	0.00699797037410505	0.00469758553142835	-2.95633	-3.04555	2.68228e-09	6.46701e-10	-7.57902
ENSG00000117133	RPF1	protein_coding	iPSC.Day15	-1.14362084959522	5.28604580069801e-09	1.57956707994629e-09	-7.3334	-1.75676	1.93086e-13	2.0647e-14	-10.5257
ENSG00000174021	GNG5	protein_coding	iPSC.Day15	0.30274555780216	0.0470636204188012	0.0355673188465476	2.15886	0.351933	0.0306078	0.0218145	2.36575
ENSG00000117151	CTBS	protein_coding	iPSC.Day15	1.08597370568803	0.000195295617121726	0.000107864310796803	4.19653	-0.1035	0.758129	0.725273	-0.353354
ENSG00000117155	SSX2IP	protein_coding	iPSC.Day15	-0.559421595993919	0.0124483609549286	0.00865859837857944	-2.7301	-1.56828	4.29382e-08	1.26822e-08	-6.76184
ENSG00000171517	LPAR3	protein_coding	iPSC.Day15	-1.96325953582297	1.12043674305351e-05	5.27197862238035e-06	-5.08481	-0.120145	0.797807	0.769293	-0.294859
ENSG00000153898	MCOLN2	protein_coding	iPSC.Day15	-3.09566534611913	1.88603302952662e-05	9.12574707686355e-06	-4.92726	-2.77724	0.000674844	0.000376469	-3.80768
ENSG00000055732	MCOLN3	protein_coding	iPSC.Day15	1.09037231582735	0.0970014572975086	0.077102109486152	1.80406	0.793482	0.325388	0.281684	1.08801
ENSG00000280099	RP11-33E12.2	TEC	iPSC.Day15	0.940577585364968	0.00431437628830643	0.00281264329941567	3.13887	0.952132	0.00619491	0.00397237	3.01667
ENSG00000097096	SYDE2	protein_coding	iPSC.Day15	0.978361408359905	3.55162467197514e-05	1.78272211161398e-05	4.73297	0.927208	0.00026048	0.000136603	4.12425
ENSG00000162642	C1orf52	protein_coding	iPSC.Day15	-0.466980178641858	0.00284991806029249	0.00181102661577457	-3.29108	-0.799465	7.85354e-06	3.30655e-06	-5.21775
ENSG00000142867	BCL10	protein_coding	iPSC.Day15	-0.207719546541775	0.261553621032686	0.224727293355941	-1.22889	-0.0543959	0.798928	0.770604	-0.293133
ENSG00000153904	DDAH1	protein_coding	iPSC.Day15	0.0727495682683828	0.831854907169182	0.809616964341702	0.242168	0.0956008	0.794184	0.765514	0.299838
ENSG00000282057	RP4-621F18.2	lincRNA	iPSC.Day15	2.95892073548963	9.52347086457218e-07	3.87581520702577e-07	5.81941	0.705767	0.317435	0.273953	1.10586
ENSG00000142871	CYR61	protein_coding	iPSC.Day15	1.47400801113176	0.00663446528981887	0.00443397215471034	2.97719	-0.457257	0.4338	0.38735	-0.871863
ENSG00000117174	ZNHIT6	protein_coding	iPSC.Day15	0.175089183438715	0.349296193832503	0.308723671534046	1.02812	0.0128147	0.955685	0.947463	0.0662164
ENSG00000122417	ODF2L	protein_coding	iPSC.Day15	0.486869375401557	0.00309140991242075	0.00197629260289645	3.26118	-0.660125	0.000514241	0.000281669	-3.89941
ENSG00000097033	SH3GLB1	protein_coding	iPSC.Day15	1.57865941719083	8.23322312405121e-17	5.42830318382105e-18	13.1075	1.15931	1.61106e-11	2.57824e-12	9.12194
ENSG00000183291	SELENOF	protein_coding	iPSC.Day15	-1.41055250614443	1.12974642423763e-10	2.60253589731063e-11	-8.47	-1.5646	3.37999e-11	5.72344e-12	-8.89582
ENSG00000153936	HS2ST1	protein_coding	iPSC.Day15	0.58116682608114	0.000138977530373445	7.52068924271919e-05	4.30594	0.0358439	0.836441	0.812393	0.238567
ENSG00000225568	RP11-384B12.3	processed_pseudogene	iPSC.Day15	-1.86717789851359	0.000253874166967489	0.00014241320001743	-4.11145	-2.03429	0.00133162	0.000773373	-3.57546
ENSG00000143013	LMO4	protein_coding	iPSC.Day15	1.06624255761065	1.91949210153853e-05	9.2983543931699e-06	4.92186	1.07654	5.24888e-05	2.48412e-05	4.63577
ENSG00000065243	PKN2	protein_coding	iPSC.Day15	0.920926739883331	3.35601298950824e-09	9.72852014468342e-10	7.46663	0.391422	0.00678713	0.00438	2.98161
ENSG00000137947	GTF2B	protein_coding	iPSC.Day15	-0.670851323303439	0.00244247050664556	0.00153732381290885	-3.34679	-0.95812	0.000162134	8.27845e-05	-4.27693
ENSG00000137944	KYAT3	protein_coding	iPSC.Day15	-1.81333081079872	1.05737830077069e-11	2.02820365805704e-12	-9.19027	-2.60669	4.23266e-15	2.97366e-16	-11.8203
ENSG00000117226	GBP3	protein_coding	iPSC.Day15	2.64846282827271	7.41519092835342e-06	3.40944900661645e-06	5.20904	3.50512	1.0735e-05	4.62261e-06	5.12236
ENSG00000117228	GBP1	protein_coding	iPSC.Day15	2.78237117858891	0.00022590144003516	0.000125793797996233	4.14954	0.662309	0.524478	0.478145	0.714527
ENSG00000162645	GBP2	protein_coding	iPSC.Day15	4.91632339146013	7.51070063984079e-11	1.67548800035534e-11	8.59336	3.44502	7.69219e-05	3.73524e-05	4.51532
ENSG00000162654	GBP4	protein_coding	iPSC.Day15	8.83033673463376	2.49605907680465e-18	1.11331644944666e-19	14.4275	8.21476	1.16231e-11	1.80318e-12	9.2238
ENSG00000197147	LRRC8B	protein_coding	iPSC.Day15	-1.45830384696964	6.50997631021863e-11	1.43868693928812e-11	-8.63613	-1.46476	1.16321e-09	2.60587e-10	-7.82974
ENSG00000231999	FLJ27354	antisense	iPSC.Day15	4.5928464857096	3.33723692185851e-19	1.1835414165925e-20	15.2238	3.38762	3.65038e-12	5.08181e-13	9.58709
ENSG00000171492	LRRC8D	protein_coding	iPSC.Day15	-0.709681728778335	4.52343757926023e-06	2.0113945310286e-06	-5.35849	0.391805	0.0154214	0.0105099	2.65616
ENSG00000162664	ZNF326	protein_coding	iPSC.Day15	0.342053033562831	0.0118199086465172	0.00818910661739896	2.75116	0.270148	0.0658802	0.0497781	2.00938
ENSG00000233593	RP4-665J23.1	processed_transcript	iPSC.Day15	0.138006449540233	0.7099778856409	0.67616210653666	0.42011	-0.502878	0.281731	0.240115	-1.1885
ENSG00000122482	ZNF644	protein_coding	iPSC.Day15	-1.33620442946475	7.3348023763371e-10	1.92909847770791e-10	-7.91289	-1.74979	3.41839e-12	4.74654e-13	-9.60679
ENSG00000162669	HFM1	protein_coding	iPSC.Day15	0.464487578498671	0.165397931035694	0.136580219748455	1.51239	0.888626	0.0246149	0.0172967	2.46022
ENSG00000097046	CDC7	protein_coding	iPSC.Day15	-3.33656805537004	2.361524869961e-15	2.17457799876048e-16	-11.9185	-3.16887	2.41201e-11	3.98526e-12	-8.99828
ENSG00000203914	HSP90B3P	processed_pseudogene	iPSC.Day15	0.334270361936045	0.324579725296465	0.284758208280188	1.081	1.9792	3.92943e-05	1.82767e-05	4.72569
ENSG00000069702	TGFBR3	protein_coding	iPSC.Day15	1.87687197626256	1.4543971214154e-07	5.30596096391854e-08	6.36882	2.03786	9.97798e-08	3.11826e-08	6.51492
ENSG00000174842	GLMN	protein_coding	iPSC.Day15	-1.36257431266268	7.26987315077536e-11	1.61709889151488e-11	-8.60332	-2.17914	1.38347e-15	8.55322e-17	-12.2137
ENSG00000122484	RPAP2	protein_coding	iPSC.Day15	-0.0346022911311301	0.834813592757687	0.812917631685213	-0.237887	-0.749088	3.39201e-05	1.56231e-05	-4.77145
ENSG00000067208	EVI5	protein_coding	iPSC.Day15	1.67405328066894	4.78766722020797e-12	8.70735845496824e-13	9.43213	1.83556	3.75099e-11	6.41252e-12	8.8637
ENSG00000122406	RPL5	protein_coding	iPSC.Day15	-1.15439583819412	5.3622235791229e-11	1.16571757733202e-11	-8.69526	-1.09065	1.29609e-09	2.92783e-10	-7.79756
ENSG00000154511	FAM69A	protein_coding	iPSC.Day15	0.368910932500145	0.0481028838980831	0.0364081778689628	2.14868	0.0961493	0.652803	0.611786	0.510656
ENSG00000143033	MTF2	protein_coding	iPSC.Day15	-1.64659296138579	5.73968488466583e-17	3.64365354041692e-18	-13.2395	-1.84601	1.4172e-16	6.56622e-18	-13.0447
ENSG00000117500	TMED5	protein_coding	iPSC.Day15	0.192609706295962	0.325313014793979	0.285604105220482	1.07908	1.08425	1.32006e-06	4.93571e-07	5.75217
ENSG00000122483	CCDC18	protein_coding	iPSC.Day15	-2.17043394205586	2.44559360140633e-13	3.46450282487739e-14	-10.372	-2.82874	4.91841e-15	3.52985e-16	-11.7667
ENSG00000223745	CCDC18-AS1	processed_transcript	iPSC.Day15	2.48376249076384	1.09619702043527e-10	2.51814101538235e-11	8.47923	0.788334	0.0543252	0.0404092	2.10287
ENSG00000117505	DR1	protein_coding	iPSC.Day15	-1.15842128483067	9.64200538502043e-13	1.53266060522806e-13	-9.93482	-0.67829	6.24646e-06	2.57951e-06	-5.28816
ENSG00000137942	FNBP1L	protein_coding	iPSC.Day15	-1.69478004147607	1.88798713208048e-11	3.80372677712712e-12	-9.0115	-0.985426	1.84454e-05	8.17982e-06	-4.9588
ENSG00000137936	BCAR3	protein_coding	iPSC.Day15	-0.00438935637866611	0.989414072687281	0.987916904829778	-0.0152186	1.12783	0.000918842	0.000521657	3.70332
ENSG00000067334	DNTTIP2	protein_coding	iPSC.Day15	-1.94947471905432	4.4391451078642e-15	4.34382407874304e-16	-11.7019	-2.2772	2.43658e-16	1.1974e-17	-12.8476
ENSG00000023909	GCLM	protein_coding	iPSC.Day15	-0.766923260207374	0.00226021250008789	0.00141658223993115	-3.37442	0.081209	0.7642	0.731932	0.344431
ENSG00000137962	ARHGAP29	protein_coding	iPSC.Day15	1.37647419658263	0.000181702114238293	9.9911286478773e-05	4.21986	0.201972	0.604812	0.560185	0.586395
ENSG00000117528	ABCD3	protein_coding	iPSC.Day15	-0.404031042782245	0.00448230538579766	0.0029294213754997	-3.12461	0.422531	0.00499625	0.00315767	3.09821
ENSG00000117525	F3	protein_coding	iPSC.Day15	0.486177490588497	0.139977844600875	0.114308179338645	1.60651	0.575061	0.125543	0.099897	1.67567
ENSG00000224081	SLC44A3-AS1	transcribed_processed_pseudogene	iPSC.Day15	0.650792739423207	0.0365520390687765	0.0271572326587516	2.27444	1.43995	3.73455e-05	1.73165e-05	4.74145
ENSG00000143036	SLC44A3	protein_coding	iPSC.Day15	-0.46542544494083	0.138964822454479	0.113420849109518	-1.61056	-0.252435	0.453899	0.40726	-0.8356
ENSG00000117519	CNN3	protein_coding	iPSC.Day15	-0.597269767478337	0.0180864421674076	0.0128617306348282	-2.5778	-1.82447	4.59241e-09	1.15621e-09	-7.41915
ENSG00000235501	RP4-639F20.1	antisense	iPSC.Day15	0.303298056763824	0.175794585179733	0.145849463450025	1.4768	0.256822	0.335022	0.291304	1.06626
ENSG00000172339	ALG14	protein_coding	iPSC.Day15	0.273466118160177	0.350598249948599	0.31000080163707	1.02538	0.835784	0.00837182	0.00547806	2.90042
ENSG00000152078	TMEM56	protein_coding	iPSC.Day15	1.73267036660886	1.03819654681484e-08	3.22126699134221e-09	7.13774	2.84123	6.62966e-14	6.27891e-15	10.8827
ENSG00000122481	RWDD3	protein_coding	iPSC.Day15	0.0739699239126761	0.743584968965054	0.712187015959324	0.370973	0.691658	0.00412106	0.002579	3.16916
ENSG00000117569	PTBP2	protein_coding	iPSC.Day15	-0.407481662611172	0.122499487115476	0.0989405354573696	-1.68054	-1.40848	8.19319e-06	3.45781e-06	-5.20504
ENSG00000188641	DPYD	protein_coding	iPSC.Day15	2.19982816553554	1.01643826955031e-07	3.61810423085351e-08	6.47408	-0.614497	0.200701	0.165993	-1.40521
ENSG00000162627	SNX7	protein_coding	iPSC.Day15	-0.566824467396889	0.00206968565170365	0.0012894150558171	-3.40605	-0.597274	0.00292427	0.00178726	-3.29559
ENSG00000117600	PLPPR4	protein_coding	iPSC.Day15	1.05247945524808	0.0120619968834796	0.00837160642611869	2.74285	-1.31517	0.0113989	0.00760173	-2.77914
ENSG00000099260	PALMD	protein_coding	iPSC.Day15	2.97500568302752	5.25100764060778e-07	2.06211209405623e-07	5.9944	4.17738	3.75991e-06	1.50418e-06	5.44037
ENSG00000156869	FRRS1	protein_coding	iPSC.Day15	-1.13203364330734	0.000113381579059088	6.07593892104364e-05	-4.37016	-1.09156	0.00141042	0.000821879	-3.55551
ENSG00000162688	AGL	protein_coding	iPSC.Day15	2.13210376132652	1.41764425999013e-11	2.78666489497987e-12	9.09984	2.07125	1.82473e-10	3.52186e-11	8.38547
ENSG00000117620	SLC35A3	protein_coding	iPSC.Day15	-0.121342950948178	0.512259316203745	0.470216993019132	-0.727524	-0.0623713	0.785453	0.756136	-0.312226
ENSG00000156875	MFSD14A	protein_coding	iPSC.Day15	-0.411325868588989	0.012917077606112	0.00900788853379102	-2.71511	-0.557443	0.00334212	0.00205879	-3.24714
ENSG00000156876	SASS6	protein_coding	iPSC.Day15	-2.10082940950337	6.86764630975607e-18	3.42747928959911e-19	-14.038	-2.56635	2.6014e-18	7.25424e-20	-14.5776
ENSG00000122435	TRMT13	protein_coding	iPSC.Day15	-0.303611526465926	0.10014586361568	0.079774644925158	-1.78749	-0.232531	0.245656	0.207049	-1.27789
ENSG00000122477	LRRC39	protein_coding	iPSC.Day15	6.03947640961528	2.05518755241217e-18	8.89486959857086e-20	14.5061	4.36237	1.22484e-10	2.29822e-11	8.5048
ENSG00000137992	DBT	protein_coding	iPSC.Day15	-0.919877830793788	7.48026796770706e-05	3.91530959197464e-05	-4.50135	-1.01304	4.71699e-05	2.21778e-05	-4.66907
ENSG00000137996	RTCA	protein_coding	iPSC.Day15	-0.703250254183907	1.55974099529115e-05	7.4694038440013e-06	-4.98493	-0.800868	5.04141e-06	2.05209e-06	-5.35283
ENSG00000079335	CDC14A	protein_coding	iPSC.Day15	0.414095182538166	0.0352483313002427	0.0261378136194551	2.29054	0.170838	0.44233	0.395892	0.856168
ENSG00000162692	VCAM1	protein_coding	iPSC.Day15	9.15853828690799	2.97597678895849e-14	3.45674779060461e-15	11.0635	8.24073	6.55544e-08	1.99762e-08	6.63718
ENSG00000162694	EXTL2	protein_coding	iPSC.Day15	-1.50514900560545	1.6833691648942e-11	3.36115863663484e-12	-9.04659	-2.21465	1.3718e-15	8.4712e-17	-12.2167
ENSG00000162695	SLC30A7	protein_coding	iPSC.Day15	0.256200502983667	0.263752365805917	0.226787504046838	1.22337	0.732444	0.00384959	0.00239996	3.19417
ENSG00000117543	DPH5	protein_coding	iPSC.Day15	-1.90874982985629	4.92805966447575e-15	4.86130111015082e-16	-11.6668	-1.79293	5.35808e-13	6.38198e-14	-10.1916
ENSG00000233184	RP11-421L21.3	antisense	iPSC.Day15	0.424149270977558	0.165633228925253	0.136798390974294	1.51153	0.516259	0.148928	0.12019	1.58031
ENSG00000170989	S1PR1	protein_coding	iPSC.Day15	5.98193782723772	7.38805501523599e-24	6.92064528016053e-26	20.0265	4.51593	1.27906e-13	1.31703e-14	10.66
ENSG00000118733	OLFM3	protein_coding	iPSC.Day15	-2.25985593991312	0.00229018581689206	0.00143619305118977	-3.36978	-5.48348	8.66593e-07	3.1584e-07	-5.87625
ENSG00000060718	COL11A1	protein_coding	iPSC.Day15	-1.68640357665405	0.133833883710155	0.108866602767253	-1.63174	-2.01483	0.344479	0.300396	-1.04617
ENSG00000185946	RNPC3	protein_coding	iPSC.Day15	2.87879307404933	3.53362214890514e-16	2.62513650059173e-17	12.5925	1.59295	1.62631e-06	6.17337e-07	5.68982
ENSG00000227850	SEPT2P1	processed_pseudogene	iPSC.Day15	0.215189235048945	0.478837482565157	0.436878022130541	0.783608	-0.572776	0.179903	0.147313	-1.47135
ENSG00000232952	RP11-90H3.1	processed_pseudogene	iPSC.Day15	-1.48910217444076	4.2956499864059e-09	1.26752318016516e-09	-7.39388	-2.25978	6.42504e-12	9.41672e-13	-9.40965
ENSG00000198890	PRMT6	protein_coding	iPSC.Day15	-0.390147166601616	0.0484916333088772	0.0367268740243269	-2.14487	-0.921986	0.000162884	8.3191e-05	-4.27544
ENSG00000162631	NTNG1	protein_coding	iPSC.Day15	-0.438264592135913	0.426821876224433	0.385271483172177	-0.875717	0.542037	0.505961	0.45966	0.745027
ENSG00000134215	VAV3	protein_coding	iPSC.Day15	-3.15650374050577	6.65769768476888e-13	1.02134589788679e-13	-10.0535	-1.12986	0.0109079	0.00725069	-2.79682
ENSG00000085491	SLC25A24	protein_coding	iPSC.Day15	-1.30426866408218	5.24481471525119e-07	2.0593021604989e-07	-5.99477	-0.824254	0.00160503	0.000942223	-3.5105
ENSG00000162636	FAM102B	protein_coding	iPSC.Day15	-1.40669208689313	3.73022952851412e-06	1.64282770415609e-06	-5.41556	-0.782506	0.0139853	0.00946565	-2.69624
ENSG00000162639	HENMT1	protein_coding	iPSC.Day15	-0.953625905752932	0.0118774738440481	0.00823273186598068	-2.74916	-1.8229	0.000785707	0.000442562	-3.75609
ENSG00000134186	PRPF38B	protein_coding	iPSC.Day15	-0.576888422437263	3.39868866789968e-05	1.70179330978779e-05	-4.74653	-0.698347	5.11526e-06	2.08473e-06	-5.34838
ENSG00000116266	STXBP3	protein_coding	iPSC.Day15	-0.659861371455118	9.74953050991325e-05	5.17544251812444e-05	-4.41821	-1.45706	1.93838e-11	3.13985e-12	-9.06593
ENSG00000121957	GPSM2	protein_coding	iPSC.Day15	-2.21613843141495	5.80903794163774e-11	1.27582848004841e-11	-8.66988	-2.12041	2.41501e-08	6.88556e-09	-6.92936
ENSG00000121940	CLCC1	protein_coding	iPSC.Day15	0.174935288836432	0.186068000095126	0.155070074153353	1.44313	0.850741	6.40532e-08	1.95003e-08	6.6438
ENSG00000085433	WDR47	protein_coding	iPSC.Day15	-0.233573655250316	0.196552206158108	0.164572462570775	-1.41003	-0.512924	0.00822667	0.00537715	-2.90721
ENSG00000197780	TAF13	protein_coding	iPSC.Day15	-1.42191507026432	8.65083540235556e-10	2.3057674126901e-10	-7.86356	-1.1016	1.1973e-06	4.44308e-07	-5.78143
ENSG00000215717	TMEM167B	protein_coding	iPSC.Day15	0.702371439490654	1.03706538185748e-07	3.69601194600599e-08	6.46822	1.24367	6.81448e-14	6.47174e-15	10.8736
ENSG00000031698	SARS	protein_coding	iPSC.Day15	0.229824485920398	0.168105457504642	0.139009816279239	1.50288	1.1331	1.80296e-08	5.03162e-09	7.01539
ENSG00000143126	CELSR2	protein_coding	iPSC.Day15	-0.251774256832839	0.429183099165527	0.387650248453659	-0.871309	0.533176	0.133416	0.106681	1.64217
ENSG00000134222	PSRC1	protein_coding	iPSC.Day15	-3.44417463368547	1.99964504555291e-18	8.58760950532884e-20	-14.5184	-4.39818	1.06649e-15	6.33221e-17	-12.3095
ENSG00000134243	SORT1	protein_coding	iPSC.Day15	0.82869688681956	0.000457768137287165	0.000264211181702709	3.91951	1.30025	1.0206e-06	3.75352e-07	5.82832
ENSG00000143106	PSMA5	protein_coding	iPSC.Day15	-1.84650073066374	1.12874210832031e-15	9.5078507322845e-17	-12.18	-2.3906	1.46577e-18	3.69663e-20	-14.8158
ENSG00000143028	SYPL2	protein_coding	iPSC.Day15	3.24536229309695	1.25454235513088e-14	1.33608128035988e-15	11.3541	3.89385	8.93267e-13	1.11481e-13	10.0278
ENSG00000162650	ATXN7L2	protein_coding	iPSC.Day15	0.119763480733597	0.642347133072126	0.605087481672568	0.520312	-0.0452375	0.885629	0.868207	-0.16677
ENSG00000174151	CYB561D1	protein_coding	iPSC.Day15	1.13033819827912	9.46433419675789e-06	4.41641650513072e-06	5.13538	1.54028	1.46283e-07	4.71482e-08	6.4013
ENSG00000181754	AMIGO1	protein_coding	iPSC.Day15	2.53135487665121	2.40417333117805e-17	1.39628455464009e-18	13.5603	2.2092	5.58171e-14	5.1964e-15	10.9399
ENSG00000065135	GNAI3	protein_coding	iPSC.Day15	-1.33210709805883	1.67653927435384e-09	4.65222131829994e-10	-7.66977	-1.81355	3.10209e-12	4.26488e-13	-9.63769
ENSG00000116337	AMPD2	protein_coding	iPSC.Day15	0.724880951621479	0.000206239055832498	0.000114235453392738	4.17902	0.878666	0.000116125	5.79622e-05	4.3843
ENSG00000168765	GSTM4	protein_coding	iPSC.Day15	2.26637559145761	1.08879562063084e-18	4.36993198365309e-20	14.7565	2.4065	1.73164e-18	4.52936e-20	14.7438
ENSG00000265107	GJA5	protein_coding	iPSC.Day15	1.29596813661472	0.0596328376209633	0.0458010099583404	2.04702	4.18865	5.9831e-06	2.46472e-06	5.30105
ENSG00000162836	ACP6	protein_coding	iPSC.Day15	0.733640739058927	0.0121209252742548	0.00841687252255323	2.74081	0.789079	0.0110558	0.00735619	2.79143
ENSG00000116128	BCL9	protein_coding	iPSC.Day15	1.11648217499354	2.00231241867407e-06	8.51682534041868e-07	5.59993	0.507548	0.0354157	0.0255015	2.30088
ENSG00000131778	CHD1L	protein_coding	iPSC.Day15	-1.45768906349637	3.96249978204675e-08	1.33510945243195e-08	-6.74774	-0.284722	0.304304	0.261438	-1.13553
ENSG00000131781	FMO5	protein_coding	iPSC.Day15	1.03016075920652	0.0164773717204061	0.0116379303648523	2.61677	2.89164	2.27939e-07	7.57827e-08	6.27071
ENSG00000237188	RP11-337C18.8	antisense	iPSC.Day15	0.718247149880268	0.00497563935239957	0.00327048437617732	3.08582	0.704656	0.011347	0.00756223	2.78109
ENSG00000226015	CCT8P1	processed_pseudogene	iPSC.Day15	-1.94332448147079	1.99259583370367e-09	5.60103498146565e-10	-7.61862	0.527414	0.208529	0.173098	1.38157
ENSG00000180867	PDIA3P1	processed_pseudogene	iPSC.Day15	0.328889839857911	0.140367273684241	0.114646422194183	1.60498	1.11253	0.000574471	0.00031675	3.86241
ENSG00000131791	PRKAB2	protein_coding	iPSC.Day15	-0.120051599799209	0.637397437969601	0.600149324250524	-0.527463	-0.0823014	0.775352	0.744621	-0.327505
ENSG00000174827	PDZK1	protein_coding	iPSC.Day15	2.05950462880278	0.00532220513241167	0.00351400530539617	3.06038	5.49376	6.40339e-06	2.64985e-06	5.28054
ENSG00000265491	RNF115	protein_coding	iPSC.Day15	1.87848393805326	5.59727022937808e-15	5.55371170619226e-16	11.6254	1.32095	1.46145e-09	3.34034e-10	7.76116
ENSG00000186141	POLR3C	protein_coding	iPSC.Day15	0.309218502218739	0.0391969637074074	0.0292353200270481	2.24321	0.213675	0.210855	0.175241	1.37459
ENSG00000186364	NUDT17	protein_coding	iPSC.Day15	1.43692721521714	3.2248045938283e-08	1.07354065596532e-08	6.80755	1.2813	5.60106e-06	2.30088e-06	5.3205
ENSG00000131788	PIAS3	protein_coding	iPSC.Day15	0.666713704427679	0.000895771929092276	0.000535216950283409	3.69505	0.659406	0.00213579	0.00127812	3.409
ENSG00000198483	ANKRD35	protein_coding	iPSC.Day15	-3.70505266599365	1.58310623093779e-16	1.09053866319104e-17	-12.8782	-4.27222	8.21447e-15	6.19725e-16	-11.5914
ENSG00000143127	ITGA10	protein_coding	iPSC.Day15	4.60378416122769	5.18513405805225e-12	9.493749561544e-13	9.40731	2.95892	2.83269e-05	1.28918e-05	4.82731
ENSG00000131779	PEX11B	protein_coding	iPSC.Day15	0.129231869306801	0.420633460587661	0.379109621345328	0.887214	-0.407221	0.0166337	0.0114056	-2.62459
ENSG00000265241	RBM8A	protein_coding	iPSC.Day15	-0.294755009066765	0.0687222630563862	0.0532278142090428	-1.97878	-0.345573	0.0599594	0.0449155	-2.05579
ENSG00000271601	LIX1L	protein_coding	iPSC.Day15	4.00471342755608	2.43509013160137e-20	5.89559219064751e-22	16.3333	3.05817	4.88952e-13	5.7217e-14	10.2237
ENSG00000272031	ANKRD34A	protein_coding	iPSC.Day15	4.44276140379139	9.95028201091483e-15	1.03317166578241e-15	11.4333	5.19004	3.89038e-13	4.44599e-14	10.2982
ENSG00000121851	POLR3GL	protein_coding	iPSC.Day15	1.78271502885514	4.0801342506565e-14	4.90392270506921e-15	10.9574	0.816521	3.79173e-05	1.76062e-05	4.73661
ENSG00000168509	HFE2	protein_coding	iPSC.Day15	1.5678021883311	0.00352837025821584	0.0022729233397067	3.21301	3.1176	5.52282e-05	2.62252e-05	4.61982
ENSG00000178104	PDE4DIP	protein_coding	iPSC.Day15	6.65353682158281	1.34501392245744e-13	1.80556343676194e-14	10.5657	6.56483	1.76164e-08	4.90614e-09	7.02232
ENSG00000134250	NOTCH2	protein_coding	iPSC.Day15	1.93881132885273	5.78835724754104e-12	1.07104133523333e-12	9.37274	0.672861	0.00618392	0.00396487	3.01735
ENSG00000134240	HMGCS2	protein_coding	iPSC.Day15	4.42750740146238	0.000632176872860222	0.000370888031332175	3.81242	6.5487	0.000395943	0.000212522	3.98758
ENSG00000092621	PHGDH	protein_coding	iPSC.Day15	-1.53602656607595	1.523584041985e-06	6.37516395143888e-07	-5.68084	-1.10331	0.00566784	0.0036152	-3.05029
ENSG00000143067	ZNF697	protein_coding	iPSC.Day15	-0.241864004394875	0.233855407540083	0.198923698372293	-1.30146	-0.559117	0.0132281	0.00891497	-2.71904
ENSG00000231365	RP11-418J17.1	antisense	iPSC.Day15	1.65050819207444	1.83272837468456e-07	6.77071507206207e-08	6.30174	1.10101	0.00238918	0.00143922	3.36907
ENSG00000116874	WARS2	protein_coding	iPSC.Day15	0.959169005152886	1.94178132357739e-07	7.20577447501336e-08	6.28459	1.17035	8.9016e-09	2.35336e-09	7.2239
ENSG00000065183	WDR3	protein_coding	iPSC.Day15	-1.6865719435522	1.38833555080381e-13	1.87272240315948e-14	-10.5548	-1.48039	1.21926e-10	2.28688e-11	-8.50619
ENSG00000196505	GDAP2	protein_coding	iPSC.Day15	-0.505519690109323	0.00203849032506848	0.00126851148921253	-3.41153	0.368725	0.0328719	0.0235371	2.33431
ENSG00000183508	FAM46C	protein_coding	iPSC.Day15	0.473483618154774	0.279254127979552	0.241484997109281	1.185	-0.135911	0.785412	0.75604	-0.312353
ENSG00000198162	MAN1A2	protein_coding	iPSC.Day15	1.34876471297744	4.06205736749941e-15	3.92800186423419e-16	11.7333	1.98952	8.31187e-20	1.32961e-21	16.0273
ENSG00000134253	TRIM45	protein_coding	iPSC.Day15	1.33027807035666	2.53955012047984e-06	1.09282269199493e-06	5.53011	1.61247	1.6755e-07	5.44706e-08	6.3616
ENSG00000116830	TTF2	protein_coding	iPSC.Day15	-1.37882041240918	1.00665504564491e-08	3.11614791475036e-09	-7.14684	-2.15361	1.56576e-12	2.04323e-13	-9.85105
ENSG00000134247	PTGFRN	protein_coding	iPSC.Day15	1.37109177401674	5.57073961133345e-11	1.21747033010336e-11	8.68304	1.30692	1.05401e-09	2.33998e-10	7.85949
ENSG00000143061	IGSF3	protein_coding	iPSC.Day15	1.79448828818587	1.03854593753135e-12	1.66281097650574e-13	9.91105	1.91545	2.38896e-12	3.22763e-13	9.71831
ENSG00000116815	CD58	protein_coding	iPSC.Day15	-0.303514014365691	0.234491977948464	0.199532768957589	-1.29967	-1.09591	0.000166972	8.54352e-05	-4.26738
ENSG00000203865	ATP1A1-AS1	processed_transcript	iPSC.Day15	1.80817001927728	1.53592912698297e-06	6.43346016367777e-07	5.6783	0.508245	0.165199	0.134464	1.52078
ENSG00000163399	ATP1A1	protein_coding	iPSC.Day15	1.64807342582855	7.97874187791332e-09	2.43076240523256e-09	7.21502	1.53649	1.58974e-07	5.15137e-08	6.37695
ENSG00000163393	SLC22A15	protein_coding	iPSC.Day15	1.17034030494522	1.91696939948709e-06	8.1234306372558e-07	5.61316	2.40025	2.40264e-13	2.63325e-14	10.4534
ENSG00000177551	NHLH2	protein_coding	iPSC.Day15	-3.51813866657473	1.32752433094432e-08	4.17254729181374e-09	-7.06675	-2.65325	0.000207933	0.000107727	-4.19692
ENSG00000118729	CASQ2	protein_coding	iPSC.Day15	3.83270376402828	2.27555132545589e-06	9.73479479696757e-07	5.56252	2.11823	0.023391	0.0163638	2.48248
ENSG00000173218	VANGL1	protein_coding	iPSC.Day15	-0.131517140997244	0.370945594653241	0.33002343689174	-0.983418	0.406378	0.0107547	0.00713728	2.80271
ENSG00000134259	NGF	protein_coding	iPSC.Day15	-0.086084469244188	0.842061745684945	0.820984545368413	-0.227443	1.28439	0.00850167	0.00556976	2.89434
ENSG00000134198	TSPAN2	protein_coding	iPSC.Day15	1.75020365720119	2.33989893097994e-08	7.6175698012447e-09	6.90165	0.436081	0.289687	0.247647	1.16942
ENSG00000052723	SIKE1	protein_coding	iPSC.Day15	0.209894343245064	0.0435951118383166	0.0327544481292785	2.19455	0.246767	0.031347	0.0223685	2.3554
ENSG00000009307	CSDE1	protein_coding	iPSC.Day15	0.148734684013743	0.308446178263267	0.269173632003634	1.11708	0.142785	0.359466	0.31463	1.01552
ENSG00000213281	NRAS	protein_coding	iPSC.Day15	-1.02116576367103	3.30723811188128e-08	1.10360424384798e-08	-6.79998	-0.938345	1.85527e-06	7.10397e-07	-5.65063
ENSG00000175984	DENND2C	protein_coding	iPSC.Day15	-0.747700836659186	0.0172421447518158	0.0122228145315149	-2.5977	0.347662	0.332314	0.288518	1.07251
ENSG00000116752	BCAS2	protein_coding	iPSC.Day15	-0.577707831357398	0.00100957197462554	0.000606412449955216	-3.65468	-0.707072	0.000221709	0.000115248	-4.17632
ENSG00000236480	PKMP1	processed_pseudogene	iPSC.Day15	2.01261017673941	3.32288833365198e-07	1.2704457053147e-07	6.12826	-1.30683	0.00716779	0.00464011	-2.96079
ENSG00000197323	TRIM33	protein_coding	iPSC.Day15	0.0944702069060642	0.503076696666358	0.46090492528894	0.74295	0.181088	0.228048	0.190779	1.32582
ENSG00000134207	SYT6	protein_coding	iPSC.Day15	-6.00850232470732	4.13816137841741e-14	4.98559289862654e-15	-10.9524	-6.23246	3.72059e-09	9.2063e-10	-7.48181
ENSG00000116774	OLFML3	protein_coding	iPSC.Day15	-0.944428508650926	0.0305616144913997	0.022457655611997	-2.35376	-1.4722	0.00271654	0.00164876	-3.32305
ENSG00000282048	RP4-590F24.2	sense_intronic	iPSC.Day15	-10.1055382619597	1.4478449655478e-13	1.95508103864864e-14	-10.542	-9.34983	3.45722e-07	1.18504e-07	-6.14747
ENSG00000163349	HIPK1	protein_coding	iPSC.Day15	0.855422071170499	8.35016371799419e-06	3.86461316909329e-06	5.1734	0.79854	0.000114839	5.72622e-05	4.38794
ENSG00000118655	DCLRE1B	protein_coding	iPSC.Day15	0.411853834154072	0.0420614281493139	0.0315172785217405	2.2111	-0.0786741	0.75991	0.727165	-0.350816
ENSG00000134262	AP4B1	protein_coding	iPSC.Day15	1.81367664385012	3.59816902541366e-14	4.2494588792715e-15	11.0008	1.27743	1.39522e-08	3.81932e-09	7.09101
ENSG00000081019	RSBN1	protein_coding	iPSC.Day15	-0.105259028626724	0.522790080919544	0.481126597024385	-0.70967	-0.704091	0.000114583	5.711e-05	-4.38874
ENSG00000116793	PHTF1	protein_coding	iPSC.Day15	0.263330049289819	0.142039878284925	0.116094418459858	1.59844	0.356122	0.0769063	0.0588739	1.93219
ENSG00000081026	MAGI3	protein_coding	iPSC.Day15	1.22924734440414	2.97732027362916e-11	6.20865028958264e-12	8.87282	0.384391	0.0193787	0.0133939	2.5619
ENSG00000198799	LRIG2	protein_coding	iPSC.Day15	-0.0504228541739837	0.825478986413948	0.802578755129226	-0.251311	0.606895	0.0135574	0.00915158	2.70909
ENSG00000226419	SLC16A1-AS1	antisense	iPSC.Day15	-0.608698046009194	0.00438065228362674	0.00285856658600114	-3.1332	-0.129126	0.594036	0.549391	-0.602663
ENSG00000155380	SLC16A1	protein_coding	iPSC.Day15	-1.8361944969569	7.20637197252236e-16	5.77942931648464e-17	-12.3387	-1.21338	1.59491e-09	3.66491e-10	-7.73557
ENSG00000155367	PPM1J	protein_coding	iPSC.Day15	-1.6270985462672	7.23872710989035e-07	2.89747291363603e-07	-5.90017	-2.34301	1.88951e-09	4.4045e-10	-7.68486
ENSG00000155366	RHOC	protein_coding	iPSC.Day15	0.946905999230904	6.18113391204127e-06	2.80863456184841e-06	5.26406	1.16796	3.42815e-07	1.17409e-07	6.15003
ENSG00000155363	MOV10	protein_coding	iPSC.Day15	0.226749401031445	0.232289349258333	0.19747440139428	1.30574	-0.159933	0.467891	0.421129	-0.81098
ENSG00000007341	ST7L	protein_coding	iPSC.Day15	0.27994480956466	0.0514530998636076	0.0391255629673333	2.11711	0.69727	2.60931e-05	1.18056e-05	4.85283
ENSG00000134245	WNT2B	protein_coding	iPSC.Day15	2.27237721317408	3.87331695381138e-07	1.49317233772092e-07	6.08366	0.281901	0.538819	0.492423	0.69142
ENSG00000143079	CTTNBP2NL	protein_coding	iPSC.Day15	-0.0554151425009353	0.766959594109787	0.737724716945636	-0.336692	-0.373106	0.060688	0.0455166	-2.04982
ENSG00000231437	LINC01750	lincRNA	iPSC.Day15	-1.03760436199609	0.0338258073967658	0.0250220304608155	-2.30882	1.7972	0.0037198	0.00231322	3.20693
ENSG00000171385	KCND3	protein_coding	iPSC.Day15	1.71202086143781	1.44766223625384e-05	6.90450810042091e-06	5.00752	3.07572	4.65376e-08	1.38191e-08	6.73829
ENSG00000064703	DDX20	protein_coding	iPSC.Day15	-1.00274215066664	5.0400169152357e-10	1.29432341013835e-10	-8.02341	-0.831282	7.73915e-07	2.79609e-07	-5.91005
ENSG00000197852	FAM212B	protein_coding	iPSC.Day15	-0.279626673959499	0.389193898268802	0.347997339934973	-0.947172	0.266394	0.487514	0.440652	0.777136
ENSG00000116473	RAP1A	protein_coding	iPSC.Day15	-0.544103047606387	4.855721615462e-05	2.48699158687879e-05	-4.63543	-0.1116	0.41626	0.369978	-0.904473
ENSG00000143110	C1orf162	protein_coding	iPSC.Day15	2.43867243610791	1.4180992399618e-07	5.16229814114931e-08	6.37637	2.2589	1.87769e-05	8.34259e-06	4.95312
ENSG00000116459	ATP5F1	protein_coding	iPSC.Day15	-0.735537183376945	0.00129018708838931	0.000783985280039419	-3.57099	-0.386617	0.103987	0.0814485	-1.77734
ENSG00000116455	WDR77	protein_coding	iPSC.Day15	0.332230199883928	0.00922329825240239	0.00630657244291648	2.84864	0.765354	2.65847e-07	8.9382e-08	6.22524
ENSG00000260948	RP11-552M11.8	sense_overlapping	iPSC.Day15	2.59248857870084	1.547096732789e-10	3.66206425076514e-11	8.37457	1.86608	7.5483e-06	3.16824e-06	5.22988
ENSG00000173947	PIFO	protein_coding	iPSC.Day15	0.422330162776478	0.150969467567069	0.123838911859311	1.56458	-0.33783	0.307382	0.264347	-1.12855
ENSG00000134255	CEPT1	protein_coding	iPSC.Day15	-1.44509838769334	1.24150285138495e-10	2.88413690219418e-11	-8.44127	-1.827	3.30999e-12	4.57694e-13	-9.61729
ENSG00000156171	DRAM2	protein_coding	iPSC.Day15	-1.4741814535272	2.95400365175185e-10	7.32008831126575e-11	-8.18163	-1.95486	4.97081e-13	5.8419e-14	-10.2176
ENSG00000121931	LRIF1	protein_coding	iPSC.Day15	-0.92885479766415	5.64443265142876e-08	1.9469591513467e-08	-6.64423	-0.761425	1.02283e-05	4.38671e-06	-5.1373
ENSG00000143119	CD53	protein_coding	iPSC.Day15	-2.61155546133855	3.79811270786696e-06	1.67409247975373e-06	-5.41025	-6.66582	8.30699e-11	1.5078e-11	-8.62296
ENSG00000134248	LAMTOR5	protein_coding	iPSC.Day15	-0.273592044717829	0.186906686921309	0.155782508114914	-1.4406	-0.239065	0.280533	0.239053	-1.19123
ENSG00000168679	SLC16A4	protein_coding	iPSC.Day15	2.4112540681845	3.85170802767823e-07	1.48400942671822e-07	6.08536	2.86932	2.39988e-07	8.01344e-08	6.25533
ENSG00000273373	RP5-1074L1.4	antisense	iPSC.Day15	1.13949166373307	0.00261144334235755	0.00165120444798872	3.32255	0.394112	0.326518	0.28285	1.08534
ENSG00000162775	RBM15	protein_coding	iPSC.Day15	-0.799187304189398	0.000160083560583391	8.7389613415461e-05	-4.26053	-0.846445	0.000425833	0.000230038	-3.96287
ENSG00000116396	KCNC4	protein_coding	iPSC.Day15	0.907428816535651	0.0135660669489044	0.00948197502553489	2.69558	1.3115	0.00164643	0.000967711	3.50167
ENSG00000143093	STRIP1	protein_coding	iPSC.Day15	1.4264349123086	3.38652066711258e-15	3.22351477248575e-16	11.795	1.11953	1.32241e-10	2.48988e-11	8.48238
ENSG00000258634	RP4-773N10.4	antisense	iPSC.Day15	0.691414744260718	0.00291584635458178	0.00185691382632899	3.28253	0.128943	0.655481	0.614957	0.506101
ENSG00000168710	AHCYL1	protein_coding	iPSC.Day15	-0.129400423515993	0.311770532284055	0.27239841654927	-1.10949	0.810589	8.1353e-08	2.51832e-08	6.5736
ENSG00000184371	CSF1	protein_coding	iPSC.Day15	2.51198279668597	7.40948812755833e-14	9.40734837927495e-15	10.7609	3.05704	4.8436e-15	3.47268e-16	11.7718
ENSG00000184678	HIST2H2BE	protein_coding	iPSC.Day15	4.07310021018242	7.21747642395308e-21	1.5289941408288e-22	16.8499	5.03005	1.10074e-21	9.51782e-24	17.9488
ENSG00000178096	BOLA1	protein_coding	iPSC.Day15	-0.59768523284661	0.00272481185349399	0.00172740270118462	-3.3072	-1.2159	2.78077e-07	9.38345e-08	-6.21184
ENSG00000159164	SV2A	protein_coding	iPSC.Day15	-0.755379868353128	0.0031964235077351	0.00204619011692741	-3.24925	-2.51062	2.78383e-07	9.39579e-08	-6.21148
ENSG00000143368	SF3B4	protein_coding	iPSC.Day15	0.374226118968568	0.0919458105555432	0.0726330826574737	1.83289	0.172498	0.520493	0.4741	0.721143
ENSG00000014914	MTMR11	protein_coding	iPSC.Day15	0.201013860683281	0.64405751975486	0.60688429066395	0.517717	-0.432274	0.363324	0.318268	-1.00784
ENSG00000264522	OTUD7B	protein_coding	iPSC.Day15	0.902177971071168	4.15389036975977e-06	1.83958857274417e-06	5.38368	1.16737	7.60576e-08	2.34289e-08	6.59342
ENSG00000136631	VPS45	protein_coding	iPSC.Day15	0.511891520134892	0.000211489359657083	0.000117265500977176	4.17102	0.461405	0.00156782	0.000919479	3.51857
ENSG00000023902	PLEKHO1	protein_coding	iPSC.Day15	1.62610628797421	2.9880127105003e-11	6.23310044451532e-12	8.87171	0.977997	1.38132e-05	6.02774e-06	5.04647
ENSG00000143401	ANP32E	protein_coding	iPSC.Day15	-1.22092160482902	1.35869808280187e-08	4.2746432332997e-09	-7.06012	-1.19339	4.02899e-07	1.39409e-07	-6.10262
ENSG00000118298	CA14	protein_coding	iPSC.Day15	-1.47449147942634	0.00202140619024391	0.00125758906517985	-3.41443	-1.18933	0.0350955	0.0252532	-2.30498
ENSG00000117362	APH1A	protein_coding	iPSC.Day15	-0.314009311343249	0.0126761798646002	0.00883076141597886	-2.72264	-0.491779	0.00034015	0.000180909	-4.03761
ENSG00000118292	C1orf54	protein_coding	iPSC.Day15	-1.37929214577863	0.000459927496639028	0.00026555692683157	-3.91792	-2.23769	1.11699e-06	4.12815e-07	-5.80188
ENSG00000159208	CIART	protein_coding	iPSC.Day15	0.544361432753858	0.26013596715895	0.223396775947569	1.23248	-1.16681	0.0329797	0.0236238	-2.33279
ENSG00000266472	MRPS21	protein_coding	iPSC.Day15	-1.37638901494877	2.04112775942715e-09	5.74774988027187e-10	-7.61149	-1.67341	6.1214e-11	1.08904e-11	-8.71439
ENSG00000117360	PRPF3	protein_coding	iPSC.Day15	-0.283737979056671	0.0883921647953725	0.0696029382392153	-1.85329	-0.395128	0.0292257	0.0207579	-2.38615
ENSG00000163125	RPRD2	protein_coding	iPSC.Day15	1.6275987839824	6.9447721765998e-10	1.82001271121873e-10	7.929	1.25621	1.21238e-06	4.50253e-07	5.77773
ENSG00000143374	TARS2	protein_coding	iPSC.Day15	-0.480101253631744	0.00301082930164629	0.00192130741428012	-3.27086	-0.555177	0.00131272	0.000761732	-3.58042
ENSG00000143369	ECM1	protein_coding	iPSC.Day15	2.76232090472545	4.64663609838473e-08	1.58470447136871e-08	6.70072	2.01423	0.00022156	0.000115155	4.17657
ENSG00000143382	ADAMTSL4	protein_coding	iPSC.Day15	2.54276576410472	2.61681510903979e-09	7.46880288723635e-10	7.53936	2.13291	1.85188e-06	7.08968e-07	5.65119
ENSG00000143384	MCL1	protein_coding	iPSC.Day15	-0.66129356475901	0.00075162720898877	0.000444488002894569	-3.75471	-0.708886	0.000655978	0.000365046	-3.81747
ENSG00000143420	ENSA	protein_coding	iPSC.Day15	-2.5698244220136	6.77929541067247e-16	5.38806948981967e-17	-12.3612	-1.90983	1.10967e-10	2.06455e-11	-8.53483
ENSG00000143457	GOLPH3L	protein_coding	iPSC.Day15	-1.73757481924123	1.06046802386664e-18	4.23331377159619e-20	-14.7677	-1.46791	7.48362e-15	5.59735e-16	-11.623
ENSG00000163131	CTSS	protein_coding	iPSC.Day15	1.29081171262622	0.0304389409725106	0.0223609312015237	2.35554	1.4527	0.0935802	0.0727913	1.83184
ENSG00000143387	CTSK	protein_coding	iPSC.Day15	-1.06857817715835	0.0202488870464029	0.014495798588126	-2.53072	-1.62287	0.00190693	0.00113182	-3.44965
ENSG00000143437	ARNT	protein_coding	iPSC.Day15	0.650437865831025	2.79515979337267e-05	1.38348123797931e-05	4.80681	0.795265	2.79659e-06	1.09784e-06	5.52882
ENSG00000143379	SETDB1	protein_coding	iPSC.Day15	0.989156763224932	1.17389232644862e-08	3.66598165645506e-09	7.10226	0.535843	0.00199002	0.00118544	3.4342
ENSG00000143418	CERS2	protein_coding	iPSC.Day15	-0.116156877974353	0.47512973937167	0.432882290287895	-0.790496	0.766341	2.37644e-05	1.07007e-05	4.88128
ENSG00000143409	MINDY1	protein_coding	iPSC.Day15	1.80425784041092	1.17946458332817e-09	3.21084968714067e-10	7.77208	1.71825	2.75865e-08	7.94121e-09	6.89024
ENSG00000143363	PRUNE1	protein_coding	iPSC.Day15	0.220372026863467	0.195546844851064	0.163674315448188	1.4131	0.0997071	0.591247	0.546394	0.607209
ENSG00000143443	C1orf56	protein_coding	iPSC.Day15	1.35338747264722	2.29736245956508e-07	8.58986439161493e-08	6.2362	1.35976	1.5034e-06	5.66456e-07	5.7138
ENSG00000197622	CDC42SE1	protein_coding	iPSC.Day15	-0.105203542227852	0.527549565400521	0.486038964059018	-0.701705	-0.541668	0.00235793	0.00141938	-3.37375
ENSG00000213190	MLLT11	protein_coding	iPSC.Day15	0.61623127280183	0.0939825650465076	0.0743977849546716	1.82133	0.743997	0.0708714	0.0538557	1.9734
ENSG00000143458	GABPB2	protein_coding	iPSC.Day15	1.42862165216196	1.00150771762281e-08	3.09949246807174e-09	7.14832	1.42462	7.6362e-08	2.35282e-08	6.59226
ENSG00000261168	RP11-68I18.10	sense_overlapping	iPSC.Day15	3.18308811376987	1.68648903047014e-09	4.68226130162953e-10	7.668	0.444817	0.438749	0.392311	0.862721
ENSG00000143434	SEMA6C	protein_coding	iPSC.Day15	0.592154514930481	0.0168561651566274	0.0119249048499616	2.60731	-0.565874	0.0321235	0.0229596	-2.34462
ENSG00000163155	LYSMD1	protein_coding	iPSC.Day15	0.605241685419441	0.00243163315946467	0.0015292761360288	3.34856	1.17063	3.4985e-07	1.20121e-07	6.14373
ENSG00000163156	SCNM1	protein_coding	iPSC.Day15	0.481492005870639	0.00201503300663829	0.00125347888357893	3.41553	0.901142	9.36951e-07	3.42495e-07	5.85376
ENSG00000163159	VPS72	protein_coding	iPSC.Day15	-1.66141682248408	3.02076561246179e-15	2.83836169379606e-16	-11.8349	-1.89616	7.02315e-16	3.98272e-17	-12.4581
ENSG00000143398	PIP5K1A	protein_coding	iPSC.Day15	0.195066928336479	0.212051313214386	0.178680505600881	1.36352	-0.0736378	0.689187	0.651056	-0.454966
ENSG00000159352	PSMD4	protein_coding	iPSC.Day15	-0.850423539360659	1.14377537002741e-10	2.63567778739564e-11	-8.46646	-1.30744	9.79027e-16	5.77765e-17	-12.3388
ENSG00000143373	ZNF687	protein_coding	iPSC.Day15	-0.101125626505877	0.5071343839847	0.464964541131383	-0.736203	-0.0066281	0.969839	0.964388	-0.0448669
ENSG00000143393	PI4KB	protein_coding	iPSC.Day15	0.936351021574619	1.09437676043574e-09	2.96665311900305e-10	7.79392	0.931346	6.15257e-09	1.5827e-09	7.33285
ENSG00000143390	RFX5	protein_coding	iPSC.Day15	-0.184675930945973	0.197224411751963	0.165211072177891	-1.40786	-0.758929	4.34291e-06	1.74931e-06	-5.39786
ENSG00000237976	RP11-126K1.6	antisense	iPSC.Day15	-2.0291712159672	3.90615322476849e-06	1.72509101560787e-06	-5.40179	-2.95604	5.99047e-07	2.12934e-07	-5.98552
ENSG00000143416	SELENBP1	protein_coding	iPSC.Day15	1.18021530783978	1.96430209852689e-05	9.53418283302861e-06	4.91463	-0.577682	0.0354025	0.0254843	-2.30117
ENSG00000159377	PSMB4	protein_coding	iPSC.Day15	-1.19184365302569	7.49140487139897e-15	7.64902774374719e-16	-11.5261	-0.889892	3.79261e-10	7.79127e-11	-8.16429
ENSG00000143442	POGZ	protein_coding	iPSC.Day15	1.07185885426406	4.78188014697107e-07	1.86582223633437e-07	6.02207	0.843397	0.000102645	5.08047e-05	4.42375
ENSG00000143375	CGN	protein_coding	iPSC.Day15	-2.55100651097768	2.87562455144626e-06	1.24842469537856e-06	-5.49276	-0.608165	0.525197	0.479028	-0.713087
ENSG00000143367	TUFT1	protein_coding	iPSC.Day15	0.177858014054712	0.570437285278043	0.531142138662839	0.630543	-0.775951	0.0376646	0.0272347	-2.27324
ENSG00000143376	SNX27	protein_coding	iPSC.Day15	0.31935123775004	0.175649073276012	0.145716081613109	1.4773	0.856235	0.00110199	0.000632862	3.64084
ENSG00000143436	MRPL9	protein_coding	iPSC.Day15	-1.27871482871244	2.4878205761854e-14	2.83057262559212e-15	-11.1243	-1.2404	9.84733e-13	1.2389e-13	-9.99697
ENSG00000182134	TDRKH	protein_coding	iPSC.Day15	-2.31591687545997	2.32418313659181e-14	2.62261910354718e-15	-11.1476	-2.04543	1.02915e-10	1.90509e-11	-8.55735
ENSG00000213171	LINGO4	protein_coding	iPSC.Day15	-0.167995867862417	0.730462249058512	0.698144636944236	-0.390012	-0.851409	0.148275	0.11962	-1.5828
ENSG00000143365	RORC	protein_coding	iPSC.Day15	-2.74471172957181	6.83636218483446e-08	2.38469731494334e-08	-6.58857	-2.89863	0.000167956	8.59748e-05	-4.26547
ENSG00000159445	THEM4	protein_coding	iPSC.Day15	1.1129542149441	5.11105150405006e-08	1.75119252786843e-08	6.67331	0.988764	1.95218e-06	7.50039e-07	5.63546
ENSG00000197747	S100A10	protein_coding	iPSC.Day15	-0.443504888342683	0.238076496812295	0.202857369563726	-1.28996	0.719536	0.0693805	0.0526428	1.98385
ENSG00000163191	S100A11	protein_coding	iPSC.Day15	-1.0056075294693	0.0194067151915683	0.013862139191095	-2.54838	-0.572375	0.228229	0.19103	-1.32506
ENSG00000237975	FLG-AS1	antisense	iPSC.Day15	0.440911658850811	0.609761596373949	0.571448286672401	0.569585	0.390085	0.694011	0.656405	0.447494
ENSG00000163220	S100A9	protein_coding	iPSC.Day15	-0.062721061585286	0.955077229122252	0.948470555682582	-0.064945	-0.960693	0.603022	0.558311	-0.589209
ENSG00000143546	S100A8	protein_coding	iPSC.Day15	2.4159422602688	0.0369800668391527	0.0274859049896138	2.26936	-0.305643	0.875153	0.856109	-0.182246
ENSG00000197956	S100A6	protein_coding	iPSC.Day15	0.74996752665429	0.102902306667018	0.0821557542780342	1.77311	-0.629608	0.199169	0.164683	-1.40966
ENSG00000196154	S100A4	protein_coding	iPSC.Day15	0.385646356903855	0.33401531895196	0.293923211960862	1.06043	2.82967	2.10136e-07	6.94396e-08	6.29478
ENSG00000188643	S100A16	protein_coding	iPSC.Day15	0.577051775123501	0.101492097379262	0.0809494182080304	1.78035	0.772367	0.0415547	0.0302692	2.2284
ENSG00000189334	S100A14	protein_coding	iPSC.Day15	-0.387592644715832	0.521922285221569	0.480177528297232	-0.711214	2.78773	0.00378701	0.00235795	3.2003
ENSG00000189171	S100A13	protein_coding	iPSC.Day15	-0.76408012053768	0.000261220251756337	0.00014672228436667	-4.10228	-1.11231	1.81999e-06	6.95708e-07	-5.65646
ENSG00000160678	S100A1	protein_coding	iPSC.Day15	0.0874684669714245	0.846938500157022	0.826594221546281	0.220195	0.448531	0.412806	0.366492	0.911133
ENSG00000160679	CHTOP	protein_coding	iPSC.Day15	-0.440822723447471	0.000138977530373445	7.52048041178679e-05	-4.30595	-0.710675	8.24775e-08	2.55551e-08	-6.56958
ENSG00000143624	INTS3	protein_coding	iPSC.Day15	0.841592636221808	0.000441435906926218	0.000254339350899412	3.93145	0.390962	0.11748	0.0929817	1.7118
ENSG00000143554	SLC27A3	protein_coding	iPSC.Day15	0.414687276522194	0.166844761266563	0.137847098478341	1.50741	0.0190001	0.961479	0.953928	0.0580585
ENSG00000143614	GATAD2B	protein_coding	iPSC.Day15	1.69953966762114	2.23806173479796e-12	3.80458892279572e-13	9.6707	1.65515	4.05908e-11	6.98742e-12	8.83945
ENSG00000198837	DENND4B	protein_coding	iPSC.Day15	0.291129034563368	0.0710336241816268	0.0551101766510719	1.9628	0.239678	0.162846	0.132431	1.52894
ENSG00000160741	CRTC2	protein_coding	iPSC.Day15	0.815099006443454	4.57846634666731e-06	2.0371832894272e-06	5.35489	0.597737	0.000886606	0.00050227	3.7155
ENSG00000143570	SLC39A1	protein_coding	iPSC.Day15	-2.10754447445316	3.94984664460426e-17	2.39927995489364e-18	-13.3787	-1.936	7.99233e-15	6.00663e-16	-11.6011
ENSG00000143578	CREB3L4	protein_coding	iPSC.Day15	-1.19083011782748	2.18359832441872e-05	1.06552297542611e-05	-4.88251	-1.50457	5.62065e-06	2.30934e-06	-5.31947
ENSG00000143543	JTB	protein_coding	iPSC.Day15	-0.78750350744348	2.27732994075365e-07	8.50839871941755e-08	-6.23882	-0.74315	2.44231e-06	9.51373e-07	-5.56895
ENSG00000143545	RAB13	protein_coding	iPSC.Day15	-0.870002250904056	5.2841717710116e-06	2.3725085967123e-06	-5.31183	-0.868316	1.87258e-05	8.31449e-06	-4.95409
ENSG00000177954	RPS27	protein_coding	iPSC.Day15	-1.75948561494212	1.49326629222954e-12	2.46178559166914e-13	-9.79687	-1.53789	4.29155e-10	8.89666e-11	-8.12743
ENSG00000143549	TPM3	protein_coding	iPSC.Day15	-2.18391017516914	8.32597330713839e-11	1.87301402686886e-11	-8.56211	-2.24179	2.3848e-10	4.72388e-11	-8.30355
ENSG00000143612	C1orf43	protein_coding	iPSC.Day15	-0.576114543938123	1.74816704805011e-05	8.41836026957693e-06	-4.95052	-0.475571	0.00055671	0.000306395	-3.8729
ENSG00000143569	UBAP2L	protein_coding	iPSC.Day15	0.941343310782709	2.4599478630208e-07	9.22613390043469e-08	6.2165	0.583362	0.00107314	0.000615676	3.64977
ENSG00000143575	HAX1	protein_coding	iPSC.Day15	-1.25477701425923	5.54553869899653e-10	1.42974041396524e-10	-7.99583	-0.995495	5.32914e-07	1.87891e-07	-6.02014
ENSG00000143595	AQP10	protein_coding	iPSC.Day15	9.4429138169658	2.11677329476111e-19	7.09251752459948e-21	15.4096	8.91237	2.74354e-10	5.49775e-11	8.26129
ENSG00000143515	ATP8B2	protein_coding	iPSC.Day15	0.619542438102517	0.000561784950413108	0.000327566206855662	3.8518	0.500334	0.0115934	0.00774146	2.77231
ENSG00000160712	IL6R	protein_coding	iPSC.Day15	-1.23479772260221	0.000836802135945936	0.000497872549106903	-3.71833	1.14014	0.00291524	0.0017809	3.2968
ENSG00000169291	SHE	protein_coding	iPSC.Day15	0.437751377471967	0.126024411048277	0.102023653129226	1.66497	1.69104	1.14793e-06	4.25077e-07	5.79374
ENSG00000163239	TDRD10	protein_coding	iPSC.Day15	0.359453353114726	0.350381850334312	0.309784212682088	1.02584	1.52991	0.000343129	0.000182567	4.03478
ENSG00000160714	UBE2Q1	protein_coding	iPSC.Day15	0.136634648961042	0.253279536826337	0.216942920756209	1.2501	0.329848	0.00985479	0.00650098	2.83741
ENSG00000160710	ADAR	protein_coding	iPSC.Day15	-0.331341164494405	0.068500801495221	0.0530316047892099	-1.98048	-0.0858635	0.6683	0.628619	-0.486598
ENSG00000163344	PMVK	protein_coding	iPSC.Day15	0.484335622011691	0.00240386481168076	0.00151094630006422	3.35264	0.789583	8.25163e-06	3.48409e-06	5.20289
ENSG00000163346	PBXIP1	protein_coding	iPSC.Day15	1.17534326546794	1.54609036390734e-10	3.65776268990617e-11	8.3749	1.09224	5.48366e-09	1.39838e-09	7.36687
ENSG00000163348	PYGO2	protein_coding	iPSC.Day15	0.84674875513349	1.92283526215932e-05	9.31767339531734e-06	4.92126	0.121989	0.559845	0.514019	0.657162
ENSG00000160691	SHC1	protein_coding	iPSC.Day15	-0.990930042518148	0.00105538575709238	0.000635071801230617	-3.63971	-0.629352	0.0561108	0.0418426	-2.08742
ENSG00000173207	CKS1B	protein_coding	iPSC.Day15	-3.04769374104982	5.07146307097932e-20	1.34780062058854e-21	-16.0222	-2.86655	2.78728e-15	1.87787e-16	-11.9647
ENSG00000160688	FLAD1	protein_coding	iPSC.Day15	-1.58527459094374	7.29252919171518e-16	5.85903591926965e-17	-12.3344	-1.70005	7.39364e-16	4.2088e-17	-12.4404
ENSG00000160685	ZBTB7B	protein_coding	iPSC.Day15	-0.374134602146218	0.0729485400720986	0.056726197035385	-1.94945	0.12778	0.574508	0.529551	0.632997
ENSG00000143537	ADAM15	protein_coding	iPSC.Day15	-1.38796843841547	1.097970409429e-06	4.50802377354551e-07	-5.77739	-0.461847	0.0960121	0.0747798	-1.81886
ENSG00000243364	EFNA4	protein_coding	iPSC.Day15	-0.0307595166241676	0.906977545676696	0.89397217519178	-0.133943	-0.515869	0.0973806	0.075972	-1.81121
ENSG00000143590	EFNA3	protein_coding	iPSC.Day15	-0.755855054385589	0.00530605651109986	0.00350143144031219	-3.06165	-1.73776	3.77325e-06	1.50979e-06	-5.43933
ENSG00000169242	EFNA1	protein_coding	iPSC.Day15	3.78941164395946	9.47701631536574e-17	6.32347392133497e-18	13.0571	2.92196	1.12279e-11	1.73864e-12	9.2342
ENSG00000169241	SLC50A1	protein_coding	iPSC.Day15	-1.44417973453504	5.81210847646148e-12	1.07607269532652e-12	-9.3714	-1.47987	1.59555e-10	3.04094e-11	-8.42648
ENSG00000179085	DPM3	protein_coding	iPSC.Day15	-0.971720434434674	4.44573922580165e-05	2.26419403717871e-05	-4.66299	-0.766838	0.00190863	0.00113297	-3.44931
ENSG00000163463	KRTCAP2	protein_coding	iPSC.Day15	0.476784120592401	0.00100498662646854	0.000603513369721059	3.65624	0.957402	2.8433e-08	8.20128e-09	6.8814
ENSG00000163462	TRIM46	protein_coding	iPSC.Day15	-0.31069052107686	0.488301265792879	0.446078934120343	-0.767887	-0.890688	0.175465	0.143414	-1.48597
ENSG00000169231	THBS3	protein_coding	iPSC.Day15	2.73577558784873	2.14326942006564e-11	4.35819736520048e-12	8.97293	1.08985	0.00391992	0.00244522	3.18769
ENSG00000177628	GBA	protein_coding	iPSC.Day15	1.91507072080248	2.2342503748015e-13	3.12807931851803e-14	10.4023	2.14476	2.23433e-13	2.41658e-14	10.4789
ENSG00000160767	FAM189B	protein_coding	iPSC.Day15	0.530885174166644	0.00781108725307836	0.00527774644560569	2.91402	1.16743	5.28879e-07	1.86392e-07	6.02235
ENSG00000116521	SCAMP3	protein_coding	iPSC.Day15	0.246562979416956	0.0374089554509271	0.0278278195718471	2.26414	0.488371	0.00017856	9.17504e-05	4.24576
ENSG00000176444	CLK2	protein_coding	iPSC.Day15	0.829383003822295	2.28595052453616e-08	7.42217399017143e-09	6.90877	0.799709	8.86727e-07	3.23434e-07	5.86966
ENSG00000143630	HCN3	protein_coding	iPSC.Day15	1.35350275900583	1.41157710866836e-09	3.87934507310933e-10	7.71988	1.33081	6.13726e-07	2.18506e-07	5.97837
ENSG00000160752	FDPS	protein_coding	iPSC.Day15	-2.10867678965909	1.11131729627622e-18	4.48434706668602e-20	-14.7473	-1.87531	1.38423e-15	8.57786e-17	-12.2128
ENSG00000225855	RUSC1-AS1	antisense	iPSC.Day15	1.23263314745696	1.33338324567776e-05	6.33448316670518e-06	5.03225	1.83069	1.14547e-07	3.62344e-08	6.47367
ENSG00000160753	RUSC1	protein_coding	iPSC.Day15	-0.85703673749268	4.36829288894128e-08	1.48316732185411e-08	-6.71889	0.255001	0.0856673	0.0661425	1.87754
ENSG00000116539	ASH1L	protein_coding	iPSC.Day15	2.10409090133168	4.96664347615957e-17	3.09565254855024e-18	13.2937	2.34496	9.39349e-18	3.11356e-19	14.071
ENSG00000163374	YY1AP1	protein_coding	iPSC.Day15	0.880966868342622	1.42889578661019e-07	5.20674880594302e-08	6.37401	0.973222	5.69065e-08	1.71523e-08	6.67901
ENSG00000132676	DAP3	protein_coding	iPSC.Day15	0.451042040635806	0.000170625692910252	9.35256986574643e-05	4.23994	0.0628873	0.622335	0.579106	0.558249
ENSG00000116580	GON4L	protein_coding	iPSC.Day15	0.69367923334817	0.000163972055826333	8.96777564290149e-05	4.25269	0.589387	0.00355783	0.00220448	3.22358
ENSG00000132718	SYT11	protein_coding	iPSC.Day15	0.69030139280568	0.0934103921804613	0.0738909990889973	1.82463	-0.00224256	0.996012	0.995725	-0.00538366
ENSG00000143622	RIT1	protein_coding	iPSC.Day15	0.847172715421154	1.59412066321021e-06	6.69443379823399e-07	5.66721	0.119891	0.518815	0.472384	0.723958
ENSG00000132680	KIAA0907	protein_coding	iPSC.Day15	-0.140624346408799	0.475954960233418	0.433805612623757	-0.788901	-0.446361	0.0382879	0.0277324	-2.26559
ENSG00000116584	ARHGEF2	protein_coding	iPSC.Day15	0.951472245234703	9.89383383894152e-05	5.25489618293976e-05	4.41366	0.679798	0.0067913	0.00438317	2.98134
ENSG00000163479	SSR2	protein_coding	iPSC.Day15	-0.632174380274503	0.000445578813283903	0.000256822663745348	-3.92841	-0.52358	0.00532461	0.00337862	-3.07431
ENSG00000132698	RAB25	protein_coding	iPSC.Day15	-4.44954323632637	9.77585186890007e-10	2.62697050506211e-10	-7.82751	-1.90401	0.0769748	0.0589319	-1.93174
ENSG00000254726	MEX3A	protein_coding	iPSC.Day15	0.29289157142809	0.231231365589016	0.196508338792106	1.3086	0.338784	0.452889	0.406223	0.837461
ENSG00000160789	LMNA	protein_coding	iPSC.Day15	0.923228563337267	3.06023651702161e-06	1.33364392959697e-06	5.47421	1.31035	5.52276e-09	1.40994e-09	7.36461
ENSG00000196189	SEMA4A	protein_coding	iPSC.Day15	-0.963942120350556	0.00279890483872286	0.00177639096551888	-3.29767	-0.211827	0.543996	0.497702	-0.68297
ENSG00000160785	SLC25A44	protein_coding	iPSC.Day15	0.0539055200748722	0.795660795088058	0.769115835574744	0.295092	1.12663	1.7063e-06	6.4979e-07	5.67552
ENSG00000163468	CCT3	protein_coding	iPSC.Day15	-1.76291637566335	7.4747861624089e-15	7.62667330016645e-16	-11.527	-1.74481	1.06042e-12	1.34328e-13	-9.97333
ENSG00000116604	MEF2D	protein_coding	iPSC.Day15	2.4488340861667	3.37667025060052e-17	2.01948141518838e-18	13.4364	2.11473	4.30124e-14	3.87726e-15	11.0286
ENSG00000183856	IQGAP3	protein_coding	iPSC.Day15	-1.2303948983487	0.00715863819089855	0.00481171595135289	-2.94764	-2.57183	0.00153791	0.000901159	-3.52521
ENSG00000163382	NAXE	protein_coding	iPSC.Day15	-0.0538880899628836	0.729501888213261	0.696858807612279	-0.391762	-0.0793978	0.629172	0.586591	-0.547238
ENSG00000160818	GPATCH4	protein_coding	iPSC.Day15	-1.00902732417821	0.000191327504785524	0.000105603738770508	-4.20299	-1.37315	1.85751e-05	8.24222e-06	-4.95661
ENSG00000132702	HAPLN2	protein_coding	iPSC.Day15	1.6600148198635	0.0038460284864552	0.00248863927139125	3.18157	0.989512	0.122161	0.097021	1.69044
ENSG00000132692	BCAN	protein_coding	iPSC.Day15	-3.28558083646074	1.2776328446551e-09	3.49098122707318e-10	-7.74899	-2.30184	6.83785e-05	3.29525e-05	-4.55245
ENSG00000132688	NES	protein_coding	iPSC.Day15	1.82766256385441	6.5277813152095e-08	2.27235275499186e-08	6.60181	0.677076	0.0340409	0.0244404	2.31864
ENSG00000143320	CRABP2	protein_coding	iPSC.Day15	-0.914986860880747	0.045367482330428	0.0341799474418043	-2.17614	-1.95691	0.0145702	0.00989618	-2.67925
ENSG00000143319	ISG20L2	protein_coding	iPSC.Day15	-0.649529114696345	1.28116557285279e-05	6.07625868317992e-06	-5.04418	-0.558213	0.000582793	0.000321674	-3.85754
ENSG00000143303	RRNAD1	protein_coding	iPSC.Day15	0.356765820830348	0.0268808505889538	0.019599893868686	2.40961	-0.0304363	0.868519	0.848555	-0.19193
ENSG00000143314	MRPL24	protein_coding	iPSC.Day15	-0.961537921054062	1.40059961506428e-06	5.83028100318948e-07	-5.70576	-1.38726	1.41456e-09	3.22093e-10	-7.77121
ENSG00000143321	HDGF	protein_coding	iPSC.Day15	-0.901010973198183	2.43267161233055e-08	7.93887428465561e-09	-6.89032	-1.75944	2.91516e-16	1.4872e-17	-12.7769
ENSG00000143294	PRCC	protein_coding	iPSC.Day15	0.68844780802894	3.71474423606099e-06	1.63466948044563e-06	5.41696	0.851782	2.2676e-07	7.53253e-08	6.27238
ENSG00000027869	SH2D2A	protein_coding	iPSC.Day15	-2.59494286427852	2.49710864122335e-10	6.10692227144549e-11	-8.23204	-4.14565	4.89828e-14	4.46838e-15	-10.9856
ENSG00000187800	PEAR1	protein_coding	iPSC.Day15	3.44576131348153	1.69262741548972e-13	2.32224856357506e-14	10.4907	3.55336	1.32005e-11	2.07262e-12	9.18409
ENSG00000132694	ARHGEF11	protein_coding	iPSC.Day15	1.08704809283041	6.56916307923664e-09	1.98192000380198e-09	7.27107	1.08011	3.62623e-08	1.05954e-08	6.81115
ENSG00000237842	RP11-110J1.2	processed_pseudogene	iPSC.Day15	-0.851542153638285	0.000232432083970641	0.000129698375721908	-4.14017	-1.09114	3.61474e-05	1.67245e-05	-4.7516
ENSG00000117036	ETV3	protein_coding	iPSC.Day15	0.730457512258832	0.000186891477244462	0.000103020593811798	4.21053	0.80332	0.000136269	6.87136e-05	4.33317
ENSG00000183853	KIRREL	protein_coding	iPSC.Day15	1.95264851454525	1.86469324473966e-08	5.98046924446001e-09	6.96801	0.74136	0.0891434	0.0690511	1.85709
ENSG00000158473	CD1D	protein_coding	iPSC.Day15	-0.291792578070004	0.566902892445196	0.527524423766916	-0.636128	-0.52339	0.318536	0.274995	-1.10343
ENSG00000163563	MNDA	protein_coding	iPSC.Day15	0.53515152504336	0.434198834257732	0.392587330470242	0.862215	-0.738553	0.427472	0.381025	-0.883627
ENSG00000163565	IFI16	protein_coding	iPSC.Day15	4.76739443829893	9.20620510896438e-16	7.56238206097376e-17	12.2529	5.41591	7.35234e-14	7.0688e-15	10.847
ENSG00000162706	CADM3	protein_coding	iPSC.Day15	-0.198571774896385	0.680523112879492	0.645126283210008	-0.463279	-3.3627	1.76013e-07	5.7428e-08	-6.34705
ENSG00000213088	ACKR1	protein_coding	iPSC.Day15	1.11575213037111	0.203104470315211	0.170570874875615	1.38989	-1.7323	0.176603	0.144421	-1.48217
ENSG00000158716	DUSP23	protein_coding	iPSC.Day15	-1.58812922298962	0.085195293596002	0.0668584769097894	-1.87244	-2.29197	0.0278361	0.0197065	-2.4074
ENSG00000188004	C1orf204	protein_coding	iPSC.Day15	4.8115092070463	5.10158934074365e-12	9.32607879915451e-13	9.41243	4.27161	1.14939e-08	3.10248e-09	7.14805
ENSG00000158710	TAGLN2	protein_coding	iPSC.Day15	-1.25767203251408	0.0148710076880406	0.0104433521348641	-2.6586	-0.276619	0.624651	0.581622	-0.554541
ENSG00000085552	IGSF9	protein_coding	iPSC.Day15	-0.351063674855514	0.584777779374678	0.545590336312389	-0.60843	-1.06313	0.334093	0.290352	-1.06839
ENSG00000143315	PIGM	protein_coding	iPSC.Day15	1.00779125521985	6.0257308127544e-07	2.38415390494555e-07	5.95422	0.477306	0.0212819	0.0147952	2.52262
ENSG00000162729	IGSF8	protein_coding	iPSC.Day15	-2.30609407016386	4.46980342351292e-14	5.4156423937369e-15	-10.9274	-3.67194	2.1711e-19	4.03619e-21	-15.6158
ENSG00000018625	ATP1A2	protein_coding	iPSC.Day15	0.319633284271991	0.547773273212272	0.506960651472721	0.66827	-1.17956	0.0277294	0.0196272	-2.40904
ENSG00000143318	CASQ1	protein_coding	iPSC.Day15	3.31805968723549	6.22915805818678e-10	1.61900656549069e-10	7.9614	2.74982	1.86208e-06	7.13408e-07	5.64945
ENSG00000162734	PEA15	protein_coding	iPSC.Day15	0.937528724648114	6.12450046468432e-05	3.17654952765512e-05	4.5633	0.621024	0.00920794	0.00605569	2.86362
ENSG00000132716	DCAF8	protein_coding	iPSC.Day15	0.731858123050711	7.93714384300616e-06	3.66316517613881e-06	5.18864	0.734403	2.01198e-05	8.97402e-06	4.9321
ENSG00000162735	PEX19	protein_coding	iPSC.Day15	-0.311633419957163	0.0191551352604656	0.0136672538801795	-2.55395	-0.763407	7.24305e-07	2.60015e-07	-5.93019
ENSG00000122218	COPA	protein_coding	iPSC.Day15	0.515225424101471	5.5016948182101e-05	2.83885549742056e-05	4.59647	0.775341	8.579e-08	2.66309e-08	6.55825
ENSG00000162736	NCSTN	protein_coding	iPSC.Day15	1.3133630446434	1.23003732125319e-12	1.99422393199285e-13	9.85811	1.64487	6.37016e-15	4.65896e-16	11.6801
ENSG00000162738	VANGL2	protein_coding	iPSC.Day15	0.281158084585997	0.169280818331828	0.140067130487417	1.49878	0.36797	0.1434	0.115367	1.60172
ENSG00000066294	CD84	protein_coding	iPSC.Day15	1.21736843024528	0.0623895920973536	0.0480532029059384	2.02538	0.668619	0.438031	0.39157	0.864082
ENSG00000117091	CD48	protein_coding	iPSC.Day15	0.550848258845127	0.478459680471878	0.436433282540243	0.784373	2.27582	0.0073816	0.00478703	2.9495
ENSG00000179914	ITLN1	protein_coding	iPSC.Day15	5.19471400087797	2.31321793438092e-05	1.1337734824657e-05	4.86455	-0.791846	0.650862	0.609638	-0.513746
ENSG00000158764	ITLN2	protein_coding	iPSC.Day15	-2.55277294868449	0.00639263232853364	0.00426359740833746	-2.9913	-1.59116	0.16865	0.13754	-1.50861
ENSG00000158769	F11R	protein_coding	iPSC.Day15	-2.05436115375349	2.57719957815594e-11	5.30556218099981e-12	-8.91726	-1.46587	9.42514e-07	3.44733e-07	-5.85195
ENSG00000215845	TSTD1	protein_coding	iPSC.Day15	-2.62477111014149	0.07089701675479	0.0549888664323793	-1.96381	-0.846379	0.640887	0.598771	-0.529464
ENSG00000158773	USF1	protein_coding	iPSC.Day15	-0.446878558062967	0.000543465602820537	0.000316414618157511	-3.86275	-0.27767	0.0387733	0.0281315	-2.25954
ENSG00000186517	ARHGAP30	protein_coding	iPSC.Day15	1.85253576142403	9.96173689483085e-06	4.66072616069583e-06	5.12002	1.49083	0.000689714	0.000385461	3.80017
ENSG00000162755	KLHDC9	protein_coding	iPSC.Day15	-1.3484747321428	0.000451014366984728	0.000260118100111382	-3.92441	-1.77405	3.64136e-05	1.68594e-05	-4.74926
ENSG00000143256	PFDN2	protein_coding	iPSC.Day15	-1.19693290205456	1.07642527133804e-09	2.91173113460369e-10	-7.79908	-0.928202	1.77311e-06	6.76511e-07	-5.66427
ENSG00000158793	NIT1	protein_coding	iPSC.Day15	0.180698782801792	0.152838189623805	0.125537002703686	1.55738	0.326144	0.0166392	0.0114105	2.62442
ENSG00000158796	DEDD	protein_coding	iPSC.Day15	0.893579540798686	1.30602442546273e-08	4.10026547178347e-09	7.07154	0.727749	4.54391e-06	1.83647e-06	5.38416
ENSG00000143222	UFC1	protein_coding	iPSC.Day15	-0.0553766999105948	0.676964539452107	0.641479838899771	-0.468408	-0.0238465	0.871121	0.851599	-0.188026
ENSG00000143258	USP21	protein_coding	iPSC.Day15	0.877057716308165	6.28054087562091e-06	2.85606668583683e-06	5.25931	0.546316	0.00552493	0.00351528	3.06025
ENSG00000143224	PPOX	protein_coding	iPSC.Day15	-0.329274401970916	0.0490417913243428	0.0371718261234156	-2.1396	-0.275085	0.126747	0.100937	-1.67041
ENSG00000158850	B4GALT3	protein_coding	iPSC.Day15	0.502536807549168	0.00074973318578359	0.000443259892589304	3.75559	0.487879	0.00217059	0.00129941	3.40346
ENSG00000158859	ADAMTS4	protein_coding	iPSC.Day15	-2.14736214240523	0.00589328261955937	0.0039118691087607	-3.02216	-1.94359	0.0345673	0.0248482	-2.31174
ENSG00000158864	NDUFS2	protein_coding	iPSC.Day15	0.0227294746773408	0.902714865822355	0.889300119315083	0.139884	-0.0904331	0.642446	0.600458	-0.527014
ENSG00000158869	FCER1G	protein_coding	iPSC.Day15	-1.02147840914863	0.0860016780904759	0.0675966497053546	-1.86722	-0.228882	0.792381	0.763548	-0.302432
ENSG00000158874	APOA2	protein_coding	iPSC.Day15	3.98461853107337	0.00821517745569515	0.00556853828546796	2.89442	8.43854	0.00196234	0.00116767	3.43924
ENSG00000158882	TOMM40L	protein_coding	iPSC.Day15	-0.69316604537597	0.00058178276649896	0.000340082019562291	-3.83993	-0.818752	0.000142669	7.21468e-05	-4.31848
ENSG00000158887	MPZ	protein_coding	iPSC.Day15	-1.97899335885317	1.78296916567753e-09	4.9681090673548e-10	-7.65166	-2.83704	7.89763e-12	1.18314e-12	-9.34423
ENSG00000143252	SDHC	protein_coding	iPSC.Day15	-0.361600179635588	0.00555061823086763	0.00367361496256803	-3.04458	-0.300799	0.0282323	0.0199994	-2.40138
ENSG00000072694	FCGR2B	protein_coding	iPSC.Day15	-0.616334189010511	0.22262235892698	0.188502330289014	-1.33278	-1.09275	0.11659	0.0922098	-1.71597
ENSG00000081721	DUSP12	protein_coding	iPSC.Day15	0.00164304743387833	0.993036833308304	0.99246439530092	0.00949082	-0.135441	0.538583	0.492168	-0.691829
ENSG00000118217	ATF6	protein_coding	iPSC.Day15	0.303324449146675	0.0528910769862822	0.0402876188803854	2.1042	0.384882	0.0281465	0.0199325	2.40274
ENSG00000162745	OLFML2B	protein_coding	iPSC.Day15	-3.74631980734673	2.3420942384893e-06	1.00397165476098e-06	-5.55388	0.275961	0.776027	0.745476	0.326368
ENSG00000198929	NOS1AP	protein_coding	iPSC.Day15	0.047571205673467	0.887810502888953	0.872840935395365	0.160854	-0.612472	0.0913248	0.0708791	-1.84461
ENSG00000239887	C1orf226	protein_coding	iPSC.Day15	-0.393726272075202	0.230588042559354	0.1958453132762	-1.31058	-1.09607	0.00326223	0.00200456	-3.25631
ENSG00000152332	UHMK1	protein_coding	iPSC.Day15	-0.115088745693207	0.537687229347002	0.496541254598009	-0.684825	0.000720588	0.997327	0.997112	0.00363755
ENSG00000117143	UAP1	protein_coding	iPSC.Day15	-1.22780895270193	3.19456381607661e-07	1.2179303322425e-07	-6.13991	-1.67016	1.06191e-09	2.35979e-10	-7.85716
ENSG00000162733	DDR2	protein_coding	iPSC.Day15	4.45542614588934	1.00351220503158e-13	1.31603416425817e-14	10.6602	6.93085	1.56773e-13	1.64816e-14	10.5929
ENSG00000117152	RGS4	protein_coding	iPSC.Day15	3.1224468339193	0.000699210903386716	0.000412180746548979	3.77882	1.07215	0.309169	0.266107	1.12435
ENSG00000143248	RGS5	protein_coding	iPSC.Day15	3.20692687231628	1.11266565988308e-11	2.14547723436167e-12	9.17425	0.812006	0.0437459	0.0319788	2.20486
ENSG00000143228	NUF2	protein_coding	iPSC.Day15	-3.71112112069742	9.16401410144332e-14	1.19188971415948e-14	-10.6899	-5.32072	2.97564e-13	3.32342e-14	-10.3843
ENSG00000185630	PBX1	protein_coding	iPSC.Day15	0.900222439986326	0.00065023702415107	0.000381937294829006	3.80309	-0.413942	0.129956	0.103718	-1.65658
ENSG00000143171	RXRG	protein_coding	iPSC.Day15	9.52128789374646	1.12188425418206e-16	7.56653452885434e-18	12.9981	7.07444	3.94637e-08	1.15991e-08	6.78633
ENSG00000143198	MGST3	protein_coding	iPSC.Day15	0.301793131857776	0.175293121963818	0.145408158239478	1.47846	-0.485835	0.0392377	0.0284797	-2.25433
ENSG00000143149	ALDH9A1	protein_coding	iPSC.Day15	0.0935981095686964	0.519993406238671	0.478140643969713	0.714533	0.26082	0.0853687	0.0658996	1.87928
ENSG00000143183	TMCO1	protein_coding	iPSC.Day15	-0.579128341366543	0.000678925431079402	0.000399733369170615	-3.78859	-0.669855	0.00025459	0.000133221	-4.13195
ENSG00000143179	UCK2	protein_coding	iPSC.Day15	-0.597756503796885	0.00250819982247733	0.00158130394305822	-3.33723	-1.21744	4.60679e-07	1.61029e-07	-6.06279
ENSG00000188859	FAM78B	protein_coding	iPSC.Day15	-4.2383118477789	2.40216112434247e-16	1.7170657409913e-17	-12.7301	-2.5233	2.74176e-07	9.23602e-08	-6.21621
ENSG00000143157	POGK	protein_coding	iPSC.Day15	1.1427313690375	7.48753230786073e-09	2.27302014793322e-09	7.23344	0.768814	9.93578e-05	4.90704e-05	4.43412
ENSG00000152382	TADA1	protein_coding	iPSC.Day15	-1.02358989017485	2.83011701992227e-09	8.09799300051257e-10	-7.5171	-1.18502	7.29673e-10	1.56734e-10	-7.97038
ENSG00000143195	ILDR2	protein_coding	iPSC.Day15	5.23138971332685	7.67556258027494e-20	2.21782720470547e-21	15.8368	5.36492	1.92613e-14	1.58221e-15	11.3022
ENSG00000143194	MAEL	protein_coding	iPSC.Day15	3.0066214911774	1.81202251145872e-06	7.65911806616002e-07	5.62961	3.96019	1.89609e-07	6.22738e-08	6.32476
ENSG00000198842	DUSP27	protein_coding	iPSC.Day15	8.06738499632354	4.12331752913981e-20	1.0458335280712e-21	16.1172	7.76964	9.46909e-14	9.35447e-15	10.7626
ENSG00000143190	POU2F1	protein_coding	iPSC.Day15	-0.739761030532619	0.000108896670375197	5.82618372629943e-05	-4.38275	-0.867742	4.61141e-05	2.16582e-05	-4.67602
ENSG00000143162	CREG1	protein_coding	iPSC.Day15	0.50042393140421	0.0150594989164913	0.0105822332781109	2.65352	-0.0436205	0.849858	0.827262	-0.219334
ENSG00000198771	RCSD1	protein_coding	iPSC.Day15	7.78988224561602	1.68114663686972e-33	1.09023776710098e-36	33.7846	7.55631	6.72643e-28	6.30087e-31	25.6847
ENSG00000197965	MPZL1	protein_coding	iPSC.Day15	1.12399648703229	4.10121897082242e-05	2.07779727510105e-05	4.68818	1.4134	3.15568e-06	1.24858e-06	5.49272
ENSG00000143158	MPC2	protein_coding	iPSC.Day15	0.0164239826663244	0.945161972400855	0.936814144800197	0.0796649	0.33525	0.158073	0.128208	1.54622
ENSG00000143164	DCAF6	protein_coding	iPSC.Day15	2.15128502192192	6.95223682767777e-18	3.48162890563197e-19	14.0326	1.9706	1.32851e-15	8.17514e-17	12.2281
ENSG00000143147	GPR161	protein_coding	iPSC.Day15	1.64033762317448	7.52839994375422e-10	1.98652547874535e-10	7.90478	1.97465	1.75649e-08	4.88674e-09	7.02341
ENSG00000143155	TIPRL	protein_coding	iPSC.Day15	-0.153677711639044	0.220738640110241	0.186668733270917	-1.33842	-0.680565	2.81469e-06	1.10535e-06	-5.52691
ENSG00000213064	SFT2D2	protein_coding	iPSC.Day15	0.876140226815786	7.12800878992142e-06	3.26815967216242e-06	5.22106	0.877912	2.80156e-05	1.27461e-05	4.83061
ENSG00000143178	TBX19	protein_coding	iPSC.Day15	0.380854394982797	0.133766586054231	0.108792582273678	1.63209	1.76274	2.79873e-07	9.4501e-08	6.20989
ENSG00000143196	DPT	protein_coding	iPSC.Day15	0.223715651142891	0.729879381303727	0.697429779180626	0.390985	2.92501	0.00458228	0.00288382	3.13011
ENSG00000143153	ATP1B1	protein_coding	iPSC.Day15	1.65570132186816	5.47572068074463e-08	1.88512444681945e-08	6.65309	1.81909	2.47028e-08	7.05769e-09	6.92259
ENSG00000143156	NME7	protein_coding	iPSC.Day15	-1.82024216981505	2.77119962542705e-13	3.96170922095926e-14	-10.3323	-2.11784	5.6675e-14	5.28852e-15	-10.9346
ENSG00000117475	BLZF1	protein_coding	iPSC.Day15	-0.420426679377486	0.0235956138130644	0.0170378762084391	-2.46629	-1.18326	1.3497e-07	4.33074e-08	-6.42467
ENSG00000117477	CCDC181	protein_coding	iPSC.Day15	-1.1564925732162	0.000884708043253654	0.000528223868453652	-3.69929	-1.55232	8.21322e-05	4.00363e-05	-4.49472
ENSG00000117479	SLC19A2	protein_coding	iPSC.Day15	-1.34042736373417	0.000198605116691314	0.000109835298357532	-4.19101	-1.02853	0.00610758	0.00391285	-3.02207
ENSG00000198734	F5	protein_coding	iPSC.Day15	1.16387078755243	0.0835316471439717	0.0654806736762695	1.8823	-0.294951	0.735509	0.700583	-0.386695
ENSG00000174175	SELP	protein_coding	iPSC.Day15	4.04612890579667	1.13549229249951e-08	3.54278831713709e-09	7.11163	0.891437	0.317041	0.273521	1.10687
ENSG00000000460	C1orf112	protein_coding	iPSC.Day15	-2.73793837405744	4.56105913624094e-15	4.47955296346476e-16	-11.6923	-3.07702	1.92295e-12	2.56199e-13	-9.78529
ENSG00000188404	SELL	protein_coding	iPSC.Day15	0.976805595434569	0.140480804385986	0.114759394676749	1.60446	1.37572	0.0857447	0.0662084	1.87707
ENSG00000007908	SELE	protein_coding	iPSC.Day15	5.37292234044144	2.38454688787828e-08	7.76979465844182e-09	6.89622	8.69473	2.75654e-10	5.52778e-11	8.25977
ENSG00000000457	SCYL3	protein_coding	iPSC.Day15	0.616347322258751	0.000551486288302657	0.000321203607749703	3.858	0.338543	0.0764222	0.0584483	1.93557
ENSG00000075945	KIFAP3	protein_coding	iPSC.Day15	4.43273019771242	3.27617122712976e-24	2.83283288121899e-26	20.4224	3.91699	3.02977e-20	4.21347e-22	16.4609
ENSG00000203740	METTL11B	protein_coding	iPSC.Day15	-1.56687341359766	0.0239676448176544	0.0173410521410915	-2.4592	-1.69189	0.0287723	0.0203986	-2.3933
ENSG00000120370	GORAB	protein_coding	iPSC.Day15	-0.279748501427399	0.214980914776388	0.181326427780762	-1.35511	-0.987735	9.60212e-05	4.7291e-05	-4.44515
ENSG00000116132	PRRX1	protein_coding	iPSC.Day15	5.87421188091045	1.26959643771652e-07	4.5878556961726e-08	6.40881	4.51721	0.00194805	0.00115833	3.44192
ENSG00000007933	FMO3	protein_coding	iPSC.Day15	-0.242129180631606	0.705260232530241	0.670962919122027	-0.427284	1.06205	0.211498	0.175852	1.37261
ENSG00000094963	FMO2	protein_coding	iPSC.Day15	-2.18085026467771	5.59975466578458e-07	2.20875176830269e-07	-5.97538	2.32501	0.000108454	5.38752e-05	4.4062
ENSG00000010932	FMO1	protein_coding	iPSC.Day15	1.690363092255	0.0306495342795584	0.0225266788911584	2.35249	5.85935	3.54975e-07	1.22085e-07	6.13925
ENSG00000076258	FMO4	protein_coding	iPSC.Day15	0.284631896573451	0.254641716275622	0.218146373022112	1.24679	2.28088	2.60885e-12	3.54915e-13	9.69081
ENSG00000117523	PRRC2C	protein_coding	iPSC.Day15	0.436030635442313	0.0358527041135655	0.0266040601643967	2.28311	0.450379	0.04181	0.0304763	2.22549
ENSG00000034971	MYOC	protein_coding	iPSC.Day15	0.214651669229401	0.838383238912382	0.816816527837896	0.232836	0.0704594	0.965613	0.958794	0.0519201
ENSG00000233328	PFN1P1	processed_pseudogene	iPSC.Day15	-0.928532197209052	2.87168335153086e-06	1.24629981454607e-06	-5.49323	-0.780127	0.000411844	0.000221828	-3.97422
ENSG00000117533	VAMP4	protein_coding	iPSC.Day15	-1.63675980918956	2.71609269610792e-11	5.61889474746061e-12	-8.90103	-2.25302	5.6675e-14	5.286e-15	-10.9347
ENSG00000010165	METTL13	protein_coding	iPSC.Day15	-1.59386219371468	4.16606558423592e-15	4.03758337714175e-16	-11.7247	-1.12992	3.02804e-09	7.37264e-10	-7.54293
ENSG00000197959	DNM3	protein_coding	iPSC.Day15	-2.13104812310537	6.22784432366252e-06	2.83120549344191e-06	-5.26179	0.290749	0.55445	0.508585	0.665706
ENSG00000230630	DNM3OS	antisense	iPSC.Day15	6.89806770613258	2.44324314619e-10	5.96638638307962e-11	8.23852	6.0011	6.87075e-06	2.85563e-06	5.25935
ENSG00000135845	PIGC	protein_coding	iPSC.Day15	0.188307394965497	0.108569003955056	0.0870085359553349	1.74484	0.216874	0.0896066	0.0694487	1.85435
ENSG00000180999	C1orf105	protein_coding	iPSC.Day15	9.79006437376103	4.61796293642755e-15	4.54209497638248e-16	11.688	4.98294	0.000862281	0.000487868	3.72485
ENSG00000094975	SUCO	protein_coding	iPSC.Day15	0.505431651360294	0.0121404522921154	0.00843244349857566	2.74011	0.602828	0.00552753	0.00351734	3.06004
ENSG00000230849	GOT2P2	processed_pseudogene	iPSC.Day15	0.223261157921245	0.614081568443696	0.575718063627391	0.563255	0.315544	0.639173	0.596755	0.532393
ENSG00000117586	TNFSF4	protein_coding	iPSC.Day15	3.21583864850259	1.16554427272277e-17	6.19809535429746e-19	13.8353	2.62266	9.27919e-12	1.40946e-12	9.29415
ENSG00000117592	PRDX6	protein_coding	iPSC.Day15	-0.033052719660919	0.893053596593245	0.878639127243419	-0.153459	0.798827	0.00169757	0.000999973	3.49081
ENSG00000076321	KLHL20	protein_coding	iPSC.Day15	0.264418949705277	0.0537285516502162	0.0410184468031446	2.09624	0.136469	0.360952	0.31606	1.01249
ENSG00000120334	CENPL	protein_coding	iPSC.Day15	-1.44153582623402	7.59224359167884e-11	1.69537129922271e-11	-8.59005	-2.03523	1.60174e-12	2.09711e-13	-9.84347
ENSG00000117593	DARS2	protein_coding	iPSC.Day15	-0.626383918072053	0.00215034838721691	0.00134276690615519	-3.39243	-0.506506	0.0209976	0.0145809	-2.52841
ENSG00000234741	GAS5	processed_transcript	iPSC.Day15	-1.65159653326525	6.56591701052396e-09	1.98046754619205e-09	-7.27127	-0.488922	0.0691306	0.0524383	-1.98563
ENSG00000117601	SERPINC1	protein_coding	iPSC.Day15	2.80362036741477	0.000469627638906078	0.000271563755744435	3.91089	9.3481	3.4375e-09	8.45381e-10	7.50527
ENSG00000135870	RC3H1	protein_coding	iPSC.Day15	0.750799592228513	6.20880738886397e-06	2.82210383405058e-06	5.2627	0.902595	6.27345e-07	2.23806e-07	5.97173
ENSG00000227373	RP11-160H22.5	lincRNA	iPSC.Day15	0.419061276487757	0.49291863442616	0.450624633116734	0.760191	2.0293	0.00271301	0.00164642	3.32353
ENSG00000152061	RABGAP1L	protein_coding	iPSC.Day15	-1.79894231121864	2.42405815021032e-07	9.08104793409962e-08	-6.22087	-1.07144	0.00160044	0.000939411	-3.51148
ENSG00000116161	CACYBP	protein_coding	iPSC.Day15	-1.99010461785989	1.29928978693706e-18	5.32710685089487e-20	-14.6864	-1.63801	1.55468e-14	1.24123e-15	-11.3767
ENSG00000120333	MRPS14	protein_coding	iPSC.Day15	-0.973688539332774	1.19755392248012e-07	4.30939925700082e-08	-6.42602	-1.02572	1.67958e-07	5.46427e-08	-6.36073
ENSG00000235750	KIAA0040	protein_coding	iPSC.Day15	-1.17810689245867	0.00016602850367227	9.08981532570907e-05	-4.24859	-1.51145	1.43533e-05	6.27687e-06	-5.03487
ENSG00000143207	RFWD2	protein_coding	iPSC.Day15	-0.786698741158646	2.22518486185558e-08	7.22006588336624e-09	-6.91635	-0.963895	2.34528e-09	5.59196e-10	-7.61907
ENSG00000116183	PAPPA2	protein_coding	iPSC.Day15	2.4605719055943	0.00150706531233248	0.000923590609697921	3.51709	2.9505	0.00486786	0.00307337	3.10774
ENSG00000152092	ASTN1	protein_coding	iPSC.Day15	-1.203448110996	0.0126314820324533	0.00879507211987291	-2.72418	-4.00501	1.40031e-09	3.18647e-10	-7.77418
ENSG00000120341	SEC16B	protein_coding	iPSC.Day15	-0.517556621988854	0.0728326382068262	0.0566266152364645	-1.95026	1.51079	3.3629e-06	1.33421e-06	5.47409
ENSG00000242193	RP11-568K15.1	transcribed_unitary_pseudogene	iPSC.Day15	-0.713055294740151	0.00289797171803691	0.0018442777211199	-3.28486	0.123912	0.648897	0.607704	0.516534
ENSG00000075391	RASAL2	protein_coding	iPSC.Day15	0.986848009674733	2.62964311201316e-06	1.1342443917359e-06	5.51967	0.701972	0.00089848	0.000509385	3.71098
ENSG00000116191	RALGPS2	protein_coding	iPSC.Day15	-0.203247890292979	0.28974593867742	0.251607541057714	-1.15955	-0.1012	0.651986	0.610878	-0.511961
ENSG00000116194	ANGPTL1	protein_coding	iPSC.Day15	1.53838390119852	0.00830517216983735	0.0056337289816147	2.89016	-3.48286	8.1738e-05	3.98383e-05	-4.4962
ENSG00000116199	FAM20B	protein_coding	iPSC.Day15	0.211269704623595	0.191168306086725	0.159692619430999	1.42684	0.510341	0.00317328	0.00194563	3.26655
ENSG00000186283	TOR3A	protein_coding	iPSC.Day15	-1.21921625542856	1.10251056834298e-10	2.53343868168739e-11	-8.47753	-0.816303	7.07142e-06	2.95025e-06	-5.25011
ENSG00000143322	ABL2	protein_coding	iPSC.Day15	0.894223238946016	3.48258473652743e-05	1.74505651086697e-05	4.7392	0.813185	0.00129189	0.000748903	3.58598
ENSG00000057252	SOAT1	protein_coding	iPSC.Day15	2.33942820173506	4.24578709338548e-17	2.60657919265343e-18	13.351	2.30049	3.71636e-15	2.56273e-16	11.8669
ENSG00000169905	TOR1AIP2	protein_coding	iPSC.Day15	0.336976230715238	0.0331726383877705	0.0244982253088528	2.31766	0.876701	1.5643e-06	5.92333e-07	5.70135
ENSG00000143337	TOR1AIP1	protein_coding	iPSC.Day15	-0.472293616708824	0.000516766429299654	0.000300013483273333	-3.87954	-0.353919	0.011881	0.00794376	-2.76261
ENSG00000135837	CEP350	protein_coding	iPSC.Day15	0.354819400100081	0.0116042035375204	0.0080312995372448	2.75849	0.838635	3.6808e-07	1.2691e-07	6.12856
ENSG00000116260	QSOX1	protein_coding	iPSC.Day15	-1.63548307721421	1.67585167758355e-05	8.05080208563879e-06	-4.96337	-1.61819	5.23634e-05	2.47705e-05	-4.63661
ENSG00000121454	LHX4	protein_coding	iPSC.Day15	-2.39410116658399	0.0139580894120094	0.00977106489679142	-2.68412	-0.940321	0.496769	0.450127	-0.761031
ENSG00000230124	ACBD6	protein_coding	iPSC.Day15	-0.258526022852627	0.0299090337372077	0.0219436360795683	-2.36332	0.0525144	0.6998	0.662637	0.43882
ENSG00000236719	OVAAL	lincRNA	iPSC.Day15	3.6326331622376	6.69291181464636e-05	3.48631355440831e-05	4.53577	0.345688	0.755451	0.722246	0.35742
ENSG00000143324	XPR1	protein_coding	iPSC.Day15	1.1331785773067	1.36879456189012e-05	6.51257421253817e-06	5.0243	0.58622	0.024517	0.0172121	2.4622
ENSG00000135835	KIAA1614	protein_coding	iPSC.Day15	1.18838954001812	8.79427244035658e-06	4.0834624301526e-06	5.15772	1.75498	1.78223e-08	4.96605e-09	7.01899
ENSG00000135823	STX6	protein_coding	iPSC.Day15	-0.860277918829897	2.14179494757735e-07	7.97269974000908e-08	-6.25674	-0.813158	6.64338e-06	2.75635e-06	-5.26938
ENSG00000153029	MR1	protein_coding	iPSC.Day15	1.55404822188359	0.000495302583386205	0.000287124173752847	3.89337	1.18653	0.0212494	0.0147695	2.52331
ENSG00000162783	IER5	protein_coding	iPSC.Day15	-0.5733451764809	0.0239796635015751	0.017353203671013	-2.45891	0.0750848	0.791616	0.762682	0.303574
ENSG00000135821	GLUL	protein_coding	iPSC.Day15	-0.580783444995644	0.0126985899771119	0.00884820327703359	-2.72189	-0.52975	0.0315977	0.0225792	-2.35153
ENSG00000135828	RNASEL	protein_coding	iPSC.Day15	0.709316672851323	0.0390645496353129	0.029130928388518	2.24473	0.609901	0.0924445	0.0718213	1.83828
ENSG00000143333	RGS16	protein_coding	iPSC.Day15	-2.34414475113471	5.94595725821649e-06	2.69234726982508e-06	-5.27604	-1.22424	0.0206364	0.0143107	-2.53581
ENSG00000135838	NPL	protein_coding	iPSC.Day15	-1.3997606197562	7.90749671055022e-05	4.14804554350811e-05	-4.48419	1.21297	0.00139249	0.000810532	3.56007
ENSG00000135829	DHX9	protein_coding	iPSC.Day15	-0.841515258436744	5.39089618618636e-07	2.11937812306044e-07	-5.98682	-1.09282	4.3502e-08	1.28675e-08	-6.75786
ENSG00000135862	LAMC1	protein_coding	iPSC.Day15	1.73155148445658	5.14244981875309e-13	7.75554652734559e-14	10.1343	1.92723	1.17703e-13	1.19247e-14	10.6898
ENSG00000058085	LAMC2	protein_coding	iPSC.Day15	-1.79033847526123	0.00242172665035396	0.00152269684039405	-3.35002	-1.56932	0.0150802	0.010261	-2.66537
ENSG00000116698	SMG7	protein_coding	iPSC.Day15	1.23604681575871	1.47467888085906e-08	4.66694743099365e-09	7.03603	1.35616	9.40139e-09	2.49244e-09	7.20814
ENSG00000116701	NCF2	protein_coding	iPSC.Day15	1.82459650982701	0.0125289150961561	0.00871914267175931	2.72746	-0.959812	0.323557	0.279936	-1.09201
ENSG00000162704	ARPC5	protein_coding	iPSC.Day15	0.406099118469283	0.0253809243175629	0.0184330837438187	2.43454	1.13897	1.44036e-07	4.63788e-08	6.40583
ENSG00000143344	RGL1	protein_coding	iPSC.Day15	3.92058138931604	5.4419495962912e-19	2.05474966742801e-20	15.0253	4.57173	1.80742e-17	6.44287e-19	13.8221
ENSG00000198756	COLGALT2	protein_coding	iPSC.Day15	5.53597841148045	3.91896866641825e-20	9.91178845592164e-22	16.1374	7.31859	2.84924e-19	5.5022e-21	15.5022
ENSG00000198860	TSEN15	protein_coding	iPSC.Day15	-0.250591141483842	0.126591254627288	0.102528152616423	-1.66246	0.567855	0.00152406	0.000892272	3.52847
ENSG00000116667	C1orf21	protein_coding	iPSC.Day15	0.458415461857441	0.0458231051024585	0.0345505816250271	2.17146	0.569624	0.019168	0.0132455	2.56627
ENSG00000116406	EDEM3	protein_coding	iPSC.Day15	0.785156355027343	9.2149283086169e-05	4.87306231855739e-05	4.4362	0.912327	2.77447e-05	1.26129e-05	4.83366
ENSG00000135842	FAM129A	protein_coding	iPSC.Day15	0.834624366365663	0.0733363541792173	0.0570446709442751	1.94685	3.02445	5.92937e-08	1.79274e-08	6.66688
ENSG00000121481	RNF2	protein_coding	iPSC.Day15	-0.588186027113383	0.00298357536912953	0.00190176593999999	-3.27436	-1.2822	3.03715e-07	1.03186e-07	-6.18565
ENSG00000121486	TRMT1L	protein_coding	iPSC.Day15	-1.02637207109991	3.80816835597127e-06	1.67934791313908e-06	-5.40936	-1.11209	2.76227e-06	1.08317e-06	-5.53259
ENSG00000116668	SWT1	protein_coding	iPSC.Day15	-0.0739501843030771	0.700608304084317	0.665320423658108	-0.435096	0.11721	0.579955	0.535064	0.62451
ENSG00000116679	IVNS1ABP	protein_coding	iPSC.Day15	-0.359562081857467	0.10706741110673	0.0857434217495457	-1.75208	-0.972706	8.0766e-05	3.93296e-05	-4.50001
ENSG00000143341	HMCN1	protein_coding	iPSC.Day15	1.09033427087142	0.0484080700488142	0.0366566081670981	2.14571	-3.39551	3.43533e-07	1.17729e-07	-6.14928
ENSG00000047410	TPR	protein_coding	iPSC.Day15	0.338089944831747	0.0195830661081274	0.0139937502950209	2.54465	-0.126926	0.416652	0.370357	-0.903751
ENSG00000157181	C1orf27	protein_coding	iPSC.Day15	-0.487332263648009	0.000516507602295473	0.000299826001159557	-3.87974	-0.454819	0.00226972	0.00136203	-3.38764
ENSG00000073756	PTGS2	protein_coding	iPSC.Day15	0.900254638924732	0.233489442578196	0.198578749873934	1.30248	4.0256	0.000163523	8.35643e-05	4.27409
ENSG00000116711	PLA2G4A	protein_coding	iPSC.Day15	-2.6095212434517	1.57897857647147e-08	5.02319528399017e-09	-7.01585	-2.43443	1.51034e-06	5.69508e-07	-5.7123
ENSG00000162670	BRINP3	protein_coding	iPSC.Day15	2.83430425333109	0.000545827722872524	0.000317829213757953	3.86134	-0.316882	0.800789	0.772804	-0.290241
ENSG00000090104	RGS1	protein_coding	iPSC.Day15	3.40389387913608	0.00627019324303194	0.00417651436363938	2.99871	1.56779	0.292304	0.250158	1.16315
ENSG00000116741	RGS2	protein_coding	iPSC.Day15	-2.34517706342261	9.08624609598689e-05	4.80304808763221e-05	-4.44052	-2.64531	0.000124611	6.25033e-05	-4.36166
ENSG00000116750	UCHL5	protein_coding	iPSC.Day15	-1.17854769018483	2.361524869961e-15	2.1746856779148e-16	-11.9185	-1.08547	4.2758e-13	4.92959e-14	-10.2677
ENSG00000116747	TROVE2	protein_coding	iPSC.Day15	0.201807755412532	0.147821333031031	0.121107404277477	1.57632	0.0190597	0.904859	0.889733	0.139334
ENSG00000272579	RP11-101E13.5	antisense	iPSC.Day15	0.533122875061908	0.00237726707604677	0.00149371443314079	3.35652	0.506894	0.00625052	0.00401208	3.01311
ENSG00000023572	GLRX2	protein_coding	iPSC.Day15	0.243472857757158	0.239454592097873	0.204152380292696	1.28621	0.465703	0.032143	0.0229758	2.34432
ENSG00000134371	CDC73	protein_coding	iPSC.Day15	-0.79108743235244	3.60086112962274e-09	1.05031602916219e-09	-7.44556	-0.45278	0.000355947	0.0001899	-4.02257
ENSG00000162630	B3GALT2	protein_coding	iPSC.Day15	5.62341913294969	3.36557080672422e-12	5.91969904828781e-13	9.5431	2.64146	0.00396598	0.00247595	3.18335
ENSG00000162687	KCNT2	protein_coding	iPSC.Day15	-0.844498523906947	0.00507263780106036	0.00333862758862122	-3.07852	-1.59614	3.38233e-05	1.55712e-05	-4.77242
ENSG00000000971	CFH	protein_coding	iPSC.Day15	5.35456254388896	4.03875449786274e-08	1.36342158974542e-08	6.74198	2.88524	0.0245595	0.0172472	2.46138
ENSG00000066279	ASPM	protein_coding	iPSC.Day15	-3.33749620596495	2.19810241859208e-13	3.07588622056912e-14	-10.4072	-4.08987	2.75739e-10	5.53308e-11	-8.25951
ENSG00000177888	ZBTB41	protein_coding	iPSC.Day15	0.115482646410984	0.613881552943012	0.575486309539457	0.563598	0.0192801	0.942173	0.931854	0.085934
ENSG00000213047	DENND1B	protein_coding	iPSC.Day15	2.08385794796265	1.47711656623621e-12	2.42780147541777e-13	9.80091	1.29273	3.21126e-06	1.2715e-06	5.48761
ENSG00000203724	C1orf53	protein_coding	iPSC.Day15	1.96641001292109	5.00978847871079e-07	1.96052465974047e-07	6.00838	0.754484	0.0483939	0.0356591	2.15774
ENSG00000151414	NEK7	protein_coding	iPSC.Day15	1.9483822370531	2.4705884313027e-13	3.50703214416077e-14	10.3684	1.50199	2.59638e-09	6.24978e-10	7.58843
ENSG00000081237	PTPRC	protein_coding	iPSC.Day15	-0.56779406910763	0.354560580596424	0.313989734510019	-1.01688	-2.42266	0.0065842	0.00424192	-2.99313
ENSG00000116833	NR5A2	protein_coding	iPSC.Day15	-5.38691155131953	3.16662807117524e-12	5.52642541316216e-13	-9.5629	-0.0679459	0.932098	0.920552	-0.100232
ENSG00000230623	RP11-469A15.2	lincRNA	iPSC.Day15	-4.83734691210754	3.12291979351705e-17	1.85421956323537e-18	-13.465	-5.26517	3.10315e-14	2.69441e-15	-11.1394
ENSG00000162702	ZNF281	protein_coding	iPSC.Day15	-1.57293465097666	3.82650360330206e-12	6.82505451892211e-13	-9.50212	-1.90224	3.55096e-13	4.02227e-14	-10.3278
ENSG00000118193	KIF14	protein_coding	iPSC.Day15	-2.72205016809164	8.44180247076788e-09	2.58156864720701e-09	-7.1985	-3.01709	3.66144e-05	1.69617e-05	-4.74749
ENSG00000118197	DDX59	protein_coding	iPSC.Day15	-0.223088839309342	0.231496861208042	0.196784008623092	-1.30779	-0.160192	0.435033	0.388482	-0.869771
ENSG00000118200	CAMSAP2	protein_coding	iPSC.Day15	1.05094510201205	2.48361579374795e-11	5.10216791178513e-12	8.92831	0.989052	1.01712e-09	2.25148e-10	7.87015
ENSG00000163362	C1orf106	protein_coding	iPSC.Day15	-1.29511344208041	0.00547152645964901	0.00361929765813359	-3.04988	-1.04512	0.189856	0.156394	-1.43843
ENSG00000116852	KIF21B	protein_coding	iPSC.Day15	-1.72769208448804	3.6871413590309e-05	1.85552639079636e-05	-4.72127	-2.47377	4.4585e-06	1.79908e-06	-5.38996
ENSG00000229191	RP11-168O16.1	antisense	iPSC.Day15	-4.40914162453299	7.30011483945983e-13	1.12936637558151e-13	-10.024	-6.62171	3.49356e-13	3.94467e-14	-10.3336
ENSG00000116857	TMEM9	protein_coding	iPSC.Day15	-0.760466103122339	2.16488751256177e-05	1.05623673062082e-05	-4.88504	-1.11826	4.65815e-08	1.38389e-08	-6.7379
ENSG00000118194	TNNT2	protein_coding	iPSC.Day15	8.55661674565843	1.20663895198509e-36	2.60838511021421e-40	39.998	7.44999	2.29568e-32	3.30837e-36	33.0282
ENSG00000159166	LAD1	protein_coding	iPSC.Day15	-1.52198369222518	0.00399751620002768	0.00259357514519738	-3.1672	-1.21602	0.0610917	0.0458298	-2.04674
ENSG00000159173	TNNI1	protein_coding	iPSC.Day15	9.45347822042509	1.755323374123e-24	1.35336216336043e-26	20.7544	9.86081	3.37866e-21	3.55443e-23	17.4211
ENSG00000174307	PHLDA3	protein_coding	iPSC.Day15	-0.971616846835528	0.000947121187542548	0.000567399160774517	-3.6762	-0.0494478	0.881694	0.863524	-0.172756
ENSG00000159176	CSRP1	protein_coding	iPSC.Day15	2.20821675240489	6.8655267796565e-10	1.79825550108455e-10	7.93233	1.02071	0.00176818	0.00104437	3.4764
ENSG00000224536	RP11-134G8.7	antisense	iPSC.Day15	4.78464652620647	3.25806835286332e-12	5.71197278988188e-13	9.55339	2.79196	1.31503e-05	5.73085e-06	5.06094
ENSG00000134369	NAV1	protein_coding	iPSC.Day15	3.27620924035064	1.71340232068631e-13	2.35565040198118e-14	10.4865	2.50807	2.27857e-09	5.41485e-10	7.62793
ENSG00000198700	IPO9	protein_coding	iPSC.Day15	-0.506175144531231	0.00303340283393382	0.00193680519610085	-3.2681	-0.320587	0.0864163	0.0667519	-1.87319
ENSG00000198892	SHISA4	protein_coding	iPSC.Day15	0.270963733561077	0.413541458002649	0.372151554186128	0.900341	-0.50881	0.14705	0.118558	-1.58748
ENSG00000163431	LMOD1	protein_coding	iPSC.Day15	4.9894048417296	7.92429650962399e-18	4.01410898275376e-19	13.9838	3.31616	3.97704e-10	8.19307e-11	8.15032
ENSG00000134375	TIMM17A	protein_coding	iPSC.Day15	-0.507285631785549	0.00514779049177146	0.00339105783800077	-3.07301	-0.97016	2.42296e-06	9.4261e-07	-5.57154
ENSG00000176393	RNPEP	protein_coding	iPSC.Day15	-0.510667594953501	0.0199604593002294	0.0142835654496742	-2.53656	0.443511	0.0564276	0.0420869	2.08483
ENSG00000163435	ELF3	protein_coding	iPSC.Day15	-2.30055956720361	0.000626655202421324	0.000367467937548979	-3.81537	-0.431842	0.609783	0.565624	-0.578256
ENSG00000143862	ARL8A	protein_coding	iPSC.Day15	0.140038736536928	0.312140934988215	0.272757826675463	1.10865	0.287395	0.0489131	0.0360769	2.15267
ENSG00000077152	UBE2T	protein_coding	iPSC.Day15	-3.36254297520838	4.51341370169815e-15	4.42625453812594e-16	-11.696	-3.68655	2.29134e-14	1.92348e-15	-11.2423
ENSG00000077157	PPP1R12B	protein_coding	iPSC.Day15	5.31405610321514	4.77798461954829e-19	1.77650962940403e-20	15.0775	5.48681	2.4373e-15	1.60871e-16	12.0135
ENSG00000143858	SYT2	protein_coding	iPSC.Day15	-0.115049481533945	0.816861862403351	0.792905760803829	-0.263913	0.961528	0.118577	0.093918	1.70678
ENSG00000117139	KDM5B	protein_coding	iPSC.Day15	0.324821504231197	0.106001199910225	0.0848284569968987	1.75737	0.408271	0.0677312	0.051284	1.99581
ENSG00000214796	RP11-480I12.5	transcribed_unprocessed_pseudogene	iPSC.Day15	-1.82016274073166	3.75158273826033e-06	1.65277250769013e-06	-5.41386	-3.23236	1.25577e-07	4.00492e-08	-6.44616
ENSG00000117153	KLHL12	protein_coding	iPSC.Day15	-0.519569836031498	0.00541212524476747	0.00357766515315584	-3.054	-0.333202	0.1076	0.0845344	-1.75908
ENSG00000159346	ADIPOR1	protein_coding	iPSC.Day15	0.132146124801357	0.311232495767668	0.271874300777594	1.11072	0.173282	0.2095	0.173923	1.37888
ENSG00000159348	CYB5R1	protein_coding	iPSC.Day15	2.52142031755001	4.2955198761029e-15	4.18161648120408e-16	11.7138	2.48468	4.83441e-14	4.40663e-15	10.9898
ENSG00000163444	TMEM183A	protein_coding	iPSC.Day15	-1.72676772526596	3.50568137210406e-16	2.59932708740098e-17	-12.5957	-2.14243	2.66336e-18	7.48457e-20	-14.5666
ENSG00000143847	PPFIA4	protein_coding	iPSC.Day15	4.82270347561295	5.4797234776883e-21	1.12137301316002e-22	16.9702	3.94214	4.32654e-16	2.30387e-17	12.6347
ENSG00000163485	ADORA1	protein_coding	iPSC.Day15	2.61436892710249	1.40985969582492e-10	3.30775556247727e-11	8.40298	3.39273	4.13514e-11	7.13921e-12	8.83339
ENSG00000159388	BTG2	protein_coding	iPSC.Day15	1.0134075120921	0.035055538879164	0.0259822217114196	2.29305	1.00996	0.0459208	0.0337143	2.18208
ENSG00000122176	FMOD	protein_coding	iPSC.Day15	7.23488314554962	1.24451088668349e-12	2.02003034940294e-13	9.85437	6.71935	5.36946e-08	1.61223e-08	6.696
ENSG00000188783	PRELP	protein_coding	iPSC.Day15	3.81156877946737	7.21073723114664e-08	2.52256299590841e-08	6.57314	-0.0521252	0.95362	0.944893	-0.0694607
ENSG00000058668	ATP2B4	protein_coding	iPSC.Day15	3.98699081238939	1.59417396364028e-18	6.6854679841378e-20	14.6064	4.44096	3.16488e-19	6.24858e-21	15.4558
ENSG00000058673	ZC3H11A	protein_coding	iPSC.Day15	0.439227963566609	0.00452001153793071	0.00295601849821726	3.12143	0.195852	0.253006	0.213664	1.2592
ENSG00000182004	SNRPE	protein_coding	iPSC.Day15	-2.38380358057104	2.56021035780214e-14	2.91847008649877e-15	-11.115	-3.17026	2.30472e-17	8.5194e-19	-13.7272
ENSG00000143842	SOX13	protein_coding	iPSC.Day15	-2.08908059048304	4.06120991702751e-13	6.00197545743149e-14	-10.2096	-1.96776	2.24405e-11	3.6657e-12	-9.02198
ENSG00000143845	ETNK2	protein_coding	iPSC.Day15	-1.09097307774377	4.62269895328417e-05	2.3589821290646e-05	-4.65095	-0.208768	0.546832	0.500928	-0.677832
ENSG00000143850	PLEKHA6	protein_coding	iPSC.Day15	3.13967962648814	9.95211989011545e-12	1.90322281224718e-12	9.2084	4.27052	2.31835e-14	1.95117e-15	11.2379
ENSG00000158615	PPP1R15B	protein_coding	iPSC.Day15	0.168607689743507	0.340288426179156	0.300124681973834	1.04676	0.67594	0.00047994	0.000261688	3.92252
ENSG00000133056	PIK3C2B	protein_coding	iPSC.Day15	0.846108244566751	0.00259790766558143	0.00164170991692961	3.32451	1.14888	0.000143647	7.26928e-05	4.3162
ENSG00000198625	MDM4	protein_coding	iPSC.Day15	0.790194112524062	0.00010504978585376	5.60068717057194e-05	4.39458	0.923156	2.78378e-05	1.26612e-05	4.83255
ENSG00000170382	LRRN2	protein_coding	iPSC.Day15	1.1000402203375	0.0136585974241985	0.00955255415760707	2.69275	1.51564	0.0109451	0.00727697	2.79547
ENSG00000163531	NFASC	protein_coding	iPSC.Day15	-2.6280909398696	1.9351269684141e-07	7.17550322774099e-08	-6.28575	-3.34123	2.74084e-08	7.88401e-09	-6.89222
ENSG00000117222	RBBP5	protein_coding	iPSC.Day15	-0.924364664778664	1.19181086276979e-07	4.28615651829083e-08	-6.42751	-0.918666	7.23352e-07	2.59568e-07	-5.93067
ENSG00000133059	DSTYK	protein_coding	iPSC.Day15	0.585709071713315	0.000339976754781232	0.000193261033179791	4.01712	0.412822	0.0158119	0.0107931	2.64592
ENSG00000133069	TMCC2	protein_coding	iPSC.Day15	-0.908463180668771	0.000108556080188452	5.80217336253517e-05	-4.38399	-2.26036	1.64708e-12	2.16002e-13	-9.83488
ENSG00000163545	NUAK2	protein_coding	iPSC.Day15	-0.652506776609574	0.209394504118231	0.17629091988164	-1.37119	-1.26334	0.0735865	0.0560833	-1.95472
ENSG00000162873	KLHDC8A	protein_coding	iPSC.Day15	-2.48715511608481	3.79799094186442e-05	1.91568933513842e-05	-4.71195	-4.25367	2.01135e-07	6.63348e-08	-6.30737
ENSG00000186007	LEMD1	protein_coding	iPSC.Day15	-3.62004856640021	9.76928297680464e-10	2.62358536205151e-10	-7.82787	-4.61677	4.65821e-09	1.17345e-09	-7.41508
ENSG00000281406	BLACAT1	lincRNA	iPSC.Day15	-2.96372791494819	9.19758413499738e-07	3.73523448514521e-07	-5.82968	-4.25304	4.43967e-07	1.54547e-07	-6.07415
ENSG00000117266	CDK18	protein_coding	iPSC.Day15	-0.844248118841164	0.0010620124873561	0.00063928896954697	-3.63756	-1.66151	4.33573e-08	1.28154e-08	-6.75897
ENSG00000158711	ELK4	protein_coding	iPSC.Day15	0.0965652831390367	0.573462925398807	0.534289928333086	0.625699	0.389226	0.0282177	0.0199871	2.40163
ENSG00000158715	SLC45A3	protein_coding	iPSC.Day15	-1.78244878208123	8.58146325321132e-07	3.46461583857494e-07	-5.85057	-1.55576	9.01253e-05	4.42184e-05	-4.46517
ENSG00000069275	NUCKS1	protein_coding	iPSC.Day15	-0.593690120173876	1.48276859364456e-05	7.07897158367649e-06	-5.00036	-0.493351	0.000452553	0.000245842	-3.9421
ENSG00000117280	RAB29	protein_coding	iPSC.Day15	-0.0539096769552319	0.856124015638855	0.837863984753346	-0.20567	2.51145	1.72534e-11	2.77362e-12	9.10117
ENSG00000174502	SLC26A9	protein_coding	iPSC.Day15	6.25748745635631	3.34714606528503e-14	3.91440990341376e-15	11.0257	5.65106	1.78997e-08	4.99021e-09	7.01766
ENSG00000276600	RAB7B	protein_coding	iPSC.Day15	4.71939213115705	4.37025693602424e-07	1.69671021554249e-07	6.04834	1.84496	0.0789688	0.0606634	1.91823
ENSG00000266028	SRGAP2	protein_coding	iPSC.Day15	0.937053530079393	0.00142079503327364	0.000867854121419561	3.53761	0.81413	0.0129898	0.008746	2.7263
ENSG00000263528	IKBKE	protein_coding	iPSC.Day15	0.631226098522701	0.0240078790793895	0.0173753521741885	2.4584	0.38274	0.285689	0.243817	1.17907
ENSG00000266094	RASSF5	protein_coding	iPSC.Day15	5.85560972422126	8.35496686588174e-16	6.77885335854074e-17	12.2878	5.63645	1.4633e-11	2.32285e-12	9.15163
ENSG00000143486	EIF2D	protein_coding	iPSC.Day15	-0.534760678811583	0.0004499844673914	0.00025949169134842	-3.92517	-0.689546	3.28424e-05	1.5077e-05	-4.78181
ENSG00000143479	DYRK3	protein_coding	iPSC.Day15	1.13053437401568	1.07266369308006e-05	5.03327998943462e-06	5.09806	-0.289779	0.256443	0.216844	-1.25037
ENSG00000162889	MAPKAPK2	protein_coding	iPSC.Day15	2.14339161135393	7.52964855879786e-20	2.15396345139267e-21	15.8477	2.07422	3.04325e-18	8.79336e-20	14.5101
ENSG00000162894	FCMR	protein_coding	iPSC.Day15	2.74701786211393	8.89939628011618e-07	3.60067085407496e-07	5.83987	1.83868	0.0032406	0.00199041	3.25874
ENSG00000182795	C1orf116	protein_coding	iPSC.Day15	-2.96296595534051	2.10608023133045e-09	5.94127691717733e-10	-7.60237	-1.52943	0.0020472	0.0012223	-3.42396
ENSG00000123836	PFKFB2	protein_coding	iPSC.Day15	0.0911778699352568	0.747445907252147	0.71634865087278	0.365357	0.580503	0.0427077	0.0311522	2.2161
ENSG00000180667	YOD1	protein_coding	iPSC.Day15	-0.9080487745484	3.69592080514268e-05	1.86021089666534e-05	-4.72054	-0.846596	0.000471203	0.000256619	-3.92866
ENSG00000196352	CD55	protein_coding	iPSC.Day15	0.412277664002753	0.110606464943423	0.0887131114919468	1.73523	1.80956	6.43454e-09	1.66172e-09	7.31947
ENSG00000117322	CR2	protein_coding	iPSC.Day15	-6.07248784906811	4.27230138265662e-15	4.1528567266204e-16	-11.7159	-3.22781	1.05284e-05	4.52376e-06	-5.12853
ENSG00000117335	CD46	protein_coding	iPSC.Day15	-0.691254173807687	4.78612430119175e-05	2.44824156320509e-05	-4.64004	-1.14595	7.0006e-09	1.81782e-09	-7.2948
ENSG00000203709	C1orf132	lincRNA	iPSC.Day15	0.321448197780867	0.562544643007398	0.522860884144144	0.643359	1.20702	0.0633212	0.0476483	2.0292
ENSG00000174059	CD34	protein_coding	iPSC.Day15	2.85617239412678	1.53416126820125e-05	7.33916750222519e-06	4.98999	6.31463	9.79235e-10	2.15914e-10	7.88173
ENSG00000076356	PLXNA2	protein_coding	iPSC.Day15	5.76968733330548	5.20166067852981e-25	3.44828348771251e-27	21.3801	7.34198	2.31157e-25	6.66256e-28	22.1525
ENSG00000230937	MIR205HG	processed_transcript	iPSC.Day15	-5.83993048841555	3.34292785519972e-06	1.46551182238327e-06	-5.4477	-0.46023	0.745957	0.711771	-0.371535
ENSG00000008118	CAMK1G	protein_coding	iPSC.Day15	4.32152854272303	5.2984818889072e-11	1.15033332838142e-11	8.69899	2.57129	0.000931542	0.00052927	3.69865
ENSG00000196878	LAMB3	protein_coding	iPSC.Day15	1.59963243671269	0.00918070784364636	0.00627262370467321	2.85063	2.78103	7.45187e-05	3.61371e-05	4.52513
ENSG00000123689	G0S2	protein_coding	iPSC.Day15	1.9811955836492	0.00118535737281759	0.000717295807531496	3.60007	4.75791	2.10276e-07	6.95012e-08	6.29454
ENSG00000117594	HSD11B1	protein_coding	iPSC.Day15	1.62665120241985	0.0110698424268012	0.00763594189016921	2.77745	-0.969384	0.27567	0.234512	-1.20298
ENSG00000162757	C1orf74	protein_coding	iPSC.Day15	-1.18266449546035	7.00350211712592e-07	2.79726273492067e-07	-5.90993	-0.684297	0.00556449	0.00354367	-3.05739
ENSG00000117595	IRF6	protein_coding	iPSC.Day15	-1.40114385346461	0.000541913830976482	0.000315402961305584	-3.86376	-1.27136	0.0037014	0.00230091	-3.20878
ENSG00000117597	DIEXF	protein_coding	iPSC.Day15	0.0725056024003871	0.719376403638376	0.686097858377111	0.40646	-0.0263356	0.909036	0.894298	-0.133529
ENSG00000143469	SYT14	protein_coding	iPSC.Day15	-2.99052453408225	3.82049035520298e-12	6.80794973945595e-13	-9.50285	-2.38561	1.50972e-05	6.61632e-06	-5.01976
ENSG00000203706	SERTAD4-AS1	antisense	iPSC.Day15	-1.77479816999113	0.000945148382737757	0.000566149193377934	-3.67692	-4.57934	1.35181e-08	3.68685e-09	-7.1007
ENSG00000082497	SERTAD4	protein_coding	iPSC.Day15	-0.366721722707802	0.597174210094426	0.55844695911554	-0.589004	-3.35095	0.000254074	0.000132914	-4.13266
ENSG00000054392	HHAT	protein_coding	iPSC.Day15	4.51070256580641	7.97794450006216e-21	1.73608534300243e-22	16.8008	2.20267	9.54038e-09	2.53805e-09	7.20316
ENSG00000117625	RCOR3	protein_coding	iPSC.Day15	1.99005293615824	3.56527822809396e-17	2.14255803590601e-18	13.4166	1.59664	5.23283e-13	6.19508e-14	10.2003
ENSG00000082512	TRAF5	protein_coding	iPSC.Day15	0.447583657494041	0.298671645031268	0.25997647153608	1.13906	-0.178152	0.744343	0.710071	-0.373834
ENSG00000153363	LINC00467	lincRNA	iPSC.Day15	0.0771334423553408	0.830989099885708	0.808654546329189	0.243417	-5.01609	2.38143e-11	3.92786e-12	-9.00239
ENSG00000170385	SLC30A1	protein_coding	iPSC.Day15	-1.38352730182925	0.000162833457272892	8.8996380848457e-05	-4.255	-1.83517	6.30033e-06	2.60448e-06	-5.28543
ENSG00000117650	NEK2	protein_coding	iPSC.Day15	-3.14704662589192	3.2618276685408e-10	8.13224076462831e-11	-8.15239	-3.93433	4.00024e-07	1.38299e-07	-6.10483
ENSG00000123684	LPGAT1	protein_coding	iPSC.Day15	1.88290999114092	1.31066157117937e-09	3.58783924838624e-10	7.74144	2.50546	4.97149e-10	1.03958e-10	8.0842
ENSG00000143493	INTS7	protein_coding	iPSC.Day15	-0.217091607391128	0.20421858096903	0.171637600081658	-1.38637	-0.331844	0.0760776	0.0581628	-1.93785
ENSG00000143476	DTL	protein_coding	iPSC.Day15	-2.26762095204731	2.12641634327303e-08	6.87967241770852e-09	-6.92959	-3.85932	1.99898e-08	5.62906e-09	-6.98462
ENSG00000066027	PPP2R5A	protein_coding	iPSC.Day15	-0.428223754594578	0.0153766241768735	0.0108194793981243	-2.64498	-1.19002	2.16413e-08	6.12688e-09	-6.96137
ENSG00000065600	TMEM206	protein_coding	iPSC.Day15	-1.87855173564323	4.34912205389226e-12	7.84709729279884e-13	-9.462	-1.06231	7.74782e-05	3.76281e-05	-4.51314
ENSG00000117691	NENF	protein_coding	iPSC.Day15	-1.16577132222453	1.22846142648899e-07	4.42681625152863e-08	-6.41863	-1.53115	9.68262e-10	2.13216e-10	-7.88521
ENSG00000260805	RP11-61J19.5	lincRNA	iPSC.Day15	0.985938868015081	0.00268008040764528	0.00169653454252513	3.31334	2.08579	4.57454e-07	1.59802e-07	6.06491
ENSG00000162772	ATF3	protein_coding	iPSC.Day15	0.585093917857888	0.311770532284055	0.272411692929561	1.10946	1.47614	0.0165948	0.0113729	2.6257
ENSG00000117697	NSL1	protein_coding	iPSC.Day15	-1.81236747021701	2.72488642038221e-14	3.11600716900602e-15	-11.0951	-2.65996	6.42403e-19	1.46737e-20	-15.1463
ENSG00000203705	TATDN3	protein_coding	iPSC.Day15	-1.16407433977198	9.72397615370897e-07	3.96512329253776e-07	-5.81308	-1.19227	3.69088e-06	1.47523e-06	-5.44584
ENSG00000198468	FLVCR1-AS1	lincRNA	iPSC.Day15	-2.18892823541886	0.000227318308285358	0.000126681063285701	-4.14738	-1.17732	0.0971556	0.0757755	-1.81247
ENSG00000162769	FLVCR1	protein_coding	iPSC.Day15	-1.65536506919126	2.4625181749072e-10	6.01700470608899e-11	-8.23616	-0.770707	0.00556107	0.00354108	-3.05765
ENSG00000143494	VASH2	protein_coding	iPSC.Day15	-4.05985214155107	1.07505377455788e-14	1.12556069637743e-15	-11.4069	-1.89446	0.000419364	0.000226302	-3.96799
ENSG00000174606	ANGEL2	protein_coding	iPSC.Day15	0.111549518533767	0.4759428207791	0.433760253438107	0.788979	-0.154793	0.397989	0.352047	-0.939176
ENSG00000136643	RPS6KC1	protein_coding	iPSC.Day15	0.133577118796911	0.330362216059108	0.290441662929613	1.06819	-0.135887	0.382631	0.336945	-0.969308
ENSG00000230461	PROX1-AS1	processed_transcript	iPSC.Day15	7.76893987868588	4.75413012237782e-19	1.76421459361909e-20	15.08	5.29541	3.77298e-09	9.35226e-10	7.47748
ENSG00000117707	PROX1	protein_coding	iPSC.Day15	6.81153641042696	7.51780179060557e-22	1.22425652448253e-23	17.8471	6.23826	2.04122e-15	1.32963e-16	12.0737
ENSG00000143499	SMYD2	protein_coding	iPSC.Day15	2.837443438731	1.869816123862e-15	1.67337629761969e-16	12.001	2.62926	2.17004e-13	2.34235e-14	10.4882
ENSG00000152104	PTPN14	protein_coding	iPSC.Day15	-0.768079435770016	0.00290812510318502	0.00185157756245445	-3.28351	-0.688153	0.0119207	0.0079746	-2.76116
ENSG00000117724	CENPF	protein_coding	iPSC.Day15	-2.32941081387562	3.94697188734469e-07	1.52270409892229e-07	-6.07825	-3.56183	7.56996e-07	2.72916e-07	-5.91677
ENSG00000136636	KCTD3	protein_coding	iPSC.Day15	-0.778530619457907	3.86065110130814e-07	1.48801143831224e-07	-6.08461	-1.11952	7.4154e-10	1.5939e-10	-7.96573
ENSG00000196482	ESRRG	protein_coding	iPSC.Day15	4.44666089321482	5.63929685168764e-17	3.56367152250329e-18	13.2469	3.80532	4.26629e-12	6.02224e-13	9.53815
ENSG00000092978	GPATCH2	protein_coding	iPSC.Day15	-0.103641258638525	0.538980728678055	0.497929955496566	-0.682607	-0.532705	0.0052312	0.0033137	-3.08117
ENSG00000067533	RRP15	protein_coding	iPSC.Day15	-0.23116309640971	0.134194311352723	0.10919846938365	-1.63017	0.247596	0.141507	0.113742	1.60909
ENSG00000232480	TGFB2-AS1	antisense	iPSC.Day15	6.06430730131854	1.60497736543573e-14	1.75092645285322e-15	11.2711	7.87025	7.23815e-11	1.29919e-11	8.66478
ENSG00000092969	TGFB2	protein_coding	iPSC.Day15	6.76644281775579	7.13070555525076e-21	1.50547393550113e-22	16.8559	8.29025	7.404e-17	3.10287e-18	13.293
ENSG00000143353	LYPLAL1	protein_coding	iPSC.Day15	-0.215236242777313	0.382094548647705	0.3408785564784	-0.961376	-0.970381	0.0002518	0.00013167	-4.13554
ENSG00000136628	EPRS	protein_coding	iPSC.Day15	-0.962275059610651	7.48681732410625e-07	3.00109272042103e-07	-5.89043	-0.915214	5.73331e-06	2.3581e-06	-5.31356
ENSG00000162813	BPNT1	protein_coding	iPSC.Day15	-0.413218454234042	0.0334483262160548	0.024718693880376	-2.31392	-1.02241	4.95408e-06	2.01511e-06	-5.35797
ENSG00000067704	IARS2	protein_coding	iPSC.Day15	0.476006273371902	0.000603877305454724	0.000353414863445977	3.82774	0.545069	0.000240008	0.000125175	4.15105
ENSG00000118873	RAB3GAP2	protein_coding	iPSC.Day15	-0.908778892532847	3.46159540192873e-11	7.30581707180375e-12	-8.82688	-0.204098	0.0891807	0.0690864	-1.85685
ENSG00000116141	MARK1	protein_coding	iPSC.Day15	1.18970117828284	9.77585186890007e-10	2.6274627086754e-10	7.82746	0.158774	0.378893	0.333436	0.976437
ENSG00000162817	C1orf115	protein_coding	iPSC.Day15	-2.42943292255553	3.95509420581142e-09	1.15962518543354e-09	-7.41833	0.0734318	0.856552	0.834764	0.20966
ENSG00000117791	MARC2	protein_coding	iPSC.Day15	1.3245103898708	5.42343974339524e-06	2.44089959916751e-06	5.30379	0.593217	0.0379417	0.0274543	2.26985
ENSG00000186205	MARC1	protein_coding	iPSC.Day15	-1.62788317725344	1.58173589291333e-06	6.63558608484032e-07	-5.66967	-1.00513	0.00257207	0.00155662	-3.34256
ENSG00000136630	HLX	protein_coding	iPSC.Day15	3.85116723049278	3.62122269719176e-09	1.0565161191043e-09	7.44394	4.63203	3.87379e-08	1.13774e-08	6.79162
ENSG00000143507	DUSP10	protein_coding	iPSC.Day15	2.22524748262005	3.54473239710269e-09	1.0324116118381e-09	7.45029	0.765696	0.0383351	0.0277721	2.26498
ENSG00000143498	TAF1A	protein_coding	iPSC.Day15	-0.755274709870898	0.0102981354337967	0.00707764921224621	-2.80583	-1.96513	4.02284e-07	1.39139e-07	-6.10316
ENSG00000225265	TAF1A-AS1	antisense	iPSC.Day15	1.70685311436522	3.2254351492389e-07	1.23062970998847e-07	6.13705	1.2769	0.000171295	8.7783e-05	4.25917
ENSG00000154305	MIA3	protein_coding	iPSC.Day15	0.701430778763873	2.42094756215406e-05	1.18971482734477e-05	4.8506	1.20055	1.24001e-09	2.78774e-10	7.8111
ENSG00000186063	AIDA	protein_coding	iPSC.Day15	-0.0148949565930405	0.956201180552094	0.949862334276637	-0.0631884	-0.815884	0.0118283	0.00790261	-2.76457
ENSG00000162819	BROX	protein_coding	iPSC.Day15	0.0563646398559523	0.714844728344418	0.681466764375029	0.412812	0.867529	5.01881e-07	1.76335e-07	6.03769
ENSG00000228106	RP11-452F19.3	lincRNA	iPSC.Day15	-2.15616514257956	2.75224656652002e-07	1.04071556417311e-07	-6.18329	-2.965	2.61278e-08	7.49305e-09	-6.90617
ENSG00000154309	DISP1	protein_coding	iPSC.Day15	1.33337832009599	1.72962159039062e-06	7.2896358857146e-07	5.64342	0.562124	0.038105	0.0275889	2.26778
ENSG00000187554	TLR5	protein_coding	iPSC.Day15	-1.56929993811609	0.000112692727962622	6.03740043523629e-05	-4.37207	-3.16868	2.51576e-09	6.03651e-10	-7.59799
ENSG00000143502	SUSD4	protein_coding	iPSC.Day15	0.885156425548517	0.0804056965740704	0.0628680078920045	1.90149	1.49074	0.00977391	0.00644481	2.84062
ENSG00000162909	CAPN2	protein_coding	iPSC.Day15	2.73012727433242	9.22630210276032e-18	4.74013070994964e-19	13.9268	1.54302	1.95785e-08	5.49914e-09	6.99102
ENSG00000143514	TP53BP2	protein_coding	iPSC.Day15	1.49633343689136	6.15494567921376e-15	6.20905314231104e-16	11.5908	1.53075	4.16462e-14	3.7331e-15	11.0401
ENSG00000143756	FBXO28	protein_coding	iPSC.Day15	-1.38564539510048	3.79487933228901e-14	4.52279176798243e-15	-10.9819	-1.27168	5.28691e-12	7.60388e-13	-9.47105
ENSG00000143753	DEGS1	protein_coding	iPSC.Day15	0.215588403690886	0.243305071396417	0.207733231804017	1.27593	0.0486635	0.813475	0.787156	0.271423
ENSG00000143748	NVL	protein_coding	iPSC.Day15	-0.188312607594547	0.147228668075919	0.120579409234104	-1.57862	-0.708634	9.59256e-06	4.09263e-06	-5.15708
ENSG00000143771	CNIH4	protein_coding	iPSC.Day15	-2.63246970480895	1.43385865166507e-18	5.96149619549463e-20	-14.6467	-2.34088	3.58911e-15	2.46205e-16	-11.8795
ENSG00000162923	WDR26	protein_coding	iPSC.Day15	0.840104750021841	8.27277613500676e-11	1.85985455694056e-11	8.56409	1.27413	1.08462e-15	6.46333e-17	12.303
ENSG00000143786	CNIH3	protein_coding	iPSC.Day15	-1.98207534912965	2.0298166430964e-10	4.8997591543255e-11	-8.29337	0.272514	0.366127	0.320988	1.00214
ENSG00000185842	DNAH14	protein_coding	iPSC.Day15	-1.48074475070295	2.56391611911627e-07	9.65117294009468e-08	-6.20409	-1.10615	0.00270759	0.00164293	-3.32425
ENSG00000143815	LBR	protein_coding	iPSC.Day15	-1.23036962667048	6.10512223765784e-11	1.34569598825446e-11	-8.6549	-1.11137	1.17992e-08	3.19338e-09	-7.14013
ENSG00000154380	ENAH	protein_coding	iPSC.Day15	-0.671754105922241	0.0031964235077351	0.00204603706875664	-3.24927	-0.711766	0.00318664	0.00195405	-3.26507
ENSG00000143742	SRP9	protein_coding	iPSC.Day15	-1.90127881199473	1.20760665256743e-15	1.02591745451578e-16	-12.1559	-2.70373	7.14156e-20	1.13211e-21	-16.0875
ENSG00000143819	EPHX1	protein_coding	iPSC.Day15	-1.00732164271462	5.37448648306808e-06	2.41654385749711e-06	-5.30663	0.470207	0.0289903	0.0205719	2.38984
ENSG00000196187	TMEM63A	protein_coding	iPSC.Day15	-0.400098455549021	0.124353354881889	0.100581237105433	-1.6722	-0.555312	0.0496993	0.0367069	-2.14511
ENSG00000243709	LEFTY1	protein_coding	iPSC.Day15	-8.11658390607671	2.79871560407953e-10	6.90906446143282e-11	-8.1977	-9.58036	5.84077e-08	1.76301e-08	-6.67147
ENSG00000143811	PYCR2	protein_coding	iPSC.Day15	-1.38888833928574	3.15180707687545e-10	7.83875183777785e-11	-8.1626	-1.83043	5.02596e-13	5.91396e-14	-10.214
ENSG00000143768	LEFTY2	protein_coding	iPSC.Day15	-1.37291308470461	0.157202492697911	0.129450215200441	-1.54109	-3.34174	0.0158629	0.0108334	-2.64448
ENSG00000143751	SDE2	protein_coding	iPSC.Day15	-0.0496036127263309	0.770861241141068	0.741810914788799	-0.331244	0.278694	0.118836	0.0941581	1.7055
ENSG00000163041	H3F3A	protein_coding	iPSC.Day15	-1.15526080988907	3.68555244613566e-12	6.53828370254071e-13	-9.51448	-1.30388	5.31257e-13	6.31628e-14	-10.1946
ENSG00000182827	ACBD3	protein_coding	iPSC.Day15	-0.112652631582761	0.461926584758606	0.419921155304408	-0.813104	-0.131232	0.428384	0.381959	-0.881883
ENSG00000185155	MIXL1	protein_coding	iPSC.Day15	2.02030483085466	0.00213340238713023	0.00133141649192498	3.39529	-2.04001	0.0315136	0.02251	-2.3528
ENSG00000183814	LIN9	protein_coding	iPSC.Day15	-0.775770343299037	0.00281488135504625	0.00178713932982508	-3.29561	-2.77609	2.03577e-12	2.71964e-13	-9.76796
ENSG00000143799	PARP1	protein_coding	iPSC.Day15	-1.33839465986536	1.23058901802318e-10	2.85612280375606e-11	-8.444	-1.03195	3.2393e-07	1.10451e-07	-6.16689
ENSG00000203685	STUM	protein_coding	iPSC.Day15	4.99701414479376	4.27770198731436e-17	2.629254788283e-18	13.3482	2.77882	1.41193e-06	5.29347e-07	5.73268
ENSG00000143772	ITPKB	protein_coding	iPSC.Day15	-0.90719278676813	0.0062372988847703	0.00415235656408652	-3.00079	-0.988521	0.00579223	0.00369746	-3.04228
ENSG00000143801	PSEN2	protein_coding	iPSC.Day15	0.100878229007921	0.541267582133289	0.500432652136636	0.67862	1.0048	1.92978e-07	6.3464e-08	6.31955
ENSG00000163050	COQ8A	protein_coding	iPSC.Day15	0.399550883884852	0.19195052098482	0.160437804843622	1.42425	-0.418329	0.196392	0.162208	-1.41813
ENSG00000143776	CDC42BPA	protein_coding	iPSC.Day15	0.0861886618559431	0.656884455863858	0.620390874982533	0.49832	0.614851	0.00250789	0.00151598	3.35152
ENSG00000181450	ZNF678	protein_coding	iPSC.Day15	-1.98986699169112	4.79999534157644e-12	8.74015580643007e-13	-9.43105	-2.85923	7.31222e-14	7.01822e-15	-10.8491
ENSG00000081692	JMJD4	protein_coding	iPSC.Day15	0.721772364932445	0.000468008525891215	0.000270512545353903	3.91211	0.127605	0.568857	0.523577	0.642246
ENSG00000143740	SNAP47	protein_coding	iPSC.Day15	-0.100256344800328	0.636092256389992	0.598828745477392	-0.529379	0.122915	0.585415	0.540617	0.616008
ENSG00000143816	WNT9A	protein_coding	iPSC.Day15	0.141418350201061	0.842872971460936	0.821980313860232	0.226156	1.0839	0.156281	0.126619	1.55283
ENSG00000143761	ARF1	protein_coding	iPSC.Day15	0.844252243769886	1.29829460561956e-07	4.69997989525341e-08	6.40217	1.50843	9.07227e-14	8.91668e-15	10.777
ENSG00000143793	C1orf35	protein_coding	iPSC.Day15	-0.477282237333272	0.00141192615643133	0.000862233331586364	-3.53975	-0.654414	8.34231e-05	4.07267e-05	-4.48964
ENSG00000162910	MRPL55	protein_coding	iPSC.Day15	-0.572240275189217	0.000124187779706634	6.68634594298868e-05	-4.34138	-0.116891	0.45441	0.407849	-0.834544
ENSG00000143774	GUK1	protein_coding	iPSC.Day15	0.110611782390839	0.477502373813084	0.435353619819639	0.786231	0.835365	2.00363e-06	7.70959e-07	5.62777
ENSG00000198835	GJC2	protein_coding	iPSC.Day15	0.230889088557176	0.564671126036036	0.525040799133089	0.639975	-1.55863	0.00049025	0.000267663	-3.91544
ENSG00000181873	IBA57	protein_coding	iPSC.Day15	-0.719423186271929	0.0325292788199145	0.0239879405853153	-2.32643	0.0534492	0.887674	0.870532	0.163801
ENSG00000162913	C1orf145	protein_coding	iPSC.Day15	3.91486165449132	2.77688561158709e-12	4.786215868941e-13	9.60438	2.20282	0.000871912	0.000493694	3.72104
ENSG00000154358	OBSCN	protein_coding	iPSC.Day15	3.78649173079852	1.84552197907963e-17	1.03707141802964e-18	13.6606	2.66986	1.55016e-11	2.47078e-12	9.13406
ENSG00000154370	TRIM11	protein_coding	iPSC.Day15	0.385531477482388	0.0171163367512156	0.0121249968728347	2.60083	0.0552434	0.77114	0.73969	0.334071
ENSG00000162931	TRIM17	protein_coding	iPSC.Day15	3.46955827629108	5.5225185288942e-14	6.80863899909062e-15	10.8583	1.32937	0.00553973	0.0035271	3.05905
ENSG00000168159	RNF187	protein_coding	iPSC.Day15	-0.268283654072197	0.110968388854586	0.0890433764436281	-1.73338	0.242245	0.176642	0.144468	1.48199
ENSG00000116574	RHOU	protein_coding	iPSC.Day15	0.259198252371014	0.663843167146853	0.627393499084748	0.488339	1.95764	0.00185729	0.00110035	3.45904
ENSG00000168118	RAB4A	protein_coding	iPSC.Day15	0.0954411740131416	0.525235911151698	0.483642434688539	0.705585	0.0615456	0.703581	0.66707	0.432671
ENSG00000154429	CCSAP	protein_coding	iPSC.Day15	-0.124023581586081	0.704810200608715	0.670427976526563	-0.428024	0.73112	0.0365498	0.0263839	2.28661
ENSG00000143632	ACTA1	protein_coding	iPSC.Day15	5.51985683503354	1.40596962960115e-08	4.43531851736116e-09	7.04999	2.24017	0.0137047	0.00925595	2.70478
ENSG00000069248	NUP133	protein_coding	iPSC.Day15	-0.206271778874779	0.108861499056979	0.0872664776631282	-1.74338	-0.717841	1.49304e-06	5.62123e-07	-5.71594
ENSG00000135776	ABCB10	protein_coding	iPSC.Day15	1.08998756649965	8.92474985099207e-09	2.74083325154404e-09	7.18206	0.926581	1.30527e-06	4.87195e-07	5.75579
ENSG00000135801	TAF5L	protein_coding	iPSC.Day15	0.237982871835946	0.185142892727552	0.154219040202515	1.44617	0.129801	0.523583	0.477291	0.71592
ENSG00000135763	URB2	protein_coding	iPSC.Day15	-1.03204123558221	1.96086970151691e-06	8.3306584235075e-07	-5.60611	-1.01421	3.77755e-05	1.75349e-05	-4.73779
ENSG00000143641	GALNT2	protein_coding	iPSC.Day15	-0.202891254228496	0.40131118857189	0.35995976908365	-0.923725	-0.00701266	0.97968	0.976221	-0.0299534
ENSG00000177614	PGBD5	protein_coding	iPSC.Day15	-2.56758239123507	1.13420973481667e-09	3.0786626827024e-10	-7.78369	-1.56879	0.000331458	0.000176094	-4.04596
ENSG00000135775	COG2	protein_coding	iPSC.Day15	0.122688209201574	0.340773382467926	0.300626064386426	1.04566	0.5806	5.23772e-05	2.47846e-05	4.63644
ENSG00000135744	AGT	protein_coding	iPSC.Day15	7.1178017213938	1.80313550021266e-15	1.6059053741626e-16	12.014	9.07863	3.29323e-14	2.86894e-15	11.1202
ENSG00000119280	C1orf198	protein_coding	iPSC.Day15	2.365077858266	1.35988348906267e-13	1.82748429680205e-14	10.5621	2.20822	7.47833e-12	1.11383e-12	9.36152
ENSG00000143643	TTC13	protein_coding	iPSC.Day15	1.17793194310138	9.14903059358383e-10	2.44743468718756e-10	7.84708	1.42731	6.26481e-11	1.11591e-11	8.70754
ENSG00000173409	ARV1	protein_coding	iPSC.Day15	0.0158678024244845	0.942124470203493	0.933231380017828	0.0841927	-0.361296	0.0998026	0.0779767	-1.79858
ENSG00000182118	FAM89A	protein_coding	iPSC.Day15	1.73482910956433	7.38813022652992e-07	2.96100160829798e-07	5.89416	2.93232	1.25287e-10	2.35354e-11	8.49814
ENSG00000143633	C1orf131	protein_coding	iPSC.Day15	0.0203681744322813	0.917064594853875	0.905170112430349	0.119724	-0.574224	0.00519562	0.00329078	-3.08363
ENSG00000116906	GNPAT	protein_coding	iPSC.Day15	0.0764632020215257	0.594493577020492	0.555597470381596	0.59329	0.619074	6.89368e-05	3.32415e-05	4.54987
ENSG00000116903	EXOC8	protein_coding	iPSC.Day15	0.637445955621877	0.000326372258279784	0.000185151231404867	4.03042	0.8811	6.92276e-06	2.88074e-06	5.25687
ENSG00000010072	SPRTN	protein_coding	iPSC.Day15	0.0719981538287044	0.661887862713457	0.625450168008666	0.491104	-0.190898	0.282573	0.240954	-1.18636
ENSG00000135766	EGLN1	protein_coding	iPSC.Day15	1.43902684882041	2.34770422070898e-09	6.65504280463261e-10	7.57113	1.60632	5.63621e-10	1.19035e-10	8.04663
ENSG00000116918	TSNAX	protein_coding	iPSC.Day15	-0.255481755233919	0.193648605534266	0.161973844433042	-1.41893	-0.255059	0.225369	0.188359	-1.33322
ENSG00000162946	DISC1	protein_coding	iPSC.Day15	2.96854519671075	5.19610859859748e-08	1.78108434958411e-08	6.66867	3.81169	2.22646e-08	6.31456e-09	6.9531
ENSG00000116991	SIPA1L2	protein_coding	iPSC.Day15	4.03157150343552	6.29012372401766e-21	1.30534344467293e-22	16.9112	3.61198	3.99609e-18	1.21224e-19	14.3978
ENSG00000212916	MAP10	protein_coding	iPSC.Day15	0.874990022857882	0.152057103205347	0.124818743314261	1.56041	0.637136	0.336411	0.292633	1.0633
ENSG00000135778	NTPCR	protein_coding	iPSC.Day15	-0.128669040697554	0.389997528772855	0.348800210918625	-0.945582	0.26925	0.0866959	0.0669866	1.87153
ENSG00000135749	PCNX2	protein_coding	iPSC.Day15	-1.30435875366422	7.61327850903661e-06	3.50601404750345e-06	-5.2011	-1.85878	3.59297e-06	1.43274e-06	-5.45406
ENSG00000143674	MAP3K21	protein_coding	iPSC.Day15	-4.11233722809718	4.64227627532078e-17	2.87675284390825e-18	-13.3182	-2.48708	7.00502e-08	2.14471e-08	-6.61768
ENSG00000135750	KCNK1	protein_coding	iPSC.Day15	-2.86919377494422	1.66665877872576e-10	3.96789206291245e-11	-8.35218	-3.09058	6.42192e-09	1.658e-09	-7.32008
ENSG00000168275	COA6	protein_coding	iPSC.Day15	-1.78623240835349	9.91590826192668e-13	1.57905730356377e-13	-9.92612	-1.63216	1.66745e-10	3.1864e-11	-8.41342
ENSG00000059588	TARBP1	protein_coding	iPSC.Day15	0.295045263928439	0.11095062688772	0.0890211291536793	1.7335	-1.07519	1.66999e-06	6.34399e-07	-5.68221
ENSG00000168264	IRF2BP2	protein_coding	iPSC.Day15	1.50852035802385	4.41372873876306e-07	1.71581398945285e-07	6.04525	1.53283	9.72196e-07	3.5622e-07	5.84285
ENSG00000173726	TOMM20	protein_coding	iPSC.Day15	-0.442194216057488	0.00102827364437477	0.000617942224678308	-3.64858	0.2421	0.0995003	0.0777046	1.80028
ENSG00000054267	ARID4B	protein_coding	iPSC.Day15	0.481444139524861	0.0159093098015295	0.0112218067190641	2.63088	0.471456	0.0508319	0.037591	2.13469
ENSG00000152904	GGPS1	protein_coding	iPSC.Day15	-0.61144592665584	1.33932772289194e-06	5.56364340861222e-07	-5.71881	-0.341886	0.00673141	0.00434112	-2.98482
ENSG00000116957	TBCE	protein_coding	iPSC.Day15	-0.801062448363143	2.964708618333e-08	9.82895543518528e-09	-6.83175	-0.646548	9.25048e-06	3.93802e-06	-5.16805
ENSG00000162885	B3GALNT2	protein_coding	iPSC.Day15	-0.139952349670366	0.406377113305627	0.364855082273246	-0.914275	0.0229951	0.904943	0.889921	0.139095
ENSG00000168243	GNG4	protein_coding	iPSC.Day15	-6.31405826335444	2.00081690834371e-18	8.60705933334196e-20	-14.5176	-7.89069	2.19468e-14	1.82811e-15	-11.2579
ENSG00000143669	LYST	protein_coding	iPSC.Day15	4.34431654424525	2.16187910819025e-22	2.97534882306051e-24	18.4242	3.32693	2.43649e-15	1.60642e-16	12.0139
ENSG00000116962	NID1	protein_coding	iPSC.Day15	1.8469165932002	4.38981047873524e-09	1.29783775718768e-09	7.38738	1.46755	2.42884e-06	9.45249e-07	5.57076
ENSG00000235371	RP4-764D2.1	processed_pseudogene	iPSC.Day15	2.15534680907315	2.6932124503632e-08	8.8609367692451e-09	6.86018	2.29636	7.71735e-08	2.38005e-08	6.5891
ENSG00000077585	GPR137B	protein_coding	iPSC.Day15	-0.603624539613127	0.0438197817774123	0.0329421950773701	-2.19208	0.00212808	0.994967	0.994342	0.00712557
ENSG00000086619	ERO1B	protein_coding	iPSC.Day15	0.191430956179186	0.525135904112083	0.483512507763669	0.705795	1.90184	3.80561e-08	1.1158e-08	6.79696
ENSG00000116977	LGALS8	protein_coding	iPSC.Day15	1.63508236423306	2.36961939444619e-13	3.33980078940535e-14	10.3828	1.36488	3.22292e-10	6.52108e-11	8.21378
ENSG00000119285	HEATR1	protein_coding	iPSC.Day15	-1.11518730612389	2.52434780100593e-07	9.48222012296004e-08	-6.20896	-1.04701	7.06146e-06	2.9452e-06	-5.25059
ENSG00000077522	ACTN2	protein_coding	iPSC.Day15	8.49839439977696	3.62037999545471e-31	3.91307824843786e-34	29.948	7.19833	1.47165e-25	4.02959e-28	22.3932
ENSG00000116984	MTR	protein_coding	iPSC.Day15	1.48401696351319	4.61324334354406e-10	1.17874051709232e-10	8.04935	1.28786	6.10628e-08	1.85019e-08	6.65822
ENSG00000198626	RYR2	protein_coding	iPSC.Day15	4.60498193051797	5.70607668778192e-20	1.5624075092644e-21	15.9671	5.50488	1.39005e-21	1.25511e-23	17.8371
ENSG00000133019	CHRM3	protein_coding	iPSC.Day15	-0.803465699195131	0.150383791770543	0.123325978825518	-1.56677	-2.45404	0.0016672	0.000981366	-3.49703
ENSG00000180875	GREM2	protein_coding	iPSC.Day15	4.65269188272467	8.46022520974029e-08	2.9858901194198e-08	6.52683	4.77728	0.000154227	7.8447e-05	4.2932
ENSG00000091483	FH	protein_coding	iPSC.Day15	0.446048672627251	0.0267383021829938	0.0194863228331748	2.41197	-0.563307	0.00864933	0.00567335	-2.88759
ENSG00000054277	OPN3	protein_coding	iPSC.Day15	-0.658773648584039	0.138320627440891	0.11283526612324	-1.61324	-0.558233	0.290413	0.24833	-1.16771
ENSG00000203668	CHML	protein_coding	iPSC.Day15	-1.66822238229293	8.6536309498071e-11	1.95420661454788e-11	-8.55022	-2.12628	9.72866e-13	1.22116e-13	-10.0012
ENSG00000174371	EXO1	protein_coding	iPSC.Day15	-2.25057163989276	1.5585014568003e-06	6.53137661965022e-07	-5.67409	-3.2233	2.83448e-05	1.29038e-05	-4.82704
ENSG00000180287	PLD5	protein_coding	iPSC.Day15	-2.02193239530526	0.0192076877793313	0.0137089023961865	-2.55276	-1.93128	0.0477076	0.0351155	-2.16442
ENSG00000143702	CEP170	protein_coding	iPSC.Day15	0.311645562891759	0.316566972787274	0.276899155689921	1.09902	0.553737	0.181311	0.148623	1.4665
ENSG00000054282	SDCCAG8	protein_coding	iPSC.Day15	0.840750450338429	7.91492040294162e-05	4.15251012060945e-05	4.48387	1.84788	2.35112e-11	3.87618e-12	9.00615
ENSG00000117020	AKT3	protein_coding	iPSC.Day15	0.903071436993891	0.000922304236951337	0.000551800841577097	3.68521	0.124473	0.681004	0.642435	0.467063
ENSG00000179456	ZBTB18	protein_coding	iPSC.Day15	0.403246886239897	0.0171961800120848	0.0121877523129317	2.59882	0.649286	0.000463539	0.000252111	3.93421
ENSG00000035687	ADSS	protein_coding	iPSC.Day15	-2.16957537337361	5.557580857255e-18	2.68917935212774e-19	-14.1215	-2.39713	1.73477e-17	6.13756e-19	-13.8387
ENSG00000121644	DESI2	protein_coding	iPSC.Day15	-1.85147828429309	1.74154562041435e-19	5.75997578736263e-21	-15.4855	-1.96423	4.58866e-19	9.88621e-21	-15.2889
ENSG00000203667	COX20	protein_coding	iPSC.Day15	0.047209696264354	0.856014213837113	0.837694843502078	0.205887	-0.965118	0.00045154	0.000245194	-3.94292
ENSG00000153187	HNRNPU	protein_coding	iPSC.Day15	-0.0346923444769414	0.852239211636343	0.833079488763412	-0.211831	-0.0916023	0.640841	0.598682	-0.529593
ENSG00000203666	EFCAB2	protein_coding	iPSC.Day15	1.71444457324682	2.74692241002312e-09	7.85202565251602e-10	7.52559	1.24501	9.64069e-06	4.11664e-06	5.15541
ENSG00000162849	KIF26B	protein_coding	iPSC.Day15	8.19915786945718	4.73519197859806e-26	2.25192874036224e-28	22.6744	8.7013	2.02866e-18	5.43782e-20	14.6792
ENSG00000185420	SMYD3	protein_coding	iPSC.Day15	0.220601243134326	0.311490127743154	0.272121797719989	1.11014	0.243041	0.305544	0.262678	1.13254
ENSG00000162851	TFB2M	protein_coding	iPSC.Day15	-1.80922509960152	1.23497970557344e-10	2.8680930905485e-11	-8.44283	-2.13267	2.13588e-11	3.47669e-12	-9.037
ENSG00000162852	CNST	protein_coding	iPSC.Day15	0.195395728186206	0.24335819573485	0.207796124762788	1.27575	0.291304	0.104346	0.0817524	1.77552
ENSG00000143653	SCCPDH	protein_coding	iPSC.Day15	0.465039039866976	0.00904037940997962	0.00616892873703034	2.85679	0.677478	0.000451079	0.000244912	3.94328
ENSG00000153207	AHCTF1	protein_coding	iPSC.Day15	-0.149979850765473	0.533952299118415	0.492665897006228	-0.69103	-0.198943	0.488839	0.442026	-0.774788
ENSG00000197472	ZNF695	protein_coding	iPSC.Day15	-3.4860130758718	1.42571547103066e-14	1.54098083768986e-15	-11.3103	-4.76404	7.69381e-13	9.45788e-14	-10.076
ENSG00000277462	ZNF670	protein_coding	iPSC.Day15	-2.39487614076244	7.43704121977649e-09	2.25662059205064e-09	-7.23543	-2.53557	3.56991e-07	1.22881e-07	-6.13746
ENSG00000188295	ZNF669	protein_coding	iPSC.Day15	-2.02656692746027	4.92688376966119e-09	1.46620766455546e-09	-7.35386	-2.75507	6.51469e-10	1.3895e-10	-8.00374
ENSG00000196418	ZNF124	protein_coding	iPSC.Day15	-1.12608775139971	0.0133880402917592	0.00935368487310112	-2.70078	-1.35054	0.0223878	0.015606	-2.50142
ENSG00000227671	RP11-488L18.4	transcribed_unprocessed_pseudogene	iPSC.Day15	-0.136906728028361	0.554859688158404	0.514358689159668	-0.656628	0.240609	0.355036	0.310394	1.02454
ENSG00000162714	ZNF496	protein_coding	iPSC.Day15	-0.438032322423168	0.00457601150870265	0.00299494974301385	-3.11684	-0.524675	0.00474629	0.00299182	-3.1172
ENSG00000162722	TRIM58	protein_coding	iPSC.Day15	2.54364003960359	2.0389556477046e-05	9.91709945381615e-06	4.90326	-1.32417	0.122567	0.0973703	-1.68862
ENSG00000175137	SH3BP5L	protein_coding	iPSC.Day15	-0.316439658279664	0.0619019686601556	0.0476553273645412	-2.02914	-0.193458	0.301905	0.259136	-1.14109
ENSG00000171161	ZNF672	protein_coding	iPSC.Day15	0.205037713391313	0.225062913035432	0.190767339154072	1.32586	-0.489604	0.00697695	0.00451003	-2.97106
ENSG00000171163	ZNF692	protein_coding	iPSC.Day15	0.533990808486795	0.0350834530108103	0.0260079668954616	2.29264	0.605973	0.0329797	0.0236221	2.33282
ENSG00000185220	PGBD2	protein_coding	iPSC.Day15	-0.237089465412589	0.401007394801175	0.359629488088732	-0.924365	1.08101	0.000641577	0.000356656	3.82485
ENSG00000265972	TXNIP	protein_coding	iPSC.Day15	-0.488116375516237	0.44021976257829	0.398570494076683	-0.851289	-3.36773	0.000156052	7.94429e-05	-4.28939
ENSG00000261716	RP11-196G18.22	sense_overlapping	iPSC.Day15	1.13797403412451	6.20976058789523e-05	3.22256058178566e-05	4.55905	2.01716	9.40139e-09	2.49407e-09	7.20796
ENSG00000015171	ZMYND11	protein_coding	iPSC.Day15	1.69871013428639	1.60210330161925e-25	9.00447164766547e-28	22.0093	1.55434	8.54412e-23	5.6025e-25	19.123
ENSG00000151240	DIP2C	protein_coding	iPSC.Day15	1.36337124254651	1.62213746901109e-11	3.22604079440165e-12	9.05824	1.42576	2.61611e-11	4.34699e-12	8.97366
ENSG00000107929	LARP4B	protein_coding	iPSC.Day15	0.697556768988222	6.83404702986592e-06	3.12747029014832e-06	5.23356	0.998706	1.40382e-08	3.8469e-09	7.08904
ENSG00000107937	GTPBP4	protein_coding	iPSC.Day15	-1.00617892512184	1.14676363736455e-08	3.579608068211e-09	-7.1088	-0.601507	0.000732996	0.000411023	-3.77971
ENSG00000232656	IDI2-AS1	antisense	iPSC.Day15	0.116115619886683	0.847005214203553	0.826803547832219	0.219925	1.40987	0.0359227	0.025895	2.29446
ENSG00000067064	IDI1	protein_coding	iPSC.Day15	-2.35701338158589	4.11695484529037e-10	1.04283818552005e-10	-8.08333	-1.77262	1.48356e-06	5.58231e-07	-5.71788
ENSG00000047056	WDR37	protein_coding	iPSC.Day15	1.33686621183851	3.79546290227332e-14	4.52622215251646e-15	10.9817	1.37893	9.08381e-14	8.93458e-15	10.7764
ENSG00000067057	PFKP	protein_coding	iPSC.Day15	2.59125713998468	7.92932214059432e-18	4.02236834340568e-19	13.9831	2.75575	9.51148e-18	3.16638e-19	14.0652
ENSG00000107959	PITRM1	protein_coding	iPSC.Day15	1.32969246505766	5.84016704679872e-11	1.2835069529281e-11	8.66819	-0.421749	0.0171533	0.0117854	-2.61188
ENSG00000067082	KLF6	protein_coding	iPSC.Day15	1.99104191646719	6.71207108787113e-08	2.33989046859206e-08	6.59377	2.20111	2.47028e-08	7.05635e-09	6.92264
ENSG00000233117	LINC00702	lincRNA	iPSC.Day15	4.7334794405579	6.69635456457763e-10	1.74815481967609e-10	7.94015	1.9985	0.0456344	0.0334909	2.18495
ENSG00000165568	AKR1E2	protein_coding	iPSC.Day15	0.848692406928441	0.0219666903769601	0.0157983525473727	2.49653	1.2936	0.00137592	0.00080039	3.56421
ENSG00000151632	AKR1C2	protein_coding	iPSC.Day15	1.13189954532271	0.0154630794607163	0.0108825405024367	2.64274	1.4186	0.00833427	0.00545229	2.90214
ENSG00000196139	AKR1C3	protein_coding	iPSC.Day15	-3.64395939801589	2.29443663907396e-10	5.56828260585177e-11	-8.25774	-4.08649	3.48288e-08	1.0154e-08	-6.82282
ENSG00000173848	NET1	protein_coding	iPSC.Day15	-1.0227170260983	3.02257753018756e-06	1.3154898603785e-06	-5.47806	-0.341435	0.124011	0.0986064	-1.68225
ENSG00000196372	ASB13	protein_coding	iPSC.Day15	-0.479501689410925	0.0107661925221908	0.00741484854641156	-2.78846	-0.121685	0.561734	0.515955	-0.654129
ENSG00000108021	FAM208B	protein_coding	iPSC.Day15	0.126440133020706	0.398834628523852	0.357537225354175	0.928432	0.231412	0.144173	0.116041	1.59868
ENSG00000057608	GDI2	protein_coding	iPSC.Day15	-1.73772017775251	1.34223657717035e-19	4.25554182126354e-21	-15.5964	-1.85517	1.37576e-19	2.40892e-21	-15.8062
ENSG00000134461	ANKRD16	protein_coding	iPSC.Day15	0.314148193795888	0.0913669382270945	0.0721231307304958	1.83627	0.196541	0.364058	0.318991	1.00632
ENSG00000134452	FBXO18	protein_coding	iPSC.Day15	1.90391249887817	2.34251000723219e-14	2.64667509103623e-15	11.1448	1.49224	2.87304e-10	5.78831e-11	8.24695
ENSG00000134470	IL15RA	protein_coding	iPSC.Day15	-2.37704706429571	3.10479143786712e-06	1.35417946198369e-06	-5.46991	-2.18501	0.00204367	0.00122005	-3.42458
ENSG00000134453	RBM17	protein_coding	iPSC.Day15	0.15407342329183	0.124219219164504	0.100454841957287	1.67284	0.327841	0.00281505	0.0017126	3.31013
ENSG00000170525	PFKFB3	protein_coding	iPSC.Day15	0.859332995913374	0.00786733386899227	0.00531971905365496	2.91113	1.21335	0.000715187	0.000400479	3.788
ENSG00000065675	PRKCQ	protein_coding	iPSC.Day15	-1.94668167081237	2.93746044747297e-05	1.4583587320283e-05	-4.79149	-0.74153	0.231939	0.194385	-1.31494
ENSG00000237943	PRKCQ-AS1	processed_transcript	iPSC.Day15	-1.87934408784512	1.19986391303735e-05	5.66818548340747e-06	-5.06409	-0.633298	0.231088	0.193605	-1.31728
ENSG00000223784	LINP1	lincRNA	iPSC.Day15	-4.88520122599566	4.09709765414047e-10	1.03711659165553e-10	-8.08486	0.463632	0.652734	0.611674	0.510817
ENSG00000198879	SFMBT2	protein_coding	iPSC.Day15	-0.644966142871053	0.00491425697065266	0.00322730494527514	-3.09051	-1.17344	7.9832e-06	3.36401e-06	-5.21285
ENSG00000123243	ITIH5	protein_coding	iPSC.Day15	-3.05728162793095	6.18876992248989e-07	2.4531217281753e-07	-5.94632	1.13957	0.0732758	0.0558359	1.95676
ENSG00000151655	ITIH2	protein_coding	iPSC.Day15	3.93263264190374	0.000582088671765351	0.000340327675652404	3.8397	6.68391	0.000275111	0.000144771	4.1064
ENSG00000151657	KIN	protein_coding	iPSC.Day15	-1.30596356131337	6.95981001917626e-11	1.54562144971186e-11	-8.616	-1.2254	1.12745e-08	3.03756e-09	-7.15385
ENSG00000165629	ATP5C1	protein_coding	iPSC.Day15	-0.646877486310128	0.00348846225630573	0.00224570700373507	-3.21718	-1.28699	4.61082e-07	1.61203e-07	-6.0625
ENSG00000165632	TAF3	protein_coding	iPSC.Day15	0.982882428898276	8.49337789329395e-08	2.99881479155068e-08	6.52565	1.14704	7.48903e-09	1.95671e-09	7.27458
ENSG00000107485	GATA3	protein_coding	iPSC.Day15	4.67797424537135	9.5429180729456e-09	2.94374061610319e-09	7.16246	-0.443494	0.619803	0.576328	-0.562353
ENSG00000048740	CELF2	protein_coding	iPSC.Day15	2.49574761162852	1.22363668456808e-19	3.81815820340666e-21	15.6362	3.67606	5.89472e-25	1.86891e-27	21.6653
ENSG00000148429	USP6NL	protein_coding	iPSC.Day15	0.604354037723116	3.29562386488716e-06	1.44311184802704e-06	5.45203	0.293652	0.0292369	0.0207715	2.38588
ENSG00000134463	ECHDC3	protein_coding	iPSC.Day15	-1.51275589963781	0.00216402555131652	0.00135232434356815	-3.39005	-1.00987	0.0512908	0.0379489	-2.13054
ENSG00000148426	PROSER2	protein_coding	iPSC.Day15	0.255303904419688	0.393015824319962	0.351703938144742	0.939852	-1.24437	0.00202678	0.00120952	-3.42747
ENSG00000151461	UPF2	protein_coding	iPSC.Day15	-0.672074194822077	7.79889801274181e-06	3.59565077341491e-06	-5.19393	-0.919191	5.8966e-08	1.78198e-08	-6.66853
ENSG00000181192	DHTKD1	protein_coding	iPSC.Day15	-0.332856753984292	0.146266547219478	0.119730252243856	-1.58232	-0.235621	0.367754	0.322706	-0.998549
ENSG00000065665	SEC61A2	protein_coding	iPSC.Day15	1.09812114540871	3.40538291665549e-08	1.13856295815546e-08	6.79142	0.648369	0.00094909	0.000539856	3.69227
ENSG00000165609	NUDT5	protein_coding	iPSC.Day15	-1.03014511867302	1.55121605743595e-09	4.28098969590697e-10	-7.69271	-1.72505	9.41503e-13	1.17773e-13	-10.0118
ENSG00000151465	CDC123	protein_coding	iPSC.Day15	-0.889986201726631	5.91409297163362e-09	1.77661432473992e-09	-7.3011	-1.08692	2.31837e-10	4.58228e-11	-8.31204
ENSG00000183049	CAMK1D	protein_coding	iPSC.Day15	0.804601370056267	0.0858466974712059	0.0674562787089999	1.86821	0.970649	0.0696097	0.0528367	1.98217
ENSG00000151468	CCDC3	protein_coding	iPSC.Day15	5.54272338982128	8.74454492635985e-11	1.97725767249728e-11	8.54693	3.43301	0.000644032	0.000358074	3.82359
ENSG00000123240	OPTN	protein_coding	iPSC.Day15	1.77963347123427	4.76011997153083e-13	7.13777897446005e-14	10.1586	0.903872	2.17464e-05	9.74657e-06	4.90827
ENSG00000065328	MCM10	protein_coding	iPSC.Day15	-2.23410983114297	3.13384517728815e-06	1.36752892301895e-06	-5.46716	-3.58207	7.49888e-06	3.14371e-06	-5.23209
ENSG00000107537	PHYH	protein_coding	iPSC.Day15	-0.703302356282361	0.000379566955864488	0.000217014901529661	-3.98106	-0.915865	2.22907e-05	1.0005e-05	-4.90071
ENSG00000086475	SEPHS1	protein_coding	iPSC.Day15	-3.31848641324584	3.61665658392087e-27	1.40725937117544e-29	-24.0549	-3.5166	1.37956e-26	2.98219e-29	-23.6742
ENSG00000165626	BEND7	protein_coding	iPSC.Day15	2.60071575474449	1.66836596621541e-16	1.15167502207405e-17	12.8603	3.16578	1.86644e-17	6.69756e-19	13.8089
ENSG00000165630	PRPF18	protein_coding	iPSC.Day15	-0.900897404791052	8.12161501972355e-08	2.862872220528e-08	-6.53839	-0.998752	5.64646e-08	1.70069e-08	-6.68134
ENSG00000239665	RP11-295P9.3	processed_transcript	iPSC.Day15	0.634736774879915	0.00246084760722068	0.00154942256750932	3.34413	0.66716	0.00337544	0.00208101	3.24344
ENSG00000151474	FRMD4A	protein_coding	iPSC.Day15	-0.65536565500902	0.0304581183986499	0.0223772139496061	-2.35524	0.131623	0.697985	0.660717	0.441489
ENSG00000065809	FAM107B	protein_coding	iPSC.Day15	-0.0469806762651217	0.903380588773163	0.890101323741478	-0.138865	1.32529	0.00398241	0.00248679	3.18183
ENSG00000185267	CDNF	protein_coding	iPSC.Day15	1.25008125844647	0.000540656412083914	0.000314623229859468	3.86454	0.526891	0.146471	0.11807	1.58964
ENSG00000187522	HSPA14	protein_coding	iPSC.Day15	-2.06709115848816	7.92895946181138e-14	1.01583008525008e-14	-10.7379	-2.70075	2.02175e-16	9.68772e-18	-12.9169
ENSG00000284024	RP11-398C13.8	protein_coding	iPSC.Day15	0.498123643196766	0.0251301993919245	0.0182346957686035	2.43892	0.471269	0.0847657	0.0653975	1.8829
ENSG00000152455	SUV39H2	protein_coding	iPSC.Day15	-1.52472375299072	1.67560147278682e-12	2.79360494838211e-13	-9.76017	-2.30358	3.25353e-15	2.21778e-16	-11.9123
ENSG00000152457	DCLRE1C	protein_coding	iPSC.Day15	1.22795029009233	1.38365242248087e-08	4.36092786851949e-09	7.05463	0.814761	0.000274105	0.000144183	4.10765
ENSG00000152465	NMT2	protein_coding	iPSC.Day15	0.535478633202895	0.00419417459717814	0.00272932632851389	3.14939	0.699663	0.000552094	0.000303656	3.87574
ENSG00000148468	FAM171A1	protein_coding	iPSC.Day15	1.46686454827765	2.97352403572206e-11	6.19859132104331e-12	8.87328	1.97073	2.50886e-14	2.13988e-15	11.2097
ENSG00000077943	ITGA8	protein_coding	iPSC.Day15	7.82016591432845	6.40525163314636e-13	9.79387805558191e-14	10.0658	8.44972	3.35237e-09	8.22995e-10	7.51265
ENSG00000148481	MINDY3	protein_coding	iPSC.Day15	0.670797639137682	2.02706471691119e-09	5.70376691132599e-10	7.61361	0.617732	9.25342e-08	2.88044e-08	6.53671
ENSG00000165983	PTER	protein_coding	iPSC.Day15	-1.00189955558361	1.28526377533013e-05	6.09662158307986e-06	-5.04322	-0.706975	0.00284611	0.00173457	-3.30579
ENSG00000148484	RSU1	protein_coding	iPSC.Day15	-0.617608243763027	4.07213181379435e-05	2.06188717794588e-05	-4.69043	-0.157936	0.313138	0.269793	-1.11561
ENSG00000107611	CUBN	protein_coding	iPSC.Day15	4.14159465048067	8.37445466466666e-11	1.8869375800845e-11	8.56004	7.43339	2.06798e-13	2.22027e-14	10.5041
ENSG00000107614	TRDMT1	protein_coding	iPSC.Day15	-1.34714222314404	2.87408827973107e-07	1.09057132735724e-07	-6.17039	-1.10906	6.25578e-05	2.99401e-05	-4.58078
ENSG00000026025	VIM	protein_coding	iPSC.Day15	2.30052691362845	1.98515410310093e-09	5.57725597924091e-10	7.61979	2.68727	1.53868e-10	2.93034e-11	8.43683
ENSG00000165996	HACD1	protein_coding	iPSC.Day15	2.70851282987616	6.56205468190173e-18	3.22475954248233e-19	14.0589	3.02963	1.14897e-18	2.82316e-20	14.9118
ENSG00000136738	STAM	protein_coding	iPSC.Day15	0.594211786737882	1.62706602366087e-05	7.80353902110302e-06	4.97235	1.02496	3.7526e-10	7.69285e-11	8.16783
ENSG00000260314	MRC1	protein_coding	iPSC.Day15	2.69472931161288	4.18078812271327e-06	1.85240424892376e-06	5.38172	1.90824	0.00391992	0.00244511	3.1877
ENSG00000165995	CACNB2	protein_coding	iPSC.Day15	4.33762508404751	7.2708816823327e-17	4.73618463815302e-18	13.1526	4.4542	1.68998e-14	1.36752e-15	11.3469
ENSG00000241058	NSUN6	protein_coding	iPSC.Day15	-0.334710698112057	0.0611651548497651	0.0470396092889136	-2.03501	-0.70086	0.000939945	0.000534315	-3.69559
ENSG00000165997	ARL5B	protein_coding	iPSC.Day15	-0.596027790388671	0.000616788685830832	0.000361282261645686	-3.82076	-0.323089	0.0836267	0.0644524	-1.88977
ENSG00000120594	PLXDC2	protein_coding	iPSC.Day15	0.344842583687158	0.330983611074026	0.291045136067	1.06684	0.382573	0.317449	0.273988	1.10578
ENSG00000078114	NEBL	protein_coding	iPSC.Day15	6.31194852770522	3.475669632366e-33	2.50444562067013e-36	33.2165	6.7086	1.79815e-32	1.29568e-36	33.6659
ENSG00000204682	CASC10	protein_coding	iPSC.Day15	1.51082781000417	5.0478656366237e-05	2.58976821824188e-05	4.62352	2.19582	3.92597e-06	1.57429e-06	5.42755
ENSG00000180592	SKIDA1	protein_coding	iPSC.Day15	2.23207984785897	5.56617753120921e-08	1.91796087002756e-08	6.64835	2.67972	1.86678e-07	6.12441e-08	6.32935
ENSG00000078403	MLLT10	protein_coding	iPSC.Day15	0.22916294090582	0.0510041458629552	0.0387547714458036	2.12131	0.31287	0.0142891	0.00968771	2.68739
ENSG00000136770	DNAJC1	protein_coding	iPSC.Day15	0.542492863410799	0.00107705996423087	0.000649123039402435	3.6326	1.24554	1.33677e-09	3.02936e-10	7.78814
ENSG00000148444	COMMD3	protein_coding	iPSC.Day15	2.29706313047016	4.38116141180095e-14	5.29414014093543e-15	10.9343	1.71201	1.92681e-09	4.49839e-10	7.67905
ENSG00000168283	BMI1	protein_coding	iPSC.Day15	1.79600316541662	4.59904121416185e-16	3.53262569123543e-17	12.4967	1.64179	8.13866e-14	7.91112e-15	10.813
ENSG00000150867	PIP4K2A	protein_coding	iPSC.Day15	0.512344292274439	0.0112599471311116	0.00777518902993534	2.77067	1.76155	3.14106e-11	5.28941e-12	8.91812
ENSG00000148450	MSRB2	protein_coding	iPSC.Day15	1.15892470762502	0.00185366603696589	0.00114882415217925	3.44467	1.92019	6.15702e-06	2.5408e-06	5.29244
ENSG00000165312	OTUD1	protein_coding	iPSC.Day15	2.20349777015217	1.09972387296801e-06	4.51680795209514e-07	5.77685	2.25793	3.91933e-06	1.57135e-06	5.42808
ENSG00000120549	KIAA1217	protein_coding	iPSC.Day15	0.711648073240072	0.00648883045189939	0.00433243284099292	2.98554	2.33094	1.3405e-11	2.10763e-12	9.17932
ENSG00000107863	ARHGAP21	protein_coding	iPSC.Day15	1.80902366635804	1.81042571833562e-13	2.49817354850318e-14	10.469	1.80584	5.57223e-12	8.06644e-13	9.45408
ENSG00000099256	PRTFDC1	protein_coding	iPSC.Day15	0.0959399682419591	0.729933521158033	0.697534108488098	0.390843	-0.600908	0.074746	0.0570262	-1.947
ENSG00000185875	THNSL1	protein_coding	iPSC.Day15	-0.363454848933661	0.160693084298091	0.132533004962959	-1.52853	-1.35651	7.16694e-06	2.9932e-06	-5.24601
ENSG00000095777	MYO3A	protein_coding	iPSC.Day15	-2.73086504183827	8.59876063045563e-09	2.63390484508336e-09	-7.19299	-0.748249	0.224555	0.187566	-1.33565
ENSG00000077420	APBB1IP	protein_coding	iPSC.Day15	0.262581364787696	0.684682425623424	0.649366804979579	0.457331	2.50761	0.0011585	0.000667067	3.62373
ENSG00000148459	PDSS1	protein_coding	iPSC.Day15	-1.4673456349142	2.05234256405892e-06	8.73850137701697e-07	-5.59274	-1.3695	8.28379e-05	4.03983e-05	-4.49205
ENSG00000136754	ABI1	protein_coding	iPSC.Day15	0.524110146465705	0.00016032130887161	8.75425045848868e-05	4.26	0.954075	6.5556e-09	1.69629e-09	7.31381
ENSG00000107890	ANKRD26	protein_coding	iPSC.Day15	0.819301972417383	0.000190756299067638	0.000105260969755006	4.20398	-0.0486399	0.842855	0.819533	-0.22932
ENSG00000136758	YME1L1	protein_coding	iPSC.Day15	-0.176285637553235	0.0430017402879325	0.0322745443752057	-2.2009	-0.0443276	0.64374	0.602085	-0.524656
ENSG00000120539	MASTL	protein_coding	iPSC.Day15	-2.60403408271671	1.79959528879108e-15	1.60145567203991e-16	-12.0149	-2.66956	7.11332e-13	8.67253e-14	-10.1014
ENSG00000107897	ACBD5	protein_coding	iPSC.Day15	0.562367194342925	6.61768861721509e-05	3.44426897839347e-05	4.53936	0.555279	0.000161262	8.23161e-05	4.27864
ENSG00000099246	RAB18	protein_coding	iPSC.Day15	-0.521551807648734	0.000372582121798064	0.000212789011195522	-3.98718	-0.366089	0.0155536	0.0106067	-2.65263
ENSG00000169126	ARMC4	protein_coding	iPSC.Day15	-3.14644659042607	4.40396858779309e-07	1.71170244722265e-07	-6.04591	-0.68587	0.305005	0.262171	-1.13376
ENSG00000150054	MPP7	protein_coding	iPSC.Day15	0.258277395931518	0.276857813897572	0.238968367474003	1.19145	0.742003	0.00290782	0.00177574	3.29779
ENSG00000254635	WAC-AS1	antisense	iPSC.Day15	0.941768311988119	1.82732194725895e-07	6.74679179835339e-08	6.30271	-0.0744963	0.679624	0.640706	-0.469498
ENSG00000095787	WAC	protein_coding	iPSC.Day15	0.227903977077738	0.0512816837764138	0.038984130554919	2.11871	0.083185	0.513272	0.466782	0.733193
ENSG00000095739	BAMBI	protein_coding	iPSC.Day15	3.46495228943739	8.7875764248619e-23	1.07011126661022e-24	18.8498	3.13571	4.23532e-19	8.6977e-21	15.3354
ENSG00000224597	SVIL-AS1	antisense	iPSC.Day15	2.28125105119523	7.6899092100129e-08	2.70127593304604e-08	6.55434	2.4372	3.17669e-07	1.08179e-07	6.17262
ENSG00000197321	SVIL	protein_coding	iPSC.Day15	4.87379673638225	4.94366639766106e-25	3.2416316629713e-27	21.4088	4.72935	2.42774e-23	1.22454e-25	19.7768
ENSG00000165757	KIAA1462	protein_coding	iPSC.Day15	3.70642666745136	4.05390745477122e-16	3.06131648119343e-17	12.5429	3.01778	3.97708e-12	5.59106e-13	9.55955
ENSG00000107951	MTPAP	protein_coding	iPSC.Day15	-0.327105088269862	0.0213567211283651	0.0153396596200853	-2.50827	-0.521801	0.00132488	0.000769269	-3.5772
ENSG00000107968	MAP3K8	protein_coding	iPSC.Day15	-0.642312498904168	0.0977571285077856	0.0777591109379914	-1.79994	-1.57844	0.000451914	0.00024543	-3.94262
ENSG00000183621	ZNF438	protein_coding	iPSC.Day15	0.879148630144962	3.72616361731005e-06	1.64023155628672e-06	5.416	0.912939	5.42999e-06	2.22317e-06	5.33021
ENSG00000148516	ZEB1	protein_coding	iPSC.Day15	5.34701573762358	4.72497852849816e-24	4.25581723636165e-26	20.2413	4.56554	1.64983e-17	5.80138e-19	13.8579
ENSG00000165322	ARHGAP12	protein_coding	iPSC.Day15	-1.11499815070031	4.06756297951669e-16	3.07749036496075e-17	-12.5412	-0.713738	2.75053e-09	6.64146e-10	-7.57169
ENSG00000170759	KIF5B	protein_coding	iPSC.Day15	0.282426462643941	0.0325739645940454	0.0240232402089678	2.32582	-0.103612	0.469173	0.422396	-0.808755
ENSG00000120616	EPC1	protein_coding	iPSC.Day15	-0.183205255902455	0.412976441021287	0.371583572491196	-0.901419	-0.534017	0.0261034	0.0183822	-2.43566
ENSG00000273038	RP11-479G22.8	lincRNA	iPSC.Day15	2.28086275375935	0.000223708231418539	0.000124491905983959	4.15272	0.856903	0.28891	0.246941	1.17119
ENSG00000150093	ITGB1	protein_coding	iPSC.Day15	0.153920714221226	0.334955166111655	0.294962320582975	1.05812	0.372178	0.0266655	0.0187973	2.42661
ENSG00000099250	NRP1	protein_coding	iPSC.Day15	6.13397190950371	1.47828388800305e-29	2.44995888629991e-32	27.489	8.25947	3.6271e-25	1.07156e-27	21.9269
ENSG00000148498	PARD3	protein_coding	iPSC.Day15	0.219768425387688	0.0966953632604997	0.0768309389446268	1.80577	0.827367	1.78621e-07	5.83576e-08	6.34264
ENSG00000095794	CREM	protein_coding	iPSC.Day15	1.39358807565554	4.04734088023026e-06	1.79094396494408e-06	5.39123	1.04049	0.000688792	0.000384846	3.80068
ENSG00000108100	CCNY	protein_coding	iPSC.Day15	0.322406342427644	0.00015560291240682	8.47866568396289e-05	4.26969	0.193336	0.0268059	0.0189097	2.42419
ENSG00000177283	FZD8	protein_coding	iPSC.Day15	2.84613222636877	1.09268083074574e-13	1.44163323324358e-14	10.633	2.89244	2.19767e-10	4.32472e-11	8.32817
ENSG00000198105	ZNF248	protein_coding	iPSC.Day15	0.474661526488772	0.716900278391682	0.683684622028673	0.409768	0.0765957	0.958447	0.950574	0.0622904
ENSG00000175395	ZNF25	protein_coding	iPSC.Day15	1.15780062329184	0.0267618905153925	0.0195073702589502	2.41153	1.54369	0.0122426	0.00821203	2.75011
ENSG00000189180	ZNF33A	protein_coding	iPSC.Day15	-0.0195777265613186	0.968346177063258	0.96353165867319	-0.0459463	-0.0645859	0.903969	0.888792	-0.14053
ENSG00000075407	ZNF37A	protein_coding	iPSC.Day15	0.638882028831179	0.571865496769322	0.532677999476655	0.628178	0.157907	0.900684	0.885173	0.145137
ENSG00000196693	ZNF33B	protein_coding	iPSC.Day15	0.572411096871616	0.0486333641896151	0.0368482363779942	2.14343	0.503382	0.118586	0.0939337	1.7067
ENSG00000165733	BMS1	protein_coding	iPSC.Day15	-0.591666070314163	0.00301653695601569	0.00192538437500987	-3.27013	-0.137602	0.542678	0.496419	-0.68502
ENSG00000165731	RET	protein_coding	iPSC.Day15	-3.86545947737214	2.64849097582418e-06	1.14294656681157e-06	-5.51753	-3.30853	0.000384806	0.000206295	-3.99683
ENSG00000169826	CSGALNACT2	protein_coding	iPSC.Day15	1.71942235317429	1.56495685515321e-11	3.10555640516786e-12	9.06905	2.06335	8.10345e-12	1.21803e-12	9.33591
ENSG00000198915	RASGEF1A	protein_coding	iPSC.Day15	-2.19911069833564	2.82816212377928e-10	6.98583352090746e-11	-8.19463	-2.02473	1.31812e-06	4.92657e-07	-5.75268
ENSG00000169813	HNRNPF	protein_coding	iPSC.Day15	-1.36923145060817	1.41817770033764e-15	1.22584741366582e-16	-12.0994	-1.31547	4.29783e-14	3.87108e-15	-11.0291
ENSG00000243660	ZNF487	protein_coding	iPSC.Day15	0.373938607353708	0.109176367556176	0.0875267520845952	1.7419	0.50827	0.0443423	0.0324563	2.19849
ENSG00000196793	ZNF239	protein_coding	iPSC.Day15	-0.954584468402374	0.00106855405275478	0.000643605659867411	-3.63537	-2.09311	4.54735e-08	1.34933e-08	-6.74483
ENSG00000198298	ZNF485	protein_coding	iPSC.Day15	-1.82347456497467	5.06101391435089e-08	1.73295418078941e-08	-6.67619	-2.34387	4.46422e-09	1.12168e-09	-7.42748
ENSG00000169740	ZNF32	protein_coding	iPSC.Day15	-0.941117529429891	2.54352016132241e-05	1.25306581229005e-05	-4.83556	-0.989958	2.94158e-05	1.34234e-05	-4.81558
ENSG00000107562	CXCL12	protein_coding	iPSC.Day15	1.57736555196817	0.000863549835865309	0.000514968903417012	3.70747	1.33668	0.00675637	0.00435917	2.98332
ENSG00000107551	RASSF4	protein_coding	iPSC.Day15	1.71588614678483	3.90797795534259e-11	8.34648123622672e-12	8.78932	2.98884	4.60344e-18	1.41639e-19	14.3436
ENSG00000165507	C10orf10	protein_coding	iPSC.Day15	6.06062158921026	5.62880827617165e-13	8.54177131403481e-14	10.1059	6.45069	3.6805e-08	1.07673e-08	6.80674
ENSG00000165511	C10orf25	antisense	iPSC.Day15	2.42314917045966	5.95614504589584e-08	2.06220470856964e-08	6.62845	3.13063	2.10704e-09	4.95865e-10	7.65219
ENSG00000165512	ZNF22	protein_coding	iPSC.Day15	-1.45298166458142	0.00663553350710364	0.00443516420319162	-2.9771	-1.13223	0.0511868	0.0378682	-2.13147
ENSG00000012779	ALOX5	protein_coding	iPSC.Day15	-0.728384804335141	0.114364043982516	0.0919741385566267	-1.71725	-2.90093	5.29926e-06	2.16545e-06	-5.33765
ENSG00000165406	MARCH8	protein_coding	iPSC.Day15	1.9047912465368	4.35658770356342e-15	4.25990021165554e-16	11.708	2.13545	1.22144e-15	7.40185e-17	12.2597
ENSG00000172671	ZFAND4	protein_coding	iPSC.Day15	-0.0903747135926689	0.687432658088441	0.652213994022951	-0.453346	-1.17486	9.87573e-06	4.22554e-06	-5.14797
ENSG00000265763	ZNF488	protein_coding	iPSC.Day15	-2.3826840767433	5.88506705099862e-07	2.32637828518363e-07	-5.96101	-3.41983	1.78621e-07	5.83628e-08	-6.34261
ENSG00000263761	GDF2	protein_coding	iPSC.Day15	10.1084248051965	1.4200662500591e-19	4.52276468169854e-21	15.574	9.49005	5.54057e-10	1.16896e-10	8.05166
ENSG00000266524	GDF10	protein_coding	iPSC.Day15	4.33501108901372	3.97767454278782e-09	1.16710554389912e-09	7.41657	5.99708	6.8081e-09	1.76506e-09	7.30289
ENSG00000204179	PTPN20	protein_coding	iPSC.Day15	1.57070332876763	0.000100842799008797	5.36404051219871e-05	4.40751	1.08452	0.0691143	0.0524159	1.98583
ENSG00000107643	MAPK8	protein_coding	iPSC.Day15	-0.679492007858632	3.9218516473327e-05	1.98325081863243e-05	-4.70181	-1.06495	3.77217e-08	1.10545e-08	-6.79952
ENSG00000128805	ARHGAP22	protein_coding	iPSC.Day15	-1.21228067428841	1.75278269722226e-05	8.44185008519496e-06	-4.94972	-3.2839	6.23555e-15	4.54254e-16	-11.688
ENSG00000165633	VSTM4	protein_coding	iPSC.Day15	1.18253526658801	4.24249605441602e-06	1.88035691243068e-06	5.3775	0.0538722	0.858326	0.836865	0.206956
ENSG00000204161	C10orf128	protein_coding	iPSC.Day15	0.144607093936262	0.729629339134571	0.697085704538499	0.391453	2.10676	0.000659033	0.000367032	3.81574
ENSG00000236208	C10orf71-AS1	antisense	iPSC.Day15	5.3101626578241	7.17753953728284e-13	1.1083345747512e-13	10.0296	6.451	1.9808e-11	3.20998e-12	9.05966
ENSG00000177354	C10orf71	protein_coding	iPSC.Day15	8.90511701198687	4.23301601145139e-16	3.22402213871171e-17	12.5262	7.88359	2.94868e-09	7.1587e-10	7.55104
ENSG00000225830	ERCC6	protein_coding	iPSC.Day15	1.24910248209392	1.20594022502387e-06	4.97999958899827e-07	5.74968	1.9082	4.50754e-10	9.39315e-11	8.11235
ENSG00000197444	OGDHL	protein_coding	iPSC.Day15	0.838644182820103	0.0298423210359232	0.0218925400249845	2.36428	0.865235	0.056028	0.0417767	2.08812
ENSG00000227345	PARG	protein_coding	iPSC.Day15	-0.524422913006061	5.2832244644716e-05	2.71851173805964e-05	-4.60924	-0.573975	4.99627e-05	2.35665e-05	-4.65125
ENSG00000265354	TIMM23	protein_coding	iPSC.Day15	-1.40526904649117	1.81423406226619e-12	3.04463981194549e-13	-9.73522	-1.72903	2.27818e-14	1.9108e-15	-11.2443
ENSG00000266412	NCOA4	protein_coding	iPSC.Day15	0.436890505341929	0.00516861600781956	0.00340626617722422	3.07142	0.068765	0.687212	0.648901	0.457983
ENSG00000204175	GPRIN2	protein_coding	iPSC.Day15	-2.66760915688705	1.56547166766619e-06	6.56397149023601e-07	-5.6727	-1.6582	0.0332569	0.0238343	-2.3291
ENSG00000204147	ASAH2B	protein_coding	iPSC.Day15	-0.0575780862867749	0.801563760250685	0.775803748932641	-0.286299	0.598278	0.0142727	0.00967451	2.68791
ENSG00000198964	SGMS1	protein_coding	iPSC.Day15	1.01752484590026	4.04012939739283e-10	1.02167649021988e-10	8.08902	2.09672	1.90635e-19	3.46159e-21	15.6723
ENSG00000226200	SGMS1-AS1	antisense	iPSC.Day15	3.22846849130718	6.21486869291867e-12	1.15314071799003e-12	9.35158	1.45276	0.00252167	0.00152449	3.34962
ENSG00000148584	A1CF	protein_coding	iPSC.Day15	2.95337717926381	0.000906419998379354	0.000542101598684871	3.69093	8.07888	7.36979e-07	2.64936e-07	5.92499
ENSG00000185532	PRKG1	protein_coding	iPSC.Day15	0.232125980354066	0.428457603527228	0.386902340928319	0.872693	2.11234	3.1291e-09	7.64124e-10	7.53308
ENSG00000107984	DKK1	protein_coding	iPSC.Day15	5.6906462250845	1.74351364367841e-08	5.56673076461957e-09	6.98767	2.8016	0.0788018	0.0605124	1.91939
ENSG00000236958	RP11-264A11.1	sense_intronic	iPSC.Day15	0.484453447879795	0.492327522093618	0.450005376693871	0.761237	1.02034	0.403916	0.357727	0.928063
ENSG00000122952	ZWINT	protein_coding	iPSC.Day15	-2.40617973245901	3.27323280890437e-10	8.16303411991498e-11	-8.15134	-2.7625	8.90367e-08	2.76772e-08	-6.54767
ENSG00000151151	IPMK	protein_coding	iPSC.Day15	-1.3824592205642	2.14100328126739e-10	5.18357906402827e-11	-8.27768	-1.28727	1.34816e-08	3.67496e-09	-7.10159
ENSG00000122873	CISD1	protein_coding	iPSC.Day15	-0.423788531780752	0.0847641739137716	0.0664896092538779	-1.87506	-1.16303	2.38176e-05	1.07263e-05	-4.88059
ENSG00000072401	UBE2D1	protein_coding	iPSC.Day15	-1.45390927884834	5.48402548495105e-13	8.3102072307624e-14	-10.114	-1.50001	1.24972e-12	1.6038e-13	-9.92159
ENSG00000108064	TFAM	protein_coding	iPSC.Day15	-1.42595447675319	9.66052564691919e-12	1.84467451825449e-12	-9.21731	-1.6198	3.35614e-12	4.64801e-13	-9.61284
ENSG00000122870	BICC1	protein_coding	iPSC.Day15	4.81942523010679	4.8283860677522e-20	1.26989545664329e-21	16.0445	5.54973	6.30594e-17	2.60362e-18	13.3514
ENSG00000237949	LINC00844	lincRNA	iPSC.Day15	1.17784182088917	0.00232999294630322	0.00146249953561373	3.36366	-0.0818428	0.904953	0.89002	-0.138968
ENSG00000148541	FAM13C	protein_coding	iPSC.Day15	4.31289282290621	1.35869808280187e-08	4.27542479290658e-09	7.06007	5.00487	1.80621e-06	6.89791e-07	5.65885
ENSG00000165449	SLC16A9	protein_coding	iPSC.Day15	0.43700715047895	0.32219044559616	0.282398370098839	1.08637	-1.33175	0.0166068	0.0113835	-2.62534
ENSG00000108091	CCDC6	protein_coding	iPSC.Day15	-0.349489279367739	0.0526420622639391	0.0400865624733613	-2.10641	0.487433	0.0121748	0.0081613	2.75244
ENSG00000151150	ANK3	protein_coding	iPSC.Day15	2.26010763659689	5.19578844073743e-12	9.52074506758558e-13	9.4065	2.57424	5.82999e-13	6.98607e-14	10.165
ENSG00000170312	CDK1	protein_coding	iPSC.Day15	-4.36675631940932	2.81106017266288e-15	2.61903790405902e-16	-11.8601	-5.69857	1.50269e-14	1.19756e-15	-11.3878
ENSG00000072422	RHOBTB1	protein_coding	iPSC.Day15	1.01882829438062	0.000857837490244368	0.000511253342110619	3.7098	0.568016	0.0757787	0.0578906	1.94002
ENSG00000196932	TMEM26	protein_coding	iPSC.Day15	-1.26652238868187	0.12026843099931	0.0970085615078737	-1.6905	0.0823851	0.940761	0.930322	0.0878709
ENSG00000150347	ARID5B	protein_coding	iPSC.Day15	3.26120857787487	6.49714770463689e-08	2.26075272126326e-08	6.60322	2.84179	1.23583e-05	5.36167e-06	5.07999
ENSG00000182010	RTKN2	protein_coding	iPSC.Day15	-3.2148419645537	7.3587479607546e-10	1.93592656036281e-10	-7.91191	-4.38088	1.04384e-07	3.27336e-08	-6.50159
ENSG00000181915	ADO	protein_coding	iPSC.Day15	-0.954978438145191	9.02194684965168e-11	2.04518264800434e-11	-8.53747	-1.1055	1.60717e-11	2.56975e-12	-9.12288
ENSG00000122877	EGR2	protein_coding	iPSC.Day15	1.7115137553363	0.0189306120093316	0.013500235412621	2.55879	0.261584	0.7642	0.731918	0.34445
ENSG00000148572	NRBF2	protein_coding	iPSC.Day15	-1.15018465999718	5.257474216426e-08	1.80514949137267e-08	-6.66499	-1.428	1.8262e-08	5.10043e-09	-7.01167
ENSG00000171988	JMJD1C	protein_coding	iPSC.Day15	-0.643167668474365	0.00227509131726679	0.00142623536966574	-3.37213	-1.22403	5.16438e-07	1.8171e-07	-6.02939
ENSG00000165476	REEP3	protein_coding	iPSC.Day15	0.620320308091612	6.49232191855515e-05	3.37480979395135e-05	4.54539	1.15774	6.24338e-10	1.32803e-10	8.01628
ENSG00000235489	DBF4P1	processed_pseudogene	iPSC.Day15	0.226803576193985	0.567475706189139	0.528098338768752	0.635241	-2.44602	1.07631e-05	4.63547e-06	-5.12157
ENSG00000183230	CTNNA3	protein_coding	iPSC.Day15	5.65156989723586	6.84523729913552e-25	4.88311350781392e-27	21.2195	5.42291	2.96403e-19	5.76659e-21	15.4851
ENSG00000198739	LRRTM3	protein_coding	iPSC.Day15	1.75714234406533	0.00333532501667617	0.00214015486910947	3.23379	1.97986	0.0394865	0.0286745	2.25144
ENSG00000108176	DNAJC12	protein_coding	iPSC.Day15	-2.36788794450196	1.75631280777253e-07	6.46942720372761e-08	-6.31427	-0.5775	0.213835	0.177934	-1.36591
ENSG00000148634	HERC4	protein_coding	iPSC.Day15	0.112283595583864	0.556461871542422	0.516084504152076	0.653925	0.0324181	0.882772	0.86477	0.171163
ENSG00000138347	MYPN	protein_coding	iPSC.Day15	5.57809988810375	4.84458566523312e-10	1.24169125315133e-10	8.03492	5.56201	3.94329e-06	1.58181e-06	5.42621
ENSG00000108187	PBLD	protein_coding	iPSC.Day15	2.40904810759201	7.57156255202572e-18	3.8026942634111e-19	14.0023	0.523846	0.0113893	0.00759285	2.77957
ENSG00000096746	HNRNPH3	protein_coding	iPSC.Day15	-0.816291498352109	3.17026810027412e-05	1.5798799669618e-05	-4.76819	-0.809456	8.68512e-05	4.2537e-05	-4.47671
ENSG00000204130	RUFY2	protein_coding	iPSC.Day15	0.281200036873482	0.0421522754376351	0.0315883891447907	2.21014	-0.0270757	0.864552	0.844057	-0.197707
ENSG00000138346	DNA2	protein_coding	iPSC.Day15	-3.51857290262643	1.95469109145066e-19	6.52127089884461e-21	-15.4402	-4.21958	5.35472e-19	1.19611e-20	-15.22
ENSG00000122912	SLC25A16	protein_coding	iPSC.Day15	0.645179090912502	0.000179439572409904	9.86284088732343e-05	4.22379	1.15084	1.3965e-08	3.82383e-09	7.09069
ENSG00000138336	TET1	protein_coding	iPSC.Day15	-0.89456363617449	0.00399395938052211	0.00259040412048418	-3.16762	-0.956265	0.049593	0.0366212	-2.14613
ENSG00000260400	RP11-119F7.5	sense_overlapping	iPSC.Day15	0.655431071161239	0.0521666323434442	0.0396982133001235	2.11071	0.0710306	0.878327	0.859657	0.177703
ENSG00000060339	CCAR1	protein_coding	iPSC.Day15	-0.487077936358988	0.000325614884377636	0.000184698109945291	-4.03118	-0.305565	0.0304963	0.0217285	-2.36738
ENSG00000107625	DDX50	protein_coding	iPSC.Day15	-1.23916088336553	1.76004467085596e-09	4.89915878622032e-10	-7.65552	-1.6289	6.71452e-11	1.20134e-11	-8.68679
ENSG00000165732	DDX21	protein_coding	iPSC.Day15	-2.09123470101069	2.97395522309765e-14	3.45147141660019e-15	-11.064	-2.00207	1.06579e-12	1.35086e-13	-9.97169
ENSG00000198954	KIF1BP	protein_coding	iPSC.Day15	0.033516800148141	0.816906812488368	0.793008256077482	0.263779	0.361208	0.0134417	0.00906862	2.71255
ENSG00000122862	SRGN	protein_coding	iPSC.Day15	-1.73152894280588	0.000140789247434664	7.63293196208684e-05	-4.30147	-0.455176	0.558016	0.512258	-0.659924
ENSG00000122958	VPS26A	protein_coding	iPSC.Day15	-0.11458400462814	0.328797559140018	0.288947617183431	-1.07154	0.284191	0.0218835	0.0152371	2.51094
ENSG00000156502	SUPV3L1	protein_coding	iPSC.Day15	-0.0346080565163904	0.796574448817472	0.77017120292786	-0.293703	0.261556	0.0562881	0.0419788	2.08597
ENSG00000156510	HKDC1	protein_coding	iPSC.Day15	1.45247316120105	0.0792584262386834	0.061925285754867	1.90859	5.4041	0.000172739	8.85726e-05	4.25645
ENSG00000156515	HK1	protein_coding	iPSC.Day15	1.3838564934678	1.09374475197084e-09	2.96409714091535e-10	7.79416	2.48244	8.34321e-17	3.55299e-18	13.2479
ENSG00000099282	TSPAN15	protein_coding	iPSC.Day15	0.619925124622885	0.104833653646649	0.0838185776670426	1.76327	-0.259643	0.540278	0.493795	-0.68922
ENSG00000171224	C10orf35	protein_coding	iPSC.Day15	-1.15645738373541	3.85425448903264e-07	1.48526826685016e-07	-6.08512	-0.834528	0.000352537	0.000187928	-4.0258
ENSG00000197467	COL13A1	protein_coding	iPSC.Day15	1.99953101779888	1.91949210153853e-05	9.29721661543044e-06	4.92189	1.5524	0.0409744	0.0298229	2.23474
ENSG00000099284	H2AFY2	protein_coding	iPSC.Day15	2.49891052203396	3.41654424131694e-20	8.59182836301782e-22	16.1911	1.50317	3.84278e-11	6.59016e-12	8.85598
ENSG00000042286	AIFM2	protein_coding	iPSC.Day15	1.25887699689206	1.72558776098344e-08	5.50476171876395e-09	6.99074	1.92656	8.64624e-13	1.0772e-13	10.0379
ENSG00000156521	TYSND1	protein_coding	iPSC.Day15	-0.776702118347329	1.28085039460616e-05	6.07384093306178e-06	-5.04429	-1.30767	9.41091e-10	2.0669e-10	-7.8938
ENSG00000079332	SAR1A	protein_coding	iPSC.Day15	-0.96152492577372	1.58226757538651e-11	3.1421886711091e-12	-9.06572	-1.0353	1.09676e-11	1.69595e-12	-9.24129
ENSG00000180817	PPA1	protein_coding	iPSC.Day15	-2.59575026917488	3.36579444471001e-19	1.19808506678682e-20	-15.2194	-1.93099	1.25433e-13	1.28616e-14	-10.6671
ENSG00000172731	LRRC20	protein_coding	iPSC.Day15	-0.436834581690081	0.0290848713707987	0.0212970502140118	-2.37563	-1.93088	1.03064e-12	1.30111e-13	-9.98265
ENSG00000148730	EIF4EBP2	protein_coding	iPSC.Day15	-0.0504113622309321	0.804219184581756	0.778555644242855	-0.282687	-0.149418	0.495884	0.449218	-0.762567
ENSG00000156574	NODAL	protein_coding	iPSC.Day15	-5.64170059400181	3.83422173007415e-05	1.93506910199159e-05	-4.709	-7.62871	0.000332461	0.000176652	-4.04498
ENSG00000107719	PALD1	protein_coding	iPSC.Day15	-2.50095377172493	1.56339498039875e-11	3.10133043741011e-12	-9.06944	-2.60173	8.49237e-11	1.54574e-11	-8.61598
ENSG00000180644	PRF1	protein_coding	iPSC.Day15	0.393480637007541	0.539530714510712	0.498547517340639	0.681622	-3.82969	5.13087e-06	2.09184e-06	-5.34742
ENSG00000166224	SGPL1	protein_coding	iPSC.Day15	0.785561511665278	1.45167157720587e-06	6.05752277244501e-07	5.6951	0.352443	0.0334009	0.0239544	2.32701
ENSG00000166228	PCBD1	protein_coding	iPSC.Day15	1.34604139902143	1.49947848366808e-09	4.12740150426002e-10	7.70278	1.24525	3.71358e-08	1.08694e-08	6.80415
ENSG00000107731	UNC5B	protein_coding	iPSC.Day15	2.28186687349419	1.16787696706656e-13	1.55262502106773e-14	10.6108	2.15625	7.91746e-12	1.18779e-12	9.34311
ENSG00000237512	UNC5B-AS1	antisense	iPSC.Day15	1.82618533944364	0.000370533324532717	0.000211544271204927	3.98901	1.05206	0.052432	0.0388763	2.11993
ENSG00000198246	SLC29A3	protein_coding	iPSC.Day15	-0.760408605107179	0.00383694792550466	0.00248188806451168	-3.18252	0.0635728	0.84214	0.818596	0.230533
ENSG00000107736	CDH23	protein_coding	iPSC.Day15	-1.90641968897003	1.26174327814789e-05	5.97701231001783e-06	-5.04889	-3.90819	3.6131e-10	7.36784e-11	-8.17983
ENSG00000107738	VSIR	protein_coding	iPSC.Day15	1.42410094132578	0.00149231792841407	0.000914015160074909	3.52053	1.33372	0.0236186	0.0165303	2.47842
ENSG00000197746	PSAP	protein_coding	iPSC.Day15	1.03033783958663	1.03322247306978e-10	2.36082177698823e-11	8.49728	0.772448	5.16281e-07	1.81617e-07	6.02953
ENSG00000122863	CHST3	protein_coding	iPSC.Day15	1.7950267727365	5.24232920210111e-08	1.79881623147467e-08	6.66595	2.68703	6.67734e-12	9.84844e-13	9.39679
ENSG00000107742	SPOCK2	protein_coding	iPSC.Day15	-3.36916756736414	2.52588204241676e-09	7.19288502063053e-10	-7.54973	-0.239284	0.684735	0.64625	-0.461701
ENSG00000138303	ASCC1	protein_coding	iPSC.Day15	-0.469056929719529	0.00253761754475009	0.00160141623122361	-3.33294	-0.623098	0.000249027	0.000130148	-4.13911
ENSG00000166295	ANAPC16	protein_coding	iPSC.Day15	0.0335594214866575	0.870209802736188	0.853906693591397	0.185068	-0.180637	0.39544	0.349479	-0.94424
ENSG00000168209	DDIT4	protein_coding	iPSC.Day15	-0.917576053879629	0.0907088033065322	0.0715643959794798	-1.84	1.28528	0.0274977	0.0194394	2.41296
ENSG00000148719	DNAJB12	protein_coding	iPSC.Day15	1.43592130913878	2.0646751239877e-18	9.01565877746467e-20	14.5013	1.42166	3.59637e-17	1.39677e-18	13.5602
ENSG00000107745	MICU1	protein_coding	iPSC.Day15	0.594126572231795	3.41188647362238e-06	1.49697195113753e-06	5.44173	0.604988	7.10586e-06	2.96564e-06	5.24863
ENSG00000156026	MCU	protein_coding	iPSC.Day15	-2.05525449814851	3.20880505141504e-13	4.64280194786092e-14	-10.2854	-1.02665	3.75759e-05	1.74341e-05	-4.73948
ENSG00000138315	OIT3	protein_coding	iPSC.Day15	7.08653098492778	2.69946273924722e-12	4.64498992745523e-13	9.61303	9.32837	1.03763e-09	2.30135e-10	7.86409
ENSG00000138308	PLA2G12B	protein_coding	iPSC.Day15	2.04332063178774	0.0192415890000708	0.0137358713232239	2.55198	5.0127	4.42559e-05	2.07376e-05	4.68875
ENSG00000122884	P4HA1	protein_coding	iPSC.Day15	-0.997383667456997	0.00361667907918216	0.0023319597330636	-3.20414	-0.156847	0.675805	0.636653	-0.475216
ENSG00000166321	NUDT13	protein_coding	iPSC.Day15	0.46559285506115	0.105655879491558	0.0845368847005517	1.75907	0.169448	0.588102	0.543253	0.611987
ENSG00000122882	ECD	protein_coding	iPSC.Day15	-1.0085886509956	9.11983165866627e-08	3.22854395006682e-08	-6.50537	-1.10415	7.3203e-08	2.24968e-08	-6.60457
ENSG00000138286	FAM149B1	protein_coding	iPSC.Day15	-0.449511255927975	0.000557435947373711	0.000324909884587545	-3.85437	-0.444208	0.00132992	0.000772292	-3.57592
ENSG00000213551	DNAJC9	protein_coding	iPSC.Day15	-0.0548719019351263	0.793911400016911	0.76736759762407	-0.297395	-0.747872	0.00157409	0.000923495	-3.51713
ENSG00000182180	MRPS16	protein_coding	iPSC.Day15	-1.01132234260073	1.12246296596315e-10	2.58333096504273e-11	-8.47207	-0.715487	1.68462e-06	6.40565e-07	-5.67951
ENSG00000156042	CFAP70	protein_coding	iPSC.Day15	3.36355739099089	3.3667327438168e-11	7.08377259831752e-12	8.83559	1.76479	0.00073151	0.000410084	3.78044
ENSG00000138279	ANXA7	protein_coding	iPSC.Day15	-0.254277329384619	0.0265569483156679	0.0193503286761805	-2.41482	0.237696	0.0502651	0.0371465	2.1399
ENSG00000166343	MSS51	protein_coding	iPSC.Day15	1.23266894651839	0.0934991702253948	0.0739747001783279	1.82408	1.23302	0.115479	0.0912985	1.72093
ENSG00000107758	PPP3CB	protein_coding	iPSC.Day15	0.0583982829605612	0.557407508238281	0.517122183929087	0.652302	0.0479829	0.653266	0.612266	0.509965
ENSG00000166348	USP54	protein_coding	iPSC.Day15	-0.86681449947493	0.00165580202630941	0.00101999218352206	-3.48424	-0.320877	0.279141	0.237806	-1.19444
ENSG00000177791	MYOZ1	protein_coding	iPSC.Day15	0.229751671855462	0.711353158063202	0.677625648479286	0.418094	-0.717482	0.309442	0.266431	-1.12358
ENSG00000166317	SYNPO2L	protein_coding	iPSC.Day15	8.89824408656843	1.39447775151428e-21	2.37135573827187e-23	17.582	7.75243	1.17056e-15	7.05137e-17	12.2752
ENSG00000235316	DUSP8P5	processed_pseudogene	iPSC.Day15	3.2701575986189	5.4749167163053e-15	5.42442029465326e-16	11.6327	2.84951	3.52562e-10	7.17673e-11	8.18713
ENSG00000279088	RP11-574K11.24	TEC	iPSC.Day15	0.511891943905113	0.0551805876882571	0.0422065094617992	2.08357	0.295814	0.329807	0.285937	1.07833
ENSG00000176986	SEC24C	protein_coding	iPSC.Day15	0.730786622710741	4.46129565499109e-06	1.98183367293703e-06	5.36267	1.43993	1.44509e-12	1.88035e-13	9.87523
ENSG00000196968	FUT11	protein_coding	iPSC.Day15	1.85303124033424	2.13401859318846e-17	1.22093296079524e-18	13.6055	1.82403	6.86377e-16	3.88245e-17	12.4663
ENSG00000172586	CHCHD1	protein_coding	iPSC.Day15	-2.33393234930014	9.65678107276021e-16	7.98374871891609e-17	-12.2356	-2.53189	9.09915e-16	5.34292e-17	-12.3639
ENSG00000214655	ZSWIM8	protein_coding	iPSC.Day15	1.73806683774985	5.92219147649328e-18	2.8847106485873e-19	14.0973	2.04765	2.34268e-19	4.37206e-21	15.5865
ENSG00000166507	NDST2	protein_coding	iPSC.Day15	1.09229357171678	1.06683931125312e-11	2.04711996387595e-12	9.18762	0.406509	0.00488913	0.0030875	3.10613
ENSG00000148660	CAMK2G	protein_coding	iPSC.Day15	0.360562408259078	0.0170116005241724	0.0120446740705086	2.60342	0.73265	2.00757e-05	8.95292e-06	4.93278
ENSG00000122861	PLAU	protein_coding	iPSC.Day15	-2.56850077660247	9.55707889356776e-07	3.89155878567167e-07	-5.81828	-2.82523	1.56386e-06	5.92053e-07	-5.70148
ENSG00000035403	VCL	protein_coding	iPSC.Day15	-0.141162603730805	0.538753687551798	0.497681385964408	-0.683004	-0.587187	0.0139545	0.00944375	-2.69712
ENSG00000185009	AP3M1	protein_coding	iPSC.Day15	-0.110657897092031	0.264978441278267	0.22789902544296	-1.2204	-0.712433	5.03418e-09	1.2765e-09	-7.39194
ENSG00000156110	ADK	protein_coding	iPSC.Day15	-1.52699541027071	3.98382428421561e-12	7.14206284704456e-13	-9.48907	-2.30188	5.2727e-17	2.13522e-18	-13.4177
ENSG00000156650	KAT6B	protein_coding	iPSC.Day15	1.88465238459076	3.6107452327673e-12	6.39516629351637e-13	9.52085	2.09627	1.33113e-12	1.71786e-13	9.90156
ENSG00000079393	DUSP13	protein_coding	iPSC.Day15	-1.30748348236516	0.00130437194303821	0.000793168671804256	-3.56718	-1.76691	0.000399592	0.000214797	-3.98426
ENSG00000156671	SAMD8	protein_coding	iPSC.Day15	-0.476043303556683	0.0136798924449519	0.00956941892604074	-2.69208	-0.790772	0.0001777	9.12826e-05	-4.24731
ENSG00000165637	VDAC2	protein_coding	iPSC.Day15	0.249825959723555	0.0957851700778411	0.0760318081551735	1.81083	0.688403	3.92147e-05	1.82369e-05	4.72633
ENSG00000165655	ZNF503	protein_coding	iPSC.Day15	6.57138108068845	5.39591992904102e-17	3.39432057793112e-18	13.2631	5.14956	2.50847e-09	6.01542e-10	7.59896
ENSG00000148655	C10orf11	protein_coding	iPSC.Day15	4.75654279548609	9.14350007624087e-15	9.44129961756245e-16	11.4611	7.26121	5.33923e-16	2.92738e-17	12.5573
ENSG00000156113	KCNMA1	protein_coding	iPSC.Day15	1.72569134919655	0.0211182092984759	0.0151607378037697	2.51294	-1.20766	0.182044	0.149369	-1.46376
ENSG00000151208	DLG5	protein_coding	iPSC.Day15	0.630446990233755	0.00107597375146229	0.000648283525182005	3.63302	0.0533445	0.810872	0.784146	0.275362
ENSG00000148606	POLR3A	protein_coding	iPSC.Day15	0.25977014016522	0.110887845995481	0.0889627667757377	1.73383	0.508654	0.00570708	0.00364146	3.04771
ENSG00000138326	RPS24	protein_coding	iPSC.Day15	-1.96600833129438	1.12220927913011e-14	1.18706097547413e-15	-11.3905	-1.91772	1.77801e-13	1.88461e-14	-10.5529
ENSG00000108175	ZMIZ1	protein_coding	iPSC.Day15	2.32093460445623	5.80829233638999e-16	4.57029487774742e-17	12.4139	2.18007	3.79338e-14	3.35385e-15	11.0727
ENSG00000108179	PPIF	protein_coding	iPSC.Day15	0.991305238757415	1.95619227244981e-06	8.30796746924571e-07	5.60687	0.26076	0.203277	0.168356	1.39727
ENSG00000165424	ZCCHC24	protein_coding	iPSC.Day15	3.54992396127252	3.54036925502451e-23	3.90313082590251e-25	19.2769	2.95584	5.02352e-19	1.09913e-20	15.2506
ENSG00000122359	ANXA11	protein_coding	iPSC.Day15	0.311707837814049	0.0229751262364697	0.0165517590511762	2.4779	0.715922	4.45455e-06	1.79716e-06	5.39026
ENSG00000189129	PLAC9	protein_coding	iPSC.Day15	-0.314092829621223	0.607271955535541	0.56850246766953	-0.573966	-2.1759	0.00284511	0.00173346	-3.30601
ENSG00000133678	TMEM254	protein_coding	iPSC.Day15	-0.761859986079951	0.000123934091398929	6.67090115830812e-05	-4.34208	-0.673359	0.00217746	0.001304	-3.40228
ENSG00000225484	NUTM2B-AS1	antisense	iPSC.Day15	-0.200442104131257	0.502605241795609	0.460304987982576	-0.74395	0.602991	0.065609	0.0495542	2.01143
ENSG00000151224	MAT1A	protein_coding	iPSC.Day15	-2.57067346372163	0.000166892909456429	9.14074798082085e-05	-4.24689	-1.59	0.104559	0.0819342	-1.77443
ENSG00000133665	DYDC2	protein_coding	iPSC.Day15	-4.69767934524486	8.60116447145155e-18	4.39416746668046e-19	-13.9528	-4.12954	2.41853e-11	3.99778e-12	-8.99739
ENSG00000122378	FAM213A	protein_coding	iPSC.Day15	0.602442344182101	0.000123483762307675	6.64399231266326e-05	4.3433	1.08964	4.28326e-09	1.07216e-09	7.4399
ENSG00000108219	TSPAN14	protein_coding	iPSC.Day15	0.261436567935197	0.127139484895387	0.103063784772525	1.6598	0.630077	0.000994606	0.000567752	3.676
ENSG00000165678	GHITM	protein_coding	iPSC.Day15	0.307628274265269	0.0823411109373521	0.0644999435797633	1.88943	0.351287	0.0617639	0.0463741	2.04143
ENSG00000148600	CDHR1	protein_coding	iPSC.Day15	-3.16687325782418	1.36636497815488e-07	4.96412467203985e-08	-6.38713	-2.10292	0.00647067	0.00416271	-2.9999
ENSG00000107771	CCSER2	protein_coding	iPSC.Day15	1.03753149198714	2.74959404559292e-08	9.0702129562793e-09	6.85378	0.654264	0.00026335	0.000138184	4.12072
ENSG00000178429	RPS3AP5	processed_pseudogene	iPSC.Day15	-2.45276271610475	3.15734169145982e-05	1.57275566458147e-05	-4.76951	-2.30962	0.000656355	0.000365351	-3.8172
ENSG00000182771	GRID1	protein_coding	iPSC.Day15	5.49740833099299	2.45609203284746e-16	1.7626946712178e-17	12.7216	3.90843	4.47823e-08	1.32591e-08	6.74964
ENSG00000062650	WAPL	protein_coding	iPSC.Day15	-0.340953342230395	0.000626537645048772	0.000367353856302195	-3.81547	-0.698414	5.76995e-09	1.47762e-09	-7.35173
ENSG00000227896	RP11-77P6.2	antisense	iPSC.Day15	-0.323553990809814	0.40863332137937	0.367057427894165	-0.910051	-1.75599	0.000142711	7.21781e-05	-4.31834
ENSG00000122367	LDB3	protein_coding	iPSC.Day15	8.49814653757132	1.68024008299282e-29	3.02715798222552e-32	27.3682	6.68529	6.25047e-23	3.82829e-25	19.2852
ENSG00000107779	BMPR1A	protein_coding	iPSC.Day15	-1.06066263627457	0.000219584872239504	0.000122070708266881	-4.15873	-0.56508	0.128724	0.102664	-1.66178
ENSG00000173269	MMRN2	protein_coding	iPSC.Day15	0.880466342150673	0.0110496975905061	0.0076212498440931	2.77818	2.61047	5.63252e-09	1.4404e-09	7.35874
ENSG00000173267	SNCG	protein_coding	iPSC.Day15	-3.32432954190688	4.71909508106564e-13	7.06946150276371e-14	-10.1615	-3.63043	4.05908e-11	6.98463e-12	-8.83957
ENSG00000272734	ADIRF-AS1	processed_transcript	iPSC.Day15	1.10572798556095	0.000186255194447629	0.000102643012475534	4.21165	0.0999827	0.761323	0.728792	0.348635
ENSG00000148672	GLUD1	protein_coding	iPSC.Day15	-0.708012021522473	2.72250808289421e-06	1.1776348192545e-06	-5.50914	-0.695035	1.05637e-05	4.54198e-06	-5.12738
ENSG00000107789	MINPP1	protein_coding	iPSC.Day15	-0.382531806137987	0.00948520473683716	0.00649365399947326	-2.83783	-0.906348	8.80391e-07	3.20932e-07	-5.87181
ENSG00000198682	PAPSS2	protein_coding	iPSC.Day15	-1.33197494071265	0.000532221508095617	0.000309446270991752	-3.86978	-0.777306	0.055592	0.0414276	-2.09184
ENSG00000138138	ATAD1	protein_coding	iPSC.Day15	0.404509134358579	0.0136043154474153	0.00951164957387739	2.69439	0.286729	0.0976304	0.076181	1.80989
ENSG00000171862	PTEN	protein_coding	iPSC.Day15	-0.0511491531297035	0.729510751897341	0.696919840658233	-0.391679	-0.353269	0.0194673	0.0134649	-2.55982
ENSG00000184719	RNLS	protein_coding	iPSC.Day15	0.359871494513474	0.146266547219478	0.119738740665837	1.58229	-0.21095	0.428673	0.38234	-0.881172
ENSG00000138134	STAMBPL1	protein_coding	iPSC.Day15	0.107745968117984	0.755535299094586	0.725320420077617	0.35329	-0.318107	0.367055	0.32196	-1.00011
ENSG00000180139	ACTA2-AS1	antisense	iPSC.Day15	6.97103928473811	3.97637870759376e-13	5.86800950652256e-14	10.2163	7.24475	1.04335e-07	3.27108e-08	6.50178
ENSG00000107796	ACTA2	protein_coding	iPSC.Day15	6.81990548731502	2.46742609547366e-22	3.41364613295103e-24	18.3675	8.53915	6.0992e-23	3.69169e-25	19.3007
ENSG00000026103	FAS	protein_coding	iPSC.Day15	-1.98846592847364	4.5606702774208e-06	2.02893632315867e-06	-5.35604	-1.19791	0.0120213	0.00804969	-2.75763
ENSG00000138135	CH25H	protein_coding	iPSC.Day15	-3.88738359093434	5.70531676412856e-05	2.95009029394629e-05	-4.58514	1.71683	0.0933955	0.0726409	1.83284
ENSG00000107798	LIPA	protein_coding	iPSC.Day15	-3.08902545085006	1.36361625083736e-11	2.67260138512583e-12	-9.11172	-1.69563	3.73997e-05	1.73489e-05	-4.74091
ENSG00000119922	IFIT2	protein_coding	iPSC.Day15	0.154597853608347	0.722576278485899	0.689514170340737	0.401784	1.04388	0.0550974	0.0410312	2.0961
ENSG00000119917	IFIT3	protein_coding	iPSC.Day15	-0.312575660588199	0.525132298749845	0.483471348978727	-0.705862	-0.476811	0.394593	0.34864	-0.945899
ENSG00000185745	IFIT1	protein_coding	iPSC.Day15	0.599458605763009	0.159262686849561	0.131295892797653	1.53354	-1.77155	0.000162128	8.27698e-05	-4.27698
ENSG00000152778	IFIT5	protein_coding	iPSC.Day15	0.233257003888153	0.413764667951065	0.372382238269837	0.899903	-0.0359037	0.911028	0.896455	-0.130788
ENSG00000152779	SLC16A12	protein_coding	iPSC.Day15	0.484472023018891	0.204094958704419	0.17149094346824	1.38685	2.05246	2.23225e-05	1.0023e-05	4.90019
ENSG00000152782	PANK1	protein_coding	iPSC.Day15	-0.157634392520379	0.517649263663977	0.475761374696212	-0.718421	-0.41816	0.105488	0.082723	-1.76973
ENSG00000138182	KIF20B	protein_coding	iPSC.Day15	-3.27587386997092	1.09967208358926e-18	4.42150902610469e-20	-14.7523	-4.71526	1.3748e-19	2.39734e-21	-15.808
ENSG00000148680	HTR7	protein_coding	iPSC.Day15	-5.89288169957833	7.44041710811284e-14	9.45197821127175e-15	-10.7595	-6.01011	2.96788e-09	7.2112e-10	-7.54903
ENSG00000148688	RPP30	protein_coding	iPSC.Day15	-1.89374718936642	3.48572728369334e-17	2.09224011191566e-18	-13.4245	-2.12564	1.29487e-17	4.44127e-19	-13.9491
ENSG00000148677	ANKRD1	protein_coding	iPSC.Day15	7.83332584410369	1.90433193738786e-14	2.1159243748754e-15	11.2131	6.36843	4.48673e-10	9.34331e-11	8.11383
ENSG00000180628	PCGF5	protein_coding	iPSC.Day15	2.57476271768223	2.20487575007036e-19	7.40360354181284e-21	15.394	3.02855	6.23398e-21	7.36686e-23	17.1341
ENSG00000165338	HECTD2	protein_coding	iPSC.Day15	0.908790702015623	5.11916753318997e-05	2.62893118670161e-05	4.6191	1.18533	5.08228e-06	2.06946e-06	5.35045
ENSG00000119938	PPP1R3C	protein_coding	iPSC.Day15	5.13259828022999	5.87276413179425e-16	4.62948837021395e-17	12.4098	5.27398	1.9037e-14	1.55967e-15	11.3066
ENSG00000107854	TNKS2	protein_coding	iPSC.Day15	0.0387085709078634	0.774716495842857	0.74613493899954	0.325491	0.272292	0.0515867	0.0382049	2.12759
ENSG00000174721	FGFBP3	protein_coding	iPSC.Day15	-4.42142724754169	3.04636996494881e-17	1.80657333992857e-18	-13.4737	-1.65977	0.000429257	0.000232135	-3.96004
ENSG00000095564	BTAF1	protein_coding	iPSC.Day15	0.0450057758867892	0.8092862068711	0.78444430428232	0.274971	-0.477955	0.0149521	0.0101663	-2.66893
ENSG00000107864	CPEB3	protein_coding	iPSC.Day15	3.13212262441447	5.89124077895259e-13	8.96124029713857e-14	10.0918	4.03478	1.34522e-13	1.39e-14	10.6439
ENSG00000198060	MARCH5	protein_coding	iPSC.Day15	0.550247774763726	3.031868583409e-05	1.50763259072673e-05	4.78182	1.55454	3.06229e-16	1.57108e-17	12.759
ENSG00000119912	IDE	protein_coding	iPSC.Day15	0.172078293899578	0.187353883591949	0.156205078561247	1.4391	0.687269	3.8473e-06	1.54108e-06	5.43355
ENSG00000138160	KIF11	protein_coding	iPSC.Day15	-2.8420059604947	9.86733254290681e-13	1.56989985983126e-13	-9.92782	-4.06554	6.41793e-13	7.7461e-14	-10.1346
ENSG00000152804	HHEX	protein_coding	iPSC.Day15	0.669045285596229	0.191348905306086	0.159898634877841	1.42612	2.79583	3.73505e-06	1.49397e-06	5.44229
ENSG00000138190	EXOC6	protein_coding	iPSC.Day15	-0.182348714879379	0.337706167542007	0.297530862554844	-1.05245	0.265759	0.189234	0.155813	1.44049
ENSG00000095596	CYP26A1	protein_coding	iPSC.Day15	-4.00147980457543	0.0120462467041572	0.00835980703327124	-2.74338	-7.3101	0.00176108	0.00103954	-3.47794
ENSG00000138119	MYOF	protein_coding	iPSC.Day15	3.98566398592005	2.2041762016077e-15	2.00913884928213e-16	11.9434	4.73926	6.13169e-16	3.41533e-17	12.5076
ENSG00000138180	CEP55	protein_coding	iPSC.Day15	-3.24144113697366	4.06901682971997e-10	1.02971516832227e-10	-8.08684	-4.19533	7.24554e-07	2.60156e-07	-5.93004
ENSG00000138207	RBP4	protein_coding	iPSC.Day15	0.519893594304175	0.551074753504782	0.510413235448225	0.662826	9.24546	2.94075e-08	8.49932e-09	6.87161
ENSG00000148690	FRA10AC1	protein_coding	iPSC.Day15	-0.287143314323655	0.0639545429207566	0.0493569134134447	-2.01325	-1.01841	7.63634e-08	2.35341e-08	-6.59219
ENSG00000176273	SLC35G1	protein_coding	iPSC.Day15	0.121633387465732	0.673636526867639	0.63801421643189	0.473294	0.61715	0.0654658	0.0494319	2.01256
ENSG00000138193	PLCE1	protein_coding	iPSC.Day15	3.47934714020875	6.10032878872402e-16	4.8176685058665e-17	12.397	0.087129	0.800871	0.772941	0.29006
ENSG00000173145	NOC3L	protein_coding	iPSC.Day15	-2.26039049186724	1.56445418348654e-17	8.60122886583245e-19	-13.724	-1.87034	1.74683e-12	2.3072e-13	-9.81572
ENSG00000108239	TBC1D12	protein_coding	iPSC.Day15	0.496045054237534	0.00274232123910618	0.00173929323725411	3.30486	0.954719	7.64258e-07	2.75954e-07	5.9137
ENSG00000119969	HELLS	protein_coding	iPSC.Day15	-3.98430959660998	1.10929192279338e-19	3.38910343899981e-21	-15.6801	-5.24396	2.98276e-19	5.86751e-21	-15.4787
ENSG00000107438	PDLIM1	protein_coding	iPSC.Day15	-0.963419448992374	0.00301953235101471	0.00192751384188207	-3.26975	0.0123342	0.973174	0.968616	0.0395372
ENSG00000095637	SORBS1	protein_coding	iPSC.Day15	1.02021053239373	0.000468008525891215	0.000270561023314294	3.91206	-1.33992	2.94538e-05	1.3445e-05	-4.81512
ENSG00000059573	ALDH18A1	protein_coding	iPSC.Day15	-1.310152511249	4.23210074373911e-08	1.43326657267429e-08	-6.72828	-0.812178	0.000605789	0.000335283	-3.84443
ENSG00000119977	TCTN3	protein_coding	iPSC.Day15	-0.201377641681415	0.124353354881889	0.100578005515412	-1.67222	-0.596168	0.000136121	6.86195e-05	-4.33358
ENSG00000138185	ENTPD1	protein_coding	iPSC.Day15	0.0713830357441394	0.822113234950248	0.798761585908843	0.256279	-1.46301	2.9417e-05	1.34261e-05	-4.81552
ENSG00000226688	ENTPD1-AS1	antisense	iPSC.Day15	-0.765830514056962	0.00064887269305183	0.000381057245163022	-3.80383	-1.38552	3.30497e-07	1.12833e-07	-6.161
ENSG00000240527	RP11-429G19.3	sense_intronic	iPSC.Day15	-0.806604770096824	0.00431436676503256	0.00281220361410034	-3.13892	-1.84488	2.44321e-07	8.17395e-08	-6.24987
ENSG00000107443	CCNJ	protein_coding	iPSC.Day15	-0.498751249223002	0.0168447779637034	0.0119156351974114	-2.60761	0.536389	0.0572199	0.0427364	2.07801
ENSG00000177853	ZNF518A	protein_coding	iPSC.Day15	-1.51387781403083	2.89555321391916e-10	7.16481462501687e-11	-8.18759	-1.99462	2.41402e-12	3.26323e-13	-9.71513
ENSG00000095587	TLL2	protein_coding	iPSC.Day15	-4.38253029872214	8.78559073322548e-12	1.66398683248025e-12	-9.24673	-4.2028	4.43442e-07	1.54332e-07	-6.07453
ENSG00000077147	TM9SF3	protein_coding	iPSC.Day15	-0.0426006068904942	0.688993285224314	0.65374431328965	-0.451207	0.193833	0.0747853	0.0570671	1.94667
ENSG00000155629	PIK3AP1	protein_coding	iPSC.Day15	0.273909853096147	0.511051718215086	0.468998031646298	0.729533	0.83587	0.0532021	0.0395124	2.11278
ENSG00000196233	LCOR	protein_coding	iPSC.Day15	1.25643124648596	4.01479912661217e-10	1.01483753683207e-10	8.09088	1.31022	2.34171e-09	5.58009e-10	7.61965
ENSG00000213390	ARHGAP19	protein_coding	iPSC.Day15	-2.24784975374257	3.38459086894065e-18	1.56328199091436e-19	-14.3093	-2.07498	6.19191e-15	4.49737e-16	-11.6911
ENSG00000165879	FRAT1	protein_coding	iPSC.Day15	-0.241666966262342	0.504453408939681	0.462288402860273	-0.740647	0.544448	0.148623	0.119923	1.58148
ENSG00000181274	FRAT2	protein_coding	iPSC.Day15	-2.72537420552951	1.10019443034542e-14	1.15942896020959e-15	-11.3977	-1.62164	3.11903e-07	1.0617e-07	-6.17779
ENSG00000052749	RRP12	protein_coding	iPSC.Day15	-0.232130809152703	0.306943496596656	0.267751691151399	-1.12044	0.369393	0.125827	0.100151	1.67438
ENSG00000171314	PGAM1	protein_coding	iPSC.Day15	-1.26765540492464	3.20413434865674e-08	1.06642863211165e-08	-6.80937	-1.19901	7.60911e-07	2.74636e-07	-5.91503
ENSG00000171311	EXOSC1	protein_coding	iPSC.Day15	-1.43897596762188	1.10341218313301e-11	2.12524914650133e-12	-9.17695	-1.24039	1.26825e-08	3.44616e-09	-7.11922
ENSG00000171307	ZDHHC16	protein_coding	iPSC.Day15	-0.416014598244185	0.00251256831041393	0.00158452211073229	-3.33654	-0.0857579	0.576479	0.531658	-0.629748
ENSG00000155229	MMS19	protein_coding	iPSC.Day15	-0.80644265907524	7.64503713444964e-08	2.68275910396093e-08	-6.55623	-0.922822	1.35375e-08	3.69477e-09	-7.10011
ENSG00000165886	UBTD1	protein_coding	iPSC.Day15	-2.00249941604108	9.79022899046781e-14	1.27968550142013e-14	-10.6686	-1.62005	1.02334e-09	2.26671e-10	-7.86828
ENSG00000165887	ANKRD2	protein_coding	iPSC.Day15	0.680041100002216	0.576621676308977	0.537399103716696	0.620929	-1.12451	0.557887	0.51206	-0.660236
ENSG00000241935	HOGA1	protein_coding	iPSC.Day15	1.40303504409922	0.00668520574364929	0.00446981006595488	2.97429	1.05889	0.10665	0.0836958	1.76399
ENSG00000171160	MORN4	protein_coding	iPSC.Day15	0.680768893171997	0.00285941180299502	0.00181808976434847	3.28975	0.348112	0.152848	0.12354	1.56585
ENSG00000155252	PI4K2A	protein_coding	iPSC.Day15	0.257827934862672	0.0171123770086433	0.0121209587833235	2.60096	0.0625087	0.6026	0.557876	0.589861
ENSG00000119986	AVPI1	protein_coding	iPSC.Day15	-0.251613840502065	0.250824925260945	0.214677796674557	-1.25638	-0.370455	0.108896	0.0856381	-1.75269
ENSG00000155254	MARVELD1	protein_coding	iPSC.Day15	1.89659916996881	1.69675021612187e-12	2.83403012031308e-13	9.756	1.47163	9.08263e-08	2.82531e-08	6.54202
ENSG00000155256	ZFYVE27	protein_coding	iPSC.Day15	0.930543439257625	7.95895690893805e-09	2.42416132397184e-09	7.21577	0.423156	0.00548691	0.00348714	3.0631
ENSG00000120057	SFRP5	protein_coding	iPSC.Day15	2.22995122228283	3.05556437258816e-05	1.52007612252116e-05	4.77943	0.687047	0.390522	0.344711	0.953706
ENSG00000095713	CRTAC1	protein_coding	iPSC.Day15	-0.163272938686143	0.722988084114274	0.689959229428552	-0.401176	-1.5475	0.00803087	0.00523742	-2.91682
ENSG00000166024	R3HCC1L	protein_coding	iPSC.Day15	-0.749727336915873	1.14361528390172e-05	5.38763274690116e-06	-5.07861	-1.19404	8.2347e-09	2.16459e-09	-7.24686
ENSG00000138131	LOXL4	protein_coding	iPSC.Day15	3.8527277586289	7.99934124709365e-14	1.02542355372385e-14	10.735	2.89707	5.00554e-08	1.49322e-08	6.71704
ENSG00000119943	PYROXD2	protein_coding	iPSC.Day15	2.72587845908032	1.82266404897501e-10	4.3629413248991e-11	8.32571	1.58774	8.93994e-05	4.38505e-05	4.46766
ENSG00000107521	HPS1	protein_coding	iPSC.Day15	1.23985785204793	2.42045286235495e-08	7.8955109582655e-09	6.89182	2.04197	8.23548e-14	8.01117e-15	10.8093
ENSG00000119946	CNNM1	protein_coding	iPSC.Day15	1.71888705088995	0.000417493176865077	0.000239702092034942	3.95001	3.30925	4.52674e-06	1.82857e-06	5.38537
ENSG00000120053	GOT1	protein_coding	iPSC.Day15	1.96537285558224	3.03913723753037e-12	5.28421829814151e-13	9.57583	2.28852	1.76182e-13	1.86364e-14	10.5563
ENSG00000155287	SLC25A28	protein_coding	iPSC.Day15	0.159994529356664	0.370439069434842	0.329546098230477	0.984398	0.236237	0.207171	0.171881	1.38557
ENSG00000198018	ENTPD7	protein_coding	iPSC.Day15	0.145274470354759	0.48614280626526	0.44396699283801	0.771479	0.107039	0.717023	0.680805	0.413722
ENSG00000014919	COX15	protein_coding	iPSC.Day15	0.478268200089256	0.00116727464330228	0.00070610106863544	3.6052	0.418084	0.00656426	0.00422812	2.9943
ENSG00000119929	CUTC	protein_coding	iPSC.Day15	-1.32456894665542	1.02801245931917e-08	3.18744603865858e-09	-7.14064	-1.25708	2.38254e-07	7.95037e-08	-6.25751
ENSG00000023839	ABCC2	protein_coding	iPSC.Day15	0.0574541285575954	0.87501446232082	0.859251844106365	0.178222	3.99877	5.5962e-11	9.8875e-12	8.74159
ENSG00000107554	DNMBP	protein_coding	iPSC.Day15	0.18471120146815	0.397752371154136	0.35653836987732	0.930379	0.284364	0.228229	0.191026	1.32508
ENSG00000107566	ERLIN1	protein_coding	iPSC.Day15	-1.09515793197762	1.23559349164776e-08	3.86668290403963e-09	-7.08763	-1.17574	1.74268e-08	4.84454e-09	-7.02578
ENSG00000213341	CHUK	protein_coding	iPSC.Day15	-0.53138336976708	0.000962006981754873	0.000576663502033347	-3.67097	-0.763505	2.20721e-05	9.90526e-06	-4.9036
ENSG00000095485	CWF19L1	protein_coding	iPSC.Day15	-0.992730469676807	7.09802308666431e-08	2.47943653298297e-08	-6.57787	-1.782	1.02108e-13	1.02123e-14	-10.7363
ENSG00000196072	BLOC1S2	protein_coding	iPSC.Day15	-2.07047645959207	2.87497519583126e-13	4.12042489156101e-14	-10.3207	-2.41703	4.57778e-14	4.15292e-15	-11.0078
ENSG00000235823	OLMALINC	lincRNA	iPSC.Day15	-1.74129912247921	3.00848971026899e-05	1.49535682529439e-05	-4.7842	-1.33001	0.00562815	0.00358826	-3.05295
ENSG00000075826	SEC31B	protein_coding	iPSC.Day15	3.38736390299075	2.96587761967415e-19	1.02794864898636e-20	15.2748	2.89097	1.15807e-14	9.0289e-16	11.4749
ENSG00000166136	NDUFB8	protein_coding	iPSC.Day15	-0.731814307637078	0.00126702339778044	0.000769362024289938	-3.57716	-0.874366	0.000324744	0.0001722	-4.05288
ENSG00000166135	HIF1AN	protein_coding	iPSC.Day15	0.0929976520012983	0.538365130659365	0.497244865599635	0.683701	0.489224	0.00242982	0.00146538	3.36299
ENSG00000119906	SLF2	protein_coding	iPSC.Day15	2.58256255888564	2.05518755241217e-18	8.9064276773152e-20	14.5056	2.0875	9.42127e-14	9.29364e-15	10.7646
ENSG00000095539	SEMA4G	protein_coding	iPSC.Day15	0.325799328027205	0.112744274307005	0.0905821197955834	1.72486	1.20487	2.16502e-05	9.7003e-06	4.90964
ENSG00000055950	MRPL43	protein_coding	iPSC.Day15	-0.646289086692183	7.17833745691122e-08	2.51071119872079e-08	-6.57443	-0.00636162	0.959098	0.951346	-0.0613165
ENSG00000107815	TWNK	protein_coding	iPSC.Day15	-0.618192892899786	0.00102999674285881	0.000619126158591164	-3.64796	-0.524674	0.00999017	0.00659965	-2.83183
ENSG00000107816	LZTS2	protein_coding	iPSC.Day15	-0.0389002456400573	0.808028142230911	0.782991962582598	-0.276873	-0.410368	0.0120063	0.00803707	-2.75822
ENSG00000107819	SFXN3	protein_coding	iPSC.Day15	2.34394850114482	2.44817413527831e-08	7.99475802066676e-09	6.88839	3.16517	6.60513e-10	1.41212e-10	7.99927
ENSG00000107821	KAZALD1	protein_coding	iPSC.Day15	0.547351031241014	0.327044067554838	0.287288818818347	1.07528	-0.395392	0.573636	0.528623	-0.63443
ENSG00000166167	BTRC	protein_coding	iPSC.Day15	1.16957448442379	1.50540260627483e-10	3.55360926513645e-11	8.38296	1.16863	8.8257e-10	1.92613e-10	7.91332
ENSG00000166171	DPCD	protein_coding	iPSC.Day15	-0.355343701453851	0.104361283628019	0.0834074051906225	-1.76569	-0.678413	0.00475585	0.00299819	-3.11646
ENSG00000166169	POLL	protein_coding	iPSC.Day15	-0.174067892296452	0.127465521903601	0.103337266676568	-1.65845	-0.176358	0.151089	0.122054	-1.57223
ENSG00000107829	FBXW4	protein_coding	iPSC.Day15	1.34605968739117	1.22286688059754e-11	2.37471266984463e-12	9.14534	1.72513	2.40411e-14	2.03028e-15	11.2258
ENSG00000107831	FGF8	protein_coding	iPSC.Day15	0.743314904163438	0.285821139105725	0.247719891999111	1.16924	0.491168	0.654956	0.614275	0.507079
ENSG00000107833	NPM3	protein_coding	iPSC.Day15	-1.08475306843797	3.54649637478902e-10	8.88796252451088e-11	-8.1277	-0.26351	0.116873	0.092459	-1.71462
ENSG00000198408	MGEA5	protein_coding	iPSC.Day15	-0.429661907711833	0.0111618541744616	0.00770423700368696	-2.77411	-0.70894	0.00013296	6.69592e-05	-4.34095
ENSG00000120049	KCNIP2	protein_coding	iPSC.Day15	2.17833651309331	0.00283961627829558	0.00180386634309366	3.29243	1.17231	0.181527	0.148827	1.46575
ENSG00000120029	C10orf76	protein_coding	iPSC.Day15	0.615914296716949	3.78549015458054e-05	1.90856568753423e-05	4.71304	0.805931	7.94201e-07	2.87625e-07	5.90221
ENSG00000166189	HPS6	protein_coding	iPSC.Day15	-0.806761513715453	1.03140072169622e-05	4.83445863570683e-06	-5.10957	-0.59702	0.00162293	0.000953432	-3.50659
ENSG00000198728	LDB1	protein_coding	iPSC.Day15	0.635653296568774	1.23902033522381e-05	5.86208929318312e-06	5.05445	0.327839	0.0252885	0.0177901	2.44889
ENSG00000148840	PPRC1	protein_coding	iPSC.Day15	0.0389101586942306	0.854811997982355	0.836210382231478	0.207798	-0.113818	0.621985	0.578691	-0.558862
ENSG00000166197	NOLC1	protein_coding	iPSC.Day15	-0.659996782757038	1.93079390307103e-05	9.35763063269616e-06	-4.92002	-0.491486	0.00194783	0.00115806	-3.442
ENSG00000107862	GBF1	protein_coding	iPSC.Day15	2.25464512880929	5.64478611786805e-16	4.425369142701e-17	12.4243	2.09355	5.85831e-14	5.49191e-15	10.9232
ENSG00000077150	NFKB2	protein_coding	iPSC.Day15	0.468896539053558	0.104260718156286	0.0833003921974999	1.76632	1.00817	0.00124149	0.000717896	3.5998
ENSG00000059915	PSD	protein_coding	iPSC.Day15	1.64059922443373	1.56945717234245e-08	4.9895122095222e-09	7.0177	2.27275	1.2778e-09	2.88283e-10	7.80184
ENSG00000107872	FBXL15	protein_coding	iPSC.Day15	-0.964914197459323	3.76671715571298e-06	1.65998285951438e-06	-5.41263	0.152047	0.469676	0.422939	0.807803
ENSG00000107874	CUEDC2	protein_coding	iPSC.Day15	0.481969182368119	0.0006714054550324	0.000395015531080815	3.79237	0.247333	0.09173	0.0712175	1.84233
ENSG00000269609	RPARP-AS1	processed_transcript	iPSC.Day15	-0.673270232902951	0.00431633350636488	0.0028144186409494	-3.13865	-0.669144	0.0098728	0.00651571	-2.83657
ENSG00000138111	MFSD13A	protein_coding	iPSC.Day15	-1.96846518359397	1.9140468181855e-12	3.2231787102605e-13	-9.71871	-1.77108	7.61107e-10	1.64199e-10	-7.95749
ENSG00000138107	ACTR1A	protein_coding	iPSC.Day15	0.24796302605782	0.0192695787609662	0.0137572406948878	2.55137	0.454064	0.000109711	5.45395e-05	4.40253
ENSG00000107882	SUFU	protein_coding	iPSC.Day15	1.24656088956228	1.07120625925588e-06	4.390417353111e-07	5.78475	1.47773	1.82813e-07	5.98708e-08	6.33559
ENSG00000272933	RP11-47A8.5	lincRNA	iPSC.Day15	2.63759618876291	1.20760665256743e-15	1.02508689230236e-16	12.1561	2.71671	1.28576e-13	1.32578e-14	10.658
ENSG00000171206	TRIM8	protein_coding	iPSC.Day15	2.01558373284809	1.60407861349524e-15	1.40550482346896e-16	12.0561	2.09184	3.69221e-15	2.54341e-16	11.8693
ENSG00000138175	ARL3	protein_coding	iPSC.Day15	-0.722184986394681	6.17003025229081e-06	2.80270000795801e-06	-5.26465	-0.970092	1.48278e-07	4.7834e-08	-6.39733
ENSG00000156398	SFXN2	protein_coding	iPSC.Day15	0.183728978347274	0.49291863442616	0.450652228966647	0.760145	0.724042	0.0384018	0.0278315	2.26408
ENSG00000166272	WBP1L	protein_coding	iPSC.Day15	0.384187400812275	0.0693508974981693	0.0537297052817637	1.97447	0.624105	0.00607659	0.00389212	3.02397
ENSG00000166275	BORCS7	protein_coding	iPSC.Day15	1.7250161774764	1.93369531801888e-08	6.21714116515366e-09	6.95736	0.216507	0.459724	0.413215	0.824967
ENSG00000214435	AS3MT	protein_coding	iPSC.Day15	-0.465603662724895	0.0461403942395486	0.0348263892246197	-2.16801	-3.12313	7.74669e-13	9.53404e-14	-10.0737
ENSG00000148842	CNNM2	protein_coding	iPSC.Day15	-0.342491238470346	0.116399903144579	0.0937456202224352	-1.7077	0.207593	0.409614	0.363186	0.917488
ENSG00000076685	NT5C2	protein_coding	iPSC.Day15	0.182223417387089	0.397740451584204	0.356499025598495	0.930455	0.902788	0.000240845	0.000125716	4.14973
ENSG00000235376	RPEL1	protein_coding	iPSC.Day15	-1.70176889849049	7.68147336229802e-08	2.69775912724028e-08	-6.5547	-2.48121	8.12755e-10	1.76044e-10	-7.93821
ENSG00000148798	INA	protein_coding	iPSC.Day15	-4.34795538530734	4.28828199562699e-09	1.26473110016582e-09	-7.39448	-3.11224	0.00372123	0.00231457	-3.20673
ENSG00000156374	PCGF6	protein_coding	iPSC.Day15	-0.799356652853099	0.000211589249553692	0.000117351380156706	-4.17079	-0.936009	0.000146773	7.44019e-05	-4.30919
ENSG00000148835	TAF5	protein_coding	iPSC.Day15	-2.01513950359144	2.59734305600186e-10	6.36702772482946e-11	-8.22043	-2.04766	5.70071e-09	1.45866e-09	-7.35528
ENSG00000173915	USMG5	protein_coding	iPSC.Day15	-1.40946304248197	2.14483190854703e-07	7.98864111203313e-08	-6.25619	-1.87439	1.12255e-09	2.50506e-10	-7.84065
ENSG00000148843	PDCD11	protein_coding	iPSC.Day15	-0.514270864433138	0.00380990066349541	0.00246361497003947	-3.18508	-0.221033	0.25728	0.217645	-1.24817
ENSG00000138172	CALHM2	protein_coding	iPSC.Day15	1.02789236927019	0.000752274710799974	0.00044492512078442	3.75439	-0.510998	0.146356	0.117961	-1.59012
ENSG00000107957	SH3PXD2A	protein_coding	iPSC.Day15	2.78472151778841	2.51694997711715e-16	1.80999861447104e-17	12.713	2.27871	1.42798e-12	1.85406e-13	9.87933
ENSG00000260461	RP11-541N10.3	sense_overlapping	iPSC.Day15	2.44596658407253	1.43443483970515e-10	3.37264799103467e-11	8.39755	2.68577	5.07165e-10	1.06162e-10	8.07838
ENSG00000107960	STN1	protein_coding	iPSC.Day15	0.459394250824256	0.00205443226548157	0.00127917201369262	3.40872	0.168902	0.283605	0.241907	1.18392
ENSG00000065613	SLK	protein_coding	iPSC.Day15	0.168788204235834	0.286549084467245	0.248454037569849	1.1674	-0.0801968	0.643343	0.601483	-0.525529
ENSG00000156384	SFR1	protein_coding	iPSC.Day15	-1.68342655628417	4.11299885678474e-11	8.8139923620679e-12	-8.77396	-2.09796	2.01513e-12	2.69061e-13	-9.77107
ENSG00000148834	GSTO1	protein_coding	iPSC.Day15	-0.271267511967553	0.278447594047399	0.240667163179028	-1.18709	-1.42446	7.49481e-07	2.69917e-07	-5.91983
ENSG00000065621	GSTO2	protein_coding	iPSC.Day15	-3.22649844430104	1.06456520258958e-10	2.44087510782537e-11	-8.48795	-1.63822	0.00116577	0.000671501	-3.62157
ENSG00000148841	ITPRIP	protein_coding	iPSC.Day15	0.551023792475667	0.0504526213732059	0.0383066199315082	2.12642	-0.176295	0.566652	0.521207	-0.64593
ENSG00000120051	CFAP58	protein_coding	iPSC.Day15	1.22196307414609	0.00103216370446696	0.000620577457131597	3.6472	0.424942	0.274807	0.233738	1.205
ENSG00000156395	SORCS3	protein_coding	iPSC.Day15	5.86775692560196	2.10398389356739e-11	4.26770043262157e-12	8.97888	3.29703	0.00523186	0.00331449	3.08109
ENSG00000108018	SORCS1	protein_coding	iPSC.Day15	1.94618120395853	0.00535320467160062	0.00353678726285532	3.05808	2.95736	0.000151434	7.69719e-05	4.29894
ENSG00000108039	XPNPEP1	protein_coding	iPSC.Day15	-0.170640251294141	0.157672662920066	0.129871466338037	-1.53936	-0.158138	0.222943	0.186139	-1.34006
ENSG00000148700	ADD3	protein_coding	iPSC.Day15	-0.308751618176509	0.0803910670939119	0.0628507766226362	-1.90162	-0.378848	0.0475355	0.0349717	-2.16621
ENSG00000119950	MXI1	protein_coding	iPSC.Day15	0.80131360738069	0.000263060880075527	0.000147869860604495	4.09988	1.35618	7.07211e-08	2.1678e-08	6.61474
ENSG00000119953	SMNDC1	protein_coding	iPSC.Day15	-0.795070686547525	1.00816033486348e-08	3.12153405311167e-09	-7.14637	-0.61525	1.81445e-05	8.03676e-06	-4.96387
ENSG00000138166	DUSP5	protein_coding	iPSC.Day15	0.475126267243444	0.240465617315973	0.205152969377512	1.28332	1.7637	0.000122967	6.15812e-05	4.36612
ENSG00000108055	SMC3	protein_coding	iPSC.Day15	-1.03701964957603	6.70904738340921e-10	1.7529187067475e-10	-7.9394	-1.58951	2.44357e-14	2.06536e-15	-11.2205
ENSG00000203867	RBM20	protein_coding	iPSC.Day15	6.77485140935894	1.06896238465486e-25	5.62287462745386e-28	22.2334	8.12918	4.19844e-21	4.71939e-23	17.3091
ENSG00000150593	PDCD4	protein_coding	iPSC.Day15	1.68949169622641	1.49841563782634e-09	4.12339625368121e-10	7.70305	1.40217	4.14765e-07	1.43803e-07	6.09405
ENSG00000214413	BBIP1	protein_coding	iPSC.Day15	-0.615738277818362	0.00321193922393756	0.00205727970612343	-3.24739	-1.02002	1.59838e-05	7.02559e-06	-5.00253
ENSG00000108061	SHOC2	protein_coding	iPSC.Day15	0.169156143300351	0.114690253721781	0.0922695404816027	1.71564	0.425621	0.000303266	0.00016033	4.07495
ENSG00000119927	GPAM	protein_coding	iPSC.Day15	-0.952015206285936	7.80862794446382e-05	4.09505650524626e-05	-4.48801	-0.713609	0.00478126	0.00301559	-3.11442
ENSG00000197142	ACSL5	protein_coding	iPSC.Day15	2.38815088335339	7.44784452412825e-06	3.42553621541365e-06	5.2077	3.58395	1.45492e-06	5.46304e-07	5.72389
ENSG00000023041	ZDHHC6	protein_coding	iPSC.Day15	0.204677609783222	0.124097683226554	0.100347615014295	1.67338	-0.247876	0.0868466	0.0671155	-1.87062
ENSG00000151532	VTI1A	protein_coding	iPSC.Day15	0.644334122157158	7.04842314586828e-07	2.81571248888123e-07	5.90811	0.388715	0.00320843	0.00196834	3.26257
ENSG00000260917	RP11-57H14.4	sense_overlapping	iPSC.Day15	3.24398681101132	2.13432158297671e-17	1.22264422716997e-18	13.605	3.50951	4.34178e-16	2.31695e-17	12.6329
ENSG00000148737	TCF7L2	protein_coding	iPSC.Day15	0.734451958134615	0.000731012326597052	0.000431717612681181	3.76403	1.5981	3.52161e-09	8.67841e-10	7.49805
ENSG00000148702	HABP2	protein_coding	iPSC.Day15	2.36631300146457	0.00908158857639275	0.00619835761605362	2.85503	9.27802	9.26911e-09	2.4552e-09	7.21227
ENSG00000197893	NRAP	protein_coding	iPSC.Day15	1.17424415658927	0.0581827866066917	0.0446327962397204	2.05862	1.16899	0.155277	0.125694	1.55672
ENSG00000165806	CASP7	protein_coding	iPSC.Day15	0.759546628944596	0.00100971381728492	0.00060657040601703	3.6546	0.913461	0.000335352	0.000178212	4.04226
ENSG00000198924	DCLRE1A	protein_coding	iPSC.Day15	-2.06421218951736	2.15813937178782e-13	3.01374412921516e-14	-10.4133	-2.49214	3.94342e-14	3.51517e-15	-11.0584
ENSG00000196865	NHLRC2	protein_coding	iPSC.Day15	0.50446638531554	0.00667437493729194	0.0044620875247294	2.97491	0.623151	0.00167828	0.000988366	3.49468
ENSG00000043591	ADRB1	protein_coding	iPSC.Day15	0.111116661410639	0.841745121072202	0.820516500782876	0.228048	-1.34807	0.136526	0.109335	-1.62953
ENSG00000165813	CCDC186	protein_coding	iPSC.Day15	-0.662634739162772	0.000272935270670343	0.00015365638202532	-4.08806	-1.67619	2.43709e-12	3.29616e-13	-9.71222
ENSG00000095627	TDRD1	protein_coding	iPSC.Day15	-4.54978856175512	1.92110008190299e-11	3.87320797605171e-12	-9.00637	-1.4407	0.0375232	0.0271298	-2.27487
ENSG00000169129	AFAP1L2	protein_coding	iPSC.Day15	1.95250614268355	3.85330144577515e-05	1.94525363374411e-05	4.70747	0.243554	0.643686	0.601988	0.524797
ENSG00000099204	ABLIM1	protein_coding	iPSC.Day15	3.45059649569282	9.13625912511468e-20	2.7057230872043e-21	15.7632	2.67584	8.41398e-15	6.3599e-16	11.5833
ENSG00000151553	FAM160B1	protein_coding	iPSC.Day15	1.1083820021868	1.91187830423008e-09	5.3589902028066e-10	7.63079	0.683042	8.72044e-05	4.27162e-05	4.47546
ENSG00000165832	TRUB1	protein_coding	iPSC.Day15	-1.3497387098469	4.43563694855943e-08	1.50795036196162e-08	-6.71434	-1.69214	1.03359e-09	2.29165e-10	-7.86526
ENSG00000107518	ATRNL1	protein_coding	iPSC.Day15	-0.559036964189468	0.294646557083623	0.256175627451434	-1.14831	-1.52762	0.011842	0.00791261	-2.76409
ENSG00000182645	CCDC172	protein_coding	iPSC.Day15	-7.85490520131944	3.81125821675766e-17	2.30685754581095e-18	-13.3918	-5.21	9.21303e-09	2.43902e-09	-7.21409
ENSG00000165863	C10orf82	protein_coding	iPSC.Day15	-0.114439348019328	0.788612670139645	0.761393656665305	-0.305275	-0.239617	0.718449	0.682521	-0.411365
ENSG00000165868	HSPA12A	protein_coding	iPSC.Day15	0.488573090101562	0.087812598650391	0.0691212586580826	1.85661	1.03793	0.000630089	0.000349641	3.83115
ENSG00000187164	SHTN1	protein_coding	iPSC.Day15	-0.316622734838297	0.182682086307068	0.151932313024656	-1.45441	0.632066	0.0303858	0.0216431	2.369
ENSG00000165646	SLC18A2	protein_coding	iPSC.Day15	-3.38870302257445	6.75829145183249e-07	2.69396658823586e-07	-5.92037	-1.53024	0.031491	0.0224916	-2.35314
ENSG00000165650	PDZD8	protein_coding	iPSC.Day15	-0.0871415277379908	0.497603799578273	0.455294210047911	-0.752332	0.444762	0.0012649	0.000732341	3.59329
ENSG00000107560	RAB11FIP2	protein_coding	iPSC.Day15	0.846377658354213	2.54671209041699e-09	7.25770739126616e-10	7.54726	1.06612	5.61881e-11	9.93151e-12	8.74034
ENSG00000165669	FAM204A	protein_coding	iPSC.Day15	0.00775370421061772	0.962779061773337	0.957506601138176	0.0535441	-0.492975	0.00414218	0.00259341	-3.16722
ENSG00000151893	CACUL1	protein_coding	iPSC.Day15	0.372368461439071	0.00325745520448483	0.00208737203728805	3.24239	0.585353	2.90246e-05	1.32261e-05	4.81988
ENSG00000188613	NANOS1	protein_coding	iPSC.Day15	-0.405021746514802	0.291656775509689	0.253366053144892	-1.1552	-2.524	1.62802e-07	5.28361e-08	-6.36998
ENSG00000107581	EIF3A	protein_coding	iPSC.Day15	-0.0192099093833804	0.891519329007269	0.87693690447314	-0.155629	0.34315	0.0162058	0.0110841	2.63565
ENSG00000119979	FAM45A	protein_coding	iPSC.Day15	-1.02431261347262	2.25902821042315e-09	6.38902271646553e-10	-7.58236	-1.42606	1.23154e-11	1.92301e-12	-9.20545
ENSG00000183605	SFXN4	protein_coding	iPSC.Day15	0.616021180096137	0.000537282386693105	0.000312543645177507	3.86663	0.699681	0.000270075	0.000141926	4.11251
ENSG00000165672	PRDX3	protein_coding	iPSC.Day15	-1.40790449224253	1.9445113154779e-09	5.45886733326265e-10	-7.6257	-1.35414	2.18753e-08	6.19941e-09	-6.95815
ENSG00000198873	GRK5	protein_coding	iPSC.Day15	3.08703147173573	5.95045457289157e-10	1.54142413817158e-10	7.975	1.06697	0.0219745	0.0153068	2.50912
ENSG00000148908	RGS10	protein_coding	iPSC.Day15	-4.30337136619384	2.0348339602192e-14	2.26972400231973e-15	-11.1917	-1.88765	0.000159158	8.11614e-05	-4.28292
ENSG00000151923	TIAL1	protein_coding	iPSC.Day15	-0.184782518538395	0.0516146983277626	0.0392596019273571	-2.11561	0.120699	0.236707	0.198774	1.3019
ENSG00000151929	BAG3	protein_coding	iPSC.Day15	2.49205275195833	6.89876649598907e-17	4.44905318771452e-18	13.1733	2.179	5.02891e-14	4.62016e-15	10.9755
ENSG00000198825	INPP5F	protein_coding	iPSC.Day15	-1.69540773506392	1.16322708412512e-09	3.16161735215444e-10	-7.77635	-1.37604	1.94533e-06	7.47266e-07	-5.63649
ENSG00000197771	MCMBP	protein_coding	iPSC.Day15	-1.13871267664165	1.0834569149451e-13	1.42790221749142e-14	-10.6358	-1.07258	6.23573e-12	9.1168e-13	-9.41894
ENSG00000107651	SEC23IP	protein_coding	iPSC.Day15	0.214725027280274	0.0815724679616013	0.0638625784985444	1.89411	0.647157	5.66223e-06	2.32764e-06	5.31723
ENSG00000120008	WDR11	protein_coding	iPSC.Day15	0.55364713179138	2.36311762483018e-06	1.01349445907114e-06	5.55123	0.0487212	0.700041	0.663075	0.438212
ENSG00000066468	FGFR2	protein_coding	iPSC.Day15	0.611687206088311	0.0975774989164965	0.0775951346045868	1.80097	-0.0267567	0.972564	0.967718	-0.0406684
ENSG00000107669	ATE1	protein_coding	iPSC.Day15	0.580312744433426	9.72005190140269e-05	5.15839330262508e-05	4.4192	0.866575	2.89314e-07	9.78764e-08	6.20022
ENSG00000107672	NSMCE4A	protein_coding	iPSC.Day15	-1.74052343268993	1.28533871817199e-10	2.99245525177526e-11	-8.43097	-2.17693	1.12943e-12	1.43885e-13	-9.95326
ENSG00000138162	TACC2	protein_coding	iPSC.Day15	2.31806499084339	8.61167191323692e-14	1.11198415250905e-14	10.7107	2.73289	2.4621e-15	1.62685e-16	12.0099
ENSG00000107679	PLEKHA1	protein_coding	iPSC.Day15	-0.173103523821995	0.33401531895196	0.293942145147736	-1.06039	0.535272	0.00523711	0.0033182	3.08069
ENSG00000166033	HTRA1	protein_coding	iPSC.Day15	3.11506739466396	1.76555639795764e-11	3.53925486317781e-12	9.03194	2.76092	2.88776e-09	6.99156e-10	7.55754
ENSG00000138161	CUZD1	protein_coding	iPSC.Day15	-6.23815281984162	3.38159880876509e-05	1.69299239971897e-05	-4.74804	-0.253307	0.882803	0.864923	-0.170967
ENSG00000119965	C10orf88	protein_coding	iPSC.Day15	0.0787273095834599	0.594493748252756	0.555683304678971	0.593161	1.86805	7.47301e-17	3.14472e-18	13.2885
ENSG00000179988	PSTK	protein_coding	iPSC.Day15	-0.0622547747386615	0.815849785589575	0.7916882160639	-0.265502	-0.239704	0.408836	0.36232	-0.919159
ENSG00000095574	IKZF5	protein_coding	iPSC.Day15	0.199574092863884	0.14333033213495	0.117200793274781	1.59349	0.121043	0.409284	0.362835	0.918164
ENSG00000196177	ACADSB	protein_coding	iPSC.Day15	1.56729521498279	1.58318386978386e-07	5.80318226371991e-08	6.34418	0.87274	0.00208664	0.0012469	3.41729
ENSG00000154473	BUB3	protein_coding	iPSC.Day15	-2.35588813168916	2.77849200147257e-24	2.33094279465142e-26	-20.5096	-2.15128	3.9227e-21	4.32464e-23	-17.3436
ENSG00000121898	CPXM2	protein_coding	iPSC.Day15	-0.943705934594741	0.0446015362562936	0.0335620293359615	-2.18403	-2.32073	5.78985e-05	2.75642e-05	-4.60516
ENSG00000182022	CHST15	protein_coding	iPSC.Day15	-0.580265089862192	0.220678734253397	0.186602172248423	-1.33863	0.096509	0.855173	0.832866	0.212106
ENSG00000065154	OAT	protein_coding	iPSC.Day15	-3.0442490998854	6.98375557633622e-17	4.51392762067559e-18	-13.1685	-3.19878	1.40062e-16	6.47079e-18	-13.0495
ENSG00000229544	NKX1-2	protein_coding	iPSC.Day15	-9.69619152349333	2.23443477116780e-11	4.55967666230525e-12	-8.96013	-8.94817	7.50291e-06	3.14595e-06	-5.23189
ENSG00000107902	LHPP	protein_coding	iPSC.Day15	-0.62429622654273	0.00807871941837767	0.0054719673247406	-2.90082	-0.824006	0.00118391	0.000682382	-3.61634
ENSG00000189319	FAM53B	protein_coding	iPSC.Day15	0.112027431553947	0.676120004424269	0.640555254227575	0.46971	1.97577	1.27657e-09	2.87913e-10	7.80219
ENSG00000203791	METTL10	protein_coding	iPSC.Day15	-1.43028819561154	7.83230966693372e-14	1.00006144471873e-14	-10.7426	-1.60851	2.4598e-14	2.08085e-15	-11.2183
ENSG00000165660	FAM175B	protein_coding	iPSC.Day15	0.171781637465798	0.120646110117846	0.0973305842974064	1.68883	0.48176	0.000101625	5.02489e-05	4.42703
ENSG00000019995	ZRANB1	protein_coding	iPSC.Day15	0.853796753457069	3.93109424885416e-06	1.73667234758069e-06	5.39991	0.905712	4.04099e-06	1.62274e-06	5.41902
ENSG00000175029	CTBP2	protein_coding	iPSC.Day15	-0.734327188616978	0.000122124473443204	6.56821638406166e-05	-4.34675	-0.560525	0.0121689	0.00815381	-2.75279
ENSG00000273599	RP11-59C5.3	antisense	iPSC.Day15	0.0759858600042498	0.83634805173868	0.814532372625739	0.235794	-0.640092	0.144353	0.116217	-1.59789
ENSG00000107938	EDRF1	protein_coding	iPSC.Day15	-0.430768927693295	0.00122771860170449	0.000744109766895958	-3.58808	-0.561921	0.000159937	8.16168e-05	-4.28122
ENSG00000188690	UROS	protein_coding	iPSC.Day15	0.594750371085714	2.81296656843262e-05	1.3935109639699e-05	4.80471	-0.0623122	0.674352	0.635131	-0.477367
ENSG00000107949	BCCIP	protein_coding	iPSC.Day15	-2.27754729447398	1.14769532242585e-17	6.09490886747263e-19	-13.841	-2.75811	1.64839e-19	2.92191e-21	-15.7348
ENSG00000089876	DHX32	protein_coding	iPSC.Day15	0.457566044388471	0.00935478909152471	0.00640234808987618	2.84307	-0.339115	0.0678353	0.0513726	-1.99502
ENSG00000148848	ADAM12	protein_coding	iPSC.Day15	4.5533577230022	4.60429267518954e-07	1.79453949272952e-07	6.03284	4.63965	0.00153335	0.000898264	3.52627
ENSG00000150760	DOCK1	protein_coding	iPSC.Day15	0.787951783063767	1.40445750463206e-05	6.68933859750533e-06	5.01661	0.605987	0.00127137	0.000736456	3.59146
ENSG00000132334	PTPRE	protein_coding	iPSC.Day15	3.46173542400605	2.14502893277591e-08	6.94761857099561e-09	6.9269	3.07154	9.0753e-06	3.8556e-06	5.17407
ENSG00000148773	MKI67	protein_coding	iPSC.Day15	-1.89002318451328	0.000197105494180388	0.000108934943101569	-4.19352	-2.98765	0.000256149	0.000134091	-4.12995
ENSG00000170430	MGMT	protein_coding	iPSC.Day15	0.0331685247045702	0.913267685941765	0.900764381407327	0.125315	0.344432	0.266303	0.225815	1.22597
ENSG00000108001	EBF3	protein_coding	iPSC.Day15	0.787987248711362	0.0328728417594064	0.024260242491702	2.32173	0.794625	0.0682243	0.0516967	1.99215
ENSG00000237489	LINC00959	protein_coding	iPSC.Day15	0.835933370908199	9.40531716525133e-05	4.9825545322761e-05	4.42956	-0.802232	0.000755625	0.000424583	-3.76935
ENSG00000108010	GLRX3	protein_coding	iPSC.Day15	-1.66600114246167	2.46623104612927e-13	3.49729262053783e-14	-10.3692	-1.86996	5.74436e-14	5.36438e-15	-10.9303
ENSG00000176769	TCERG1L	protein_coding	iPSC.Day15	-3.55585195464503	6.81683281263131e-09	2.06008047385615e-09	-7.26045	-2.88147	8.48939e-05	4.15049e-05	-4.48402
ENSG00000175470	PPP2R2D	protein_coding	iPSC.Day15	0.675058495212052	3.65301351799383e-07	1.40377007432347e-07	6.10071	0.447507	0.000742872	0.000416829	3.77524
ENSG00000176171	BNIP3	protein_coding	iPSC.Day15	-0.699909103413604	0.0836602843058971	0.0655995974792313	-1.88144	0.452073	0.297376	0.255013	1.15115
ENSG00000151640	DPYSL4	protein_coding	iPSC.Day15	0.765175471121102	0.0180164869672195	0.0128067908871322	2.57947	-0.449521	0.222168	0.185413	-1.34231
ENSG00000165752	STK32C	protein_coding	iPSC.Day15	-1.5214604461488	2.44488719825016e-09	6.94638292455712e-10	-7.55933	-0.970132	0.00012714	6.3836e-05	-4.35532
ENSG00000148814	LRRC27	protein_coding	iPSC.Day15	2.71543806916281	6.03755823184378e-18	2.94525646559896e-19	14.0901	1.65621	1.14682e-09	2.56419e-10	7.8342
ENSG00000171813	PWWP2B	protein_coding	iPSC.Day15	0.227772369422805	0.263218051676037	0.226290140837786	1.2247	-0.0323518	0.888152	0.87121	-0.162936
ENSG00000226900	RP11-432J24.5	lincRNA	iPSC.Day15	2.4431509243794	4.14539637845317e-08	1.40211057792615e-08	6.73431	1.79062	0.00961347	0.00633347	2.84707
ENSG00000068383	INPP5A	protein_coding	iPSC.Day15	2.10941501411329	3.70832647391383e-16	2.76561312905377e-17	12.5757	2.46606	1.26761e-17	4.33863e-19	13.9571
ENSG00000171811	CFAP46	protein_coding	iPSC.Day15	0.347399352322548	0.226209056844238	0.191881612420404	1.32248	-1.41756	0.000240595	0.00012555	-4.15013
ENSG00000171798	KNDC1	protein_coding	iPSC.Day15	-0.350903882458057	0.301112213555261	0.262404605183552	-1.1332	0.0442794	0.944368	0.934365	0.08276
ENSG00000171794	UTF1	protein_coding	iPSC.Day15	-7.83160733123891	1.56386391600512e-08	4.96947677589175e-09	-7.0188	-8.94937	1.51996e-05	6.66401e-06	-5.0177
ENSG00000151651	ADAM8	protein_coding	iPSC.Day15	-0.694256458273021	0.0525016410178071	0.0399720665077208	-2.10767	-0.208084	0.604916	0.560413	-0.586053
ENSG00000130640	TUBGCP2	protein_coding	iPSC.Day15	0.437218185185658	0.000293883219975857	0.000165936655982909	4.06433	0.883312	1.69041e-09	3.90629e-10	7.71797
ENSG00000198546	ZNF511	protein_coding	iPSC.Day15	-1.26680203909014	1.37326713131587e-08	4.32522743261396e-09	-7.05689	-1.25925	8.82661e-08	2.74186e-08	-6.55025
ENSG00000165828	PRAP1	protein_coding	iPSC.Day15	0.451687862573127	0.507582804026053	0.465558546796918	0.735219	2.86704	0.0052397	0.00332097	3.0804
ENSG00000148803	FUOM	protein_coding	iPSC.Day15	-0.597510708640878	0.0384109625241844	0.0286269336639025	-2.25214	-1.95179	9.8196e-05	4.84612e-05	-4.43785
ENSG00000127884	ECHS1	protein_coding	iPSC.Day15	0.482659310987751	0.00626833189998872	0.00417437119323359	2.9989	0.820102	2.8354e-05	1.29103e-05	4.8269
ENSG00000148832	PAOX	protein_coding	iPSC.Day15	0.71637835566433	0.00363041987639438	0.00234153972572461	3.20272	1.83564	3.97593e-08	1.16946e-08	6.78408
ENSG00000148824	MTG1	protein_coding	iPSC.Day15	0.0447915342926495	0.818563153384544	0.794734106406063	0.261528	-0.924109	3.62344e-05	1.67674e-05	-4.75085
ENSG00000203772	SPRN	protein_coding	iPSC.Day15	1.29386720291603	0.000183185631742509	0.000100806216286031	4.21715	0.160302	0.687212	0.648935	0.457936
ENSG00000130649	CYP2E1	protein_coding	iPSC.Day15	1.64733511744892	0.0016471190591257	0.00101393126690524	3.48621	2.85134	6.94301e-05	3.34943e-05	4.54762
ENSG00000177951	BET1L	protein_coding	iPSC.Day15	0.404824351371736	0.00264621088757308	0.00167395052471567	3.3179	0.788887	4.08179e-07	1.41354e-07	6.0988
ENSG00000177963	RIC8A	protein_coding	iPSC.Day15	0.547342342710654	6.62269972068712e-05	3.4478314945932e-05	4.53905	0.748999	9.12518e-07	3.33301e-07	5.86132
ENSG00000142082	SIRT3	protein_coding	iPSC.Day15	1.06311642471672	1.60145867983159e-07	5.87478465126287e-08	6.3408	0.709308	0.000338775	0.000180128	4.03895
ENSG00000185627	PSMD13	protein_coding	iPSC.Day15	-1.33977539033689	3.72404271507599e-15	3.57699159763388e-16	-11.7625	-1.36042	2.40411e-14	2.02952e-15	-11.2259
ENSG00000142102	PGGHG	protein_coding	iPSC.Day15	-0.406158606903235	0.225497400734265	0.191196708058805	-1.32456	1.33953	0.00105181	0.000602526	3.65677
ENSG00000185201	IFITM2	protein_coding	iPSC.Day15	-0.0141699399152198	0.960256228231314	0.954513234504321	-0.05732	1.81793	2.85084e-08	8.22507e-09	6.8806
ENSG00000185885	IFITM1	protein_coding	iPSC.Day15	-4.02115190971288	4.53544295943217e-13	6.76819597131001e-14	-10.1743	-2.27343	3.86456e-06	1.54883e-06	-5.43214
ENSG00000142089	IFITM3	protein_coding	iPSC.Day15	1.53768052648937	0.000177827058085045	9.76267729896209e-05	4.2269	2.33562	4.66917e-07	1.63344e-07	6.05885
ENSG00000182272	B4GALNT4	protein_coding	iPSC.Day15	-0.532799809694597	0.087528501069751	0.0688660976495612	-1.85837	-1.17809	0.0520566	0.0385754	-2.12335
ENSG00000185187	SIGIRR	protein_coding	iPSC.Day15	-1.63854146852093	4.08650358216563e-11	8.75132486395463e-12	-8.77597	0.343529	0.114779	0.090703	1.72419
ENSG00000174915	PTDSS2	protein_coding	iPSC.Day15	0.330886666709078	0.032090951598621	0.0236392706580705	2.33251	0.138713	0.41606	0.369711	0.904982
ENSG00000023191	RNH1	protein_coding	iPSC.Day15	0.685179408140914	5.17168973104393e-08	1.77234157377468e-08	6.67002	0.770821	1.28141e-08	3.4856e-09	7.1161
ENSG00000174775	HRAS	protein_coding	iPSC.Day15	-0.0467430603264197	0.732889000924059	0.700622451020284	-0.386642	0.499608	0.000491401	0.000268327	3.91466
ENSG00000161328	LRRC56	protein_coding	iPSC.Day15	0.774147789185342	0.0113929587857616	0.00787524525376933	2.76587	0.943193	0.0170611	0.0117193	2.61407
ENSG00000185522	LMNTD2	protein_coding	iPSC.Day15	0.343656761581625	0.428417403464973	0.386835169535925	0.872817	1.41923	0.0166077	0.0113853	2.62528
ENSG00000099849	RASSF7	protein_coding	iPSC.Day15	-1.48007964445899	8.79030701423013e-07	3.55273324995077e-07	-5.84359	-1.07611	0.0012013	0.000692925	-3.61134
ENSG00000247095	MIR210HG	lincRNA	iPSC.Day15	1.09988161983443	0.0107386791801168	0.00739512587724287	2.78945	1.22767	0.00765303	0.00497519	2.93552
ENSG00000070047	PHRF1	protein_coding	iPSC.Day15	0.0234155752526379	0.865881791562905	0.848848665096796	0.191554	0.676267	8.65329e-06	3.66508e-06	5.18849
ENSG00000185507	IRF7	protein_coding	iPSC.Day15	-0.678117737209743	0.00734511224528462	0.00494384590598095	-2.93781	0.206286	0.456541	0.410025	0.830651
ENSG00000070031	SCT	protein_coding	iPSC.Day15	1.48994612466142	0.00358528310345119	0.00231061911494938	3.20732	3.01787	3.69726e-05	1.71329e-05	4.74456
ENSG00000177030	DEAF1	protein_coding	iPSC.Day15	-0.119717662723073	0.322715417955268	0.282928267060221	-1.08517	0.00337465	0.981464	0.978423	0.0271783
ENSG00000177042	TMEM80	protein_coding	iPSC.Day15	1.05018125378101	9.8419821155243e-07	4.0174973832285e-07	5.80943	0.397228	0.0613166	0.0460162	2.04492
[truncated: 81,269 more rows]
