# Supplementary material for: A Comparative Assessment of Human and Chimpanzee iPSC-derived Cardiomyocytes with Primary Heart Tissues
Source: Sci Rep. 2018 Oct 17;8:15312. doi: 10.1038/s41598-018-33478-9 (PMC6193013; doi:10.1038/s41598-018-33478-9)
Supplement: Supplementary file 8 — Supplemental Table 4 [file 41598_2018_33478_MOESM8_ESM.xlsx]

## Sheet: Recapitulation_byFDR
	Celltype % overlap with heart HvC DE
FDR	iPSC	Day15	Day27
0.01	0.364859	0.423273	0.477515
0.05	0.390944	0.435928	0.490678
0.1	0.409275	0.446611	0.512723

## Sheet: Overlaps at 1%FDR
Genes	HvC.Day15	HvC.Day27	HvC.Heart	HvC.iPSC	Directionality
ENSG00000001167	0	0	1	0	H<C
ENSG00000001460	1	1	1	1	H>C
ENSG00000001461	0	0	1	1	H<C
ENSG00000002016	0	1	1	0	H<C
ENSG00000002330	0	0	1	0	H<C
ENSG00000002549	0	0	1	1	H<C
ENSG00000002587	0	0	1	0	H>C
ENSG00000003137	0	0	1	0	H<C
ENSG00000003393	0	0	1	0	H>C
ENSG00000003509	1	0	1	1	H>C
ENSG00000004660	0	0	1	0	H<C
ENSG00000004700	0	0	1	0	H<C
ENSG00000005194	1	1	1	0	H>C
ENSG00000005243	0	0	1	0	H<C
ENSG00000005249	1	1	1	0	H<C
ENSG00000005471	1	1	1	0	H>C
ENSG00000005893	1	1	1	1	H>C
ENSG00000005981	0	0	1	0	H<C
ENSG00000006007	1	1	1	0	H>C
ENSG00000006282	0	0	1	0	H<C
ENSG00000006576	1	0	1	0	H>C
ENSG00000006715	0	0	1	1	H<C
ENSG00000006744	1	1	1	1	H>C
ENSG00000006756	0	0	1	0	H>C
ENSG00000006757	1	1	1	1	H>C
ENSG00000007255	1	1	1	1	H>C
ENSG00000007312	0	0	1	0	H>C
ENSG00000007350	0	0	1	0	H>C
ENSG00000007376	1	1	1	1	H>C
ENSG00000007520	1	1	1	1	H>C
ENSG00000008394	0	1	1	1	H>C
ENSG00000008869	1	1	1	1	H>C
ENSG00000010165	1	1	1	1	H>C
ENSG00000010219	0	0	1	0	H>C
ENSG00000010318	1	1	1	1	H>C
ENSG00000010404	1	1	1	1	H<C
ENSG00000011132	1	1	1	1	H<C
ENSG00000011198	1	1	1	1	H<C
ENSG00000011376	0	0	1	0	H<C
ENSG00000011566	0	0	1	0	H<C
ENSG00000011638	1	1	1	1	H<C
ENSG00000013288	0	0	1	0	H>C
ENSG00000013392	1	0	1	0	H>C
ENSG00000014824	0	0	1	1	H<C
ENSG00000016391	0	0	1	0	H>C
ENSG00000019505	1	1	1	0	H>C
ENSG00000023697	0	0	1	1	H<C
ENSG00000025772	0	0	1	0	H<C
ENSG00000028116	0	0	1	1	H<C
ENSG00000028310	1	1	1	1	H>C
ENSG00000030110	0	0	1	1	H<C
ENSG00000032389	1	1	1	0	H<C
ENSG00000033122	0	1	1	0	H<C
ENSG00000035115	1	1	1	1	H>C
ENSG00000036448	0	0	1	0	H<C
ENSG00000039650	1	1	1	1	H<C
ENSG00000040531	1	1	1	0	H<C
ENSG00000041802	0	1	1	0	H>C
ENSG00000041880	1	1	1	1	H<C
ENSG00000041988	1	1	1	1	H<C
ENSG00000042445	0	1	1	1	H>C
ENSG00000042753	0	0	1	0	H>C
ENSG00000047249	0	0	1	0	H>C
ENSG00000047617	0	0	1	0	H>C
ENSG00000049239	1	1	1	1	H>C
ENSG00000049245	1	0	1	1	H<C
ENSG00000050393	0	0	1	0	H<C
ENSG00000051620	1	1	1	1	H>C
ENSG00000053747	0	1	1	0	H<C
ENSG00000054654	1	1	1	0	H>C
ENSG00000054967	1	0	1	0	H<C
ENSG00000054983	0	0	1	1	H>C
ENSG00000055147	0	0	1	0	H>C
ENSG00000055732	0	0	1	0	H<C
ENSG00000058063	1	1	1	0	H<C
ENSG00000058600	1	1	1	0	H<C
ENSG00000059378	0	0	1	1	H>C
ENSG00000059691	0	0	1	0	H>C
ENSG00000061987	1	0	1	1	H>C
ENSG00000063241	1	1	1	1	H>C
ENSG00000063854	1	1	1	1	H<C
ENSG00000063978	1	0	1	0	H<C
ENSG00000064201	1	1	1	0	H>C
ENSG00000064205	0	0	1	0	H<C
ENSG00000064225	0	0	1	0	H<C
ENSG00000064313	0	0	1	0	H<C
ENSG00000064490	0	0	1	0	H>C
ENSG00000064989	0	0	1	0	H>C
ENSG00000064995	0	0	1	1	H>C
ENSG00000065000	0	0	1	0	H>C
ENSG00000065029	0	0	1	1	H<C
ENSG00000065150	0	1	1	0	H>C
ENSG00000065268	0	0	1	0	H>C
ENSG00000065621	0	1	1	0	H<C
ENSG00000065989	0	0	1	0	H>C
ENSG00000066697	0	0	1	0	H>C
ENSG00000067057	0	0	1	0	H<C
ENSG00000067066	0	0	1	0	H>C
ENSG00000067606	1	1	1	1	H>C
ENSG00000067955	1	1	1	1	H>C
ENSG00000068724	0	0	1	0	H>C
ENSG00000069849	0	0	1	0	H>C
ENSG00000069966	0	0	1	0	H<C
ENSG00000069998	1	1	1	0	H>C
ENSG00000070031	1	1	1	0	H<C
ENSG00000070061	1	0	1	0	H<C
ENSG00000070087	0	0	1	0	H<C
ENSG00000070159	0	0	1	0	H<C
ENSG00000070371	0	0	1	1	H>C
ENSG00000070413	0	0	1	0	H<C
ENSG00000070501	0	1	1	0	H>C
ENSG00000071051	0	0	1	0	H<C
ENSG00000071127	1	0	1	1	H>C
ENSG00000071189	0	0	1	1	H<C
ENSG00000071242	0	1	1	0	H>C
ENSG00000071626	0	0	1	0	H>C
ENSG00000071859	0	0	1	1	H>C
ENSG00000071994	0	0	1	0	H>C
ENSG00000072135	0	1	1	0	H>C
ENSG00000072274	0	0	1	0	H>C
ENSG00000072864	0	0	1	0	H<C
ENSG00000072958	1	0	1	0	H>C
ENSG00000073712	0	0	1	0	H<C
ENSG00000074201	0	0	1	0	H>C
ENSG00000074582	1	1	1	1	H<C
ENSG00000074771	0	0	1	0	H<C
ENSG00000074935	1	0	1	0	H>C
ENSG00000075234	1	1	1	1	H<C
ENSG00000075336	0	0	1	0	H>C
ENSG00000075340	0	0	1	0	H<C
ENSG00000075651	0	0	1	0	H<C
ENSG00000075975	0	0	1	1	H<C
ENSG00000076242	1	1	1	0	H>C
ENSG00000077312	1	1	1	0	H>C
ENSG00000077984	0	0	1	0	H<C
ENSG00000078053	0	0	1	0	H<C
ENSG00000078237	0	0	1	0	H>C
ENSG00000078674	0	0	1	0	H<C
ENSG00000078902	0	0	1	0	H<C
ENSG00000079215	1	1	1	1	H>C
ENSG00000079257	1	1	1	0	H<C
ENSG00000079393	0	0	1	0	H>C
ENSG00000081386	0	0	1	0	H<C
ENSG00000081818	0	0	1	0	H>C
ENSG00000081870	1	1	1	0	H>C
ENSG00000082146	1	1	1	0	H<C
ENSG00000082175	0	0	1	0	H<C
ENSG00000082641	0	0	1	0	H<C
ENSG00000083444	0	0	1	0	H>C
ENSG00000083457	0	1	1	1	H>C
ENSG00000083828	0	0	1	0	H<C
ENSG00000083857	0	0	1	0	H<C
ENSG00000083937	1	1	1	1	H>C
ENSG00000084090	0	0	1	0	H<C
ENSG00000084092	1	1	1	1	H>C
ENSG00000084234	1	0	1	0	H<C
ENSG00000084444	1	1	1	0	H<C
ENSG00000085063	1	1	1	0	H>C
ENSG00000085382	0	0	1	1	H<C
ENSG00000085760	0	0	1	1	H>C
ENSG00000085998	0	0	1	0	H>C
ENSG00000087053	0	0	1	0	H>C
ENSG00000087077	0	0	1	0	H>C
ENSG00000087263	1	1	1	1	H>C
ENSG00000087266	1	1	1	0	H>C
ENSG00000087495	0	0	1	0	H>C
ENSG00000088451	1	1	1	1	H<C
ENSG00000088970	0	1	1	0	H<C
ENSG00000089127	0	0	1	0	H<C
ENSG00000089199	0	0	1	0	H>C
ENSG00000089220	1	1	1	0	H<C
ENSG00000089234	0	0	1	0	H<C
ENSG00000089248	0	0	1	1	H>C
ENSG00000090097	0	0	1	0	H>C
ENSG00000090376	0	1	1	0	H<C
ENSG00000090487	1	1	1	1	H>C
ENSG00000090539	0	0	1	0	H>C
ENSG00000090565	0	0	1	0	H<C
ENSG00000091428	0	0	1	0	H<C
ENSG00000091542	0	1	1	1	H>C
ENSG00000092036	0	1	1	0	H>C
ENSG00000092529	1	1	1	0	H<C
ENSG00000092929	1	1	1	1	H<C
ENSG00000093072	1	1	1	1	H>C
ENSG00000095203	0	0	1	0	H>C
ENSG00000095380	0	0	1	0	H>C
ENSG00000095627	0	0	1	0	H<C
ENSG00000095713	0	0	1	0	H>C
ENSG00000096092	1	1	1	0	H<C
ENSG00000099330	1	1	1	0	H<C
ENSG00000099785	1	0	1	0	H>C
ENSG00000099953	0	0	1	1	H>C
ENSG00000099999	0	1	1	0	H<C
ENSG00000100029	0	0	1	1	H>C
ENSG00000100077	0	0	1	0	H<C
ENSG00000100084	0	0	1	0	H<C
ENSG00000100116	0	0	1	0	H>C
ENSG00000100151	1	1	1	0	H<C
ENSG00000100206	0	1	1	1	H<C
ENSG00000100211	0	0	1	0	H>C
ENSG00000100216	1	1	1	1	H>C
ENSG00000100299	1	1	1	0	H>C
ENSG00000100360	0	0	1	1	H>C
ENSG00000100368	0	0	1	0	H<C
ENSG00000100395	1	1	1	0	H>C
ENSG00000100399	0	0	1	0	H>C
ENSG00000100416	0	0	1	0	H<C
ENSG00000100417	0	0	1	0	H>C
ENSG00000100429	1	1	1	1	H>C
ENSG00000100591	0	0	1	1	H>C
ENSG00000100599	0	1	1	0	H>C
ENSG00000100601	0	0	1	0	H<C
ENSG00000100626	0	0	1	0	H>C
ENSG00000100726	1	1	1	1	H>C
ENSG00000100994	0	0	1	0	H<C
ENSG00000101181	0	0	1	0	H>C
ENSG00000101189	0	0	1	1	H<C
ENSG00000101190	0	0	1	1	H<C
ENSG00000101298	0	1	1	0	H<C
ENSG00000101346	1	0	1	0	H>C
ENSG00000101347	0	0	1	1	H>C
ENSG00000101452	0	0	1	0	H<C
ENSG00000101474	0	0	1	0	H<C
ENSG00000101546	1	1	1	1	H<C
ENSG00000101752	0	1	1	0	H<C
ENSG00000101849	0	0	1	0	H<C
ENSG00000101856	0	1	1	0	H>C
ENSG00000101997	0	0	1	0	H<C
ENSG00000102172	1	1	1	1	H>C
ENSG00000102265	0	1	1	0	H>C
ENSG00000102383	0	1	1	0	H>C
ENSG00000102401	0	0	1	0	H<C
ENSG00000102409	1	1	1	0	H>C
ENSG00000102452	0	0	1	0	H<C
ENSG00000102543	0	1	1	0	H<C
ENSG00000102699	0	0	1	0	H<C
ENSG00000102796	1	1	1	1	H>C
ENSG00000102878	0	0	1	0	H<C
ENSG00000102901	1	1	1	0	H>C
ENSG00000102924	0	0	1	0	H>C
ENSG00000102978	0	0	1	0	H<C
ENSG00000103021	1	1	1	1	H>C
ENSG00000103066	0	0	1	0	H>C
ENSG00000103148	1	1	1	1	H>C
ENSG00000103152	0	0	1	0	H>C
ENSG00000103160	0	1	1	0	H>C
ENSG00000103202	0	0	1	1	H<C
ENSG00000103227	0	0	1	0	H<C
ENSG00000103248	1	1	1	1	H<C
ENSG00000103264	0	0	1	0	H<C
ENSG00000103274	0	0	1	0	H>C
ENSG00000103275	0	0	1	1	H>C
ENSG00000103316	0	0	1	1	H>C
ENSG00000103319	1	1	1	0	H<C
ENSG00000103343	0	0	1	0	H>C
ENSG00000103365	1	1	1	0	H>C
ENSG00000103381	0	1	1	0	H<C
ENSG00000103404	0	0	1	0	H>C
ENSG00000104154	0	0	1	0	H<C
ENSG00000104313	0	0	1	0	H>C
ENSG00000104472	1	0	1	0	H>C
ENSG00000104687	0	0	1	0	H>C
ENSG00000104714	1	1	1	1	H>C
ENSG00000104756	1	1	1	1	H>C
ENSG00000104805	0	0	1	0	H>C
ENSG00000104863	1	0	1	0	H<C
ENSG00000104872	0	0	1	0	H>C
ENSG00000104881	0	1	1	0	H<C
ENSG00000104918	0	0	1	0	H<C
ENSG00000104953	0	0	1	0	H<C
ENSG00000104979	0	1	1	1	H>C
ENSG00000104998	1	0	1	0	H>C
ENSG00000105185	0	1	1	1	H>C
ENSG00000105248	0	0	1	0	H>C
ENSG00000105251	0	0	1	0	H<C
ENSG00000105298	0	0	1	1	H<C
ENSG00000105483	1	1	1	1	H>C
ENSG00000105520	1	1	1	0	H>C
ENSG00000105556	0	0	1	1	H>C
ENSG00000105559	0	0	1	0	H<C
ENSG00000105576	0	0	1	0	H<C
ENSG00000105583	0	0	1	0	H>C
ENSG00000105738	0	0	1	1	H>C
ENSG00000105755	1	1	1	0	H<C
ENSG00000105856	0	0	1	0	H<C
ENSG00000105865	1	0	1	0	H<C
ENSG00000105993	1	0	1	1	H>C
ENSG00000106066	0	0	1	0	H<C
ENSG00000106069	1	1	1	1	H>C
ENSG00000106070	0	0	1	0	H<C
ENSG00000106244	0	1	1	1	H>C
ENSG00000106268	0	0	1	0	H>C
ENSG00000106443	1	1	1	0	H<C
ENSG00000107014	0	0	1	1	H<C
ENSG00000107020	0	0	1	1	H<C
ENSG00000107147	0	0	1	0	H<C
ENSG00000107242	0	1	1	1	H<C
ENSG00000107295	0	1	1	0	H<C
ENSG00000107317	1	1	1	0	H>C
ENSG00000107518	0	0	1	0	H<C
ENSG00000107521	1	1	1	0	H<C
ENSG00000107537	0	1	1	0	H>C
ENSG00000107560	0	0	1	0	H>C
ENSG00000107614	1	1	1	1	H<C
ENSG00000107672	0	1	1	1	H<C
ENSG00000107679	0	0	1	0	H>C
ENSG00000107742	0	0	1	0	H<C
ENSG00000107829	0	0	1	0	H<C
ENSG00000107833	1	1	1	0	H<C
ENSG00000107902	0	0	1	0	H<C
ENSG00000108018	0	0	1	0	H<C
ENSG00000108176	0	0	1	0	H>C
ENSG00000108187	1	1	1	1	H<C
ENSG00000108352	0	1	1	0	H<C
ENSG00000108405	1	0	1	1	H<C
ENSG00000108423	0	0	1	1	H<C
ENSG00000108448	1	0	1	0	H>C
ENSG00000108591	1	1	1	1	H<C
ENSG00000108592	0	0	1	0	H<C
ENSG00000108679	0	0	1	0	H>C
ENSG00000108852	1	0	1	0	H>C
ENSG00000108963	1	1	1	0	H>C
ENSG00000109072	1	1	1	0	H<C
ENSG00000109099	0	1	1	0	H>C
ENSG00000109103	0	0	1	0	H<C
ENSG00000109113	1	0	1	0	H>C
ENSG00000109158	0	0	1	0	H>C
ENSG00000109475	1	1	1	1	H>C
ENSG00000109519	0	0	1	0	H>C
ENSG00000109572	1	0	1	0	H<C
ENSG00000109610	0	1	1	0	H<C
ENSG00000109775	0	0	1	0	H>C
ENSG00000109790	1	1	1	0	H<C
ENSG00000109794	1	1	1	0	H<C
ENSG00000109944	0	0	1	0	H<C
ENSG00000110002	1	1	1	1	H<C
ENSG00000110013	0	1	1	0	H<C
ENSG00000110218	1	1	1	1	H>C
ENSG00000110237	0	0	1	0	H>C
ENSG00000110321	0	0	1	0	H<C
ENSG00000110436	0	0	1	0	H>C
ENSG00000110628	0	1	1	0	H>C
ENSG00000110665	0	1	1	0	H>C
ENSG00000110723	0	0	1	0	H<C
ENSG00000110786	1	0	1	0	H>C
ENSG00000110801	0	0	1	0	H>C
ENSG00000110852	0	0	1	0	H<C
ENSG00000110888	0	1	1	0	H<C
ENSG00000110911	1	0	1	0	H<C
ENSG00000110917	0	0	1	0	H>C
ENSG00000111361	1	1	1	1	H>C
ENSG00000111481	0	0	1	0	H>C
ENSG00000111707	1	1	1	0	H<C
ENSG00000111816	0	0	1	0	H>C
ENSG00000111817	1	1	1	0	H>C
ENSG00000111846	1	1	1	0	H>C
ENSG00000111907	0	0	1	0	H>C
ENSG00000112110	0	0	1	1	H>C
ENSG00000112118	1	1	1	0	H>C
ENSG00000112167	1	1	1	0	H<C
ENSG00000112218	1	0	1	0	H<C
ENSG00000112234	1	1	1	0	H<C
ENSG00000112245	1	0	1	0	H<C
ENSG00000112294	0	0	1	0	H<C
ENSG00000112304	0	0	1	1	H<C
ENSG00000112308	1	0	1	0	H<C
ENSG00000112576	1	1	1	0	H>C
ENSG00000112655	0	0	1	0	H<C
ENSG00000112796	1	1	1	1	H<C
ENSG00000112964	1	0	1	0	H<C
ENSG00000112977	0	0	1	0	H<C
ENSG00000113108	0	1	1	1	H<C
ENSG00000113119	0	1	1	1	H<C
ENSG00000113163	1	0	1	0	H<C
ENSG00000113312	0	0	1	1	H>C
ENSG00000113389	0	0	1	0	H>C
ENSG00000113448	0	0	1	1	H<C
ENSG00000113578	0	0	1	0	H<C
ENSG00000113621	0	1	1	0	H>C
ENSG00000113719	0	1	1	0	H>C
ENSG00000113838	1	1	1	0	H<C
ENSG00000113845	1	1	1	1	H>C
ENSG00000114200	0	0	1	1	H<C
ENSG00000114251	0	0	1	0	H>C
ENSG00000114354	0	1	1	0	H>C
ENSG00000114405	0	1	1	1	H<C
ENSG00000114423	0	0	1	0	H<C
ENSG00000114450	1	1	1	1	H>C
ENSG00000114473	1	1	1	1	H>C
ENSG00000114529	1	1	1	0	H>C
ENSG00000114544	1	1	1	1	H>C
ENSG00000114735	1	1	1	1	H>C
ENSG00000114742	0	0	1	0	H<C
ENSG00000114779	1	1	1	1	H>C
ENSG00000114784	0	0	1	0	H<C
ENSG00000114942	1	0	1	1	H<C
ENSG00000114982	0	1	1	0	H<C
ENSG00000115107	0	0	1	0	H>C
ENSG00000115129	1	1	1	0	H>C
ENSG00000115138	0	0	1	0	H<C
ENSG00000115266	0	0	1	0	H<C
ENSG00000115268	0	1	1	1	H>C
ENSG00000115290	0	0	1	1	H>C
ENSG00000115310	1	1	1	0	H<C
ENSG00000115365	0	0	1	1	H<C
ENSG00000115392	0	0	1	0	H<C
ENSG00000115425	0	0	1	1	H<C
ENSG00000115446	0	1	1	1	H<C
ENSG00000115459	0	0	1	0	H>C
ENSG00000115593	1	1	1	0	H>C
ENSG00000115616	0	0	1	0	H<C
ENSG00000115649	0	1	1	1	H>C
ENSG00000115685	0	1	1	0	H>C
ENSG00000115705	0	0	1	0	H>C
ENSG00000116096	1	1	1	0	H>C
ENSG00000116117	0	0	1	0	H<C
ENSG00000116133	0	0	1	0	H<C
ENSG00000116194	0	0	1	0	H>C
ENSG00000116237	1	1	1	0	H>C
ENSG00000116260	0	0	1	0	H>C
ENSG00000116288	1	1	1	1	H>C
ENSG00000116353	0	0	1	0	H<C
ENSG00000116663	1	1	1	0	H<C
ENSG00000116729	0	0	1	0	H>C
ENSG00000116731	0	0	1	1	H>C
ENSG00000116815	0	0	1	0	H>C
ENSG00000116885	0	0	1	0	H>C
ENSG00000116957	0	1	1	0	H<C
ENSG00000116977	0	1	1	0	H>C
ENSG00000116981	0	0	1	0	H<C
ENSG00000117091	0	0	1	0	H<C
ENSG00000117151	1	1	1	1	H>C
ENSG00000117266	1	1	1	0	H>C
ENSG00000117419	1	1	1	1	H>C
ENSG00000117477	0	0	1	0	H<C
ENSG00000117481	1	1	1	1	H>C
ENSG00000117525	0	0	1	0	H>C
ENSG00000117586	1	1	1	1	H<C
ENSG00000117592	0	1	1	0	H>C
ENSG00000117676	0	1	1	0	H<C
ENSG00000117791	0	1	1	1	H<C
ENSG00000117868	0	0	1	0	H<C
ENSG00000117877	1	1	1	1	H>C
ENSG00000118004	0	0	1	0	H>C
ENSG00000118197	1	1	1	1	H>C
ENSG00000118363	1	1	1	1	H<C
ENSG00000118596	1	0	1	0	H<C
ENSG00000118690	1	1	1	1	H<C
ENSG00000118777	0	1	1	1	H<C
ENSG00000118898	0	0	1	0	H>C
ENSG00000119004	0	0	1	0	H>C
ENSG00000119041	0	0	1	0	H>C
ENSG00000119147	0	1	1	0	H<C
ENSG00000119185	0	0	1	0	H<C
ENSG00000119231	1	1	1	0	H<C
ENSG00000119402	0	0	1	0	H<C
ENSG00000119599	0	0	1	0	H>C
ENSG00000119632	0	1	1	0	H>C
ENSG00000119640	0	1	1	0	H<C
ENSG00000119655	0	0	1	0	H>C
ENSG00000119669	1	1	1	1	H>C
ENSG00000119688	1	1	1	1	H>C
ENSG00000119729	0	0	1	0	H<C
ENSG00000119899	1	0	1	0	H<C
ENSG00000119929	0	0	1	0	H>C
ENSG00000119965	1	1	1	0	H<C
ENSG00000119977	1	1	1	1	H>C
ENSG00000119986	0	0	1	1	H<C
ENSG00000120158	0	0	1	0	H<C
ENSG00000120253	1	1	1	0	H>C
ENSG00000120278	1	0	1	0	H<C
ENSG00000120306	0	1	1	0	H>C
ENSG00000120314	1	1	1	1	H>C
ENSG00000120370	0	0	1	1	H<C
ENSG00000120438	0	0	1	1	H>C
ENSG00000120647	0	0	1	0	H<C
ENSG00000120686	0	1	1	1	H>C
ENSG00000120907	0	0	1	0	H<C
ENSG00000120910	0	0	1	0	H<C
ENSG00000121064	1	0	1	0	H<C
ENSG00000121067	0	0	1	0	H<C
ENSG00000121104	0	0	1	0	H<C
ENSG00000121236	1	1	1	0	H<C
ENSG00000121289	1	1	1	0	H>C
ENSG00000121316	1	1	1	0	H<C
ENSG00000121417	1	1	1	1	H<C
ENSG00000121577	1	1	1	0	H<C
ENSG00000121743	0	0	1	0	H>C
ENSG00000121769	0	0	1	0	H>C
ENSG00000121858	0	0	1	0	H<C
ENSG00000121931	1	1	1	1	H<C
ENSG00000121940	1	1	1	1	H<C
ENSG00000121988	1	0	1	1	H<C
ENSG00000122026	1	1	1	1	H>C
ENSG00000122085	1	1	1	0	H>C
ENSG00000122203	0	0	1	0	H>C
ENSG00000122481	1	1	1	1	H>C
ENSG00000122696	1	1	1	0	H>C
ENSG00000122741	0	0	1	0	H>C
ENSG00000122783	0	0	1	0	H<C
ENSG00000122986	0	1	1	0	H<C
ENSG00000123009	1	1	1	1	H>C
ENSG00000123091	1	0	1	1	H<C
ENSG00000123119	0	0	1	0	H>C
ENSG00000123124	0	0	1	0	H<C
ENSG00000123143	0	1	1	1	H>C
ENSG00000123154	1	0	1	1	H>C
ENSG00000123352	0	0	1	1	H<C
ENSG00000123612	0	0	1	0	H<C
ENSG00000123901	0	0	1	0	H<C
ENSG00000123975	0	0	1	0	H<C
ENSG00000124098	1	1	1	0	H>C
ENSG00000124224	1	1	1	1	H<C
ENSG00000124257	0	1	1	0	H<C
ENSG00000124429	0	0	1	0	H<C
ENSG00000124491	0	0	1	0	H>C
ENSG00000124535	1	1	1	0	H<C
ENSG00000124570	0	0	1	1	H>C
ENSG00000124588	1	1	1	0	H<C
ENSG00000124596	0	1	1	1	H<C
ENSG00000124635	0	0	1	1	H<C
ENSG00000124813	0	0	1	0	H<C
ENSG00000125107	0	0	1	0	H<C
ENSG00000125122	0	0	1	0	H<C
ENSG00000125170	0	0	1	0	H<C
ENSG00000125246	1	1	1	0	H<C
ENSG00000125347	0	1	1	0	H>C
ENSG00000125388	1	1	1	1	H<C
ENSG00000125445	1	1	1	1	H>C
ENSG00000125633	0	0	1	0	H<C
ENSG00000125637	0	0	1	0	H<C
ENSG00000125648	1	1	1	1	H>C
ENSG00000125651	1	1	1	1	H>C
ENSG00000125734	0	1	1	1	H>C
ENSG00000125821	0	0	1	0	H<C
ENSG00000125841	0	0	1	0	H>C
ENSG00000125868	0	0	1	1	H>C
ENSG00000125885	1	1	1	1	H>C
ENSG00000125895	1	1	1	1	H<C
ENSG00000125898	0	0	1	0	H<C
ENSG00000125971	0	0	1	0	H>C
ENSG00000126001	1	1	1	0	H>C
ENSG00000126005	1	1	1	1	H>C
ENSG00000126067	0	1	1	1	H>C
ENSG00000126091	0	1	1	1	H<C
ENSG00000126249	1	1	1	0	H<C
ENSG00000126432	1	1	1	1	H>C
ENSG00000126457	1	0	1	0	H<C
ENSG00000126773	1	1	1	0	H>C
ENSG00000126858	0	0	1	0	H<C
ENSG00000126861	0	0	1	0	H<C
ENSG00000127080	0	0	1	0	H<C
ENSG00000127252	0	0	1	0	H<C
ENSG00000127311	0	1	1	0	H<C
ENSG00000127328	0	0	1	0	H<C
ENSG00000127337	0	0	1	1	H<C
ENSG00000127452	1	1	1	1	H>C
ENSG00000127472	0	0	1	0	H>C
ENSG00000127586	1	1	1	0	H>C
ENSG00000127824	0	0	1	0	H>C
ENSG00000128039	1	1	1	1	H>C
ENSG00000128284	0	0	1	0	H<C
ENSG00000128294	1	0	1	0	H>C
ENSG00000128335	1	0	1	1	H>C
ENSG00000128585	1	1	1	0	H<C
ENSG00000128656	1	0	1	0	H>C
ENSG00000128805	0	0	1	0	H<C
ENSG00000128849	0	0	1	0	H<C
ENSG00000128915	0	0	1	0	H<C
ENSG00000129128	0	1	1	0	H>C
ENSG00000129187	1	1	1	1	H<C
ENSG00000129194	0	0	1	0	H<C
ENSG00000129422	1	1	1	0	H<C
ENSG00000129474	0	0	1	0	H>C
ENSG00000129559	1	1	1	1	H>C
ENSG00000129946	1	1	1	0	H>C
ENSG00000130005	1	0	1	0	H<C
ENSG00000130023	0	1	1	1	H<C
ENSG00000130150	0	0	1	0	H<C
ENSG00000130165	0	0	1	0	H>C
ENSG00000130176	0	0	1	0	H>C
ENSG00000130244	1	1	1	0	H>C
ENSG00000130517	0	0	1	0	H<C
ENSG00000130559	0	0	1	0	H<C
ENSG00000130595	0	0	1	0	H>C
ENSG00000130669	0	1	1	0	H>C
ENSG00000130703	0	0	1	0	H<C
ENSG00000130707	0	0	1	1	H>C
ENSG00000130787	0	1	1	0	H<C
ENSG00000131203	0	0	1	0	H<C
ENSG00000131368	1	0	1	0	H>C
ENSG00000131370	0	1	1	0	H<C
ENSG00000131375	0	1	1	1	H<C
ENSG00000131507	0	1	1	1	H<C
ENSG00000131669	0	0	1	0	H>C
ENSG00000131732	0	0	1	0	H<C
ENSG00000131778	0	0	1	1	H>C
ENSG00000131797	0	0	1	0	H<C
ENSG00000131943	0	1	1	0	H>C
ENSG00000131979	1	0	1	0	H<C
ENSG00000132286	0	0	1	0	H>C
ENSG00000132359	0	1	1	0	H<C
ENSG00000132464	0	0	1	0	H>C
ENSG00000132563	0	0	1	0	H>C
ENSG00000132570	0	1	1	0	H<C
ENSG00000132718	0	1	1	0	H>C
ENSG00000132780	1	1	1	0	H>C
ENSG00000132837	1	0	1	0	H<C
ENSG00000132842	0	1	1	1	H>C
ENSG00000132849	0	0	1	0	H<C
ENSG00000132879	1	1	1	0	H<C
ENSG00000132881	1	0	1	1	H<C
ENSG00000132906	1	1	1	0	H>C
ENSG00000132912	1	1	1	0	H<C
ENSG00000132932	0	0	1	0	H<C
ENSG00000132975	0	0	1	0	H<C
ENSG00000133027	1	1	1	1	H<C
ENSG00000133111	0	0	1	0	H<C
ENSG00000133112	0	1	1	1	H>C
ENSG00000133121	0	0	1	0	H<C
ENSG00000133256	0	0	1	1	H<C
ENSG00000133275	0	0	1	0	H<C
ENSG00000133639	1	1	1	0	H<C
ENSG00000133687	1	1	1	0	H>C
ENSG00000133703	0	0	1	0	H<C
ENSG00000133704	0	0	1	0	H<C
ENSG00000133706	0	1	1	0	H>C
ENSG00000133884	1	1	1	1	H<C
ENSG00000133943	0	1	1	1	H<C
ENSG00000133958	0	0	1	0	H<C
ENSG00000134072	0	0	1	0	H>C
ENSG00000134077	1	1	1	1	H<C
ENSG00000134198	0	1	1	0	H>C
ENSG00000134247	1	1	1	1	H>C
ENSG00000134324	1	0	1	0	H>C
ENSG00000134440	0	0	1	0	H>C
ENSG00000134539	0	0	1	0	H<C
ENSG00000134569	0	0	1	0	H>C
ENSG00000134716	0	0	1	0	H>C
ENSG00000134755	1	1	1	0	H<C
ENSG00000134765	0	0	1	0	H>C
ENSG00000134830	0	0	1	0	H<C
ENSG00000134917	0	1	1	0	H<C
ENSG00000135148	0	1	1	0	H<C
ENSG00000135272	1	1	1	1	H>C
ENSG00000135338	0	1	1	1	H<C
ENSG00000135346	0	0	1	0	H<C
ENSG00000135372	0	0	1	0	H<C
ENSG00000135454	0	0	1	0	H>C
ENSG00000135587	1	1	1	1	H<C
ENSG00000135604	0	1	1	0	H<C
ENSG00000135709	0	0	1	0	H<C
ENSG00000135750	0	0	1	0	H>C
ENSG00000135916	0	0	1	0	H>C
ENSG00000135953	1	1	1	0	H<C
ENSG00000136002	0	1	1	0	H<C
ENSG00000136003	1	1	1	1	H>C
ENSG00000136021	1	1	1	1	H>C
ENSG00000136193	0	0	1	0	H<C
ENSG00000136235	0	0	1	0	H>C
ENSG00000136425	0	0	1	1	H<C
ENSG00000136449	1	1	1	1	H<C
ENSG00000136546	0	0	1	0	H>C
ENSG00000136631	1	1	1	1	H>C
ENSG00000136636	0	0	1	0	H>C
ENSG00000136643	1	1	1	1	H>C
ENSG00000136754	0	0	1	0	H<C
ENSG00000136856	1	1	1	1	H>C
ENSG00000136861	0	1	1	0	H>C
ENSG00000136867	0	0	1	0	H<C
ENSG00000136878	1	1	1	1	H<C
ENSG00000136936	1	1	1	1	H<C
ENSG00000137098	1	1	1	0	H<C
ENSG00000137106	1	1	1	1	H>C
ENSG00000137161	0	1	1	0	H>C
ENSG00000137185	1	1	1	1	H>C
ENSG00000137221	0	1	1	0	H<C
ENSG00000137269	0	0	1	0	H<C
ENSG00000137274	1	1	1	1	H<C
ENSG00000137312	1	1	1	0	H>C
ENSG00000137338	1	1	1	1	H>C
ENSG00000137364	1	1	1	1	H>C
ENSG00000137393	0	0	1	1	H>C
ENSG00000137409	1	1	1	0	H>C
ENSG00000137411	0	0	1	0	H<C
ENSG00000137441	0	0	1	0	H<C
ENSG00000137474	0	0	1	0	H>C
ENSG00000137720	1	0	1	1	H>C
ENSG00000137726	0	0	1	0	H>C
ENSG00000137764	0	0	1	0	H<C
ENSG00000137767	0	1	1	0	H<C
ENSG00000137821	1	1	1	1	H>C
ENSG00000137824	1	1	1	0	H<C
ENSG00000137942	1	1	1	0	H<C
ENSG00000137996	0	0	1	1	H<C
ENSG00000138085	1	1	1	1	H>C
ENSG00000138095	1	1	1	1	H<C
ENSG00000138134	0	0	1	0	H<C
ENSG00000138135	0	0	1	0	H<C
ENSG00000138175	0	1	1	0	H>C
ENSG00000138399	1	1	1	0	H>C
ENSG00000138463	1	1	1	1	H<C
ENSG00000138472	0	0	1	0	H>C
ENSG00000138614	0	0	1	0	H>C
ENSG00000138615	0	0	1	0	H>C
ENSG00000138709	1	1	1	1	H<C
ENSG00000138792	0	0	1	0	H>C
ENSG00000138794	1	1	1	1	H<C
ENSG00000139131	1	1	1	1	H<C
ENSG00000139168	1	1	1	0	H>C
ENSG00000139173	1	1	1	1	H<C
ENSG00000139178	0	0	1	0	H>C
ENSG00000139192	1	1	1	0	H<C
ENSG00000139364	0	0	1	0	H<C
ENSG00000139405	1	1	1	0	H>C
ENSG00000139508	1	1	1	0	H>C
ENSG00000139637	0	0	1	0	H>C
ENSG00000139719	0	0	1	0	H<C
ENSG00000139725	0	1	1	1	H<C
ENSG00000139998	0	0	1	0	H>C
ENSG00000140157	0	0	1	0	H<C
ENSG00000140367	0	0	1	1	H>C
ENSG00000140398	1	1	1	1	H<C
ENSG00000140463	0	0	1	1	H<C
ENSG00000140471	1	1	1	0	H>C
ENSG00000140474	0	0	1	0	H<C
ENSG00000140548	0	0	1	0	H<C
ENSG00000140553	1	0	1	0	H>C
ENSG00000140830	0	0	1	0	H>C
ENSG00000140876	1	0	1	0	H>C
ENSG00000140988	0	0	1	0	H<C
ENSG00000140995	0	1	1	0	H<C
ENSG00000141013	0	0	1	0	H>C
ENSG00000141098	1	1	1	1	H>C
ENSG00000141161	0	0	1	0	H>C
ENSG00000141258	0	0	1	1	H<C
ENSG00000141431	1	1	1	0	H>C
ENSG00000141480	0	0	1	0	H>C
ENSG00000141504	1	1	1	1	H<C
ENSG00000141543	1	1	1	1	H<C
ENSG00000141556	0	0	1	1	H>C
ENSG00000141562	0	1	1	1	H>C
ENSG00000141564	0	0	1	1	H>C
ENSG00000141580	1	1	1	0	H<C
ENSG00000141756	0	0	1	0	H>C
ENSG00000141959	0	0	1	1	H>C
ENSG00000141971	1	1	1	1	H<C
ENSG00000142089	1	0	1	1	H>C
ENSG00000142156	1	1	1	1	H>C
ENSG00000142192	0	1	1	0	H<C
ENSG00000142207	0	0	1	0	H>C
ENSG00000142330	1	1	1	1	H<C
ENSG00000142494	0	0	1	0	H>C
ENSG00000142530	1	1	1	0	H<C
ENSG00000142583	1	0	1	1	H<C
ENSG00000142634	0	0	1	0	H>C
ENSG00000142686	0	1	1	1	H<C
ENSG00000142875	0	1	1	1	H<C
ENSG00000142920	1	0	1	0	H>C
ENSG00000142937	0	1	1	1	H>C
ENSG00000142973	0	0	1	0	H>C
ENSG00000143147	1	0	1	1	H>C
ENSG00000143155	1	1	1	0	H>C
ENSG00000143222	0	0	1	0	H>C
ENSG00000143252	1	1	1	1	H<C
ENSG00000143318	0	1	1	0	H>C
ENSG00000143337	1	1	1	1	H<C
ENSG00000143365	0	0	1	0	H<C
ENSG00000143382	0	0	1	0	H<C
ENSG00000143409	0	0	1	0	H>C
ENSG00000143416	1	1	1	0	H>C
ENSG00000143434	1	0	1	0	H>C
ENSG00000143443	0	1	1	0	H>C
ENSG00000143674	1	0	1	0	H<C
ENSG00000143742	0	0	1	1	H<C
ENSG00000143774	0	0	1	1	H>C
ENSG00000143793	0	0	1	1	H<C
ENSG00000143799	0	1	1	1	H>C
ENSG00000143845	0	0	1	0	H>C
ENSG00000143891	0	1	1	0	H>C
ENSG00000143994	0	0	1	0	H<C
ENSG00000144036	0	0	1	0	H>C
ENSG00000144182	0	0	1	0	H>C
ENSG00000144218	0	0	1	0	H>C
ENSG00000144283	1	1	1	0	H<C
ENSG00000144362	0	1	1	1	H<C
ENSG00000144401	0	1	1	1	H<C
ENSG00000144580	0	0	1	1	H<C
ENSG00000144741	0	0	1	0	H<C
ENSG00000144746	0	0	1	0	H<C
ENSG00000145191	1	1	1	0	H>C
ENSG00000145284	0	0	1	0	H>C
ENSG00000145358	0	1	1	0	H<C
ENSG00000145365	1	0	1	1	H<C
ENSG00000145495	0	0	1	0	H<C
ENSG00000145725	1	1	1	1	H<C
ENSG00000145741	1	1	1	1	H>C
ENSG00000145777	0	0	1	0	H>C
ENSG00000145780	0	0	1	0	H>C
ENSG00000145781	0	1	1	1	H<C
ENSG00000145782	1	1	1	1	H<C
ENSG00000145934	1	1	1	0	H>C
ENSG00000145949	0	0	1	0	H<C
ENSG00000145979	0	0	1	1	H>C
ENSG00000146001	0	0	1	0	H<C
ENSG00000146085	0	0	1	0	H>C
ENSG00000146109	1	1	1	1	H>C
ENSG00000146223	1	1	1	1	H>C
ENSG00000146281	0	0	1	0	H<C
ENSG00000146282	0	0	1	1	H<C
ENSG00000146350	0	1	1	1	H<C
ENSG00000146409	1	1	1	1	H>C
ENSG00000146701	1	1	1	0	H<C
ENSG00000146826	0	0	1	0	H<C
ENSG00000146938	0	0	1	0	H>C
ENSG00000147050	0	0	1	0	H<C
ENSG00000147168	0	0	1	0	H<C
ENSG00000147324	0	0	1	0	H<C
ENSG00000147364	1	1	1	1	H>C
ENSG00000147416	0	0	1	0	H>C
ENSG00000147485	0	0	1	0	H>C
ENSG00000147535	0	1	1	1	H>C
ENSG00000147601	1	0	1	0	H<C
ENSG00000147604	1	1	1	1	H<C
ENSG00000147872	0	0	1	1	H>C
ENSG00000148218	0	0	1	0	H<C
ENSG00000148225	0	0	1	0	H>C
ENSG00000148229	1	1	1	0	H>C
ENSG00000148303	1	1	1	1	H>C
ENSG00000148308	0	0	1	0	H<C
ENSG00000148356	0	0	1	0	H>C
ENSG00000148362	1	1	1	1	H>C
ENSG00000148426	0	1	1	1	H<C
ENSG00000148468	1	1	1	0	H<C
ENSG00000148672	0	0	1	0	H<C
ENSG00000148690	0	0	1	0	H>C
ENSG00000148702	1	0	1	0	H<C
ENSG00000148803	0	1	1	0	H>C
ENSG00000148814	1	1	1	1	H<C
ENSG00000148985	0	0	1	0	H>C
ENSG00000149016	1	0	1	0	H>C
ENSG00000149231	1	0	1	1	H>C
ENSG00000149313	0	0	1	0	H<C
ENSG00000149474	0	0	1	0	H<C
ENSG00000149476	1	1	1	1	H<C
ENSG00000149483	1	1	1	1	H>C
ENSG00000149577	0	0	1	0	H>C
ENSG00000149582	0	0	1	1	H<C
ENSG00000149792	0	0	1	1	H<C
ENSG00000149932	0	0	1	0	H>C
ENSG00000150048	0	0	1	0	H<C
ENSG00000150471	0	0	1	0	H<C
ENSG00000150477	0	0	1	1	H<C
ENSG00000150867	1	1	1	0	H<C
ENSG00000150967	0	0	1	0	H<C
ENSG00000151062	0	0	1	0	H<C
ENSG00000151116	1	1	1	1	H<C
ENSG00000151176	0	1	1	0	H>C
ENSG00000151348	0	1	1	0	H>C
ENSG00000151422	0	0	1	1	H<C
ENSG00000151498	1	1	1	1	H>C
ENSG00000151553	0	0	1	0	H<C
ENSG00000151632	0	0	1	0	H>C
ENSG00000151640	1	0	1	0	H>C
ENSG00000151849	1	1	1	0	H>C
ENSG00000151881	0	1	1	0	H>C
ENSG00000151948	1	1	1	0	H<C
ENSG00000152078	0	0	1	0	H>C
ENSG00000152207	0	0	1	0	H>C
ENSG00000152315	0	0	1	0	H<C
ENSG00000152377	0	0	1	0	H>C
ENSG00000152527	0	0	1	0	H<C
ENSG00000152784	0	0	1	0	H<C
ENSG00000152822	0	0	1	0	H>C
ENSG00000152942	1	1	1	0	H>C
ENSG00000153066	1	1	1	1	H<C
ENSG00000153317	0	0	1	0	H>C
ENSG00000153363	1	1	1	0	H>C
ENSG00000153406	0	0	1	1	H<C
ENSG00000153446	0	0	1	0	H<C
ENSG00000153560	1	1	1	1	H<C
ENSG00000153563	0	0	1	0	H<C
ENSG00000153707	1	1	1	0	H>C
ENSG00000153721	0	1	1	0	H<C
ENSG00000153790	1	1	1	0	H<C
ENSG00000153898	0	0	1	0	H<C
ENSG00000153936	1	1	1	1	H>C
ENSG00000154059	1	1	1	1	H>C
ENSG00000154065	1	1	1	0	H<C
ENSG00000154134	1	0	1	0	H>C
ENSG00000154144	1	1	1	1	H<C
ENSG00000154328	1	1	1	0	H>C
ENSG00000154642	0	1	1	0	H<C
ENSG00000154803	0	1	1	1	H>C
ENSG00000154889	1	1	1	1	H<C
ENSG00000154945	1	1	1	1	H<C
ENSG00000155099	1	0	1	1	H>C
ENSG00000155254	0	0	1	0	H>C
ENSG00000155368	0	0	1	0	H>C
ENSG00000155749	0	0	1	0	H<C
ENSG00000155893	0	0	1	0	H>C
ENSG00000156232	1	1	1	0	H<C
ENSG00000156239	1	1	1	0	H>C
ENSG00000156345	1	1	1	0	H<C
ENSG00000156374	0	0	1	0	H<C
ENSG00000156471	0	0	1	0	H<C
ENSG00000156502	1	1	1	1	H>C
ENSG00000156508	1	0	1	1	H<C
ENSG00000156521	1	1	1	1	H<C
ENSG00000156675	0	0	1	0	H<C
ENSG00000156795	1	1	1	0	H<C
ENSG00000157020	0	0	1	1	H>C
ENSG00000157119	0	0	1	0	H<C
ENSG00000157150	0	0	1	1	H>C
ENSG00000157259	1	1	1	1	H>C
ENSG00000157353	1	1	1	1	H<C
ENSG00000157379	1	1	1	1	H<C
ENSG00000157445	0	0	1	0	H>C
ENSG00000157782	0	0	1	0	H>C
ENSG00000157833	0	0	1	0	H<C
ENSG00000158008	0	0	1	0	H<C
ENSG00000158014	0	0	1	0	H>C
ENSG00000158062	1	1	1	0	H>C
ENSG00000158122	1	1	1	1	H<C
ENSG00000158163	0	0	1	1	H<C
ENSG00000158270	1	1	1	0	H>C
ENSG00000158292	1	1	1	1	H>C
ENSG00000158560	0	1	1	0	H>C
ENSG00000158623	1	0	1	1	H<C
ENSG00000158669	1	0	1	0	H>C
ENSG00000159055	0	1	1	0	H>C
ENSG00000159167	0	0	1	0	H>C
ENSG00000159212	0	0	1	0	H>C
ENSG00000159445	1	1	1	1	H<C
ENSG00000159461	1	1	1	0	H<C
ENSG00000159596	1	1	1	1	H>C
ENSG00000159692	1	0	1	0	H>C
ENSG00000160050	0	0	1	0	H>C
ENSG00000160113	1	1	1	0	H>C
ENSG00000160211	1	1	1	1	H>C
ENSG00000160299	0	0	1	0	H>C
ENSG00000160307	0	0	1	0	H<C
ENSG00000160310	0	0	1	0	H<C
ENSG00000160360	0	0	1	0	H>C
ENSG00000160410	0	0	1	0	H>C
ENSG00000160460	0	0	1	1	H<C
ENSG00000160570	0	0	1	0	H<C
ENSG00000160678	0	0	1	0	H>C
ENSG00000160688	1	0	1	1	H<C
ENSG00000160818	0	0	1	0	H>C
ENSG00000160862	0	0	1	0	H>C
ENSG00000160883	0	0	1	0	H<C
ENSG00000160908	0	1	1	0	H<C
ENSG00000161013	0	0	1	0	H<C
ENSG00000161249	0	1	1	0	H>C
ENSG00000161509	0	0	1	0	H<C
ENSG00000161513	1	1	1	0	H<C
ENSG00000161544	1	0	1	0	H>C
ENSG00000161551	1	0	1	1	H>C
ENSG00000161618	1	1	1	0	H>C
ENSG00000161642	0	1	1	0	H>C
ENSG00000161654	1	1	1	1	H<C
ENSG00000161664	0	0	1	0	H<C
ENSG00000161671	1	1	1	1	H<C
ENSG00000161714	0	0	1	1	H>C
ENSG00000161920	0	1	1	1	H>C
ENSG00000161955	0	0	1	0	H>C
ENSG00000162009	0	0	1	0	H>C
ENSG00000162039	1	1	1	1	H<C
ENSG00000162063	0	0	1	0	H<C
ENSG00000162144	0	0	1	0	H>C
ENSG00000162384	1	1	1	1	H>C
ENSG00000162430	0	0	1	0	H>C
ENSG00000162482	1	1	1	1	H<C
ENSG00000162493	1	1	1	0	H>C
ENSG00000162543	0	0	1	0	H>C
ENSG00000162551	0	0	1	0	H>C
ENSG00000162572	1	1	1	0	H>C
ENSG00000162595	0	0	1	0	H>C
ENSG00000162600	1	1	1	0	H>C
ENSG00000162688	0	0	1	0	H<C
ENSG00000162729	1	1	1	0	H>C
ENSG00000162836	0	1	1	0	H<C
ENSG00000162878	0	0	1	0	H>C
ENSG00000162889	0	0	1	0	H<C
ENSG00000162972	0	1	1	0	H<C
ENSG00000163093	1	1	1	1	H<C
ENSG00000163214	1	1	1	0	H>C
ENSG00000163297	0	0	1	1	H<C
ENSG00000163344	0	1	1	1	H>C
ENSG00000163378	0	1	1	1	H<C
ENSG00000163380	0	0	1	0	H>C
ENSG00000163577	0	0	1	0	H<C
ENSG00000163617	1	1	1	1	H<C
ENSG00000163630	0	0	1	0	H<C
ENSG00000163633	1	1	1	0	H>C
ENSG00000163635	0	1	1	0	H<C
ENSG00000163710	0	0	1	0	H>C
ENSG00000163867	0	0	1	0	H>C
ENSG00000163879	1	1	1	0	H>C
ENSG00000163930	0	0	1	0	H<C
ENSG00000163947	0	0	1	0	H<C
ENSG00000163959	0	0	1	0	H>C
ENSG00000164024	1	1	1	1	H>C
ENSG00000164054	0	0	1	0	H>C
ENSG00000164061	0	0	1	1	H<C
ENSG00000164077	1	1	1	0	H<C
ENSG00000164089	0	0	1	0	H<C
ENSG00000164114	0	0	1	1	H<C
ENSG00000164116	0	0	1	0	H>C
ENSG00000164118	1	0	1	0	H>C
ENSG00000164181	0	0	1	0	H<C
ENSG00000164197	1	1	1	0	H<C
ENSG00000164258	0	1	1	1	H<C
ENSG00000164300	0	0	1	0	H<C
ENSG00000164346	1	0	1	0	H<C
ENSG00000164385	0	0	1	0	H<C
ENSG00000164398	0	0	1	0	H<C
ENSG00000164494	1	1	1	1	H<C
ENSG00000164530	0	0	1	0	H>C
ENSG00000164532	1	1	1	0	H<C
ENSG00000164543	1	1	1	1	H>C
ENSG00000164591	1	1	1	0	H>C
ENSG00000164597	0	0	1	0	H<C
ENSG00000164615	1	1	1	1	H<C
ENSG00000164741	0	0	1	0	H<C
ENSG00000164877	0	0	1	0	H>C
ENSG00000164879	0	0	1	0	H>C
ENSG00000164889	0	0	1	0	H<C
ENSG00000164898	0	0	1	1	H>C
ENSG00000164904	0	1	1	0	H>C
ENSG00000164953	0	1	1	0	H>C
ENSG00000164967	1	0	1	0	H>C
ENSG00000165023	0	0	1	0	H<C
ENSG00000165060	0	0	1	0	H>C
ENSG00000165061	0	0	1	0	H<C
ENSG00000165071	1	1	1	0	H>C
ENSG00000165152	1	0	1	1	H>C
ENSG00000165197	0	0	1	0	H>C
ENSG00000165275	1	1	1	1	H<C
ENSG00000165322	0	0	1	0	H<C
ENSG00000165323	0	0	1	0	H<C
ENSG00000165457	0	0	1	0	H>C
ENSG00000165476	1	1	1	0	H<C
ENSG00000165516	0	1	1	1	H<C
ENSG00000165526	0	0	1	0	H>C
ENSG00000165548	1	0	1	0	H<C
ENSG00000165609	1	1	1	0	H>C
ENSG00000165792	1	1	1	1	H>C
ENSG00000165887	0	0	1	0	H>C
ENSG00000165917	0	0	1	0	H>C
ENSG00000165948	0	0	1	0	H>C
ENSG00000165949	0	0	1	0	H>C
ENSG00000166106	0	0	1	0	H>C
ENSG00000166111	0	0	1	0	H>C
ENSG00000166165	0	0	1	1	H>C
ENSG00000166262	1	1	1	1	H>C
ENSG00000166295	0	1	1	0	H>C
ENSG00000166311	0	1	1	0	H>C
ENSG00000166313	0	0	1	0	H>C
ENSG00000166321	1	1	1	1	H<C
ENSG00000166407	0	0	1	0	H<C
ENSG00000166473	0	0	1	0	H>C
ENSG00000166669	0	1	1	0	H>C
ENSG00000166780	1	1	1	0	H>C
ENSG00000166796	0	0	1	1	H<C
ENSG00000166813	0	0	1	0	H<C
ENSG00000166823	0	0	1	0	H>C
ENSG00000166848	0	0	1	0	H>C
ENSG00000166946	1	0	1	1	H>C
ENSG00000166971	1	0	1	0	H<C
ENSG00000167034	1	1	1	0	H>C
ENSG00000167107	0	0	1	1	H<C
ENSG00000167123	1	1	1	1	H>C
ENSG00000167191	0	0	1	0	H<C
ENSG00000167232	0	0	1	0	H<C
ENSG00000167264	0	0	1	1	H>C
ENSG00000167323	0	0	1	0	H>C
ENSG00000167397	0	0	1	1	H>C
ENSG00000167671	1	1	1	1	H<C
ENSG00000167721	0	0	1	0	H>C
ENSG00000167740	1	1	1	0	H>C
ENSG00000167851	1	1	1	0	H<C
ENSG00000167895	1	1	1	0	H<C
ENSG00000167925	0	0	1	0	H>C
ENSG00000167962	0	0	1	0	H<C
ENSG00000167964	0	1	1	0	H<C
ENSG00000167969	1	1	1	1	H>C
ENSG00000168038	1	1	1	1	H<C
ENSG00000168040	0	0	1	0	H<C
ENSG00000168143	1	1	1	0	H<C
ENSG00000168229	0	0	1	0	H<C
ENSG00000168268	0	0	1	0	H>C
ENSG00000168301	0	0	1	0	H<C
ENSG00000168393	1	1	1	0	H<C
ENSG00000168395	0	0	1	0	H>C
ENSG00000168411	1	0	1	0	H<C
ENSG00000168509	0	0	1	0	H<C
ENSG00000168575	1	1	1	1	H>C
ENSG00000168661	1	1	1	1	H<C
ENSG00000168685	0	0	1	0	H<C
ENSG00000168724	0	0	1	0	H>C
ENSG00000168743	1	0	1	0	H<C
ENSG00000168807	0	0	1	0	H>C
ENSG00000168818	0	0	1	1	H>C
ENSG00000168824	0	0	1	0	H<C
ENSG00000168899	0	0	1	1	H>C
ENSG00000168917	0	0	1	1	H>C
ENSG00000168938	1	1	1	1	H>C
ENSG00000169031	0	0	1	0	H<C
ENSG00000169084	0	0	1	0	H>C
ENSG00000169100	1	1	1	0	H<C
ENSG00000169131	1	0	1	1	H>C
ENSG00000169217	0	0	1	0	H<C
ENSG00000169228	1	1	1	0	H<C
ENSG00000169398	0	0	1	0	H>C
ENSG00000169499	0	0	1	0	H<C
ENSG00000169504	0	1	1	0	H>C
ENSG00000169689	0	1	1	1	H>C
ENSG00000169760	0	0	1	0	H<C
ENSG00000169814	1	1	1	0	H<C
ENSG00000169851	0	0	1	0	H<C
ENSG00000170011	0	0	1	0	H>C
ENSG00000170017	0	0	1	0	H<C
ENSG00000170145	0	1	1	0	H<C
ENSG00000170222	1	1	1	1	H>C
ENSG00000170265	0	0	1	0	H<C
ENSG00000170275	1	1	1	1	H>C
ENSG00000170322	1	1	1	1	H<C
ENSG00000170417	1	1	1	0	H<C
ENSG00000170439	0	0	1	0	H>C
ENSG00000170456	0	0	1	0	H<C
ENSG00000170542	1	1	1	0	H<C
ENSG00000170629	1	1	1	0	H<C
ENSG00000170633	1	0	1	0	H<C
ENSG00000170634	1	1	1	1	H<C
ENSG00000170681	1	1	1	1	H>C
ENSG00000170801	0	1	1	0	H>C
ENSG00000170954	0	1	1	0	H<C
ENSG00000170962	0	1	1	0	H>C
ENSG00000171016	0	0	1	0	H>C
ENSG00000171055	1	1	1	1	H>C
ENSG00000171103	0	0	1	0	H>C
ENSG00000171109	0	0	1	1	H<C
ENSG00000171202	1	1	1	1	H<C
ENSG00000171224	0	0	1	0	H<C
ENSG00000171298	1	1	1	0	H<C
ENSG00000171408	0	0	1	0	H>C
ENSG00000171462	0	0	1	0	H<C
ENSG00000171503	1	0	1	0	H>C
ENSG00000171517	1	1	1	0	H<C
ENSG00000171533	1	1	1	0	H>C
ENSG00000171603	1	0	1	0	H>C
ENSG00000171724	1	0	1	0	H>C
ENSG00000171763	1	1	1	1	H>C
ENSG00000171766	0	0	1	0	H<C
ENSG00000171853	1	0	1	0	H>C
ENSG00000172037	0	0	1	0	H>C
ENSG00000172156	0	0	1	0	H>C
ENSG00000172270	0	1	1	1	H>C
ENSG00000172508	0	0	1	0	H<C
ENSG00000172638	0	0	1	0	H<C
ENSG00000172671	1	1	1	0	H>C
ENSG00000172716	0	0	1	0	H>C
ENSG00000172757	0	0	1	0	H>C
ENSG00000172831	0	0	1	0	H>C
ENSG00000172915	0	0	1	1	H<C
ENSG00000173040	1	1	1	1	H<C
ENSG00000173114	0	0	1	0	H<C
ENSG00000173141	0	1	1	0	H>C
ENSG00000173145	0	0	1	1	H>C
ENSG00000173153	0	1	1	0	H<C
ENSG00000173163	1	1	1	1	H>C
ENSG00000173208	0	0	1	0	H>C
ENSG00000173214	1	1	1	1	H<C
ENSG00000173442	1	0	1	0	H>C
ENSG00000173598	0	0	1	1	H<C
ENSG00000173681	0	0	1	0	H<C
ENSG00000173727	0	0	1	0	H>C
ENSG00000173918	0	0	1	0	H<C
ENSG00000174007	1	1	1	1	H<C
ENSG00000174136	1	0	1	0	H<C
ENSG00000174292	0	0	1	0	H>C
ENSG00000174365	1	1	1	1	H<C
ENSG00000174373	1	1	1	1	H<C
ENSG00000174407	0	0	1	0	H>C
ENSG00000174599	0	0	1	0	H<C
ENSG00000174796	1	0	1	0	H>C
ENSG00000174799	0	0	1	1	H<C
ENSG00000174808	0	0	1	0	H<C
ENSG00000174917	0	0	1	0	H>C
ENSG00000175061	0	1	1	1	H>C
ENSG00000175104	0	1	1	0	H<C
ENSG00000175287	1	0	1	0	H>C
ENSG00000175309	1	1	1	1	H>C
ENSG00000175470	1	1	1	1	H<C
ENSG00000175591	0	0	1	0	H<C
ENSG00000175782	0	0	1	1	H<C
ENSG00000175806	0	0	1	0	H>C
ENSG00000175826	1	1	1	1	H>C
ENSG00000175938	0	0	1	1	H<C
ENSG00000176148	0	1	1	1	H<C
ENSG00000176194	0	0	1	0	H<C
ENSG00000176225	0	0	1	0	H>C
ENSG00000176473	0	1	1	0	H>C
ENSG00000176533	0	1	1	0	H<C
ENSG00000176595	0	1	1	1	H>C
ENSG00000176715	1	1	1	1	H<C
ENSG00000176783	0	0	1	1	H>C
ENSG00000176834	0	0	1	0	H<C
ENSG00000176887	0	0	1	0	H<C
ENSG00000176915	0	1	1	0	H<C
ENSG00000177042	1	1	1	1	H<C
ENSG00000177084	1	1	1	0	H>C
ENSG00000177098	0	0	1	0	H>C
ENSG00000177105	0	0	1	0	H>C
ENSG00000177238	0	0	1	0	H<C
ENSG00000177337	0	0	1	0	H>C
ENSG00000177398	0	0	1	0	H<C
ENSG00000177410	1	1	1	0	H<C
ENSG00000177425	0	0	1	0	H>C
ENSG00000177599	0	0	1	0	H<C
ENSG00000177600	0	0	1	1	H>C
ENSG00000177666	1	0	1	0	H>C
ENSG00000177685	1	1	1	1	H>C
ENSG00000177697	0	0	1	0	H>C
ENSG00000177700	0	0	1	1	H>C
ENSG00000177731	0	0	1	0	H>C
ENSG00000177822	0	0	1	0	H<C
ENSG00000177943	1	1	1	0	H>C
ENSG00000178343	0	0	1	1	H>C
ENSG00000178401	1	0	1	0	H<C
ENSG00000178605	1	1	1	1	H>C
ENSG00000178718	0	0	1	0	H>C
ENSG00000178719	0	0	1	0	H>C
ENSG00000178896	1	1	1	1	H<C
ENSG00000178982	1	1	1	0	H>C
ENSG00000178996	0	0	1	0	H>C
ENSG00000179299	0	1	1	0	H<C
ENSG00000179583	0	0	1	0	H<C
ENSG00000179598	0	0	1	0	H>C
ENSG00000179698	1	1	1	0	H<C
ENSG00000179818	1	1	1	1	H>C
ENSG00000179862	1	0	1	0	H>C
ENSG00000179886	0	1	1	1	H<C
ENSG00000179909	1	1	1	0	H<C
ENSG00000179912	0	0	1	0	H<C
ENSG00000179914	0	1	1	0	H>C
ENSG00000179988	1	1	1	1	H<C
ENSG00000180011	0	0	1	0	H<C
ENSG00000180155	0	1	1	0	H>C
ENSG00000180329	0	0	1	1	H>C
ENSG00000180422	0	0	1	0	H<C
ENSG00000180425	1	1	1	1	H>C
ENSG00000180458	0	0	1	0	H<C
ENSG00000180488	0	1	1	1	H>C
ENSG00000180573	1	1	1	0	H<C
ENSG00000180596	0	1	1	0	H<C
ENSG00000180785	0	0	1	0	H>C
ENSG00000180815	0	0	1	0	H<C
ENSG00000180867	1	1	1	1	H>C
ENSG00000180879	0	0	1	1	H>C
ENSG00000180901	0	0	1	0	H<C
ENSG00000180902	1	1	1	1	H<C
ENSG00000180999	1	1	1	0	H>C
ENSG00000181019	0	0	1	1	H>C
ENSG00000181192	1	1	1	1	H>C
ENSG00000181234	0	0	1	0	H>C
ENSG00000181408	0	0	1	0	H<C
ENSG00000181409	0	1	1	0	H<C
ENSG00000181418	0	0	1	0	H<C
ENSG00000181481	1	1	1	1	H<C
ENSG00000181894	0	0	1	1	H<C
ENSG00000181915	0	0	1	0	H>C
ENSG00000181924	0	0	1	1	H>C
ENSG00000182134	1	1	1	1	H>C
ENSG00000182149	0	1	1	0	H<C
ENSG00000182175	0	0	1	0	H>C
ENSG00000182195	1	0	1	0	H>C
ENSG00000182218	1	1	1	0	H>C
ENSG00000182473	0	0	1	0	H<C
ENSG00000182533	0	0	1	0	H<C
ENSG00000182544	0	1	1	1	H>C
ENSG00000182551	1	1	1	0	H>C
ENSG00000182552	0	1	1	1	H<C
ENSG00000182768	0	0	1	0	H<C
ENSG00000182796	1	0	1	0	H>C
ENSG00000182831	1	1	1	1	H<C
ENSG00000182858	1	1	1	0	H<C
ENSG00000182890	1	1	1	1	H>C
ENSG00000182899	1	1	1	1	H>C
ENSG00000182902	0	0	1	1	H<C
ENSG00000182923	1	1	1	0	H>C
ENSG00000182993	0	0	1	1	H>C
ENSG00000183032	1	1	1	1	H<C
ENSG00000183044	1	1	1	0	H>C
ENSG00000183048	1	1	1	0	H<C
ENSG00000183060	0	0	1	0	H<C
ENSG00000183067	0	0	1	0	H>C
ENSG00000183087	1	0	1	1	H>C
ENSG00000183161	0	1	1	1	H>C
ENSG00000183186	0	0	1	0	H>C
ENSG00000183207	1	1	1	0	H>C
ENSG00000183401	0	0	1	0	H>C
ENSG00000183431	1	1	1	0	H<C
ENSG00000183520	0	1	1	0	H>C
ENSG00000183527	0	0	1	0	H<C
ENSG00000183549	0	0	1	0	H<C
ENSG00000183580	0	0	1	0	H<C
ENSG00000183597	1	0	1	0	H<C
ENSG00000183615	0	0	1	0	H>C
ENSG00000183718	1	1	1	1	H<C
ENSG00000183723	0	0	1	0	H<C
ENSG00000183762	1	1	1	0	H>C
ENSG00000183783	0	1	1	0	H<C
ENSG00000183807	0	0	1	0	H<C
ENSG00000183814	1	1	1	0	H>C
ENSG00000183891	1	1	1	1	H<C
ENSG00000184005	0	0	1	0	H>C
ENSG00000184014	0	1	1	1	H<C
ENSG00000184182	0	0	1	1	H>C
ENSG00000184209	1	1	1	1	H>C
ENSG00000184226	0	0	1	0	H>C
ENSG00000184381	1	1	1	0	H<C
ENSG00000184445	1	1	1	0	H>C
ENSG00000184489	0	1	1	1	H<C
ENSG00000184497	0	0	1	0	H>C
ENSG00000184574	0	0	1	0	H<C
ENSG00000184601	0	0	1	0	H<C
ENSG00000184602	0	0	1	0	H<C
ENSG00000184640	0	0	1	0	H>C
ENSG00000184787	0	0	1	0	H<C
ENSG00000184903	1	1	1	0	H>C
ENSG00000185009	1	1	1	1	H<C
ENSG00000185015	0	0	1	0	H>C
ENSG00000185043	0	0	1	0	H>C
ENSG00000185052	0	1	1	0	H<C
ENSG00000185105	0	0	1	0	H<C
ENSG00000185127	0	0	1	1	H<C
ENSG00000185163	1	1	1	1	H<C
ENSG00000185220	1	1	1	0	H<C
ENSG00000185250	1	0	1	0	H<C
ENSG00000185267	0	0	1	0	H<C
ENSG00000185274	0	1	1	0	H>C
ENSG00000185339	1	0	1	1	H<C
ENSG00000185442	0	0	1	0	H>C
ENSG00000185518	0	0	1	0	H<C
ENSG00000185565	0	0	1	0	H<C
ENSG00000185633	0	0	1	0	H>C
ENSG00000185745	0	0	1	0	H<C
ENSG00000185896	0	0	1	0	H<C
ENSG00000186162	1	1	1	0	H>C
ENSG00000186187	0	1	1	0	H>C
ENSG00000186205	1	1	1	0	H<C
ENSG00000186352	0	0	1	0	H<C
ENSG00000186377	0	0	1	0	H>C
ENSG00000186395	1	1	1	1	H>C
ENSG00000186417	0	0	1	0	H>C
ENSG00000186470	0	0	1	0	H<C
ENSG00000186479	0	0	1	0	H<C
ENSG00000186532	0	0	1	0	H<C
ENSG00000186575	0	0	1	0	H>C
ENSG00000186812	0	0	1	0	H<C
ENSG00000186815	0	1	1	0	H>C
ENSG00000186867	0	0	1	0	H<C
ENSG00000187266	1	1	1	0	H>C
ENSG00000187446	0	0	1	0	H>C
ENSG00000187676	0	0	1	0	H<C
ENSG00000187699	0	1	1	0	H<C
ENSG00000187790	1	1	1	0	H>C
ENSG00000187815	1	1	1	0	H<C
ENSG00000187889	0	0	1	0	H>C
ENSG00000188086	0	0	1	0	H<C
ENSG00000188242	0	1	1	1	H<C
ENSG00000188257	0	0	1	0	H>C
ENSG00000188342	0	0	1	0	H>C
ENSG00000188375	1	1	1	1	H>C
ENSG00000188641	0	0	1	0	H>C
ENSG00000188690	0	0	1	1	H<C
ENSG00000188735	1	1	1	0	H<C
ENSG00000188760	0	0	1	0	H<C
ENSG00000188846	1	1	1	1	H<C
ENSG00000189223	0	0	1	0	H>C
ENSG00000189241	1	1	1	1	H<C
ENSG00000189298	1	1	1	1	H>C
ENSG00000189362	1	0	1	0	H<C
ENSG00000196091	0	0	1	0	H>C
ENSG00000196118	1	1	1	0	H<C
ENSG00000196152	1	1	1	1	H<C
ENSG00000196154	1	1	1	1	H>C
ENSG00000196177	0	1	1	1	H<C
ENSG00000196268	0	1	1	1	H<C
ENSG00000196284	0	0	1	0	H<C
ENSG00000196345	0	1	1	0	H>C
ENSG00000196358	0	0	1	0	H>C
ENSG00000196476	0	0	1	0	H>C
ENSG00000196576	0	0	1	0	H>C
ENSG00000196605	1	1	1	0	H>C
ENSG00000196678	0	1	1	1	H<C
ENSG00000196724	1	1	1	0	H>C
ENSG00000196739	0	0	1	1	H>C
ENSG00000196792	1	1	1	1	H<C
ENSG00000196937	1	1	1	0	H<C
ENSG00000196951	0	0	1	0	H>C
ENSG00000196976	1	1	1	1	H<C
ENSG00000197006	0	0	1	0	H<C
ENSG00000197016	0	0	1	0	H<C
ENSG00000197119	0	0	1	0	H>C
ENSG00000197124	0	1	1	0	H>C
ENSG00000197226	0	1	1	0	H<C
ENSG00000197256	0	0	1	0	H<C
ENSG00000197299	1	1	1	0	H>C
ENSG00000197386	0	0	1	0	H<C
ENSG00000197530	0	1	1	0	H<C
ENSG00000197565	0	0	1	0	H>C
ENSG00000197586	1	1	1	1	H>C
ENSG00000197763	1	1	1	0	H<C
ENSG00000197766	0	0	1	0	H>C
ENSG00000197780	1	1	1	1	H<C
ENSG00000197858	1	0	1	0	H<C
ENSG00000198060	1	1	1	1	H>C
ENSG00000198162	0	0	1	1	H>C
ENSG00000198185	0	0	1	0	H<C
ENSG00000198502	0	0	1	0	H<C
ENSG00000198663	1	1	1	0	H>C
ENSG00000198780	0	0	1	0	H<C
ENSG00000198799	1	1	1	0	H<C
ENSG00000198816	0	0	1	0	H<C
ENSG00000198839	1	1	1	1	H<C
ENSG00000198848	1	1	1	1	H<C
ENSG00000198881	0	0	1	0	H<C
ENSG00000198911	0	0	1	0	H>C
ENSG00000198919	1	1	1	0	H>C
ENSG00000198931	0	1	1	1	H>C
ENSG00000198932	0	0	1	0	H>C
ENSG00000198951	0	0	1	0	H>C
ENSG00000198963	0	0	1	1	H>C
ENSG00000203644	1	1	1	1	H>C
ENSG00000203705	1	1	1	1	H>C
ENSG00000203740	0	0	1	0	H<C
ENSG00000203914	0	0	1	1	H>C
ENSG00000203993	1	1	1	1	H>C
ENSG00000204054	1	1	1	0	H>C
ENSG00000204116	1	1	1	1	H>C
ENSG00000204136	0	0	1	0	H<C
ENSG00000204147	1	1	1	1	H<C
ENSG00000204160	0	0	1	0	H<C
ENSG00000204161	0	0	1	0	H>C
ENSG00000204228	1	1	1	1	H<C
ENSG00000204256	1	1	1	0	H<C
ENSG00000204282	1	1	1	1	H<C
ENSG00000204316	1	1	1	0	H>C
ENSG00000204323	1	1	1	0	H<C
ENSG00000204334	1	0	1	1	H<C
ENSG00000204344	1	1	1	1	H>C
ENSG00000204371	0	0	1	1	H<C
ENSG00000204387	1	1	1	0	H<C
ENSG00000204516	1	1	1	0	H<C
ENSG00000204568	0	0	1	0	H>C
ENSG00000204599	0	1	1	0	H<C
ENSG00000204628	0	0	1	0	H>C
ENSG00000204655	0	0	1	0	H>C
ENSG00000204685	1	1	1	0	H<C
ENSG00000205133	0	0	1	1	H<C
ENSG00000205181	0	0	1	0	H>C
ENSG00000205208	0	0	1	0	H<C
ENSG00000205220	1	1	1	1	H<C
ENSG00000205339	0	0	1	1	H>C
ENSG00000205464	1	1	1	0	H>C
ENSG00000205559	1	1	1	1	H<C
ENSG00000205669	0	0	1	1	H<C
ENSG00000205937	1	1	1	1	H>C
ENSG00000206527	1	1	1	0	H<C
ENSG00000206559	0	0	1	0	H<C
ENSG00000212694	0	1	1	1	H<C
ENSG00000212978	0	1	1	0	H>C
ENSG00000213064	1	1	1	1	H>C
ENSG00000213066	0	0	1	0	H<C
ENSG00000213145	1	1	1	0	H<C
ENSG00000213171	0	0	1	0	H<C
ENSG00000213190	0	1	1	0	H>C
ENSG00000213221	1	1	1	1	H<C
ENSG00000213397	1	1	1	1	H>C
ENSG00000213465	0	1	1	0	H>C
ENSG00000213585	0	0	1	0	H<C
ENSG00000213699	0	0	1	0	H>C
ENSG00000213763	1	1	1	1	H<C
ENSG00000213780	1	1	1	1	H<C
ENSG00000213930	0	0	1	0	H>C
ENSG00000213967	1	0	1	1	H<C
ENSG00000213995	1	1	1	0	H<C
ENSG00000214013	1	1	1	1	H<C
ENSG00000214097	0	0	1	0	H>C
ENSG00000214113	0	0	1	0	H>C
ENSG00000214293	1	1	1	1	H>C
ENSG00000214309	1	1	1	1	H<C
ENSG00000214357	1	0	1	0	H>C
ENSG00000214435	1	1	1	1	H>C
ENSG00000214530	0	0	1	0	H>C
ENSG00000214717	0	0	1	0	H>C
ENSG00000214820	1	1	1	0	H<C
ENSG00000214941	1	1	1	1	H<C
ENSG00000214973	1	1	1	1	H<C
ENSG00000215018	0	0	1	0	H<C
ENSG00000215030	1	1	1	1	H<C
ENSG00000215039	1	1	1	1	H>C
ENSG00000215301	0	0	1	0	H<C
ENSG00000215349	1	1	1	1	H>C
ENSG00000215414	1	1	1	1	H>C
ENSG00000217165	1	1	1	1	H<C
ENSG00000218336	0	0	1	0	H<C
ENSG00000218510	1	1	1	0	H>C
ENSG00000219451	1	1	1	1	H>C
ENSG00000219626	1	1	1	0	H>C
ENSG00000219891	1	1	1	1	H<C
ENSG00000221838	1	1	1	0	H>C
ENSG00000221890	0	0	1	1	H>C
ENSG00000221926	1	1	1	1	H>C
ENSG00000221983	1	1	1	1	H<C
ENSG00000221995	0	1	1	0	H<C
ENSG00000223784	0	0	1	0	H>C
ENSG00000223855	1	1	1	0	H<C
ENSG00000223891	1	1	1	1	H>C
ENSG00000225099	0	1	1	1	H<C
ENSG00000225265	0	0	1	0	H<C
ENSG00000225377	1	1	1	0	H>C
ENSG00000225526	0	0	1	0	H<C
ENSG00000225733	0	0	1	1	H<C
ENSG00000225968	1	1	1	1	H>C
ENSG00000226015	1	1	1	1	H>C
ENSG00000226049	1	1	1	1	H<C
ENSG00000226085	1	1	1	1	H>C
ENSG00000226124	0	0	1	0	H<C
ENSG00000226137	1	1	1	1	H>C
ENSG00000226200	1	1	1	0	H>C
ENSG00000226419	1	1	1	1	H<C
ENSG00000226432	0	0	1	0	H<C
ENSG00000226686	0	0	1	0	H<C
ENSG00000226752	0	1	1	1	H<C
ENSG00000226754	0	0	1	0	H<C
ENSG00000226900	1	0	1	0	H>C
ENSG00000226944	1	1	1	0	H<C
ENSG00000226950	0	1	1	1	H>C
ENSG00000226976	1	1	1	1	H<C
ENSG00000227060	0	0	1	0	H<C
ENSG00000227372	1	1	1	1	H>C
ENSG00000227373	0	0	1	0	H<C
ENSG00000227590	0	0	1	0	H>C
ENSG00000227682	1	1	1	1	H<C
ENSG00000228300	0	0	1	1	H>C
ENSG00000228395	1	0	1	0	H<C
ENSG00000228436	0	0	1	0	H>C
ENSG00000229320	0	0	1	0	H>C
ENSG00000229619	0	1	1	0	H>C
ENSG00000229715	0	0	1	0	H>C
ENSG00000229809	0	1	1	0	H>C
ENSG00000230084	0	0	1	0	H>C
ENSG00000230487	1	1	1	0	H>C
ENSG00000230849	0	0	1	0	H>C
ENSG00000230896	0	0	1	0	H<C
ENSG00000231119	0	0	1	0	H<C
ENSG00000231312	1	1	1	0	H<C
ENSG00000231389	0	0	1	0	H<C
ENSG00000231437	0	0	1	0	H<C
ENSG00000231742	0	0	1	0	H<C
ENSG00000231793	0	1	1	0	H<C
ENSG00000231811	0	0	1	0	H>C
ENSG00000232044	0	0	1	0	H<C
ENSG00000232176	1	1	1	1	H>C
ENSG00000232442	1	1	1	1	H<C
ENSG00000233006	0	0	1	0	H>C
ENSG00000233016	1	0	1	0	H<C
ENSG00000233117	0	0	1	0	H>C
ENSG00000233184	1	1	1	1	H>C
ENSG00000233223	1	1	1	1	H<C
ENSG00000233593	0	0	1	0	H>C
ENSG00000233954	1	1	1	1	H>C
ENSG00000234171	1	1	1	1	H>C
ENSG00000234438	0	0	1	0	H<C
ENSG00000234520	0	0	1	0	H>C
ENSG00000234684	1	1	1	1	H<C
ENSG00000235169	0	0	1	0	H>C
ENSG00000235194	1	1	1	1	H<C
ENSG00000235257	0	0	1	0	H<C
ENSG00000235297	1	1	1	0	H>C
ENSG00000235453	0	1	1	0	H<C
ENSG00000235501	0	0	1	0	H>C
ENSG00000235954	1	1	1	1	H>C
ENSG00000235997	0	0	1	0	H>C
ENSG00000236013	0	0	1	0	H>C
ENSG00000236144	1	1	1	1	H>C
ENSG00000236152	0	0	1	0	H<C
ENSG00000236404	1	1	1	1	H>C
ENSG00000236540	1	1	1	0	H<C
ENSG00000236603	1	1	1	1	H>C
ENSG00000236609	0	1	1	1	H<C
ENSG00000236618	0	0	1	1	H>C
ENSG00000236719	0	0	1	0	H<C
ENSG00000236753	0	0	1	1	H<C
ENSG00000236958	0	0	1	0	H>C
ENSG00000237489	1	1	1	1	H<C
ENSG00000237493	1	1	1	1	H>C
ENSG00000237753	0	0	1	0	H<C
ENSG00000237807	0	0	1	0	H>C
ENSG00000237949	0	0	1	0	H>C
ENSG00000237975	0	0	1	0	H<C
ENSG00000239521	1	1	1	1	H>C
ENSG00000239569	1	1	1	1	H<C
ENSG00000239677	0	0	1	0	H<C
ENSG00000240303	1	1	1	1	H<C
ENSG00000240950	1	1	1	1	H>C
ENSG00000241058	1	1	1	1	H>C
ENSG00000241135	1	1	1	0	H>C
ENSG00000241316	0	0	1	0	H<C
ENSG00000241360	1	1	1	1	H<C
ENSG00000241923	1	1	1	1	H>C
ENSG00000241935	0	0	1	0	H>C
ENSG00000242173	0	0	1	0	H<C
ENSG00000242193	0	0	1	0	H>C
ENSG00000242259	1	1	1	1	H<C
ENSG00000242282	0	0	1	0	H>C
ENSG00000242612	0	0	1	0	H>C
ENSG00000243024	0	0	1	0	H<C
ENSG00000243056	0	0	1	0	H<C
ENSG00000243317	1	1	1	1	H>C
ENSG00000243660	1	1	1	0	H<C
ENSG00000243989	1	1	1	1	H<C
ENSG00000244038	1	0	1	0	H<C
ENSG00000244041	0	0	1	0	H<C
ENSG00000244509	0	0	1	0	H>C
ENSG00000244513	0	0	1	0	H<C
ENSG00000245105	0	1	1	0	H>C
ENSG00000245248	0	0	1	0	H<C
ENSG00000246379	0	0	1	0	H<C
ENSG00000247077	1	1	1	1	H<C
ENSG00000247134	1	1	1	1	H>C
ENSG00000247199	0	0	1	0	H<C
ENSG00000248092	1	1	1	1	H>C
ENSG00000248275	1	1	1	1	H<C
ENSG00000248429	0	0	1	0	H>C
ENSG00000248508	1	1	1	0	H>C
ENSG00000248866	1	1	1	0	H<C
ENSG00000248986	0	0	1	0	H>C
ENSG00000249115	1	1	1	1	H<C
ENSG00000249242	0	0	1	1	H<C
ENSG00000249460	0	0	1	0	H>C
ENSG00000249774	1	1	1	1	H<C
ENSG00000250056	0	0	1	0	H>C
ENSG00000250132	1	1	1	0	H>C
ENSG00000250303	0	0	1	0	H>C
ENSG00000250392	0	0	1	0	H>C
ENSG00000250497	0	0	1	0	H>C
ENSG00000250565	1	1	1	1	H>C
ENSG00000250786	1	1	1	1	H>C
ENSG00000250891	0	0	1	0	H>C
ENSG00000251136	1	1	1	1	H<C
ENSG00000251141	0	0	1	0	H>C
ENSG00000251192	1	1	1	0	H<C
ENSG00000251474	1	1	1	1	H<C
ENSG00000251593	1	1	1	1	H>C
ENSG00000251596	0	0	1	0	H<C
ENSG00000253250	1	0	1	0	H>C
ENSG00000253276	1	1	1	0	H<C
ENSG00000253341	1	1	1	1	H<C
ENSG00000253537	0	0	1	0	H<C
ENSG00000253716	1	1	1	0	H>C
ENSG00000253741	0	0	1	0	H<C
ENSG00000253958	0	0	1	0	H<C
ENSG00000254092	0	0	1	0	H<C
ENSG00000254109	0	0	1	0	H<C
ENSG00000254387	0	0	1	0	H>C
ENSG00000254505	0	0	1	1	H>C
ENSG00000254614	1	1	1	0	H>C
ENSG00000254635	0	0	1	1	H<C
ENSG00000254901	1	1	1	1	H<C
ENSG00000255085	0	0	1	0	H<C
ENSG00000255135	1	1	1	1	H>C
ENSG00000255455	1	1	1	0	H<C
ENSG00000256073	0	0	1	0	H>C
ENSG00000256269	0	0	1	0	H>C
ENSG00000256537	0	0	1	1	H<C
ENSG00000257151	0	0	1	0	H<C
ENSG00000257218	1	1	1	1	H<C
ENSG00000257511	1	1	1	1	H>C
ENSG00000257621	1	1	1	1	H<C
ENSG00000257923	0	1	1	0	H<C
ENSG00000257949	1	0	1	0	H>C
ENSG00000258311	0	0	1	0	H>C
ENSG00000258484	0	0	1	0	H>C
ENSG00000258824	0	0	1	0	H<C
ENSG00000258920	0	0	1	0	H>C
ENSG00000259065	0	0	1	0	H>C
ENSG00000259291	0	0	1	0	H<C
ENSG00000259319	0	0	1	0	H>C
ENSG00000259417	0	0	1	0	H<C
ENSG00000259431	1	1	1	1	H<C
ENSG00000259828	0	0	1	0	H>C
ENSG00000259943	1	1	1	1	H>C
ENSG00000260001	0	0	1	0	H<C
ENSG00000260077	1	1	1	0	H>C
ENSG00000260081	0	0	1	0	H<C
ENSG00000260095	0	0	1	0	H<C
ENSG00000260193	0	0	1	0	H<C
ENSG00000260456	1	1	1	1	H<C
ENSG00000260521	1	1	1	1	H>C
ENSG00000260604	0	1	1	0	H>C
ENSG00000260918	0	0	1	0	H>C
ENSG00000260947	0	0	1	0	H<C
ENSG00000260948	1	0	1	0	H<C
ENSG00000261168	0	0	1	0	H>C
ENSG00000261189	1	1	1	0	H>C
ENSG00000261428	1	1	1	0	H<C
ENSG00000261461	1	1	1	0	H>C
ENSG00000261713	0	0	1	0	H>C
ENSG00000261824	1	1	1	1	H>C
ENSG00000262454	0	0	1	0	H<C
ENSG00000263443	0	0	1	0	H<C
ENSG00000263465	0	0	1	0	H>C
ENSG00000263740	0	1	1	1	H>C
ENSG00000264247	1	1	1	1	H>C
ENSG00000264808	0	0	1	0	H<C
ENSG00000264920	1	1	1	0	H>C
ENSG00000265096	0	0	1	0	H<C
ENSG00000265646	0	0	1	0	H>C
ENSG00000266094	0	0	1	0	H<C
ENSG00000267002	1	1	1	0	H>C
ENSG00000267080	1	1	1	1	H>C
ENSG00000267107	0	0	1	0	H<C
ENSG00000267279	0	0	1	0	H>C
ENSG00000267302	0	0	1	0	H<C
ENSG00000267390	0	0	1	0	H>C
ENSG00000267454	1	1	1	1	H<C
ENSG00000267470	0	1	1	0	H<C
ENSG00000267680	1	0	1	1	H>C
ENSG00000267809	0	1	1	1	H<C
ENSG00000267858	0	0	1	0	H<C
ENSG00000268001	0	0	1	0	H>C
ENSG00000268573	1	1	1	1	H<C
ENSG00000269190	1	0	1	1	H<C
ENSG00000269293	1	1	1	1	H<C
ENSG00000269386	1	0	1	0	H>C
ENSG00000269743	0	0	1	0	H<C
ENSG00000269893	1	1	1	1	H<C
ENSG00000269964	0	0	1	0	H<C
ENSG00000270015	1	0	1	0	H>C
ENSG00000270039	0	0	1	0	H>C
ENSG00000270108	0	0	1	0	H<C
ENSG00000270194	1	1	1	0	H>C
ENSG00000270362	1	1	1	0	H<C
ENSG00000270696	1	1	1	1	H>C
ENSG00000270885	0	0	1	0	H<C
ENSG00000271122	1	1	1	0	H>C
ENSG00000271180	1	1	1	0	H<C
ENSG00000271198	0	1	1	1	H<C
ENSG00000271646	0	0	1	0	H>C
ENSG00000271780	1	1	1	0	H<C
ENSG00000271952	0	0	1	0	H>C
ENSG00000272129	0	0	1	0	H>C
ENSG00000272444	0	0	1	0	H<C
ENSG00000272573	0	0	1	0	H>C
ENSG00000272909	0	0	1	0	H<C
ENSG00000273038	0	0	1	0	H>C
ENSG00000273611	1	1	1	0	H>C
ENSG00000273654	1	1	1	1	H<C
ENSG00000274002	0	0	1	0	H<C
ENSG00000274012	1	1	1	0	H<C
ENSG00000274605	0	1	1	0	H>C
ENSG00000275764	1	1	1	1	H>C
ENSG00000275765	1	1	1	1	H<C
ENSG00000276023	1	0	1	0	H>C
ENSG00000276075	0	0	1	0	H>C
ENSG00000276409	0	0	1	0	H<C
ENSG00000276649	0	0	1	0	H<C
ENSG00000277258	0	0	1	0	H>C
ENSG00000277494	0	0	1	0	H<C
ENSG00000277938	0	0	1	0	H<C
ENSG00000277972	0	1	1	1	H>C
ENSG00000278133	0	0	1	0	H>C
ENSG00000278535	1	1	1	1	H<C
ENSG00000278611	0	1	1	1	H<C
ENSG00000278845	1	1	1	1	H>C
ENSG00000278910	0	1	1	0	H>C
ENSG00000279095	0	0	1	0	H<C
ENSG00000279314	0	0	1	0	H>C
ENSG00000279453	1	1	1	0	H>C
ENSG00000279722	0	0	1	0	H<C
ENSG00000280099	0	0	1	0	H<C
ENSG00000280220	0	0	1	0	H<C
ENSG00000280323	1	1	1	0	H<C
ENSG00000280434	0	0	1	0	H<C
ENSG00000280739	0	0	1	0	H<C
ENSG00000280852	0	0	1	1	H>C
ENSG00000281332	0	0	1	0	H>C
ENSG00000281649	1	1	1	1	H>C
ENSG00000282917	0	0	1	0	H>C
ENSG00000283423	0	0	1	0	H<C
ENSG00000284391	0	0	1	0	H<C
ENSG00000001497	1	0	0	1	H>C
ENSG00000003147	1	0	0	1	H>C
ENSG00000003989	1	1	0	1	H>C
ENSG00000004777	1	0	0	0	H<C
ENSG00000004866	1	0	0	0	H<C
ENSG00000005020	1	1	0	0	H<C
ENSG00000005700	1	0	0	0	H<C
ENSG00000005812	1	0	0	0	H>C
ENSG00000006210	1	1	0	0	H>C
ENSG00000006625	1	1	1	1	H>C
ENSG00000006740	1	1	1	0	H<C
ENSG00000007237	1	1	0	0	H>C
ENSG00000007341	1	1	0	1	H<C
ENSG00000007908	1	0	0	0	H<C
ENSG00000008311	1	1	0	0	H>C
ENSG00000008323	1	0	0	0	H<C
ENSG00000008382	1	0	0	0	H<C
ENSG00000009830	1	0	0	1	H<C
ENSG00000010278	1	1	0	0	H<C
ENSG00000010327	1	0	0	0	H<C
ENSG00000010626	1	1	0	0	H<C
ENSG00000010932	1	0	0	0	H<C
ENSG00000011478	1	0	0	0	H<C
ENSG00000012048	1	1	0	0	H>C
ENSG00000013297	1	1	0	0	H<C
ENSG00000013364	1	0	0	1	H<C
ENSG00000013375	1	0	0	1	H<C
ENSG00000013563	1	1	1	1	H>C
ENSG00000013810	1	0	0	0	H>C
ENSG00000015133	1	1	0	0	H<C
ENSG00000015520	1	0	0	0	H<C
ENSG00000015532	1	1	0	1	H<C
ENSG00000016391	1	0	0	0	H<C
ENSG00000018869	1	0	0	0	H<C
ENSG00000021300	1	0	0	0	H<C
ENSG00000021762	1	1	0	1	H>C
ENSG00000022267	1	0	0	0	H>C
ENSG00000023318	1	0	0	0	H<C
ENSG00000023839	1	1	0	0	H<C
ENSG00000025293	1	1	0	0	H>C
ENSG00000025796	1	0	0	0	H<C
ENSG00000026025	1	1	0	1	H<C
ENSG00000027697	1	0	0	1	H<C
ENSG00000027847	1	0	0	1	H<C
ENSG00000030419	1	0	0	0	H>C
ENSG00000031081	1	0	0	1	H>C
ENSG00000031698	1	0	0	0	H<C
ENSG00000033627	1	0	0	0	H<C
ENSG00000037042	1	0	0	0	H<C
ENSG00000037280	1	0	0	0	H<C
ENSG00000038210	1	1	0	0	H>C
ENSG00000039319	1	0	0	0	H>C
ENSG00000042980	1	0	0	0	H>C
ENSG00000043143	1	0	0	0	H>C
ENSG00000044459	1	0	0	0	H<C
ENSG00000044574	1	0	0	0	H<C
ENSG00000048028	1	0	0	0	H>C
ENSG00000048740	1	0	0	1	H>C
ENSG00000049089	1	1	0	0	H>C
ENSG00000049246	1	1	0	1	H<C
ENSG00000049449	1	0	0	0	H<C
ENSG00000049759	1	0	0	0	H<C
ENSG00000050767	1	0	0	1	H>C
ENSG00000051009	1	1	0	0	H<C
ENSG00000051108	1	0	0	0	H<C
ENSG00000051825	1	1	0	0	H>C
ENSG00000052841	1	0	0	0	H<C
ENSG00000053501	1	0	0	0	H<C
ENSG00000053524	1	0	0	1	H>C
ENSG00000055732	1	0	0	1	H>C
ENSG00000055955	1	0	0	0	H<C
ENSG00000056972	1	1	0	1	H>C
ENSG00000057019	1	1	0	0	H>C
ENSG00000057657	1	0	0	0	H<C
ENSG00000057704	1	0	0	0	H>C
ENSG00000058262	1	0	0	0	H<C
ENSG00000058404	1	1	0	0	H<C
ENSG00000058453	1	1	0	0	H>C
ENSG00000059588	1	0	0	0	H>C
ENSG00000059769	1	1	0	1	H<C
ENSG00000060566	1	0	0	0	H<C
ENSG00000060656	1	1	0	0	H>C
ENSG00000060709	1	0	0	0	H<C
ENSG00000061676	1	1	1	1	H>C
ENSG00000062822	1	1	0	0	H>C
ENSG00000063761	1	1	0	1	H<C
ENSG00000064687	1	0	0	0	H<C
ENSG00000064692	1	0	0	1	H>C
ENSG00000064989	1	0	0	0	H<C
ENSG00000065485	1	0	0	0	H<C
ENSG00000065882	1	1	0	0	H>C
ENSG00000066032	1	0	0	0	H>C
ENSG00000066056	1	0	0	0	H<C
ENSG00000066322	1	0	0	0	H<C
ENSG00000066455	1	0	0	1	H<C
ENSG00000066629	1	1	0	0	H<C
ENSG00000067167	1	0	0	0	H<C
ENSG00000067798	1	0	0	0	H>C
ENSG00000068697	1	0	0	0	H<C
ENSG00000068885	1	1	1	0	H>C
ENSG00000068971	1	1	0	0	H<C
ENSG00000069275	1	1	0	1	H>C
ENSG00000069431	1	1	0	0	H<C
ENSG00000069849	1	0	0	0	H<C
ENSG00000069943	1	0	0	1	H<C
ENSG00000069966	1	0	0	0	H>C
ENSG00000069974	1	1	0	0	H<C
ENSG00000070081	1	0	0	1	H<C
ENSG00000070269	1	1	0	1	H<C
ENSG00000070526	1	0	0	0	H<C
ENSG00000070731	1	0	0	0	H<C
ENSG00000070759	1	0	0	0	H<C
ENSG00000071073	1	1	0	0	H<C
ENSG00000071537	1	0	0	0	H<C
ENSG00000071553	1	0	0	0	H<C
ENSG00000071991	1	1	0	0	H>C
ENSG00000072041	1	0	0	0	H>C
ENSG00000072042	1	1	0	0	H<C
ENSG00000072840	1	1	0	0	H>C
ENSG00000073111	1	1	0	0	H>C
ENSG00000073605	1	0	0	0	H>C
ENSG00000074071	1	1	1	1	H<C
ENSG00000074695	1	0	0	0	H<C
ENSG00000074842	1	0	0	0	H<C
ENSG00000074964	1	0	0	0	H<C
ENSG00000075826	1	1	0	1	H<C
ENSG00000076003	1	1	0	0	H>C
ENSG00000076067	1	0	0	0	H>C
ENSG00000076258	1	0	0	0	H<C
ENSG00000076321	1	1	0	0	H>C
ENSG00000076351	1	0	0	0	H<C
ENSG00000076356	1	1	0	0	H<C
ENSG00000076641	1	1	0	0	H>C
ENSG00000076650	1	0	0	0	H<C
ENSG00000077232	1	0	0	0	H<C
ENSG00000077514	1	1	0	0	H>C
ENSG00000077522	1	0	0	0	H>C
ENSG00000077616	1	0	0	1	H>C
ENSG00000077782	1	1	0	0	H>C
ENSG00000078328	1	1	0	0	H>C
ENSG00000078814	1	1	0	0	H>C
ENSG00000079150	1	1	0	1	H<C
ENSG00000079277	1	0	0	1	H>C
ENSG00000079950	1	1	0	1	H<C
ENSG00000080503	1	0	0	1	H>C
ENSG00000080644	1	0	0	0	H>C
ENSG00000080815	1	1	0	0	H<C
ENSG00000081051	1	1	0	0	H<C
ENSG00000082213	1	1	0	1	H>C
ENSG00000082438	1	0	0	0	H<C
ENSG00000082497	1	0	0	0	H>C
ENSG00000082684	1	1	0	0	H>C
ENSG00000082805	1	0	0	0	H>C
ENSG00000083290	1	0	1	0	H>C
ENSG00000083838	1	1	0	1	H<C
ENSG00000084207	1	0	0	0	H<C
ENSG00000084674	1	1	0	0	H<C
ENSG00000084693	1	1	0	0	H>C
ENSG00000085662	1	0	0	0	H>C
ENSG00000085831	1	0	0	0	H<C
ENSG00000085871	1	0	0	1	H<C
ENSG00000086289	1	0	0	0	H>C
ENSG00000086598	1	0	0	0	H<C
ENSG00000086619	1	0	0	0	H<C
ENSG00000087008	1	0	0	1	H>C
ENSG00000087111	1	1	0	1	H>C
ENSG00000087116	1	0	0	1	H>C
ENSG00000087245	1	0	0	0	H>C
ENSG00000087253	1	1	0	0	H>C
ENSG00000087301	1	0	0	1	H>C
ENSG00000087303	1	0	1	1	H>C
ENSG00000087586	1	1	0	0	H>C
ENSG00000087884	1	0	0	0	H>C
ENSG00000088280	1	1	0	0	H>C
ENSG00000088305	1	0	0	0	H>C
ENSG00000088387	1	1	0	0	H<C
ENSG00000088538	1	0	0	0	H>C
ENSG00000088543	1	1	0	0	H>C
ENSG00000088876	1	1	0	1	H<C
ENSG00000089094	1	1	0	1	H>C
ENSG00000089177	1	1	0	1	H>C
ENSG00000089225	1	1	0	0	H<C
ENSG00000089335	1	0	1	0	H>C
ENSG00000090520	1	0	0	0	H<C
ENSG00000090861	1	0	0	0	H<C
ENSG00000091409	1	1	0	0	H<C
ENSG00000091436	1	0	0	0	H>C
ENSG00000091513	1	1	0	0	H<C
ENSG00000091583	1	0	0	0	H<C
ENSG00000092054	1	1	0	0	H>C
ENSG00000092094	1	1	0	1	H<C
ENSG00000092531	1	1	0	0	H<C
ENSG00000092758	1	1	0	1	H>C
ENSG00000093000	1	1	0	0	H>C
ENSG00000093010	1	1	0	0	H<C
ENSG00000095209	1	0	0	1	H<C
ENSG00000095303	1	0	0	0	H<C
ENSG00000095397	1	0	0	1	H>C
ENSG00000095539	1	1	0	0	H<C
ENSG00000095637	1	1	0	0	H>C
ENSG00000095777	1	0	0	0	H<C
ENSG00000096093	1	1	1	0	H>C
[truncated: 4,117 more rows]

## Sheet: Overlaps at 5%FDR
Genes	HvC.Day15	HvC.Day27	HvC.Heart	HvC.iPSC	Directionality
ENSG00000000457	1	1	1	1	H<C
ENSG00000001167	0	0	1	0	H<C
ENSG00000001460	1	1	1	1	H>C
ENSG00000001461	0	0	1	1	H<C
ENSG00000002016	1	1	1	0	H<C
ENSG00000002330	0	0	1	0	H<C
ENSG00000002549	1	0	1	1	H<C
ENSG00000002587	0	0	1	0	H>C
ENSG00000003096	0	0	1	0	H>C
ENSG00000003137	0	0	1	0	H<C
ENSG00000003393	0	0	1	1	H>C
ENSG00000003509	1	0	1	1	H>C
ENSG00000004534	0	0	1	0	H>C
ENSG00000004660	0	1	1	0	H<C
ENSG00000004700	0	0	1	0	H<C
ENSG00000004776	1	0	1	0	H<C
ENSG00000004864	0	0	1	0	H>C
ENSG00000004961	0	0	1	0	H>C
ENSG00000005189	0	0	1	1	H<C
ENSG00000005194	1	1	1	1	H>C
ENSG00000005243	0	0	1	0	H<C
ENSG00000005249	1	1	1	0	H<C
ENSG00000005471	1	1	1	0	H>C
ENSG00000005844	0	0	1	0	H<C
ENSG00000005893	1	1	1	1	H>C
ENSG00000005981	0	0	1	0	H<C
ENSG00000006007	1	1	1	1	H>C
ENSG00000006282	0	0	1	1	H<C
ENSG00000006283	1	1	1	0	H<C
ENSG00000006576	1	0	1	0	H>C
ENSG00000006625	1	1	1	1	H>C
ENSG00000006695	0	0	1	1	H>C
ENSG00000006715	0	1	1	1	H<C
ENSG00000006740	1	1	1	0	H<C
ENSG00000006744	1	1	1	1	H>C
ENSG00000006756	0	0	1	0	H>C
ENSG00000006757	1	1	1	1	H>C
ENSG00000006837	0	0	1	0	H<C
ENSG00000007255	1	1	1	1	H>C
ENSG00000007312	0	0	1	0	H>C
ENSG00000007350	0	0	1	0	H>C
ENSG00000007376	1	1	1	1	H>C
ENSG00000007520	1	1	1	1	H>C
ENSG00000008018	0	0	1	0	H>C
ENSG00000008283	0	1	1	1	H>C
ENSG00000008394	1	1	1	1	H>C
ENSG00000008441	0	1	1	0	H>C
ENSG00000008513	0	0	1	0	H>C
ENSG00000008869	1	1	1	1	H>C
ENSG00000009954	0	0	1	0	H<C
ENSG00000010165	1	1	1	1	H>C
ENSG00000010219	0	0	1	0	H>C
ENSG00000010318	1	1	1	1	H>C
ENSG00000010319	0	0	1	0	H<C
ENSG00000010327	0	0	1	0	H>C
ENSG00000010404	1	1	1	1	H<C
ENSG00000011132	1	1	1	1	H<C
ENSG00000011198	1	1	1	1	H<C
ENSG00000011376	0	0	1	0	H<C
ENSG00000011566	0	1	1	0	H<C
ENSG00000011638	1	1	1	1	H<C
ENSG00000012061	0	1	1	1	H<C
ENSG00000012223	0	0	1	0	H<C
ENSG00000012232	0	0	1	0	H<C
ENSG00000013016	0	0	1	0	H>C
ENSG00000013288	0	1	1	0	H>C
ENSG00000013392	1	1	1	0	H>C
ENSG00000013563	1	1	1	1	H>C
ENSG00000014164	0	0	1	0	H>C
ENSG00000014824	0	1	1	1	H<C
ENSG00000016391	0	0	1	0	H>C
ENSG00000018625	0	1	1	0	H>C
ENSG00000019169	0	0	1	0	H>C
ENSG00000019505	1	1	1	0	H>C
ENSG00000019995	0	0	1	0	H<C
ENSG00000022567	0	1	1	0	H<C
ENSG00000022840	1	0	1	0	H<C
ENSG00000023171	0	0	1	0	H<C
ENSG00000023516	1	0	1	0	H<C
ENSG00000023697	0	0	1	1	H<C
ENSG00000024862	0	0	1	0	H>C
ENSG00000025772	0	0	1	0	H<C
ENSG00000028116	0	0	1	1	H<C
ENSG00000028310	1	1	1	1	H>C
ENSG00000029993	0	0	1	0	H<C
ENSG00000030110	0	1	1	1	H<C
ENSG00000030582	1	1	1	1	H>C
ENSG00000032389	1	1	1	0	H<C
ENSG00000033122	0	1	1	0	H<C
ENSG00000034971	0	0	1	0	H<C
ENSG00000035115	1	1	1	1	H>C
ENSG00000035681	0	0	1	1	H>C
ENSG00000036448	0	0	1	0	H<C
ENSG00000039650	1	1	1	1	H<C
ENSG00000040531	1	1	1	0	H<C
ENSG00000041357	0	0	1	0	H<C
ENSG00000041802	1	1	1	0	H>C
ENSG00000041880	1	1	1	1	H<C
ENSG00000041988	1	1	1	1	H<C
ENSG00000042062	0	0	1	0	H>C
ENSG00000042429	0	1	1	0	H<C
ENSG00000042445	0	1	1	1	H>C
ENSG00000042753	0	0	1	1	H>C
ENSG00000043514	0	0	1	0	H>C
ENSG00000044090	1	1	1	0	H>C
ENSG00000044574	0	0	1	0	H>C
ENSG00000047249	0	0	1	0	H>C
ENSG00000047579	0	1	1	0	H>C
ENSG00000047617	0	0	1	0	H>C
ENSG00000049167	0	0	1	1	H<C
ENSG00000049239	1	1	1	1	H>C
ENSG00000049245	1	0	1	1	H<C
ENSG00000050165	0	0	1	0	H>C
ENSG00000050393	0	0	1	0	H<C
ENSG00000050748	0	0	1	0	H<C
ENSG00000051620	1	1	1	1	H>C
ENSG00000052723	0	1	1	0	H>C
ENSG00000053747	0	1	1	0	H<C
ENSG00000054654	1	1	1	0	H>C
ENSG00000054938	0	0	1	0	H>C
ENSG00000054967	1	0	1	0	H<C
ENSG00000054983	0	0	1	1	H>C
ENSG00000055147	0	0	1	0	H>C
ENSG00000055732	0	0	1	0	H<C
ENSG00000055813	0	0	1	0	H<C
ENSG00000055950	0	0	1	0	H<C
ENSG00000058063	1	1	1	0	H<C
ENSG00000058600	1	1	1	0	H<C
ENSG00000058866	0	0	1	0	H>C
ENSG00000059378	1	1	1	1	H>C
ENSG00000059691	0	0	1	0	H>C
ENSG00000060491	0	0	1	0	H<C
ENSG00000060982	0	0	1	0	H>C
ENSG00000061337	0	0	1	0	H>C
ENSG00000061676	1	1	1	1	H>C
ENSG00000061918	0	0	1	0	H>C
ENSG00000061987	1	0	1	1	H>C
ENSG00000062582	1	1	1	0	H>C
ENSG00000063241	1	1	1	1	H>C
ENSG00000063854	1	1	1	1	H<C
ENSG00000063978	1	0	1	0	H<C
ENSG00000064012	0	0	1	0	H<C
ENSG00000064201	1	1	1	0	H>C
ENSG00000064205	0	0	1	0	H<C
ENSG00000064225	0	0	1	0	H<C
ENSG00000064309	0	0	1	0	H<C
ENSG00000064313	0	0	1	0	H<C
ENSG00000064490	0	1	1	0	H>C
ENSG00000064652	1	0	1	0	H<C
ENSG00000064989	0	0	1	0	H>C
ENSG00000064995	1	0	1	1	H>C
ENSG00000065000	0	0	1	0	H>C
ENSG00000065029	0	0	1	1	H<C
ENSG00000065150	0	1	1	0	H>C
ENSG00000065268	0	0	1	0	H>C
ENSG00000065621	1	1	1	0	H<C
ENSG00000065989	0	0	1	0	H>C
ENSG00000066557	0	0	1	0	H<C
ENSG00000066697	0	1	1	0	H>C
ENSG00000067057	0	0	1	0	H<C
ENSG00000067066	0	0	1	0	H>C
ENSG00000067225	0	0	1	0	H>C
ENSG00000067369	0	0	1	0	H<C
ENSG00000067606	1	1	1	1	H>C
ENSG00000067836	0	0	1	1	H<C
ENSG00000067955	1	1	1	1	H>C
ENSG00000068308	0	0	1	1	H<C
ENSG00000068383	0	0	1	0	H<C
ENSG00000068724	0	0	1	0	H>C
ENSG00000068885	1	1	1	0	H>C
ENSG00000068903	0	1	1	0	H<C
ENSG00000069122	0	0	1	0	H<C
ENSG00000069329	1	1	1	0	H<C
ENSG00000069849	0	0	1	0	H>C
ENSG00000069869	0	0	1	1	H<C
ENSG00000069966	0	0	1	0	H<C
ENSG00000069998	1	1	1	1	H>C
ENSG00000070031	1	1	1	0	H<C
ENSG00000070061	1	0	1	0	H<C
ENSG00000070087	0	0	1	0	H<C
ENSG00000070159	0	1	1	0	H<C
ENSG00000070371	0	1	1	1	H>C
ENSG00000070413	1	1	1	0	H<C
ENSG00000070476	1	1	1	0	H<C
ENSG00000070501	0	1	1	0	H>C
ENSG00000070882	0	0	1	0	H<C
ENSG00000071051	1	0	1	0	H<C
ENSG00000071127	1	0	1	1	H>C
ENSG00000071189	0	0	1	1	H<C
ENSG00000071242	0	1	1	0	H>C
ENSG00000071626	0	0	1	1	H>C
ENSG00000071859	0	0	1	1	H>C
ENSG00000071994	1	0	1	0	H>C
ENSG00000072135	1	1	1	0	H>C
ENSG00000072274	0	0	1	0	H>C
ENSG00000072682	0	0	1	0	H>C
ENSG00000072736	1	0	1	0	H<C
ENSG00000072864	1	1	1	0	H<C
ENSG00000072958	1	0	1	0	H>C
ENSG00000073050	0	1	1	0	H>C
ENSG00000073536	0	1	1	1	H<C
ENSG00000073711	0	0	1	0	H>C
ENSG00000073712	0	0	1	0	H<C
ENSG00000073737	0	0	1	0	H<C
ENSG00000074071	1	1	1	1	H<C
ENSG00000074201	1	1	1	0	H>C
ENSG00000074266	0	1	1	1	H<C
ENSG00000074582	1	1	1	1	H<C
ENSG00000074590	1	0	1	0	H>C
ENSG00000074771	0	0	1	0	H<C
ENSG00000074935	1	0	1	0	H>C
ENSG00000075234	1	1	1	1	H<C
ENSG00000075336	0	0	1	0	H>C
ENSG00000075340	1	0	1	0	H<C
ENSG00000075415	0	0	1	0	H<C
ENSG00000075651	0	1	1	0	H<C
ENSG00000075975	0	0	1	1	H<C
ENSG00000076053	0	0	1	0	H<C
ENSG00000076242	1	1	1	0	H>C
ENSG00000076554	0	0	1	0	H<C
ENSG00000076924	1	0	1	0	H>C
ENSG00000076984	0	1	1	1	H<C
ENSG00000077312	1	1	1	0	H>C
ENSG00000077549	0	0	1	1	H>C
ENSG00000077984	0	0	1	0	H<C
ENSG00000078053	0	0	1	0	H<C
ENSG00000078237	0	0	1	0	H>C
ENSG00000078328	0	0	1	0	H<C
ENSG00000078403	0	0	1	0	H<C
ENSG00000078674	0	0	1	0	H<C
ENSG00000078804	0	0	1	0	H<C
ENSG00000078902	0	0	1	0	H<C
ENSG00000079215	1	1	1	1	H>C
ENSG00000079257	1	1	1	0	H<C
ENSG00000079393	0	0	1	0	H>C
ENSG00000079482	0	0	1	1	H<C
ENSG00000079785	0	1	1	1	H<C
ENSG00000080573	0	0	1	0	H>C
ENSG00000080822	1	1	1	0	H>C
ENSG00000081377	0	0	1	0	H<C
ENSG00000081386	0	0	1	0	H<C
ENSG00000081791	1	1	1	0	H>C
ENSG00000081818	0	0	1	0	H>C
ENSG00000081870	1	1	1	0	H>C
ENSG00000082146	1	1	1	0	H<C
ENSG00000082175	0	0	1	0	H<C
ENSG00000082438	0	0	1	1	H>C
ENSG00000082641	0	0	1	0	H<C
ENSG00000083290	1	0	1	0	H>C
ENSG00000083444	0	1	1	1	H>C
ENSG00000083457	0	1	1	1	H>C
ENSG00000083812	0	1	1	1	H<C
ENSG00000083828	0	1	1	0	H<C
ENSG00000083857	0	1	1	0	H<C
ENSG00000083937	1	1	1	1	H>C
ENSG00000084090	0	0	1	0	H<C
ENSG00000084092	1	1	1	1	H>C
ENSG00000084234	1	0	1	0	H<C
ENSG00000084444	1	1	1	0	H<C
ENSG00000084754	0	0	1	0	H<C
ENSG00000085063	1	1	1	0	H>C
ENSG00000085382	0	1	1	1	H<C
ENSG00000085415	0	0	1	0	H<C
ENSG00000085741	0	0	1	0	H>C
ENSG00000085760	1	0	1	1	H>C
ENSG00000085998	0	0	1	0	H>C
ENSG00000086015	0	0	1	1	H<C
ENSG00000087053	0	0	1	0	H>C
ENSG00000087077	0	0	1	0	H>C
ENSG00000087263	1	1	1	1	H>C
ENSG00000087266	1	1	1	0	H>C
ENSG00000087303	1	1	1	1	H>C
ENSG00000087448	0	0	1	0	H>C
ENSG00000087495	0	0	1	0	H>C
ENSG00000088298	0	1	1	1	H>C
ENSG00000088451	1	1	1	1	H<C
ENSG00000088808	0	0	1	0	H<C
ENSG00000088827	0	0	1	0	H>C
ENSG00000088970	1	1	1	0	H<C
ENSG00000088992	0	0	1	0	H<C
ENSG00000089053	0	0	1	0	H>C
ENSG00000089123	0	0	1	0	H<C
ENSG00000089127	0	0	1	0	H<C
ENSG00000089199	0	0	1	0	H>C
ENSG00000089220	1	1	1	0	H<C
ENSG00000089234	0	0	1	0	H<C
ENSG00000089248	0	0	1	1	H>C
ENSG00000089335	1	1	1	0	H>C
ENSG00000089876	0	0	1	1	H<C
ENSG00000090097	0	0	1	0	H>C
ENSG00000090339	0	0	1	0	H<C
ENSG00000090376	0	1	1	0	H<C
ENSG00000090487	1	1	1	1	H>C
ENSG00000090539	0	0	1	0	H>C
ENSG00000090565	0	0	1	0	H<C
ENSG00000090581	0	0	1	0	H>C
ENSG00000091428	0	0	1	0	H<C
ENSG00000091542	1	1	1	1	H>C
ENSG00000092036	0	1	1	0	H>C
ENSG00000092203	0	0	1	0	H<C
ENSG00000092445	0	1	1	0	H>C
ENSG00000092529	1	1	1	0	H<C
ENSG00000092621	0	1	1	0	H>C
ENSG00000092929	1	1	1	1	H<C
ENSG00000093072	1	1	1	1	H>C
ENSG00000093183	0	0	1	0	H<C
ENSG00000094963	0	0	1	0	H>C
ENSG00000095059	0	0	1	0	H>C
ENSG00000095203	0	0	1	0	H>C
ENSG00000095380	0	1	1	1	H>C
ENSG00000095574	0	1	1	1	H<C
ENSG00000095627	0	0	1	0	H<C
ENSG00000095713	0	0	1	0	H>C
ENSG00000096060	0	0	1	0	H>C
ENSG00000096092	1	1	1	1	H<C
ENSG00000096093	1	1	1	0	H>C
ENSG00000097021	1	0	1	0	H>C
ENSG00000097046	1	0	1	0	H<C
ENSG00000099330	1	1	1	1	H<C
ENSG00000099785	1	0	1	0	H>C
ENSG00000099810	1	0	1	1	H>C
ENSG00000099814	0	1	1	0	H<C
ENSG00000099889	1	1	1	1	H<C
ENSG00000099904	0	0	1	0	H<C
ENSG00000099910	0	0	1	1	H<C
ENSG00000099953	0	0	1	1	H>C
ENSG00000099954	1	1	1	0	H<C
ENSG00000099999	0	1	1	0	H<C
ENSG00000100027	0	1	1	1	H<C
ENSG00000100029	0	0	1	1	H>C
ENSG00000100077	0	0	1	0	H<C
ENSG00000100084	0	0	1	0	H<C
ENSG00000100116	0	0	1	0	H>C
ENSG00000100151	1	1	1	0	H<C
ENSG00000100206	0	1	1	1	H<C
ENSG00000100211	0	0	1	0	H>C
ENSG00000100216	1	1	1	1	H>C
ENSG00000100241	1	1	1	0	H<C
ENSG00000100284	0	0	1	0	H<C
ENSG00000100299	1	1	1	0	H>C
ENSG00000100304	0	0	1	0	H<C
ENSG00000100324	1	0	1	0	H>C
ENSG00000100354	0	0	1	1	H<C
ENSG00000100360	1	1	1	1	H>C
ENSG00000100368	0	0	1	0	H<C
ENSG00000100395	1	1	1	0	H>C
ENSG00000100399	0	0	1	0	H>C
ENSG00000100413	1	1	1	1	H>C
ENSG00000100416	0	0	1	0	H<C
ENSG00000100417	0	0	1	0	H>C
ENSG00000100429	1	1	1	1	H>C
ENSG00000100445	1	1	1	1	H>C
ENSG00000100523	1	1	1	0	H<C
ENSG00000100564	0	0	1	0	H<C
ENSG00000100580	0	1	1	0	H<C
ENSG00000100591	0	0	1	1	H>C
ENSG00000100599	1	1	1	0	H>C
ENSG00000100601	0	0	1	0	H<C
ENSG00000100605	0	1	1	1	H>C
ENSG00000100626	0	0	1	0	H>C
ENSG00000100726	1	1	1	1	H>C
ENSG00000100991	0	0	1	0	H<C
ENSG00000100994	0	0	1	0	H<C
ENSG00000101019	0	0	1	0	H<C
ENSG00000101181	0	0	1	0	H>C
ENSG00000101189	0	0	1	1	H<C
ENSG00000101190	0	1	1	1	H<C
ENSG00000101298	0	1	1	0	H<C
ENSG00000101346	1	0	1	0	H>C
ENSG00000101347	0	1	1	1	H>C
ENSG00000101413	0	0	1	1	H>C
ENSG00000101442	0	0	1	1	H<C
ENSG00000101452	0	0	1	0	H<C
ENSG00000101474	0	0	1	0	H<C
ENSG00000101546	1	1	1	1	H<C
ENSG00000101752	1	1	1	1	H<C
ENSG00000101849	0	0	1	0	H<C
ENSG00000101856	0	1	1	0	H>C
ENSG00000101940	1	1	1	1	H>C
ENSG00000101997	0	0	1	0	H<C
ENSG00000102007	1	1	1	1	H>C
ENSG00000102172	1	1	1	1	H>C
ENSG00000102226	0	0	1	0	H<C
ENSG00000102265	0	1	1	0	H>C
ENSG00000102383	0	1	1	0	H>C
ENSG00000102401	0	0	1	0	H<C
ENSG00000102409	1	1	1	1	H>C
ENSG00000102452	0	0	1	0	H<C
ENSG00000102543	0	1	1	0	H<C
ENSG00000102699	1	0	1	0	H<C
ENSG00000102786	1	1	1	1	H<C
ENSG00000102796	1	1	1	1	H>C
ENSG00000102871	1	1	1	0	H<C
ENSG00000102878	0	0	1	0	H<C
ENSG00000102893	0	0	1	0	H<C
ENSG00000102901	1	1	1	0	H>C
ENSG00000102924	0	0	1	0	H>C
ENSG00000102935	0	1	1	0	H>C
ENSG00000102977	0	0	1	0	H>C
ENSG00000102978	0	0	1	0	H<C
ENSG00000103021	1	1	1	1	H>C
ENSG00000103066	0	1	1	0	H>C
ENSG00000103111	1	1	1	0	H<C
ENSG00000103121	0	0	1	0	H>C
ENSG00000103148	1	1	1	1	H>C
ENSG00000103152	0	0	1	0	H>C
ENSG00000103160	1	1	1	0	H>C
ENSG00000103184	0	0	1	0	H<C
ENSG00000103202	0	0	1	1	H<C
ENSG00000103227	0	0	1	0	H<C
ENSG00000103248	1	1	1	1	H<C
ENSG00000103249	1	1	1	1	H>C
ENSG00000103264	0	0	1	0	H<C
ENSG00000103274	0	0	1	0	H>C
ENSG00000103275	0	1	1	1	H>C
ENSG00000103316	0	0	1	1	H>C
ENSG00000103319	1	1	1	0	H<C
ENSG00000103343	0	0	1	1	H>C
ENSG00000103356	1	1	1	1	H>C
ENSG00000103365	1	1	1	0	H>C
ENSG00000103381	0	1	1	0	H<C
ENSG00000103404	0	0	1	0	H>C
ENSG00000103496	0	1	1	1	H>C
ENSG00000103510	0	0	1	0	H>C
ENSG00000103642	1	1	1	0	H>C
ENSG00000103647	0	0	1	0	H>C
ENSG00000103852	1	1	1	1	H>C
ENSG00000103855	0	0	1	0	H>C
ENSG00000104064	1	0	1	0	H>C
ENSG00000104154	0	0	1	0	H<C
ENSG00000104231	1	1	1	1	H>C
ENSG00000104313	0	0	1	0	H>C
ENSG00000104320	0	0	1	1	H<C
ENSG00000104388	0	0	1	1	H<C
ENSG00000104472	1	1	1	0	H>C
ENSG00000104490	1	0	1	0	H>C
ENSG00000104613	0	0	1	1	H<C
ENSG00000104626	0	0	1	1	H<C
ENSG00000104635	1	0	1	0	H<C
ENSG00000104687	0	0	1	0	H>C
ENSG00000104714	1	1	1	1	H>C
ENSG00000104756	1	1	1	1	H>C
ENSG00000104763	0	1	1	1	H>C
ENSG00000104805	0	0	1	0	H>C
ENSG00000104825	0	0	1	0	H>C
ENSG00000104863	1	1	1	0	H<C
ENSG00000104872	1	1	1	0	H>C
ENSG00000104880	0	1	1	0	H<C
ENSG00000104881	0	1	1	0	H<C
ENSG00000104886	1	1	1	1	H>C
ENSG00000104918	0	0	1	0	H<C
ENSG00000104953	0	0	1	0	H<C
ENSG00000104979	0	1	1	1	H>C
ENSG00000104998	1	1	1	0	H>C
ENSG00000105185	0	1	1	1	H>C
ENSG00000105186	0	0	1	0	H<C
ENSG00000105197	1	1	1	0	H>C
ENSG00000105227	1	1	1	0	H>C
ENSG00000105248	0	0	1	1	H>C
ENSG00000105251	0	0	1	0	H<C
ENSG00000105298	0	1	1	1	H<C
ENSG00000105372	0	0	1	0	H>C
ENSG00000105483	1	1	1	1	H>C
ENSG00000105486	0	0	1	0	H<C
ENSG00000105520	1	1	1	0	H>C
ENSG00000105556	0	0	1	1	H>C
ENSG00000105559	0	0	1	0	H<C
ENSG00000105576	0	1	1	0	H<C
ENSG00000105583	0	0	1	0	H>C
ENSG00000105738	0	1	1	1	H>C
ENSG00000105755	1	1	1	0	H<C
ENSG00000105810	1	1	1	1	H>C
ENSG00000105825	0	0	1	0	H<C
ENSG00000105849	0	0	1	1	H<C
ENSG00000105856	0	0	1	1	H<C
ENSG00000105865	1	1	1	0	H<C
ENSG00000105948	0	0	1	0	H>C
ENSG00000105993	1	1	1	1	H>C
ENSG00000106025	1	1	1	0	H<C
ENSG00000106066	0	0	1	0	H<C
ENSG00000106069	1	1	1	1	H>C
ENSG00000106070	0	0	1	0	H<C
ENSG00000106100	0	1	1	1	H<C
ENSG00000106123	1	1	1	0	H<C
ENSG00000106244	1	1	1	1	H>C
ENSG00000106246	1	1	1	0	H<C
ENSG00000106268	0	0	1	0	H>C
ENSG00000106443	1	1	1	1	H<C
ENSG00000106554	1	1	1	1	H>C
ENSG00000106631	0	0	1	0	H>C
ENSG00000106633	0	0	1	0	H>C
ENSG00000106635	0	0	1	0	H<C
ENSG00000107014	0	0	1	1	H<C
ENSG00000107020	0	0	1	1	H<C
ENSG00000107077	0	0	1	0	H<C
ENSG00000107147	0	0	1	0	H<C
ENSG00000107165	0	0	1	0	H<C
ENSG00000107242	1	1	1	1	H<C
ENSG00000107281	0	0	1	0	H>C
ENSG00000107295	0	1	1	0	H<C
ENSG00000107317	1	1	1	0	H>C
ENSG00000107331	1	0	1	0	H<C
ENSG00000107341	1	1	1	0	H<C
ENSG00000107518	0	0	1	0	H<C
ENSG00000107521	1	1	1	0	H<C
ENSG00000107537	1	1	1	0	H>C
ENSG00000107560	0	0	1	0	H>C
ENSG00000107581	0	0	1	0	H<C
ENSG00000107614	1	1	1	1	H<C
ENSG00000107643	0	0	1	1	H<C
ENSG00000107672	1	1	1	1	H<C
ENSG00000107679	0	0	1	0	H>C
ENSG00000107742	0	0	1	0	H<C
ENSG00000107819	0	0	1	0	H<C
ENSG00000107829	0	1	1	0	H<C
ENSG00000107833	1	1	1	1	H<C
ENSG00000107902	0	0	1	1	H<C
ENSG00000107937	1	1	1	1	H>C
ENSG00000108018	0	0	1	0	H<C
ENSG00000108107	0	1	1	1	H>C
ENSG00000108176	0	0	1	0	H>C
ENSG00000108187	1	1	1	1	H<C
ENSG00000108352	0	1	1	0	H<C
ENSG00000108384	0	0	1	0	H>C
ENSG00000108395	1	1	1	0	H>C
ENSG00000108405	1	0	1	1	H<C
ENSG00000108423	0	0	1	1	H<C
ENSG00000108448	1	0	1	0	H>C
ENSG00000108468	1	1	1	1	H>C
ENSG00000108591	1	1	1	1	H<C
ENSG00000108592	0	0	1	0	H<C
ENSG00000108679	0	0	1	0	H>C
ENSG00000108733	0	0	1	0	H<C
ENSG00000108773	0	0	1	0	H>C
ENSG00000108846	1	1	1	0	H<C
ENSG00000108852	1	1	1	1	H>C
ENSG00000108883	0	1	1	1	H>C
ENSG00000108950	0	0	1	0	H<C
ENSG00000108961	1	1	1	0	H>C
ENSG00000108963	1	1	1	1	H>C
ENSG00000109062	0	0	1	0	H>C
ENSG00000109072	1	1	1	0	H<C
ENSG00000109099	0	1	1	0	H>C
ENSG00000109103	0	0	1	0	H<C
ENSG00000109113	1	0	1	1	H>C
ENSG00000109158	0	0	1	0	H>C
ENSG00000109320	0	1	1	0	H<C
ENSG00000109452	0	1	1	0	H>C
ENSG00000109475	1	1	1	1	H>C
ENSG00000109519	0	0	1	0	H>C
ENSG00000109572	1	0	1	0	H<C
ENSG00000109586	0	0	1	1	H>C
ENSG00000109610	0	1	1	0	H<C
ENSG00000109670	1	1	1	0	H<C
ENSG00000109743	1	1	1	1	H<C
ENSG00000109775	0	0	1	0	H>C
ENSG00000109790	1	1	1	1	H<C
ENSG00000109794	1	1	1	0	H<C
ENSG00000109944	1	1	1	0	H<C
ENSG00000110002	1	1	1	1	H<C
ENSG00000110013	1	1	1	0	H<C
ENSG00000110218	1	1	1	1	H>C
ENSG00000110237	1	0	1	0	H>C
ENSG00000110321	0	0	1	0	H<C
ENSG00000110436	0	0	1	0	H>C
ENSG00000110514	1	1	1	1	H>C
ENSG00000110583	0	0	1	0	H<C
ENSG00000110628	0	1	1	0	H>C
ENSG00000110665	0	1	1	0	H>C
ENSG00000110696	0	0	1	1	H<C
ENSG00000110697	0	0	1	0	H<C
ENSG00000110723	0	0	1	0	H<C
ENSG00000110786	1	0	1	0	H>C
ENSG00000110801	1	1	1	0	H>C
ENSG00000110852	0	0	1	0	H<C
ENSG00000110888	0	1	1	1	H<C
ENSG00000110911	1	0	1	0	H<C
ENSG00000110917	0	0	1	0	H>C
ENSG00000110921	0	0	1	0	H<C
ENSG00000111271	1	1	1	1	H>C
ENSG00000111348	0	0	1	0	H>C
ENSG00000111361	1	1	1	1	H>C
ENSG00000111371	0	0	1	0	H<C
ENSG00000111412	1	1	1	0	H<C
ENSG00000111481	0	0	1	0	H>C
ENSG00000111530	0	0	1	1	H<C
ENSG00000111674	1	1	1	0	H<C
ENSG00000111707	1	1	1	0	H<C
ENSG00000111785	0	0	1	0	H>C
ENSG00000111801	0	0	1	0	H<C
ENSG00000111816	0	0	1	0	H>C
ENSG00000111817	1	1	1	0	H>C
ENSG00000111846	1	1	1	0	H>C
ENSG00000111859	1	0	1	1	H>C
ENSG00000111906	0	0	1	0	H>C
ENSG00000111907	1	0	1	0	H>C
ENSG00000112110	0	1	1	1	H>C
ENSG00000112118	1	1	1	0	H>C
ENSG00000112167	1	1	1	1	H<C
ENSG00000112218	1	1	1	0	H<C
ENSG00000112234	1	1	1	1	H<C
ENSG00000112245	1	1	1	0	H<C
ENSG00000112294	0	0	1	0	H<C
ENSG00000112304	0	1	1	1	H<C
ENSG00000112308	1	0	1	0	H<C
ENSG00000112339	0	0	1	0	H<C
ENSG00000112378	0	0	1	1	H>C
ENSG00000112576	1	1	1	1	H>C
ENSG00000112655	0	0	1	0	H<C
ENSG00000112685	0	0	1	1	H>C
ENSG00000112759	0	0	1	0	H<C
ENSG00000112796	1	1	1	1	H<C
ENSG00000112964	1	0	1	0	H<C
ENSG00000112977	0	0	1	0	H<C
ENSG00000113108	0	1	1	1	H<C
ENSG00000113119	1	1	1	1	H<C
ENSG00000113163	1	1	1	0	H<C
ENSG00000113312	0	0	1	1	H>C
ENSG00000113389	0	0	1	0	H>C
ENSG00000113448	0	1	1	1	H<C
ENSG00000113578	0	0	1	0	H<C
ENSG00000113595	0	1	1	1	H<C
ENSG00000113621	1	1	1	0	H>C
ENSG00000113719	0	1	1	1	H>C
ENSG00000113749	0	0	1	0	H<C
ENSG00000113758	0	1	1	0	H<C
ENSG00000113805	0	0	1	0	H<C
ENSG00000113838	1	1	1	0	H<C
ENSG00000113845	1	1	1	1	H>C
ENSG00000114200	1	0	1	1	H<C
ENSG00000114251	1	0	1	0	H>C
ENSG00000114270	0	1	1	1	H<C
ENSG00000114316	0	0	1	0	H<C
ENSG00000114354	0	1	1	0	H>C
ENSG00000114388	0	0	1	0	H<C
ENSG00000114405	1	1	1	1	H<C
ENSG00000114423	0	0	1	0	H<C
ENSG00000114450	1	1	1	1	H>C
ENSG00000114473	1	1	1	1	H>C
ENSG00000114529	1	1	1	0	H>C
ENSG00000114541	0	0	1	0	H<C
ENSG00000114544	1	1	1	1	H>C
ENSG00000114735	1	1	1	1	H>C
ENSG00000114742	0	0	1	1	H<C
ENSG00000114770	0	1	1	0	H<C
ENSG00000114779	1	1	1	1	H>C
ENSG00000114784	0	0	1	0	H<C
ENSG00000114902	1	0	1	0	H<C
ENSG00000114904	1	1	1	1	H>C
ENSG00000114942	1	0	1	1	H<C
ENSG00000114982	0	1	1	0	H<C
ENSG00000115107	0	0	1	0	H>C
ENSG00000115109	1	0	1	1	H>C
ENSG00000115129	1	1	1	0	H>C
ENSG00000115138	0	0	1	0	H<C
ENSG00000115234	1	1	1	1	H>C
ENSG00000115252	0	1	1	0	H<C
ENSG00000115266	0	0	1	0	H<C
ENSG00000115267	0	1	1	0	H<C
ENSG00000115268	0	1	1	1	H>C
ENSG00000115290	0	0	1	1	H>C
ENSG00000115310	1	1	1	0	H<C
ENSG00000115350	0	1	1	0	H>C
ENSG00000115365	0	0	1	1	H<C
ENSG00000115392	0	0	1	0	H<C
ENSG00000115425	1	1	1	1	H<C
ENSG00000115446	0	1	1	1	H<C
ENSG00000115459	0	0	1	0	H>C
ENSG00000115461	0	1	1	0	H>C
ENSG00000115464	0	0	1	0	H<C
ENSG00000115468	0	1	1	1	H>C
ENSG00000115523	0	0	1	0	H<C
ENSG00000115593	1	1	1	0	H>C
ENSG00000115616	0	0	1	0	H<C
ENSG00000115649	0	1	1	1	H>C
ENSG00000115661	1	0	1	1	H<C
ENSG00000115685	1	1	1	0	H>C
ENSG00000115705	0	0	1	0	H>C
ENSG00000115760	0	1	1	0	H<C
ENSG00000115808	0	0	1	0	H<C
ENSG00000115944	1	0	1	1	H<C
ENSG00000116096	1	1	1	0	H>C
ENSG00000116117	0	0	1	0	H<C
ENSG00000116133	0	0	1	0	H<C
ENSG00000116194	0	0	1	0	H>C
ENSG00000116198	1	1	1	0	H<C
ENSG00000116237	1	1	1	0	H>C
ENSG00000116260	0	0	1	0	H>C
ENSG00000116288	1	1	1	1	H>C
ENSG00000116353	0	0	1	0	H<C
ENSG00000116514	0	0	1	0	H<C
ENSG00000116663	1	1	1	0	H<C
ENSG00000116675	0	1	1	0	H<C
ENSG00000116729	0	0	1	0	H>C
ENSG00000116731	0	0	1	1	H>C
ENSG00000116786	0	0	1	0	H<C
ENSG00000116815	0	0	1	0	H>C
ENSG00000116830	0	1	1	0	H>C
ENSG00000116863	0	0	1	0	H<C
ENSG00000116885	0	0	1	0	H>C
ENSG00000116957	1	1	1	0	H<C
ENSG00000116977	0	1	1	0	H>C
ENSG00000116981	0	0	1	0	H<C
ENSG00000117091	0	0	1	0	H<C
ENSG00000117151	1	1	1	1	H>C
ENSG00000117155	1	1	1	0	H>C
ENSG00000117222	1	1	1	1	H<C
ENSG00000117226	0	1	1	0	H<C
ENSG00000117266	1	1	1	0	H>C
ENSG00000117298	0	0	1	0	H>C
ENSG00000117411	0	1	1	0	H>C
ENSG00000117419	1	1	1	1	H>C
ENSG00000117477	0	0	1	1	H<C
ENSG00000117481	1	1	1	1	H>C
ENSG00000117525	0	0	1	0	H>C
ENSG00000117586	1	1	1	1	H<C
ENSG00000117592	0	1	1	1	H>C
ENSG00000117594	0	0	1	0	H>C
ENSG00000117595	0	1	1	1	H>C
ENSG00000117676	0	1	1	0	H<C
ENSG00000117791	0	1	1	1	H<C
ENSG00000117859	0	0	1	0	H<C
ENSG00000117868	0	0	1	0	H<C
ENSG00000117877	1	1	1	1	H>C
ENSG00000118004	0	1	1	0	H>C
ENSG00000118197	1	1	1	1	H>C
ENSG00000118263	0	0	1	0	H<C
ENSG00000118363	1	1	1	1	H<C
ENSG00000118564	0	0	1	0	H<C
ENSG00000118596	1	0	1	0	H<C
ENSG00000118640	0	0	1	1	H>C
ENSG00000118680	0	0	1	1	H<C
ENSG00000118690	1	1	1	1	H<C
ENSG00000118777	0	1	1	1	H<C
ENSG00000118898	0	1	1	0	H>C
ENSG00000119004	0	0	1	0	H>C
ENSG00000119041	0	0	1	0	H>C
ENSG00000119147	0	1	1	0	H<C
ENSG00000119185	0	0	1	1	H<C
ENSG00000119231	1	1	1	0	H<C
ENSG00000119333	1	1	1	0	H>C
ENSG00000119402	0	0	1	0	H<C
ENSG00000119411	0	0	1	0	H<C
ENSG00000119414	0	1	1	1	H>C
ENSG00000119599	0	0	1	1	H>C
ENSG00000119616	1	1	1	0	H>C
ENSG00000119632	1	1	1	0	H>C
ENSG00000119638	1	1	1	1	H<C
ENSG00000119640	1	1	1	0	H<C
ENSG00000119655	0	0	1	0	H>C
ENSG00000119669	1	1	1	1	H>C
ENSG00000119684	0	1	1	0	H<C
ENSG00000119688	1	1	1	1	H>C
ENSG00000119725	0	0	1	0	H<C
ENSG00000119729	1	0	1	0	H<C
ENSG00000119787	0	0	1	1	H<C
ENSG00000119878	1	1	1	0	H<C
ENSG00000119899	1	0	1	0	H<C
ENSG00000119900	0	1	1	1	H>C
ENSG00000119922	0	0	1	0	H<C
ENSG00000119929	0	0	1	0	H>C
ENSG00000119965	1	1	1	0	H<C
ENSG00000119977	1	1	1	1	H>C
ENSG00000119986	1	0	1	1	H<C
ENSG00000120008	0	0	1	0	H>C
ENSG00000120051	0	1	1	0	H<C
ENSG00000120158	0	0	1	0	H<C
ENSG00000120253	1	1	1	0	H>C
ENSG00000120256	1	1	1	1	H<C
ENSG00000120278	1	0	1	0	H<C
ENSG00000120306	0	1	1	1	H>C
ENSG00000120314	1	1	1	1	H>C
ENSG00000120341	1	0	1	0	H<C
ENSG00000120370	0	0	1	1	H<C
ENSG00000120438	0	0	1	1	H>C
ENSG00000120647	0	0	1	0	H<C
ENSG00000120675	0	0	1	0	H>C
ENSG00000120686	0	1	1	1	H>C
ENSG00000120725	0	0	1	0	H>C
ENSG00000120729	0	0	1	0	H>C
ENSG00000120907	0	0	1	0	H<C
ENSG00000120910	0	0	1	0	H<C
ENSG00000120915	1	1	1	1	H<C
ENSG00000120925	1	1	1	0	H<C
ENSG00000121064	1	0	1	0	H<C
ENSG00000121067	0	1	1	1	H<C
ENSG00000121104	1	0	1	0	H<C
ENSG00000121236	1	1	1	0	H<C
ENSG00000121289	1	1	1	0	H>C
ENSG00000121316	1	1	1	0	H<C
ENSG00000121417	1	1	1	1	H<C
ENSG00000121577	1	1	1	0	H<C
ENSG00000121644	1	1	1	1	H>C
ENSG00000121741	0	0	1	1	H<C
ENSG00000121743	0	0	1	0	H>C
ENSG00000121769	1	0	1	0	H>C
ENSG00000121858	0	0	1	0	H<C
ENSG00000121931	1	1	1	1	H<C
ENSG00000121940	1	1	1	1	H<C
ENSG00000121988	1	0	1	1	H<C
ENSG00000122026	1	1	1	1	H>C
ENSG00000122085	1	1	1	1	H>C
ENSG00000122203	0	0	1	1	H>C
ENSG00000122481	1	1	1	1	H>C
ENSG00000122483	1	0	1	1	H<C
ENSG00000122484	0	0	1	1	H<C
ENSG00000122687	1	0	1	0	H<C
ENSG00000122692	1	1	1	1	H>C
ENSG00000122696	1	1	1	0	H>C
ENSG00000122741	0	0	1	1	H>C
ENSG00000122783	1	0	1	0	H<C
ENSG00000122986	1	1	1	0	H<C
ENSG00000123009	1	1	1	1	H>C
ENSG00000123080	0	0	1	0	H<C
ENSG00000123091	1	0	1	1	H<C
ENSG00000123106	0	1	1	0	H>C
ENSG00000123119	0	0	1	0	H>C
ENSG00000123124	0	0	1	0	H<C
ENSG00000123143	1	1	1	1	H>C
ENSG00000123154	1	1	1	1	H>C
ENSG00000123352	0	1	1	1	H<C
ENSG00000123612	0	0	1	0	H<C
ENSG00000123739	0	0	1	0	H<C
ENSG00000123836	0	0	1	1	H>C
ENSG00000123901	0	0	1	0	H<C
ENSG00000123975	0	0	1	0	H<C
ENSG00000123999	0	0	1	0	H<C
ENSG00000124098	1	1	1	0	H>C
ENSG00000124224	1	1	1	1	H<C
ENSG00000124228	1	1	1	0	H>C
ENSG00000124257	0	1	1	0	H<C
ENSG00000124374	0	0	1	0	H>C
ENSG00000124429	0	0	1	0	H<C
ENSG00000124491	0	0	1	0	H>C
ENSG00000124535	1	1	1	0	H<C
ENSG00000124570	0	0	1	1	H>C
ENSG00000124588	1	1	1	0	H<C
ENSG00000124596	1	1	1	1	H<C
ENSG00000124615	0	0	1	0	H>C
ENSG00000124635	0	0	1	1	H<C
ENSG00000124784	1	0	1	0	H<C
ENSG00000124813	0	0	1	0	H<C
ENSG00000125107	0	0	1	0	H<C
ENSG00000125122	0	0	1	0	H<C
ENSG00000125170	0	0	1	0	H<C
ENSG00000125246	1	1	1	0	H<C
ENSG00000125249	0	1	1	1	H>C
ENSG00000125347	0	1	1	0	H>C
ENSG00000125388	1	1	1	1	H<C
ENSG00000125445	1	1	1	1	H>C
ENSG00000125482	0	0	1	1	H>C
ENSG00000125630	1	1	1	1	H<C
ENSG00000125633	0	0	1	0	H<C
ENSG00000125637	0	1	1	0	H<C
ENSG00000125648	1	1	1	1	H>C
ENSG00000125651	1	1	1	1	H>C
ENSG00000125652	0	0	1	0	H>C
ENSG00000125656	0	1	1	0	H>C
ENSG00000125734	0	1	1	1	H>C
ENSG00000125821	0	0	1	0	H<C
ENSG00000125835	0	0	1	0	H>C
ENSG00000125841	0	0	1	0	H>C
ENSG00000125868	0	0	1	1	H>C
ENSG00000125885	1	1	1	1	H>C
ENSG00000125895	1	1	1	1	H<C
ENSG00000125898	0	0	1	0	H<C
ENSG00000125971	0	0	1	0	H>C
ENSG00000125991	0	1	1	0	H>C
ENSG00000126001	1	1	1	0	H>C
ENSG00000126005	1	1	1	1	H>C
ENSG00000126067	1	1	1	1	H>C
ENSG00000126091	1	1	1	1	H<C
ENSG00000126249	1	1	1	0	H<C
ENSG00000126368	0	0	1	0	H>C
ENSG00000126432	1	1	1	1	H>C
ENSG00000126457	1	1	1	0	H<C
ENSG00000126749	0	0	1	1	H>C
ENSG00000126768	0	0	1	0	H>C
ENSG00000126773	1	1	1	0	H>C
ENSG00000126777	0	1	1	1	H<C
ENSG00000126858	0	0	1	1	H<C
ENSG00000126861	0	0	1	0	H<C
ENSG00000126934	0	0	1	1	H>C
ENSG00000127080	0	0	1	0	H<C
ENSG00000127191	0	0	1	1	H>C
ENSG00000127252	0	0	1	0	H<C
ENSG00000127311	1	1	1	1	H<C
ENSG00000127328	0	1	1	0	H<C
ENSG00000127337	0	0	1	1	H<C
ENSG00000127452	1	1	1	1	H>C
ENSG00000127463	0	0	1	0	H>C
ENSG00000127472	0	0	1	0	H>C
ENSG00000127483	1	1	1	1	H>C
ENSG00000127511	0	1	1	0	H<C
ENSG00000127533	1	0	1	0	H<C
ENSG00000127586	1	1	1	0	H>C
ENSG00000127589	1	1	1	1	H>C
ENSG00000127824	0	0	1	0	H>C
ENSG00000127922	1	1	1	0	H<C
ENSG00000128039	1	1	1	1	H>C
ENSG00000128272	0	0	1	0	H<C
ENSG00000128284	0	0	1	0	H<C
ENSG00000128294	1	1	1	0	H>C
ENSG00000128335	1	0	1	1	H>C
ENSG00000128585	1	1	1	0	H<C
ENSG00000128656	1	1	1	0	H>C
ENSG00000128805	0	0	1	1	H<C
ENSG00000128829	1	1	1	1	H>C
ENSG00000128849	0	0	1	0	H<C
ENSG00000128915	0	0	1	0	H<C
ENSG00000128944	1	1	1	0	H>C
ENSG00000128989	1	1	1	1	H>C
ENSG00000129055	0	1	1	0	H>C
ENSG00000129128	0	1	1	0	H>C
ENSG00000129187	1	1	1	1	H<C
ENSG00000129194	0	0	1	0	H<C
ENSG00000129422	1	1	1	0	H<C
ENSG00000129467	1	0	1	0	H<C
ENSG00000129474	0	0	1	0	H>C
ENSG00000129538	0	0	1	0	H>C
ENSG00000129559	1	1	1	1	H>C
ENSG00000129566	1	1	1	0	H<C
ENSG00000129595	0	0	1	0	H<C
ENSG00000129596	0	0	1	0	H>C
ENSG00000129636	1	1	1	1	H<C
ENSG00000129757	0	0	1	0	H>C
ENSG00000129946	1	1	1	0	H>C
ENSG00000130005	1	0	1	0	H<C
ENSG00000130023	1	1	1	1	H<C
ENSG00000130150	0	1	1	1	H<C
ENSG00000130165	1	0	1	0	H>C
ENSG00000130176	1	1	1	0	H>C
ENSG00000130234	0	0	1	0	H>C
ENSG00000130244	1	1	1	0	H>C
ENSG00000130363	1	1	1	0	H<C
ENSG00000130517	1	0	1	0	H<C
ENSG00000130528	0	0	1	0	H>C
ENSG00000130529	0	0	1	0	H>C
ENSG00000130544	1	1	1	1	H<C
ENSG00000130558	1	1	1	0	H<C
ENSG00000130559	0	0	1	0	H<C
ENSG00000130595	0	0	1	0	H>C
ENSG00000130653	1	1	1	0	H<C
ENSG00000130669	0	1	1	0	H>C
ENSG00000130702	0	0	1	0	H>C
ENSG00000130703	1	1	1	0	H<C
ENSG00000130707	0	0	1	1	H>C
ENSG00000130714	0	1	1	1	H<C
ENSG00000130734	1	1	1	1	H<C
ENSG00000130748	1	0	1	1	H<C
ENSG00000130772	1	1	1	1	H>C
ENSG00000130787	1	1	1	0	H<C
ENSG00000130811	1	0	1	0	H<C
ENSG00000130827	0	0	1	0	H>C
ENSG00000131013	0	0	1	0	H>C
ENSG00000131067	1	0	1	0	H>C
ENSG00000131089	0	0	1	1	H<C
ENSG00000131116	1	1	1	0	H>C
ENSG00000131203	0	0	1	0	H<C
ENSG00000131368	1	0	1	0	H>C
ENSG00000131370	0	1	1	0	H<C
ENSG00000131375	1	1	1	1	H<C
ENSG00000131386	0	0	1	0	H<C
ENSG00000131435	1	0	1	0	H>C
ENSG00000131446	0	1	1	0	H>C
ENSG00000131507	0	1	1	1	H<C
ENSG00000131558	0	0	1	0	H>C
ENSG00000131584	0	0	1	1	H>C
ENSG00000131669	0	0	1	0	H>C
ENSG00000131732	0	0	1	0	H<C
ENSG00000131778	0	1	1	1	H>C
ENSG00000131797	0	1	1	1	H<C
ENSG00000131943	0	1	1	0	H>C
ENSG00000131979	1	0	1	0	H<C
ENSG00000132256	1	1	1	1	H<C
ENSG00000132274	0	1	1	0	H<C
ENSG00000132286	0	0	1	0	H>C
ENSG00000132294	0	0	1	1	H<C
ENSG00000132359	0	1	1	0	H<C
ENSG00000132464	0	0	1	0	H>C
ENSG00000132530	0	0	1	0	H<C
ENSG00000132549	0	0	1	0	H<C
ENSG00000132563	0	0	1	0	H>C
ENSG00000132570	0	1	1	0	H<C
ENSG00000132664	1	0	1	1	H>C
ENSG00000132718	0	1	1	0	H>C
ENSG00000132763	1	1	1	1	H<C
ENSG00000132780	1	1	1	0	H>C
ENSG00000132793	0	1	1	1	H<C
ENSG00000132821	1	1	1	0	H>C
ENSG00000132837	1	0	1	0	H<C
ENSG00000132842	1	1	1	1	H>C
ENSG00000132849	1	0	1	0	H<C
ENSG00000132879	1	1	1	0	H<C
ENSG00000132881	1	1	1	1	H<C
ENSG00000132906	1	1	1	0	H>C
ENSG00000132912	1	1	1	0	H<C
ENSG00000132932	0	0	1	0	H<C
ENSG00000132975	0	0	1	0	H<C
ENSG00000133027	1	1	1	1	H<C
ENSG00000133111	0	0	1	0	H<C
ENSG00000133112	0	1	1	1	H>C
ENSG00000133121	0	0	1	0	H<C
ENSG00000133256	0	0	1	1	H<C
ENSG00000133275	0	1	1	0	H<C
ENSG00000133321	0	0	1	0	H<C
ENSG00000133639	1	1	1	0	H<C
ENSG00000133687	1	1	1	0	H>C
ENSG00000133703	1	0	1	0	H<C
ENSG00000133704	0	0	1	0	H<C
ENSG00000133706	0	1	1	0	H>C
ENSG00000133740	0	0	1	0	H>C
ENSG00000133812	1	1	1	1	H>C
ENSG00000133874	0	0	1	0	H<C
ENSG00000133884	1	1	1	1	H<C
ENSG00000133943	1	1	1	1	H<C
ENSG00000133958	1	0	1	1	H<C
ENSG00000134020	0	0	1	0	H<C
ENSG00000134042	0	0	1	0	H<C
ENSG00000134072	0	0	1	0	H>C
ENSG00000134077	1	1	1	1	H<C
ENSG00000134198	1	1	1	0	H>C
ENSG00000134215	0	0	1	0	H>C
ENSG00000134247	1	1	1	1	H>C
ENSG00000134321	0	0	1	0	H<C
ENSG00000134324	1	1	1	0	H>C
ENSG00000134371	0	0	1	0	H<C
ENSG00000134440	0	1	1	0	H>C
ENSG00000134490	0	1	1	1	H>C
ENSG00000134539	0	0	1	0	H<C
ENSG00000134569	0	0	1	0	H>C
ENSG00000134597	0	0	1	1	H<C
ENSG00000134716	0	0	1	0	H>C
ENSG00000134755	1	1	1	0	H<C
ENSG00000134765	0	0	1	0	H>C
ENSG00000134775	0	0	1	1	H<C
ENSG00000134779	1	0	1	0	H>C
ENSG00000134830	0	0	1	0	H<C
ENSG00000134864	1	1	1	1	H<C
ENSG00000134874	0	1	1	1	H<C
ENSG00000134899	1	1	1	1	H>C
ENSG00000134917	0	1	1	0	H<C
ENSG00000135049	1	1	1	1	H>C
ENSG00000135148	1	1	1	0	H<C
ENSG00000135272	1	1	1	1	H>C
ENSG00000135338	0	1	1	1	H<C
ENSG00000135346	0	0	1	0	H<C
ENSG00000135372	0	0	1	0	H<C
ENSG00000135414	0	1	1	0	H>C
ENSG00000135424	1	1	1	0	H>C
ENSG00000135454	0	0	1	0	H>C
ENSG00000135472	0	0	1	0	H>C
ENSG00000135587	1	1	1	1	H<C
ENSG00000135604	0	1	1	0	H<C
ENSG00000135686	0	0	1	1	H>C
ENSG00000135709	0	1	1	1	H<C
ENSG00000135750	0	0	1	1	H>C
ENSG00000135778	0	0	1	0	H<C
ENSG00000135845	0	1	1	0	H>C
ENSG00000135916	0	0	1	0	H>C
ENSG00000135926	0	1	1	0	H<C
ENSG00000135930	0	0	1	0	H<C
ENSG00000135932	1	1	1	1	H<C
ENSG00000135945	0	0	1	0	H>C
ENSG00000135953	1	1	1	0	H<C
ENSG00000135972	0	0	1	1	H>C
ENSG00000135999	0	0	1	0	H<C
ENSG00000136002	1	1	1	0	H<C
ENSG00000136003	1	1	1	1	H>C
ENSG00000136021	1	1	1	1	H>C
ENSG00000136059	0	0	1	0	H>C
ENSG00000136156	0	0	1	0	H<C
ENSG00000136160	1	0	1	1	H>C
ENSG00000136193	0	1	1	0	H<C
ENSG00000136205	0	0	1	1	H>C
ENSG00000136235	0	0	1	0	H>C
ENSG00000136319	0	0	1	0	H>C
ENSG00000136425	0	0	1	1	H<C
ENSG00000136449	1	1	1	1	H<C
ENSG00000136518	1	1	1	1	H>C
ENSG00000136546	0	0	1	0	H>C
ENSG00000136631	1	1	1	1	H>C
ENSG00000136636	0	0	1	0	H>C
ENSG00000136643	1	1	1	1	H>C
ENSG00000136754	0	0	1	0	H<C
ENSG00000136770	1	1	1	0	H<C
ENSG00000136824	0	0	1	1	H<C
ENSG00000136856	1	1	1	1	H>C
ENSG00000136861	0	1	1	0	H>C
ENSG00000136867	0	0	1	0	H<C
ENSG00000136878	1	1	1	1	H<C
ENSG00000136930	0	0	1	1	H<C
ENSG00000136936	1	1	1	1	H<C
ENSG00000136986	0	0	1	0	H<C
ENSG00000137098	1	1	1	0	H<C
ENSG00000137106	1	1	1	1	H>C
ENSG00000137161	0	1	1	0	H>C
ENSG00000137168	0	0	1	0	H>C
ENSG00000137185	1	1	1	1	H>C
ENSG00000137221	0	1	1	0	H<C
ENSG00000137269	0	0	1	0	H<C
ENSG00000137274	1	1	1	1	H<C
ENSG00000137309	0	0	1	0	H<C
ENSG00000137312	1	1	1	0	H>C
ENSG00000137338	1	1	1	1	H>C
ENSG00000137364	1	1	1	1	H>C
ENSG00000137393	0	1	1	1	H>C
ENSG00000137409	1	1	1	0	H>C
ENSG00000137411	0	0	1	0	H<C
ENSG00000137414	0	0	1	0	H<C
ENSG00000137441	0	0	1	0	H<C
ENSG00000137449	0	1	1	1	H<C
ENSG00000137474	0	0	1	0	H>C
ENSG00000137563	0	1	1	1	H>C
ENSG00000137700	1	1	1	0	H<C
ENSG00000137720	1	1	1	1	H>C
ENSG00000137726	0	0	1	0	H>C
ENSG00000137764	0	0	1	0	H<C
ENSG00000137767	0	1	1	0	H<C
ENSG00000137806	0	0	1	0	H<C
ENSG00000137814	0	1	1	1	H<C
ENSG00000137821	1	1	1	1	H>C
ENSG00000137824	1	1	1	0	H<C
ENSG00000137825	1	0	1	0	H<C
ENSG00000137842	1	1	1	1	H<C
ENSG00000137942	1	1	1	0	H<C
ENSG00000137996	1	0	1	1	H<C
ENSG00000138029	0	0	1	0	H<C
ENSG00000138085	1	1	1	1	H>C
ENSG00000138095	1	1	1	1	H<C
ENSG00000138134	0	0	1	1	H<C
ENSG00000138135	0	0	1	0	H<C
ENSG00000138175	0	1	1	0	H>C
ENSG00000138246	0	0	1	0	H<C
ENSG00000138399	1	1	1	0	H>C
ENSG00000138463	1	1	1	1	H<C
ENSG00000138472	0	0	1	0	H>C
ENSG00000138495	1	1	1	1	H<C
ENSG00000138600	1	0	1	1	H<C
ENSG00000138614	1	1	1	1	H>C
ENSG00000138615	0	0	1	0	H>C
ENSG00000138696	0	0	1	0	H<C
ENSG00000138709	1	1	1	1	H<C
ENSG00000138755	0	0	1	0	H<C
ENSG00000138760	0	1	1	1	H>C
ENSG00000138772	0	0	1	1	H>C
ENSG00000138792	0	0	1	0	H>C
ENSG00000138794	1	1	1	1	H<C
ENSG00000138796	0	0	1	0	H<C
ENSG00000139117	1	1	1	1	H<C
ENSG00000139131	1	1	1	1	H<C
ENSG00000139168	1	1	1	0	H>C
ENSG00000139173	1	1	1	1	H<C
ENSG00000139178	0	1	1	0	H>C
ENSG00000139192	1	1	1	0	H<C
ENSG00000139364	0	0	1	0	H<C
ENSG00000139405	1	1	1	0	H>C
ENSG00000139410	1	1	1	1	H<C
ENSG00000139428	0	1	1	1	H>C
ENSG00000139437	1	0	1	0	H>C
ENSG00000139438	1	1	1	0	H>C
ENSG00000139508	1	1	1	0	H>C
ENSG00000139637	0	0	1	0	H>C
ENSG00000139697	1	0	1	0	H<C
ENSG00000139719	0	0	1	0	H<C
ENSG00000139725	1	1	1	1	H<C
ENSG00000139737	0	0	1	0	H<C
ENSG00000139998	0	0	1	0	H>C
ENSG00000140157	0	0	1	0	H<C
ENSG00000140367	0	0	1	1	H>C
ENSG00000140379	0	0	1	0	H<C
ENSG00000140398	1	1	1	1	H<C
ENSG00000140463	0	0	1	1	H<C
ENSG00000140465	1	1	1	0	H<C
ENSG00000140471	1	1	1	0	H>C
ENSG00000140474	0	0	1	1	H<C
ENSG00000140488	0	1	1	0	H<C
ENSG00000140548	0	0	1	1	H<C
ENSG00000140553	1	0	1	0	H>C
ENSG00000140678	0	0	1	0	H<C
ENSG00000140682	0	0	1	0	H>C
ENSG00000140795	0	1	1	0	H<C
ENSG00000140830	0	0	1	0	H>C
ENSG00000140876	1	0	1	0	H>C
ENSG00000140905	1	1	1	1	H<C
ENSG00000140943	0	0	1	0	H>C
ENSG00000140945	0	0	1	0	H<C
ENSG00000140950	0	0	1	1	H>C
ENSG00000140961	0	0	1	0	H>C
ENSG00000140988	0	0	1	0	H<C
ENSG00000140995	0	1	1	0	H<C
ENSG00000141012	0	1	1	0	H>C
ENSG00000141013	0	0	1	0	H>C
ENSG00000141084	0	1	1	1	H<C
ENSG00000141098	1	1	1	1	H>C
ENSG00000141161	1	0	1	0	H>C
ENSG00000141258	0	0	1	1	H<C
ENSG00000141337	1	0	1	0	H<C
ENSG00000141380	1	1	1	0	H>C
ENSG00000141431	1	1	1	0	H>C
ENSG00000141480	0	0	1	0	H>C
ENSG00000141503	0	0	1	0	H<C
ENSG00000141504	1	1	1	1	H<C
ENSG00000141543	1	1	1	1	H<C
ENSG00000141556	0	0	1	1	H>C
ENSG00000141562	1	1	1	1	H>C
ENSG00000141564	0	0	1	1	H>C
ENSG00000141580	1	1	1	0	H<C
ENSG00000141639	0	0	1	0	H<C
ENSG00000141756	0	0	1	0	H>C
ENSG00000141959	0	1	1	1	H>C
ENSG00000141971	1	1	1	1	H<C
ENSG00000141985	0	0	1	0	H>C
ENSG00000142089	1	1	1	1	H>C
ENSG00000142156	1	1	1	1	H>C
ENSG00000142173	0	0	1	1	H>C
ENSG00000142192	1	1	1	0	H<C
ENSG00000142197	0	0	1	0	H<C
ENSG00000142207	0	1	1	0	H>C
ENSG00000142330	1	1	1	1	H<C
ENSG00000142494	0	1	1	0	H>C
ENSG00000142528	1	1	1	1	H<C
ENSG00000142530	1	1	1	1	H<C
ENSG00000142541	0	1	1	1	H>C
ENSG00000142583	1	0	1	1	H<C
ENSG00000142634	0	0	1	0	H>C
ENSG00000142669	0	0	1	0	H>C
ENSG00000142686	1	1	1	1	H<C
ENSG00000142733	1	1	1	1	H>C
ENSG00000142748	0	0	1	0	H>C
ENSG00000142875	0	1	1	1	H<C
ENSG00000142920	1	0	1	0	H>C
ENSG00000142937	0	1	1	1	H>C
ENSG00000142973	0	0	1	0	H>C
ENSG00000143147	1	1	1	1	H>C
ENSG00000143149	0	0	1	0	H>C
ENSG00000143155	1	1	1	0	H>C
ENSG00000143171	0	0	1	0	H<C
ENSG00000143222	0	1	1	0	H>C
ENSG00000143252	1	1	1	1	H<C
ENSG00000143318	0	1	1	0	H>C
ENSG00000143337	1	1	1	1	H<C
ENSG00000143365	0	0	1	0	H<C
ENSG00000143382	0	0	1	0	H<C
ENSG00000143409	0	0	1	0	H>C
ENSG00000143416	1	1	1	0	H>C
ENSG00000143434	1	0	1	0	H>C
ENSG00000143443	0	1	1	0	H>C
ENSG00000143486	0	0	1	1	H<C
ENSG00000143515	0	0	1	0	H>C
ENSG00000143554	1	1	1	0	H>C
ENSG00000143633	1	1	1	1	H<C
ENSG00000143674	1	0	1	0	H<C
ENSG00000143740	0	0	1	0	H<C
ENSG00000143742	0	0	1	1	H<C
ENSG00000143771	0	0	1	0	H>C
ENSG00000143774	0	1	1	1	H>C
ENSG00000143793	0	0	1	1	H<C
ENSG00000143799	0	1	1	1	H>C
ENSG00000143845	0	0	1	1	H>C
ENSG00000143847	0	0	1	0	H>C
ENSG00000143891	0	1	1	0	H>C
ENSG00000143994	0	0	1	0	H<C
ENSG00000144034	0	1	1	0	H>C
ENSG00000144036	0	1	1	0	H>C
ENSG00000144120	0	1	1	1	H>C
ENSG00000144161	0	1	1	0	H<C
ENSG00000144182	0	0	1	0	H>C
ENSG00000144218	1	0	1	0	H>C
ENSG00000144231	1	1	1	0	H>C
ENSG00000144283	1	1	1	0	H<C
ENSG00000144306	0	0	1	0	H<C
ENSG00000144320	1	0	1	0	H<C
ENSG00000144362	0	1	1	1	H<C
ENSG00000144401	1	1	1	1	H<C
ENSG00000144579	0	0	1	0	H>C
ENSG00000144580	1	0	1	1	H<C
ENSG00000144619	1	1	1	0	H<C
ENSG00000144741	0	0	1	0	H<C
ENSG00000144746	0	0	1	0	H<C
ENSG00000144824	0	0	1	0	H<C
ENSG00000145022	0	0	1	1	H<C
ENSG00000145191	1	1	1	0	H>C
ENSG00000145220	0	1	1	0	H>C
ENSG00000145284	0	0	1	0	H>C
ENSG00000145358	0	1	1	0	H<C
ENSG00000145365	1	0	1	1	H<C
ENSG00000145476	1	1	1	0	H>C
ENSG00000145495	0	0	1	0	H<C
ENSG00000145506	0	0	1	1	H>C
ENSG00000145725	1	1	1	1	H<C
ENSG00000145740	1	0	1	1	H<C
ENSG00000145741	1	1	1	1	H>C
ENSG00000145777	0	0	1	0	H>C
ENSG00000145780	0	0	1	0	H>C
ENSG00000145781	1	1	1	1	H<C
ENSG00000145782	1	1	1	1	H<C
ENSG00000145817	0	0	1	1	H<C
ENSG00000145934	1	1	1	0	H>C
ENSG00000145949	0	0	1	0	H<C
ENSG00000145979	0	0	1	1	H>C
ENSG00000145982	1	1	1	1	H<C
ENSG00000145990	0	0	1	0	H<C
ENSG00000146001	0	0	1	0	H<C
ENSG00000146007	0	0	1	1	H>C
ENSG00000146013	0	0	1	0	H<C
ENSG00000146085	0	0	1	1	H>C
ENSG00000146109	1	1	1	1	H>C
ENSG00000146197	1	0	1	0	H>C
ENSG00000146215	0	0	1	0	H>C
ENSG00000146223	1	1	1	1	H>C
ENSG00000146233	1	1	1	0	H<C
ENSG00000146281	0	0	1	0	H<C
ENSG00000146282	0	0	1	1	H<C
ENSG00000146350	1	1	1	1	H<C
ENSG00000146409	1	1	1	1	H>C
ENSG00000146416	0	0	1	1	H>C
ENSG00000146701	1	1	1	0	H<C
ENSG00000146809	0	0	1	0	H<C
ENSG00000146826	0	0	1	0	H<C
ENSG00000146918	0	0	1	0	H<C
ENSG00000146938	1	1	1	0	H>C
ENSG00000147050	0	0	1	0	H<C
ENSG00000147168	0	0	1	0	H<C
ENSG00000147180	0	0	1	1	H<C
ENSG00000147324	0	0	1	0	H<C
ENSG00000147364	1	1	1	1	H>C
ENSG00000147408	0	0	1	0	H<C
ENSG00000147416	0	0	1	1	H>C
ENSG00000147419	0	0	1	1	H<C
ENSG00000147485	0	0	1	0	H>C
ENSG00000147535	0	1	1	1	H>C
ENSG00000147592	1	0	1	0	H<C
ENSG00000147601	1	0	1	0	H<C
ENSG00000147604	1	1	1	1	H<C
ENSG00000147649	1	0	1	1	H<C
ENSG00000147684	0	0	1	0	H>C
ENSG00000147852	0	0	1	1	H>C
ENSG00000147872	0	0	1	1	H>C
ENSG00000148153	0	0	1	0	H<C
ENSG00000148218	0	0	1	0	H<C
ENSG00000148225	0	0	1	0	H>C
ENSG00000148229	1	1	1	0	H>C
ENSG00000148288	1	1	1	1	H<C
ENSG00000148290	1	1	1	1	H<C
ENSG00000148291	1	1	1	1	H<C
ENSG00000148297	0	0	1	1	H<C
ENSG00000148303	1	1	1	1	H>C
ENSG00000148308	0	0	1	0	H<C
ENSG00000148331	1	1	1	1	H<C
ENSG00000148356	0	1	1	1	H>C
ENSG00000148362	1	1	1	1	H>C
ENSG00000148426	0	1	1	1	H<C
ENSG00000148468	1	1	1	0	H<C
ENSG00000148498	0	0	1	1	H>C
ENSG00000148672	0	0	1	0	H<C
ENSG00000148690	0	0	1	0	H>C
ENSG00000148702	1	0	1	0	H<C
ENSG00000148803	1	1	1	0	H>C
ENSG00000148814	1	1	1	1	H<C
ENSG00000148985	0	0	1	0	H>C
ENSG00000149016	1	1	1	0	H>C
ENSG00000149091	0	0	1	0	H>C
ENSG00000149179	0	1	1	1	H>C
ENSG00000149231	1	0	1	1	H>C
ENSG00000149289	0	0	1	0	H<C
ENSG00000149292	0	0	1	1	H<C
ENSG00000149294	1	1	1	0	H>C
ENSG00000149308	0	1	1	1	H<C
ENSG00000149313	0	0	1	0	H<C
ENSG00000149474	0	0	1	0	H<C
ENSG00000149476	1	1	1	1	H<C
ENSG00000149483	1	1	1	1	H>C
ENSG00000149485	1	0	1	1	H<C
ENSG00000149577	0	0	1	0	H>C
ENSG00000149582	0	0	1	1	H<C
ENSG00000149596	1	1	1	0	H>C
ENSG00000149792	0	0	1	1	H<C
ENSG00000149932	0	0	1	1	H>C
ENSG00000150048	0	0	1	0	H<C
ENSG00000150455	1	1	1	0	H<C
ENSG00000150471	0	0	1	1	H<C
ENSG00000150477	0	1	1	1	H<C
ENSG00000150773	0	0	1	0	H<C
ENSG00000150787	1	1	1	1	H>C
ENSG00000150867	1	1	1	0	H<C
ENSG00000150967	0	0	1	0	H<C
ENSG00000151062	0	0	1	0	H<C
ENSG00000151116	1	1	1	1	H<C
ENSG00000151176	0	1	1	0	H>C
ENSG00000151229	0	0	1	0	H>C
ENSG00000151247	0	0	1	1	H<C
ENSG00000151304	0	0	1	0	H>C
ENSG00000151348	1	1	1	0	H>C
ENSG00000151414	0	0	1	0	H>C
ENSG00000151422	0	1	1	1	H<C
ENSG00000151445	1	1	1	1	H<C
ENSG00000151498	1	1	1	1	H>C
ENSG00000151502	1	1	1	1	H>C
ENSG00000151553	0	0	1	0	H<C
ENSG00000151632	0	0	1	0	H>C
ENSG00000151640	1	0	1	0	H>C
ENSG00000151743	0	0	1	0	H>C
ENSG00000151849	1	1	1	0	H>C
ENSG00000151881	0	1	1	0	H>C
ENSG00000151893	1	1	1	0	H<C
ENSG00000151929	0	0	1	0	H>C
ENSG00000151948	1	1	1	0	H<C
ENSG00000152078	0	0	1	1	H>C
ENSG00000152154	0	0	1	0	H<C
ENSG00000152207	0	0	1	0	H>C
ENSG00000152315	0	0	1	0	H<C
ENSG00000152377	0	0	1	1	H>C
ENSG00000152413	0	1	1	0	H<C
ENSG00000152492	1	0	1	1	H>C
ENSG00000152527	0	0	1	0	H<C
ENSG00000152583	0	0	1	0	H>C
ENSG00000152779	0	0	1	0	H>C
ENSG00000152784	0	0	1	0	H<C
ENSG00000152822	0	0	1	0	H>C
ENSG00000152942	1	1	1	0	H>C
ENSG00000152944	0	0	1	1	H<C
ENSG00000153066	1	1	1	1	H<C
ENSG00000153317	0	0	1	0	H>C
ENSG00000153363	1	1	1	0	H>C
ENSG00000153406	0	0	1	1	H<C
ENSG00000153446	0	0	1	0	H<C
ENSG00000153560	1	1	1	1	H<C
ENSG00000153563	0	0	1	0	H<C
ENSG00000153707	1	1	1	1	H>C
ENSG00000153721	0	1	1	0	H<C
ENSG00000153790	1	1	1	0	H<C
ENSG00000153898	0	0	1	0	H<C
ENSG00000153936	1	1	1	1	H>C
ENSG00000154059	1	1	1	1	H>C
ENSG00000154065	1	1	1	0	H<C
ENSG00000154080	1	0	1	0	H<C
ENSG00000154134	1	0	1	1	H>C
ENSG00000154144	1	1	1	1	H<C
ENSG00000154229	1	1	1	1	H>C
ENSG00000154240	1	1	1	0	H<C
ENSG00000154258	0	0	1	0	H<C
ENSG00000154328	1	1	1	0	H>C
ENSG00000154511	1	0	1	0	H>C
ENSG00000154582	1	1	1	1	H>C
ENSG00000154642	0	1	1	1	H<C
ENSG00000154654	0	0	1	0	H>C
ENSG00000154678	0	0	1	0	H>C
ENSG00000154803	0	1	1	1	H>C
ENSG00000154845	1	1	1	0	H>C
ENSG00000154889	1	1	1	1	H<C
ENSG00000154945	1	1	1	1	H<C
ENSG00000155016	0	1	1	0	H<C
ENSG00000155099	1	0	1	1	H>C
ENSG00000155189	1	0	1	0	H<C
ENSG00000155229	1	1	1	1	H<C
ENSG00000155254	0	0	1	0	H>C
ENSG00000155256	0	0	1	1	H<C
ENSG00000155324	0	0	1	0	H<C
ENSG00000155368	0	0	1	0	H>C
ENSG00000155666	1	1	1	1	H<C
ENSG00000155749	0	0	1	0	H<C
ENSG00000155893	0	0	1	0	H>C
ENSG00000155957	1	1	1	1	H>C
ENSG00000156011	0	0	1	0	H<C
ENSG00000156219	0	0	1	0	H>C
ENSG00000156232	1	1	1	0	H<C
ENSG00000156239	1	1	1	0	H>C
ENSG00000156313	0	0	1	1	H>C
ENSG00000156345	1	1	1	0	H<C
ENSG00000156374	0	0	1	0	H<C
ENSG00000156414	0	0	1	0	H>C
ENSG00000156463	0	0	1	0	H>C
ENSG00000156471	0	0	1	0	H<C
ENSG00000156502	1	1	1	1	H>C
ENSG00000156508	1	1	1	1	H<C
ENSG00000156521	1	1	1	1	H<C
ENSG00000156535	1	1	1	0	H<C
ENSG00000156675	0	0	1	1	H<C
ENSG00000156795	1	1	1	0	H<C
ENSG00000156853	0	0	1	0	H<C
ENSG00000156990	0	0	1	0	H>C
ENSG00000157020	0	0	1	1	H>C
ENSG00000157036	1	1	1	1	H<C
ENSG00000157119	0	0	1	0	H<C
ENSG00000157150	0	0	1	1	H>C
ENSG00000157152	0	0	1	0	H>C
ENSG00000157181	0	0	1	0	H<C
ENSG00000157259	1	1	1	1	H>C
ENSG00000157353	1	1	1	1	H<C
ENSG00000157379	1	1	1	1	H<C
ENSG00000157445	0	0	1	0	H>C
ENSG00000157540	1	1	1	0	H<C
ENSG00000157557	0	0	1	0	H<C
ENSG00000157613	1	0	1	0	H>C
ENSG00000157782	0	0	1	0	H>C
ENSG00000157833	0	0	1	0	H<C
ENSG00000158008	0	0	1	0	H<C
ENSG00000158014	0	0	1	0	H>C
ENSG00000158062	1	1	1	1	H>C
ENSG00000158122	1	1	1	1	H<C
ENSG00000158156	0	0	1	0	H<C
ENSG00000158161	1	0	1	0	H<C
ENSG00000158163	0	0	1	1	H<C
ENSG00000158246	0	0	1	0	H>C
ENSG00000158270	1	1	1	0	H>C
ENSG00000158292	1	1	1	1	H>C
ENSG00000158301	0	0	1	0	H<C
ENSG00000158406	1	1	1	0	H<C
ENSG00000158417	0	0	1	1	H>C
ENSG00000158458	1	0	1	0	H>C
ENSG00000158526	0	0	1	0	H<C
ENSG00000158552	1	1	1	1	H>C
ENSG00000158560	0	1	1	0	H>C
ENSG00000158623	1	1	1	1	H<C
ENSG00000158669	1	1	1	0	H>C
ENSG00000158773	0	0	1	0	H<C
ENSG00000158793	0	1	1	0	H>C
ENSG00000158882	0	0	1	1	H<C
ENSG00000158887	0	0	1	0	H>C
ENSG00000159023	1	0	1	0	H<C
ENSG00000159055	1	1	1	1	H>C
ENSG00000159166	0	0	1	0	H>C
ENSG00000159167	0	0	1	0	H>C
ENSG00000159200	1	0	1	0	H<C
ENSG00000159212	0	0	1	0	H>C
ENSG00000159267	0	0	1	0	H<C
ENSG00000159335	0	0	1	0	H>C
ENSG00000159445	1	1	1	1	H<C
ENSG00000159461	1	1	1	0	H<C
ENSG00000159596	1	1	1	1	H>C
ENSG00000159692	1	1	1	1	H>C
ENSG00000159714	1	1	1	1	H<C
ENSG00000159733	0	0	1	1	H>C
ENSG00000159873	1	1	1	0	H<C
ENSG00000160050	0	0	1	0	H>C
ENSG00000160113	1	1	1	1	H>C
ENSG00000160208	1	1	1	1	H>C
ENSG00000160211	1	1	1	1	H>C
ENSG00000160256	0	0	1	0	H>C
ENSG00000160294	0	0	1	1	H>C
ENSG00000160299	0	0	1	1	H>C
ENSG00000160307	0	0	1	0	H<C
ENSG00000160310	0	0	1	0	H<C
ENSG00000160360	0	0	1	0	H>C
ENSG00000160410	0	0	1	0	H>C
ENSG00000160460	0	0	1	1	H<C
ENSG00000160570	0	0	1	0	H<C
ENSG00000160678	0	0	1	0	H>C
ENSG00000160688	1	1	1	1	H<C
ENSG00000160712	1	1	1	0	H<C
ENSG00000160753	1	1	1	0	H<C
ENSG00000160801	0	0	1	1	H>C
ENSG00000160818	1	0	1	0	H>C
ENSG00000160862	0	0	1	0	H>C
ENSG00000160883	0	0	1	0	H<C
ENSG00000160908	0	1	1	0	H<C
ENSG00000161013	0	0	1	0	H<C
ENSG00000161249	0	1	1	0	H>C
ENSG00000161277	0	1	1	0	H>C
ENSG00000161509	0	0	1	0	H<C
ENSG00000161513	1	1	1	0	H<C
ENSG00000161544	1	0	1	0	H>C
ENSG00000161551	1	0	1	1	H>C
ENSG00000161618	1	1	1	0	H>C
ENSG00000161642	0	1	1	0	H>C
ENSG00000161647	0	0	1	0	H>C
ENSG00000161654	1	1	1	1	H<C
ENSG00000161664	0	0	1	0	H<C
ENSG00000161671	1	1	1	1	H<C
ENSG00000161714	1	0	1	1	H>C
ENSG00000161813	1	1	1	1	H<C
ENSG00000161914	0	0	1	0	H>C
ENSG00000161920	0	1	1	1	H>C
ENSG00000161955	0	0	1	0	H>C
ENSG00000162009	0	0	1	0	H>C
ENSG00000162039	1	1	1	1	H<C
ENSG00000162063	0	0	1	0	H<C
ENSG00000162144	0	0	1	0	H>C
ENSG00000162231	0	0	1	0	H<C
ENSG00000162378	1	1	1	1	H<C
ENSG00000162384	1	1	1	1	H>C
ENSG00000162390	0	0	1	0	H>C
ENSG00000162407	0	0	1	1	H>C
ENSG00000162430	0	0	1	0	H>C
ENSG00000162437	0	0	1	1	H>C
ENSG00000162444	0	0	1	0	H>C
ENSG00000162458	0	0	1	0	H<C
ENSG00000162482	1	1	1	1	H<C
ENSG00000162493	1	1	1	0	H>C
ENSG00000162512	0	0	1	1	H<C
ENSG00000162542	0	1	1	0	H>C
ENSG00000162543	0	0	1	0	H>C
ENSG00000162551	0	0	1	0	H>C
ENSG00000162572	1	1	1	0	H>C
ENSG00000162595	0	0	1	0	H>C
ENSG00000162600	1	1	1	0	H>C
ENSG00000162630	0	0	1	0	H<C
ENSG00000162654	0	0	1	0	H<C
ENSG00000162688	0	0	1	0	H<C
ENSG00000162704	0	0	1	1	H>C
ENSG00000162706	0	0	1	0	H>C
ENSG00000162729	1	1	1	0	H>C
ENSG00000162836	0	1	1	0	H<C
ENSG00000162878	0	0	1	0	H>C
ENSG00000162882	0	1	1	0	H>C
ENSG00000162885	0	0	1	0	H<C
ENSG00000162889	0	0	1	0	H<C
ENSG00000162894	0	0	1	0	H<C
ENSG00000162961	0	0	1	1	H<C
ENSG00000162972	1	1	1	0	H<C
ENSG00000163001	1	1	1	1	H<C
ENSG00000163071	1	1	1	1	H>C
ENSG00000163093	1	1	1	1	H<C
ENSG00000163104	1	1	1	1	H>C
ENSG00000163161	1	1	1	0	H<C
ENSG00000163162	0	0	1	0	H<C
ENSG00000163214	1	1	1	1	H>C
ENSG00000163291	0	0	1	1	H<C
ENSG00000163297	1	1	1	1	H<C
ENSG00000163344	1	1	1	1	H>C
ENSG00000163378	0	1	1	1	H<C
ENSG00000163380	0	0	1	0	H>C
ENSG00000163406	0	0	1	0	H>C
ENSG00000163453	1	0	1	1	H>C
ENSG00000163485	0	0	1	0	H>C
ENSG00000163521	0	0	1	0	H<C
ENSG00000163527	0	1	1	0	H>C
ENSG00000163577	0	0	1	0	H<C
ENSG00000163597	0	0	1	0	H>C
ENSG00000163605	0	0	1	0	H<C
ENSG00000163617	1	1	1	1	H<C
ENSG00000163630	0	0	1	0	H<C
ENSG00000163633	1	1	1	0	H>C
ENSG00000163635	0	1	1	0	H<C
ENSG00000163710	0	0	1	0	H>C
ENSG00000163755	0	0	1	1	H>C
ENSG00000163807	0	1	1	1	H<C
ENSG00000163867	1	0	1	0	H>C
ENSG00000163872	0	1	1	0	H<C
ENSG00000163879	1	1	1	0	H>C
ENSG00000163900	1	0	1	0	H<C
ENSG00000163930	0	0	1	0	H<C
ENSG00000163947	1	1	1	0	H<C
ENSG00000163959	0	0	1	0	H>C
ENSG00000163975	0	0	1	0	H>C
ENSG00000164024	1	1	1	1	H>C
ENSG00000164050	0	1	1	0	H<C
ENSG00000164054	0	0	1	1	H>C
ENSG00000164061	0	0	1	1	H<C
ENSG00000164077	1	1	1	0	H<C
ENSG00000164089	0	0	1	0	H<C
ENSG00000164114	1	1	1	1	H<C
ENSG00000164116	0	0	1	0	H>C
ENSG00000164118	1	1	1	0	H>C
ENSG00000164181	0	0	1	0	H<C
ENSG00000164197	1	1	1	0	H<C
ENSG00000164211	0	1	1	0	H>C
ENSG00000164258	1	1	1	1	H<C
ENSG00000164300	0	0	1	0	H<C
ENSG00000164307	0	1	1	1	H>C
ENSG00000164346	1	0	1	0	H<C
ENSG00000164385	0	0	1	0	H<C
ENSG00000164398	0	0	1	0	H<C
ENSG00000164442	0	0	1	0	H<C
ENSG00000164488	0	0	1	0	H<C
ENSG00000164494	1	1	1	1	H<C
ENSG00000164530	0	0	1	0	H>C
ENSG00000164532	1	1	1	0	H<C
ENSG00000164543	1	1	1	1	H>C
ENSG00000164591	1	1	1	0	H>C
ENSG00000164597	0	0	1	0	H<C
ENSG00000164615	1	1	1	1	H<C
ENSG00000164695	0	0	1	0	H<C
ENSG00000164741	1	0	1	0	H<C
ENSG00000164823	1	1	1	1	H<C
ENSG00000164877	0	1	1	0	H>C
ENSG00000164879	0	0	1	0	H>C
ENSG00000164889	1	0	1	0	H<C
ENSG00000164898	1	1	1	1	H>C
ENSG00000164904	0	1	1	0	H>C
ENSG00000164916	1	1	1	0	H<C
ENSG00000164929	0	0	1	0	H>C
ENSG00000164941	1	1	1	1	H<C
ENSG00000164953	0	1	1	0	H>C
ENSG00000164967	1	0	1	0	H>C
ENSG00000164972	0	0	1	0	H>C
ENSG00000165023	0	0	1	0	H<C
ENSG00000165030	0	0	1	0	H<C
ENSG00000165060	0	0	1	0	H>C
ENSG00000165061	0	0	1	0	H<C
ENSG00000165071	1	1	1	0	H>C
ENSG00000165102	0	0	1	1	H<C
ENSG00000165152	1	1	1	1	H>C
ENSG00000165197	0	0	1	0	H>C
ENSG00000165275	1	1	1	1	H<C
ENSG00000165322	0	1	1	0	H<C
ENSG00000165323	0	0	1	0	H<C
ENSG00000165338	0	1	1	0	H<C
ENSG00000165355	0	0	1	0	H<C
ENSG00000165406	1	0	1	1	H>C
ENSG00000165417	0	0	1	0	H>C
ENSG00000165434	0	0	1	0	H<C
ENSG00000165457	0	0	1	0	H>C
ENSG00000165476	1	1	1	0	H<C
ENSG00000165495	0	1	1	0	H<C
ENSG00000165516	1	1	1	1	H<C
ENSG00000165526	0	0	1	0	H>C
ENSG00000165548	1	0	1	0	H<C
ENSG00000165609	1	1	1	0	H>C
ENSG00000165633	1	1	1	0	H>C
ENSG00000165661	1	1	1	1	H<C
ENSG00000165669	1	1	1	0	H>C
ENSG00000165752	1	0	1	1	H>C
ENSG00000165757	0	1	1	0	H>C
ENSG00000165792	1	1	1	1	H>C
ENSG00000165801	1	1	1	0	H>C
ENSG00000165813	0	0	1	1	H<C
ENSG00000165886	0	0	1	0	H>C
ENSG00000165887	0	0	1	0	H>C
ENSG00000165917	0	0	1	0	H>C
ENSG00000165948	0	1	1	0	H>C
ENSG00000165949	0	0	1	0	H>C
ENSG00000165996	0	0	1	0	H>C
ENSG00000166086	1	1	1	0	H>C
ENSG00000166106	0	0	1	0	H>C
ENSG00000166111	0	0	1	0	H>C
ENSG00000166165	0	0	1	1	H>C
ENSG00000166183	1	1	1	0	H>C
ENSG00000166228	0	1	1	0	H>C
ENSG00000166262	1	1	1	1	H>C
ENSG00000166295	1	1	1	0	H>C
ENSG00000166311	0	1	1	0	H>C
ENSG00000166313	1	0	1	0	H>C
ENSG00000166321	1	1	1	1	H<C
ENSG00000166407	0	0	1	0	H<C
ENSG00000166436	1	1	1	0	H>C
ENSG00000166444	1	0	1	0	H>C
ENSG00000166473	0	0	1	0	H>C
ENSG00000166529	1	1	1	1	H>C
ENSG00000166548	0	1	1	1	H<C
ENSG00000166592	0	0	1	0	H<C
ENSG00000166669	0	1	1	0	H>C
ENSG00000166780	1	1	1	0	H>C
ENSG00000166796	0	0	1	1	H<C
ENSG00000166801	1	1	1	0	H>C
ENSG00000166813	0	0	1	0	H<C
ENSG00000166816	0	0	1	1	H>C
ENSG00000166823	0	0	1	0	H>C
ENSG00000166847	0	0	1	0	H<C
ENSG00000166848	0	0	1	1	H>C
ENSG00000166946	1	0	1	1	H>C
ENSG00000166965	0	1	1	0	H>C
ENSG00000166971	1	0	1	0	H<C
ENSG00000167034	1	1	1	0	H>C
ENSG00000167107	0	0	1	1	H<C
ENSG00000167123	1	1	1	1	H>C
ENSG00000167173	0	0	1	0	H>C
ENSG00000167186	1	1	1	1	H>C
ENSG00000167191	0	0	1	0	H<C
ENSG00000167232	0	0	1	0	H<C
ENSG00000167264	1	1	1	1	H>C
ENSG00000167272	0	0	1	0	H>C
ENSG00000167323	0	0	1	0	H>C
ENSG00000167397	0	0	1	1	H>C
ENSG00000167487	0	0	1	0	H>C
ENSG00000167491	0	1	1	0	H<C
ENSG00000167549	1	1	1	0	H<C
ENSG00000167565	0	0	1	0	H>C
ENSG00000167595	0	0	1	1	H<C
ENSG00000167635	0	0	1	0	H<C
ENSG00000167645	0	1	1	0	H>C
ENSG00000167658	1	0	1	0	H<C
ENSG00000167671	1	1	1	1	H<C
ENSG00000167674	1	1	1	0	H>C
ENSG00000167693	0	0	1	0	H>C
ENSG00000167700	1	0	1	0	H<C
ENSG00000167720	0	0	1	1	H<C
ENSG00000167721	0	0	1	0	H>C
ENSG00000167740	1	1	1	0	H>C
ENSG00000167770	0	1	1	1	H<C
ENSG00000167775	0	0	1	0	H>C
ENSG00000167851	1	1	1	0	H<C
ENSG00000167862	0	0	1	0	H>C
ENSG00000167895	1	1	1	0	H<C
ENSG00000167925	0	0	1	0	H>C
ENSG00000167962	0	1	1	0	H<C
ENSG00000167964	0	1	1	0	H<C
ENSG00000167969	1	1	1	1	H>C
ENSG00000167995	0	0	1	0	H>C
ENSG00000168002	1	1	1	1	H>C
ENSG00000168016	1	1	1	1	H<C
ENSG00000168036	0	0	1	0	H<C
ENSG00000168038	1	1	1	1	H<C
ENSG00000168040	1	0	1	0	H<C
ENSG00000168079	0	0	1	0	H>C
ENSG00000168143	1	1	1	0	H<C
ENSG00000168228	0	0	1	0	H>C
ENSG00000168229	0	0	1	0	H<C
ENSG00000168259	0	0	1	0	H<C
ENSG00000168268	0	0	1	0	H>C
ENSG00000168301	0	0	1	0	H<C
ENSG00000168393	1	1	1	1	H<C
ENSG00000168395	0	0	1	0	H>C
ENSG00000168411	1	1	1	1	H<C
ENSG00000168453	0	0	1	0	H<C
ENSG00000168490	0	0	1	0	H<C
ENSG00000168509	0	0	1	0	H<C
ENSG00000168575	1	1	1	1	H>C
ENSG00000168661	1	1	1	1	H<C
ENSG00000168685	0	0	1	0	H<C
ENSG00000168724	0	0	1	0	H>C
ENSG00000168734	1	1	1	0	H>C
ENSG00000168743	1	0	1	0	H<C
ENSG00000168765	1	1	1	1	H<C
ENSG00000168807	1	0	1	1	H>C
ENSG00000168813	0	0	1	1	H>C
ENSG00000168818	0	1	1	1	H>C
ENSG00000168824	0	0	1	0	H<C
ENSG00000168899	0	0	1	1	H>C
ENSG00000168917	0	0	1	1	H>C
ENSG00000168938	1	1	1	1	H>C
ENSG00000169026	0	0	1	0	H<C
ENSG00000169031	0	0	1	0	H<C
ENSG00000169047	0	0	1	0	H<C
ENSG00000169084	0	0	1	0	H>C
ENSG00000169100	1	1	1	0	H<C
ENSG00000169105	0	0	1	0	H>C
ENSG00000169131	1	1	1	1	H>C
ENSG00000169217	0	0	1	0	H<C
ENSG00000169220	0	1	1	1	H>C
ENSG00000169228	1	1	1	0	H<C
ENSG00000169247	0	1	1	0	H>C
ENSG00000169249	0	0	1	0	H<C
ENSG00000169398	0	0	1	1	H>C
ENSG00000169499	0	0	1	0	H<C
ENSG00000169504	0	1	1	1	H>C
ENSG00000169515	0	0	1	0	H<C
ENSG00000169592	0	0	1	0	H<C
ENSG00000169689	0	1	1	1	H>C
ENSG00000169718	1	1	1	1	H>C
ENSG00000169760	1	0	1	0	H<C
ENSG00000169814	1	1	1	0	H<C
ENSG00000169851	0	0	1	0	H<C
ENSG00000169962	0	0	1	0	H<C
ENSG00000170011	0	0	1	0	H>C
ENSG00000170017	1	0	1	0	H<C
ENSG00000170035	0	0	1	1	H<C
ENSG00000170043	1	1	1	1	H>C
ENSG00000170145	0	1	1	0	H<C
ENSG00000170153	1	1	1	0	H<C
ENSG00000170190	0	0	1	1	H>C
ENSG00000170222	1	1	1	1	H>C
ENSG00000170265	0	0	1	0	H<C
ENSG00000170275	1	1	1	1	H>C
ENSG00000170291	1	1	1	0	H>C
ENSG00000170296	0	0	1	0	H>C
ENSG00000170322	1	1	1	1	H<C
ENSG00000170323	0	0	1	0	H<C
ENSG00000170382	0	0	1	0	H>C
ENSG00000170417	1	1	1	1	H<C
ENSG00000170439	0	0	1	0	H>C
ENSG00000170456	0	0	1	0	H<C
ENSG00000170473	1	0	1	1	H<C
ENSG00000170542	1	1	1	0	H<C
ENSG00000170629	1	1	1	0	H<C
ENSG00000170633	1	1	1	0	H<C
ENSG00000170634	1	1	1	1	H<C
ENSG00000170681	1	1	1	1	H>C
ENSG00000170801	1	1	1	0	H>C
ENSG00000170836	0	1	1	1	H<C
ENSG00000170919	0	0	1	0	H<C
ENSG00000170954	0	1	1	1	H<C
ENSG00000170962	0	1	1	0	H>C
ENSG00000171016	0	0	1	0	H>C
ENSG00000171055	1	1	1	1	H>C
ENSG00000171067	0	0	1	0	H>C
ENSG00000171103	0	0	1	0	H>C
ENSG00000171109	0	1	1	1	H<C
ENSG00000171202	1	1	1	1	H<C
ENSG00000171208	1	1	1	1	H>C
ENSG00000171224	0	0	1	0	H<C
ENSG00000171291	0	1	1	0	H>C
ENSG00000171298	1	1	1	0	H<C
ENSG00000171302	0	0	1	0	H<C
ENSG00000171408	0	0	1	0	H>C
ENSG00000171462	0	0	1	0	H<C
ENSG00000171503	1	0	1	1	H>C
ENSG00000171517	1	1	1	0	H<C
ENSG00000171530	1	1	1	1	H>C
ENSG00000171533	1	1	1	0	H>C
ENSG00000171603	1	1	1	0	H>C
ENSG00000171604	0	0	1	1	H<C
ENSG00000171724	1	0	1	0	H>C
ENSG00000171763	1	1	1	1	H>C
ENSG00000171766	0	1	1	0	H<C
ENSG00000171792	0	0	1	0	H<C
ENSG00000171853	1	1	1	0	H>C
ENSG00000171953	0	0	1	1	H>C
ENSG00000172005	0	0	1	0	H>C
ENSG00000172037	0	0	1	0	H>C
ENSG00000172086	0	0	1	0	H<C
ENSG00000172156	0	0	1	0	H>C
ENSG00000172172	0	0	1	1	H<C
ENSG00000172197	1	1	1	0	H<C
ENSG00000172264	0	0	1	0	H<C
ENSG00000172270	1	1	1	1	H>C
ENSG00000172315	1	1	1	0	H<C
ENSG00000172379	0	0	1	0	H<C
ENSG00000172508	0	0	1	0	H<C
ENSG00000172638	0	0	1	0	H<C
ENSG00000172663	1	1	1	1	H<C
ENSG00000172671	1	1	1	0	H>C
ENSG00000172716	0	0	1	0	H>C
ENSG00000172728	0	1	1	0	H<C
ENSG00000172757	0	0	1	0	H>C
ENSG00000172766	1	1	1	0	H<C
ENSG00000172830	0	1	1	0	H<C
ENSG00000172831	0	0	1	0	H>C
ENSG00000172915	0	1	1	1	H<C
ENSG00000173040	1	1	1	1	H<C
ENSG00000173114	0	0	1	0	H<C
ENSG00000173141	0	1	1	0	H>C
ENSG00000173145	1	0	1	1	H>C
ENSG00000173153	0	1	1	0	H<C
ENSG00000173163	1	1	1	1	H>C
ENSG00000173208	0	0	1	0	H>C
ENSG00000173214	1	1	1	1	H<C
ENSG00000173221	0	0	1	0	H>C
ENSG00000173230	0	0	1	1	H<C
ENSG00000173406	1	1	1	0	H>C
ENSG00000173442	1	1	1	0	H>C
ENSG00000173465	1	1	1	0	H<C
ENSG00000173486	0	0	1	0	H>C
ENSG00000173542	0	0	1	0	H<C
ENSG00000173545	0	0	1	0	H>C
ENSG00000173546	0	0	1	0	H>C
ENSG00000173598	0	0	1	1	H<C
ENSG00000173681	0	0	1	0	H<C
ENSG00000173727	0	0	1	0	H>C
ENSG00000173918	0	0	1	0	H<C
ENSG00000174007	1	1	1	1	H<C
ENSG00000174136	1	0	1	0	H<C
ENSG00000174175	0	0	1	0	H>C
ENSG00000174292	0	0	1	0	H>C
ENSG00000174365	1	1	1	1	H<C
ENSG00000174373	1	1	1	1	H<C
ENSG00000174407	0	0	1	0	H>C
ENSG00000174442	1	1	1	0	H>C
ENSG00000174502	0	0	1	0	H<C
ENSG00000174599	0	0	1	0	H<C
ENSG00000174740	0	0	1	0	H<C
ENSG00000174796	1	0	1	0	H>C
ENSG00000174799	0	0	1	1	H<C
ENSG00000174807	1	0	1	0	H>C
ENSG00000174808	0	0	1	0	H<C
ENSG00000174840	0	1	1	1	H>C
ENSG00000174903	0	1	1	0	H<C
ENSG00000174917	0	0	1	0	H>C
ENSG00000174953	0	0	1	0	H>C
ENSG00000174989	1	1	1	1	H<C
ENSG00000175048	1	0	1	0	H<C
ENSG00000175054	0	0	1	0	H>C
ENSG00000175061	0	1	1	1	H>C
ENSG00000175104	1	1	1	0	H<C
ENSG00000175115	1	1	1	0	H>C
ENSG00000175137	1	1	1	1	H>C
ENSG00000175155	0	0	1	0	H<C
ENSG00000175166	0	0	1	0	H<C
ENSG00000175183	1	0	1	0	H>C
ENSG00000175287	1	0	1	0	H>C
ENSG00000175309	1	1	1	1	H>C
ENSG00000175334	1	1	1	1	H<C
ENSG00000175376	1	0	1	0	H>C
ENSG00000175470	1	1	1	1	H<C
ENSG00000175550	0	1	1	0	H>C
ENSG00000175567	1	1	1	1	H>C
ENSG00000175581	0	0	1	1	H<C
ENSG00000175582	1	1	1	0	H<C
ENSG00000175591	0	0	1	0	H<C
ENSG00000175600	0	1	1	1	H>C
ENSG00000175782	0	0	1	1	H<C
ENSG00000175806	0	0	1	0	H>C
ENSG00000175826	1	1	1	1	H>C
ENSG00000175893	0	1	1	1	H<C
ENSG00000175899	0	0	1	0	H>C
ENSG00000175938	1	1	1	1	H<C
ENSG00000176014	1	0	1	0	H>C
ENSG00000176046	0	1	1	0	H>C
ENSG00000176148	1	1	1	1	H<C
ENSG00000176155	1	1	1	0	H>C
ENSG00000176194	0	0	1	0	H<C
ENSG00000176225	0	0	1	1	H>C
ENSG00000176407	0	0	1	0	H<C
ENSG00000176463	0	0	1	0	H>C
ENSG00000176473	0	1	1	1	H>C
ENSG00000176533	0	1	1	1	H<C
ENSG00000176595	0	1	1	1	H>C
ENSG00000176624	1	0	1	0	H<C
[truncated: 6,742 more rows]

## Sheet: Overlaps at 10%FDR
Genes	HvC.Day15	HvC.Day27	HvC.Heart	HvC.iPSC	Directionality
ENSG00000000003	0	0	1	1	H<C
ENSG00000000457	1	1	1	1	H<C
ENSG00000001167	1	0	1	0	H<C
ENSG00000001460	1	1	1	1	H>C
ENSG00000001461	0	0	1	1	H<C
ENSG00000002016	1	1	1	0	H<C
ENSG00000002330	1	0	1	0	H<C
ENSG00000002549	1	0	1	1	H<C
ENSG00000002587	0	0	1	0	H>C
ENSG00000003096	0	0	1	0	H>C
ENSG00000003137	0	0	1	0	H<C
ENSG00000003393	0	0	1	1	H>C
ENSG00000003509	1	0	1	1	H>C
ENSG00000004534	0	0	1	1	H>C
ENSG00000004660	0	1	1	0	H<C
ENSG00000004700	0	0	1	0	H<C
ENSG00000004776	1	0	1	0	H<C
ENSG00000004864	0	0	1	0	H>C
ENSG00000004961	1	0	1	0	H>C
ENSG00000005189	0	0	1	1	H<C
ENSG00000005194	1	1	1	1	H>C
ENSG00000005243	0	1	1	0	H<C
ENSG00000005249	1	1	1	0	H<C
ENSG00000005379	1	0	1	0	H>C
ENSG00000005471	1	1	1	0	H>C
ENSG00000005844	0	0	1	0	H<C
ENSG00000005889	0	0	1	0	H<C
ENSG00000005893	1	1	1	1	H>C
ENSG00000005981	0	0	1	0	H<C
ENSG00000006007	1	1	1	1	H>C
ENSG00000006071	0	0	1	0	H<C
ENSG00000006282	1	0	1	1	H<C
ENSG00000006283	1	1	1	0	H<C
ENSG00000006576	1	0	1	0	H>C
ENSG00000006607	0	1	1	1	H<C
ENSG00000006625	1	1	1	1	H>C
ENSG00000006695	0	0	1	1	H>C
ENSG00000006715	0	1	1	1	H<C
ENSG00000006740	1	1	1	0	H<C
ENSG00000006744	1	1	1	1	H>C
ENSG00000006756	0	0	1	0	H>C
ENSG00000006757	1	1	1	1	H>C
ENSG00000006837	0	0	1	0	H<C
ENSG00000007255	1	1	1	1	H>C
ENSG00000007312	0	0	1	0	H>C
ENSG00000007341	1	1	1	1	H<C
ENSG00000007350	0	0	1	0	H>C
ENSG00000007376	1	1	1	1	H>C
ENSG00000007520	1	1	1	1	H>C
ENSG00000008018	0	0	1	0	H>C
ENSG00000008283	0	1	1	1	H>C
ENSG00000008394	1	1	1	1	H>C
ENSG00000008441	0	1	1	0	H>C
ENSG00000008513	0	0	1	0	H>C
ENSG00000008838	0	1	1	0	H<C
ENSG00000008869	1	1	1	1	H>C
ENSG00000009954	0	0	1	0	H<C
ENSG00000010165	1	1	1	1	H>C
ENSG00000010219	0	1	1	0	H>C
ENSG00000010295	0	1	1	0	H<C
ENSG00000010318	1	1	1	1	H>C
ENSG00000010319	0	0	1	0	H<C
ENSG00000010327	0	0	1	0	H>C
ENSG00000010404	1	1	1	1	H<C
ENSG00000011132	1	1	1	1	H<C
ENSG00000011198	1	1	1	1	H<C
ENSG00000011347	0	1	1	0	H<C
ENSG00000011376	0	0	1	0	H<C
ENSG00000011566	0	1	1	0	H<C
ENSG00000011638	1	1	1	1	H<C
ENSG00000012061	0	1	1	1	H<C
ENSG00000012174	0	1	1	1	H>C
ENSG00000012223	0	0	1	0	H<C
ENSG00000012232	0	0	1	0	H<C
ENSG00000012963	1	0	1	1	H<C
ENSG00000013016	0	0	1	0	H>C
ENSG00000013288	0	1	1	0	H>C
ENSG00000013392	1	1	1	0	H>C
ENSG00000013503	0	0	1	0	H>C
ENSG00000013563	1	1	1	1	H>C
ENSG00000013810	1	1	1	0	H>C
ENSG00000014164	0	0	1	0	H>C
ENSG00000014824	0	1	1	1	H<C
ENSG00000015153	0	0	1	0	H>C
ENSG00000015475	0	1	1	1	H<C
ENSG00000015532	1	1	1	1	H<C
ENSG00000016391	0	0	1	0	H>C
ENSG00000016402	0	0	1	0	H>C
ENSG00000018510	0	1	1	0	H>C
ENSG00000018625	0	1	1	0	H>C
ENSG00000019169	0	0	1	0	H>C
ENSG00000019505	1	1	1	0	H>C
ENSG00000019995	0	0	1	0	H<C
ENSG00000022567	0	1	1	0	H<C
ENSG00000022840	1	0	1	0	H<C
ENSG00000023171	0	0	1	0	H<C
ENSG00000023445	0	0	1	0	H<C
ENSG00000023516	1	1	1	0	H<C
ENSG00000023697	0	0	1	1	H<C
ENSG00000023734	0	1	1	1	H<C
ENSG00000024862	0	0	1	0	H>C
ENSG00000025772	0	1	1	0	H<C
ENSG00000027847	1	0	1	1	H<C
ENSG00000028116	1	0	1	1	H<C
ENSG00000028310	1	1	1	1	H>C
ENSG00000029993	0	0	1	0	H<C
ENSG00000030110	0	1	1	1	H<C
ENSG00000030582	1	1	1	1	H>C
ENSG00000032389	1	1	1	1	H<C
ENSG00000032742	0	1	1	1	H<C
ENSG00000033122	0	1	1	0	H<C
ENSG00000033627	1	0	1	0	H<C
ENSG00000034971	0	0	1	0	H<C
ENSG00000035115	1	1	1	1	H>C
ENSG00000035681	0	0	1	1	H>C
ENSG00000036448	0	0	1	0	H<C
ENSG00000038382	0	1	1	0	H<C
ENSG00000039650	1	1	1	1	H<C
ENSG00000040531	1	1	1	1	H<C
ENSG00000041357	0	1	1	0	H<C
ENSG00000041802	1	1	1	0	H>C
ENSG00000041880	1	1	1	1	H<C
ENSG00000041988	1	1	1	1	H<C
ENSG00000042062	0	0	1	0	H>C
ENSG00000042429	0	1	1	0	H<C
ENSG00000042445	0	1	1	1	H>C
ENSG00000042753	0	0	1	1	H>C
ENSG00000043514	0	0	1	0	H>C
ENSG00000044090	1	1	1	0	H>C
ENSG00000044446	0	0	1	0	H<C
ENSG00000044574	0	0	1	0	H>C
ENSG00000047249	0	0	1	0	H>C
ENSG00000047579	0	1	1	0	H>C
ENSG00000047597	0	0	1	0	H<C
ENSG00000047617	0	0	1	0	H>C
ENSG00000048544	0	0	1	0	H<C
ENSG00000048707	0	0	1	1	H>C
ENSG00000049167	0	0	1	1	H<C
ENSG00000049239	1	1	1	1	H>C
ENSG00000049245	1	1	1	1	H<C
ENSG00000049883	0	0	1	1	H<C
ENSG00000050165	0	0	1	0	H>C
ENSG00000050393	1	0	1	0	H<C
ENSG00000050748	0	0	1	0	H<C
ENSG00000051620	1	1	1	1	H>C
ENSG00000052723	0	1	1	0	H>C
ENSG00000053747	0	1	1	0	H<C
ENSG00000054654	1	1	1	0	H>C
ENSG00000054938	0	0	1	0	H>C
ENSG00000054967	1	0	1	0	H<C
ENSG00000054983	0	0	1	1	H>C
ENSG00000055147	0	0	1	0	H>C
ENSG00000055732	0	0	1	0	H<C
ENSG00000055813	0	0	1	0	H<C
ENSG00000055950	0	1	1	0	H<C
ENSG00000057657	1	0	1	0	H<C
ENSG00000058063	1	1	1	0	H<C
ENSG00000058600	1	1	1	1	H<C
ENSG00000058866	0	0	1	0	H>C
ENSG00000059377	0	0	1	0	H>C
ENSG00000059378	1	1	1	1	H>C
ENSG00000059691	0	0	1	0	H>C
ENSG00000060491	0	0	1	0	H<C
ENSG00000060982	0	0	1	0	H>C
ENSG00000061337	0	0	1	1	H>C
ENSG00000061676	1	1	1	1	H>C
ENSG00000061918	0	0	1	0	H>C
ENSG00000061987	1	0	1	1	H>C
ENSG00000062582	1	1	1	0	H>C
ENSG00000062650	1	1	1	1	H<C
ENSG00000063241	1	1	1	1	H>C
ENSG00000063322	0	1	1	1	H>C
ENSG00000063854	1	1	1	1	H<C
ENSG00000063978	1	1	1	0	H<C
ENSG00000064012	0	0	1	0	H<C
ENSG00000064201	1	1	1	0	H>C
ENSG00000064205	0	0	1	0	H<C
ENSG00000064225	0	0	1	0	H<C
ENSG00000064309	0	0	1	0	H<C
ENSG00000064313	0	0	1	0	H<C
ENSG00000064490	0	1	1	1	H>C
ENSG00000064652	1	0	1	0	H<C
ENSG00000064933	1	0	1	0	H<C
ENSG00000064989	0	0	1	0	H>C
ENSG00000064995	1	0	1	1	H>C
ENSG00000065000	0	0	1	0	H>C
ENSG00000065029	0	0	1	1	H<C
ENSG00000065057	0	0	1	0	H>C
ENSG00000065150	0	1	1	0	H>C
ENSG00000065268	0	0	1	0	H>C
ENSG00000065413	0	0	1	0	H<C
ENSG00000065621	1	1	1	0	H<C
ENSG00000065665	0	0	1	1	H<C
ENSG00000065989	0	0	1	0	H>C
ENSG00000066117	0	0	1	0	H>C
ENSG00000066557	0	0	1	0	H<C
ENSG00000066697	1	1	1	0	H>C
ENSG00000067057	0	0	1	0	H<C
ENSG00000067066	0	0	1	0	H>C
ENSG00000067225	0	0	1	0	H>C
ENSG00000067369	0	0	1	0	H<C
ENSG00000067606	1	1	1	1	H>C
ENSG00000067829	1	1	1	0	H<C
ENSG00000067836	0	0	1	1	H<C
ENSG00000067955	1	1	1	1	H>C
ENSG00000068001	0	1	1	0	H>C
ENSG00000068308	0	0	1	1	H<C
ENSG00000068383	0	0	1	0	H<C
ENSG00000068394	0	0	1	0	H<C
ENSG00000068724	0	0	1	0	H>C
ENSG00000068878	0	0	1	0	H<C
ENSG00000068885	1	1	1	0	H>C
ENSG00000068903	0	1	1	0	H<C
ENSG00000069122	0	0	1	0	H<C
ENSG00000069275	1	1	1	1	H>C
ENSG00000069329	1	1	1	0	H<C
ENSG00000069849	0	0	1	0	H>C
ENSG00000069869	0	0	1	1	H<C
ENSG00000069966	0	0	1	0	H<C
ENSG00000069998	1	1	1	1	H>C
ENSG00000070010	0	0	1	1	H<C
ENSG00000070031	1	1	1	0	H<C
ENSG00000070047	1	1	1	0	H<C
ENSG00000070061	1	0	1	0	H<C
ENSG00000070087	0	0	1	0	H<C
ENSG00000070159	0	1	1	0	H<C
ENSG00000070214	0	0	1	0	H>C
ENSG00000070367	0	0	1	0	H<C
ENSG00000070371	0	1	1	1	H>C
ENSG00000070413	1	1	1	1	H<C
ENSG00000070476	1	1	1	0	H<C
ENSG00000070501	0	1	1	0	H>C
ENSG00000070718	1	1	1	1	H<C
ENSG00000070831	1	1	1	1	H>C
ENSG00000070882	0	0	1	0	H<C
ENSG00000071051	1	0	1	0	H<C
ENSG00000071127	1	0	1	1	H>C
ENSG00000071189	0	0	1	1	H<C
ENSG00000071205	0	0	1	0	H<C
ENSG00000071242	0	1	1	0	H>C
ENSG00000071575	0	1	1	1	H>C
ENSG00000071626	0	0	1	1	H>C
ENSG00000071859	0	0	1	1	H>C
ENSG00000071994	1	0	1	0	H>C
ENSG00000072135	1	1	1	0	H>C
ENSG00000072274	0	0	1	0	H>C
ENSG00000072682	0	0	1	0	H>C
ENSG00000072736	1	0	1	0	H<C
ENSG00000072864	1	1	1	1	H<C
ENSG00000072954	1	1	1	0	H<C
ENSG00000072958	1	0	1	0	H>C
ENSG00000073050	0	1	1	0	H>C
ENSG00000073536	1	1	1	1	H<C
ENSG00000073670	0	1	1	0	H<C
ENSG00000073711	0	0	1	0	H>C
ENSG00000073712	0	0	1	0	H<C
ENSG00000073737	0	0	1	0	H<C
ENSG00000074071	1	1	1	1	H<C
ENSG00000074201	1	1	1	0	H>C
ENSG00000074266	0	1	1	1	H<C
ENSG00000074527	0	1	1	0	H<C
ENSG00000074582	1	1	1	1	H<C
ENSG00000074590	1	0	1	0	H>C
ENSG00000074771	0	0	1	0	H<C
ENSG00000074935	1	0	1	0	H>C
ENSG00000075234	1	1	1	1	H<C
ENSG00000075336	0	0	1	0	H>C
ENSG00000075340	1	0	1	0	H<C
ENSG00000075413	0	0	1	0	H>C
ENSG00000075415	0	0	1	0	H<C
ENSG00000075651	0	1	1	0	H<C
ENSG00000075785	0	0	1	1	H>C
ENSG00000075826	1	1	1	1	H<C
ENSG00000075975	0	0	1	1	H<C
ENSG00000076053	0	0	1	0	H<C
ENSG00000076242	1	1	1	0	H>C
ENSG00000076258	1	0	1	0	H<C
ENSG00000076356	1	1	1	0	H<C
ENSG00000076554	0	0	1	0	H<C
ENSG00000076924	1	0	1	0	H>C
ENSG00000076984	0	1	1	1	H<C
ENSG00000077312	1	1	1	0	H>C
ENSG00000077549	0	0	1	1	H>C
ENSG00000077713	1	0	1	1	H>C
ENSG00000077984	0	0	1	0	H<C
ENSG00000078053	0	0	1	0	H<C
ENSG00000078237	0	0	1	0	H>C
ENSG00000078328	0	0	1	0	H<C
ENSG00000078403	0	1	1	0	H<C
ENSG00000078674	0	0	1	0	H<C
ENSG00000078804	0	0	1	0	H<C
ENSG00000078808	0	1	1	1	H>C
ENSG00000078902	0	0	1	0	H<C
ENSG00000079215	1	1	1	1	H>C
ENSG00000079257	1	1	1	0	H<C
ENSG00000079393	0	0	1	0	H>C
ENSG00000079462	0	0	1	0	H<C
ENSG00000079482	0	0	1	1	H<C
ENSG00000079739	1	1	1	1	H>C
ENSG00000079785	0	1	1	1	H<C
ENSG00000079950	1	1	1	1	H<C
ENSG00000080573	0	0	1	0	H>C
ENSG00000080608	1	1	1	0	H>C
ENSG00000080822	1	1	1	0	H>C
ENSG00000080824	0	0	1	0	H>C
ENSG00000081189	0	0	1	0	H>C
ENSG00000081377	0	0	1	1	H<C
ENSG00000081386	0	0	1	0	H<C
ENSG00000081791	1	1	1	0	H>C
ENSG00000081818	0	0	1	0	H>C
ENSG00000081870	1	1	1	0	H>C
ENSG00000082146	1	1	1	0	H<C
ENSG00000082175	0	0	1	0	H<C
ENSG00000082438	0	0	1	1	H>C
ENSG00000082641	0	0	1	0	H<C
ENSG00000083097	0	1	1	0	H<C
ENSG00000083290	1	1	1	0	H>C
ENSG00000083444	0	1	1	1	H>C
ENSG00000083457	1	1	1	1	H>C
ENSG00000083812	0	1	1	1	H<C
ENSG00000083828	0	1	1	1	H<C
ENSG00000083857	0	1	1	0	H<C
ENSG00000083937	1	1	1	1	H>C
ENSG00000084090	0	0	1	0	H<C
ENSG00000084092	1	1	1	1	H>C
ENSG00000084234	1	0	1	0	H<C
ENSG00000084444	1	1	1	0	H<C
ENSG00000084636	0	0	1	1	H<C
ENSG00000084754	0	1	1	0	H<C
ENSG00000085063	1	1	1	0	H>C
ENSG00000085117	0	0	1	1	H<C
ENSG00000085382	0	1	1	1	H<C
ENSG00000085415	0	0	1	0	H<C
ENSG00000085433	0	0	1	0	H<C
ENSG00000085733	1	1	1	1	H<C
ENSG00000085741	0	0	1	0	H>C
ENSG00000085760	1	1	1	1	H>C
ENSG00000085831	1	0	1	0	H<C
ENSG00000085998	1	0	1	0	H>C
ENSG00000086015	0	0	1	1	H<C
ENSG00000087053	0	0	1	0	H>C
ENSG00000087077	0	0	1	0	H>C
ENSG00000087263	1	1	1	1	H>C
ENSG00000087266	1	1	1	0	H>C
ENSG00000087303	1	1	1	1	H>C
ENSG00000087365	0	1	1	1	H>C
ENSG00000087448	1	0	1	0	H>C
ENSG00000087495	0	0	1	0	H>C
ENSG00000087586	1	1	1	0	H>C
ENSG00000088298	0	1	1	1	H>C
ENSG00000088451	1	1	1	1	H<C
ENSG00000088726	0	0	1	0	H<C
ENSG00000088808	0	0	1	0	H<C
ENSG00000088826	0	1	1	0	H<C
ENSG00000088827	0	0	1	0	H>C
ENSG00000088899	1	0	1	0	H>C
ENSG00000088970	1	1	1	0	H<C
ENSG00000088992	0	0	1	0	H<C
ENSG00000089053	0	1	1	0	H>C
ENSG00000089123	0	0	1	0	H<C
ENSG00000089127	0	0	1	0	H<C
ENSG00000089199	0	0	1	0	H>C
ENSG00000089220	1	1	1	0	H<C
ENSG00000089234	0	1	1	0	H<C
ENSG00000089248	0	0	1	1	H>C
ENSG00000089335	1	1	1	0	H>C
ENSG00000089351	0	0	1	0	H<C
ENSG00000089737	0	0	1	0	H<C
ENSG00000089876	0	1	1	1	H<C
ENSG00000090097	0	1	1	0	H>C
ENSG00000090339	0	0	1	0	H<C
ENSG00000090376	0	1	1	0	H<C
ENSG00000090487	1	1	1	1	H>C
ENSG00000090539	0	0	1	0	H>C
ENSG00000090565	0	0	1	0	H<C
ENSG00000090581	0	0	1	0	H>C
ENSG00000090924	0	0	1	0	H>C
ENSG00000091428	0	0	1	0	H<C
ENSG00000091482	0	0	1	0	H>C
ENSG00000091542	1	1	1	1	H>C
ENSG00000092036	0	1	1	0	H>C
ENSG00000092094	1	1	1	1	H<C
ENSG00000092096	0	0	1	0	H>C
ENSG00000092098	1	1	1	1	H<C
ENSG00000092203	0	0	1	1	H<C
ENSG00000092445	0	1	1	0	H>C
ENSG00000092529	1	1	1	0	H<C
ENSG00000092621	0	1	1	0	H>C
ENSG00000092929	1	1	1	1	H<C
ENSG00000093072	1	1	1	1	H>C
ENSG00000093183	0	1	1	0	H<C
ENSG00000094963	0	0	1	0	H>C
ENSG00000095059	0	0	1	0	H>C
ENSG00000095203	0	0	1	1	H>C
ENSG00000095303	0	0	1	0	H>C
ENSG00000095380	0	1	1	1	H>C
ENSG00000095564	0	0	1	1	H<C
ENSG00000095574	0	1	1	1	H<C
ENSG00000095627	0	0	1	0	H<C
ENSG00000095713	0	0	1	0	H>C
ENSG00000096060	0	0	1	0	H>C
ENSG00000096092	1	1	1	1	H<C
ENSG00000096093	1	1	1	0	H>C
ENSG00000097021	1	1	1	0	H>C
ENSG00000097046	1	0	1	0	H<C
ENSG00000099250	1	1	1	0	H>C
ENSG00000099330	1	1	1	1	H<C
ENSG00000099785	1	0	1	0	H>C
ENSG00000099800	1	0	1	0	H<C
ENSG00000099804	1	1	1	0	H>C
ENSG00000099810	1	0	1	1	H>C
ENSG00000099814	0	1	1	0	H<C
ENSG00000099889	1	1	1	1	H<C
ENSG00000099899	0	1	1	0	H<C
ENSG00000099904	0	0	1	0	H<C
ENSG00000099910	0	0	1	1	H<C
ENSG00000099953	0	0	1	1	H>C
ENSG00000099954	1	1	1	0	H<C
ENSG00000099968	0	1	1	1	H<C
ENSG00000099999	0	1	1	0	H<C
ENSG00000100027	0	1	1	1	H<C
ENSG00000100029	0	1	1	1	H>C
ENSG00000100077	0	0	1	0	H<C
ENSG00000100083	0	1	1	1	H<C
ENSG00000100084	0	0	1	0	H<C
ENSG00000100106	0	0	1	0	H>C
ENSG00000100116	0	1	1	0	H>C
ENSG00000100151	1	1	1	0	H<C
ENSG00000100206	0	1	1	1	H<C
ENSG00000100211	0	0	1	0	H>C
ENSG00000100216	1	1	1	1	H>C
ENSG00000100241	1	1	1	0	H<C
ENSG00000100271	0	1	1	0	H>C
ENSG00000100284	0	0	1	0	H<C
ENSG00000100299	1	1	1	0	H>C
ENSG00000100304	0	0	1	0	H<C
ENSG00000100324	1	0	1	0	H>C
ENSG00000100354	0	0	1	1	H<C
ENSG00000100360	1	1	1	1	H>C
ENSG00000100368	0	0	1	0	H<C
ENSG00000100395	1	1	1	0	H>C
ENSG00000100399	0	0	1	0	H>C
ENSG00000100413	1	1	1	1	H>C
ENSG00000100416	0	1	1	0	H<C
ENSG00000100417	0	0	1	0	H>C
ENSG00000100429	1	1	1	1	H>C
ENSG00000100445	1	1	1	1	H>C
ENSG00000100522	1	1	1	0	H<C
ENSG00000100523	1	1	1	0	H<C
ENSG00000100526	0	0	1	1	H<C
ENSG00000100532	1	0	1	1	H<C
ENSG00000100564	1	0	1	0	H<C
ENSG00000100580	0	1	1	0	H<C
ENSG00000100591	0	0	1	1	H>C
ENSG00000100599	1	1	1	0	H>C
ENSG00000100601	0	1	1	0	H<C
ENSG00000100605	0	1	1	1	H>C
ENSG00000100626	0	0	1	0	H>C
ENSG00000100647	0	0	1	0	H<C
ENSG00000100726	1	1	1	1	H>C
ENSG00000100865	0	0	1	0	H<C
ENSG00000100991	0	0	1	0	H<C
ENSG00000100994	0	0	1	0	H<C
ENSG00000101019	0	1	1	0	H<C
ENSG00000101096	0	0	1	0	H>C
ENSG00000101138	1	1	1	0	H>C
ENSG00000101160	0	0	1	0	H>C
ENSG00000101181	0	0	1	0	H>C
ENSG00000101187	0	0	1	0	H<C
ENSG00000101189	0	0	1	1	H<C
ENSG00000101190	0	1	1	1	H<C
ENSG00000101298	0	1	1	0	H<C
ENSG00000101346	1	0	1	0	H>C
ENSG00000101347	0	1	1	1	H>C
ENSG00000101413	0	0	1	1	H>C
ENSG00000101442	0	0	1	1	H<C
ENSG00000101452	0	0	1	0	H<C
ENSG00000101473	1	0	1	1	H>C
ENSG00000101474	0	0	1	0	H<C
ENSG00000101546	1	1	1	1	H<C
ENSG00000101654	0	0	1	0	H>C
ENSG00000101752	1	1	1	1	H<C
ENSG00000101849	0	0	1	0	H<C
ENSG00000101856	0	1	1	0	H>C
ENSG00000101938	0	0	1	0	H<C
ENSG00000101940	1	1	1	1	H>C
ENSG00000101955	0	1	1	0	H>C
ENSG00000101997	0	0	1	0	H<C
ENSG00000102007	1	1	1	1	H>C
ENSG00000102032	0	0	1	1	H>C
ENSG00000102103	1	1	1	1	H>C
ENSG00000102172	1	1	1	1	H>C
ENSG00000102226	0	0	1	0	H<C
ENSG00000102241	1	1	1	1	H>C
ENSG00000102265	0	1	1	0	H>C
ENSG00000102383	0	1	1	0	H>C
ENSG00000102401	0	0	1	0	H<C
ENSG00000102409	1	1	1	1	H>C
ENSG00000102452	0	0	1	0	H<C
ENSG00000102543	0	1	1	1	H<C
ENSG00000102554	0	0	1	0	H<C
ENSG00000102575	0	0	1	1	H>C
ENSG00000102699	1	0	1	0	H<C
ENSG00000102786	1	1	1	1	H<C
ENSG00000102796	1	1	1	1	H>C
ENSG00000102871	1	1	1	0	H<C
ENSG00000102878	0	0	1	0	H<C
ENSG00000102893	0	0	1	0	H<C
ENSG00000102898	0	1	1	0	H>C
ENSG00000102901	1	1	1	0	H>C
ENSG00000102924	0	0	1	0	H>C
ENSG00000102935	0	1	1	0	H>C
ENSG00000102967	0	0	1	0	H<C
ENSG00000102977	0	0	1	0	H>C
ENSG00000102978	0	0	1	0	H<C
ENSG00000103021	1	1	1	1	H>C
ENSG00000103042	0	0	1	0	H>C
ENSG00000103066	0	1	1	0	H>C
ENSG00000103111	1	1	1	0	H<C
ENSG00000103121	0	0	1	0	H>C
ENSG00000103148	1	1	1	1	H>C
ENSG00000103152	0	1	1	0	H>C
ENSG00000103160	1	1	1	0	H>C
ENSG00000103184	0	0	1	0	H<C
ENSG00000103202	0	0	1	1	H<C
ENSG00000103227	0	0	1	0	H<C
ENSG00000103248	1	1	1	1	H<C
ENSG00000103249	1	1	1	1	H>C
ENSG00000103264	0	0	1	0	H<C
ENSG00000103274	0	0	1	0	H>C
ENSG00000103275	0	1	1	1	H>C
ENSG00000103316	0	0	1	1	H>C
ENSG00000103319	1	1	1	0	H<C
ENSG00000103343	0	0	1	1	H>C
ENSG00000103356	1	1	1	1	H>C
ENSG00000103365	1	1	1	1	H>C
ENSG00000103381	0	1	1	0	H<C
ENSG00000103404	0	0	1	0	H>C
ENSG00000103415	1	0	1	0	H>C
ENSG00000103496	0	1	1	1	H>C
ENSG00000103510	0	0	1	0	H>C
ENSG00000103544	0	0	1	1	H>C
ENSG00000103549	0	1	1	1	H<C
ENSG00000103642	1	1	1	0	H>C
ENSG00000103647	0	0	1	0	H>C
ENSG00000103852	1	1	1	1	H>C
ENSG00000103855	0	0	1	0	H>C
ENSG00000103932	1	1	1	0	H<C
ENSG00000104064	1	0	1	1	H>C
ENSG00000104154	0	0	1	0	H<C
ENSG00000104231	1	1	1	1	H>C
ENSG00000104313	0	0	1	0	H>C
ENSG00000104320	0	0	1	1	H<C
ENSG00000104332	0	0	1	0	H>C
ENSG00000104369	0	0	1	0	H<C
ENSG00000104388	0	0	1	1	H<C
ENSG00000104412	0	0	1	1	H<C
ENSG00000104450	1	1	1	1	H<C
ENSG00000104472	1	1	1	0	H>C
ENSG00000104490	1	0	1	0	H>C
ENSG00000104522	0	0	1	0	H>C
ENSG00000104613	0	0	1	1	H<C
ENSG00000104626	0	0	1	1	H<C
ENSG00000104635	1	0	1	0	H<C
ENSG00000104687	0	0	1	0	H>C
ENSG00000104714	1	1	1	1	H>C
ENSG00000104738	0	0	1	0	H<C
ENSG00000104756	1	1	1	1	H>C
ENSG00000104763	0	1	1	1	H>C
ENSG00000104765	0	0	1	0	H>C
ENSG00000104805	0	0	1	0	H>C
ENSG00000104812	0	0	1	0	H>C
ENSG00000104825	0	0	1	0	H>C
ENSG00000104853	1	0	1	1	H<C
ENSG00000104863	1	1	1	0	H<C
ENSG00000104872	1	1	1	0	H>C
ENSG00000104880	1	1	1	0	H<C
ENSG00000104881	0	1	1	0	H<C
ENSG00000104886	1	1	1	1	H>C
ENSG00000104907	0	0	1	1	H>C
ENSG00000104918	0	0	1	0	H<C
ENSG00000104953	0	0	1	0	H<C
ENSG00000104979	0	1	1	1	H>C
ENSG00000104998	1	1	1	0	H>C
ENSG00000105053	1	1	1	0	H<C
ENSG00000105185	1	1	1	1	H>C
ENSG00000105186	0	0	1	0	H<C
ENSG00000105197	1	1	1	0	H>C
ENSG00000105220	0	0	1	0	H>C
ENSG00000105227	1	1	1	1	H>C
ENSG00000105248	0	0	1	1	H>C
ENSG00000105251	0	0	1	0	H<C
ENSG00000105270	0	0	1	0	H>C
ENSG00000105298	0	1	1	1	H<C
ENSG00000105372	0	0	1	0	H>C
ENSG00000105397	0	0	1	1	H>C
ENSG00000105483	1	1	1	1	H>C
ENSG00000105486	0	0	1	0	H<C
ENSG00000105518	0	0	1	0	H>C
ENSG00000105520	1	1	1	0	H>C
ENSG00000105556	0	0	1	1	H>C
ENSG00000105559	0	0	1	0	H<C
ENSG00000105576	0	1	1	0	H<C
ENSG00000105583	0	0	1	0	H>C
ENSG00000105647	0	0	1	0	H<C
ENSG00000105738	0	1	1	1	H>C
ENSG00000105755	1	1	1	0	H<C
ENSG00000105767	0	0	1	0	H>C
ENSG00000105810	1	1	1	1	H>C
ENSG00000105825	0	0	1	0	H<C
ENSG00000105849	0	0	1	1	H<C
ENSG00000105856	0	0	1	1	H<C
ENSG00000105865	1	1	1	0	H<C
ENSG00000105948	0	0	1	0	H>C
ENSG00000105993	1	1	1	1	H>C
ENSG00000106025	1	1	1	1	H<C
ENSG00000106066	0	0	1	0	H<C
ENSG00000106069	1	1	1	1	H>C
ENSG00000106070	0	0	1	0	H<C
ENSG00000106100	0	1	1	1	H<C
ENSG00000106123	1	1	1	0	H<C
ENSG00000106211	0	0	1	0	H>C
ENSG00000106244	1	1	1	1	H>C
ENSG00000106246	1	1	1	1	H<C
ENSG00000106268	0	0	1	0	H>C
ENSG00000106443	1	1	1	1	H<C
ENSG00000106554	1	1	1	1	H>C
ENSG00000106603	0	0	1	1	H<C
ENSG00000106608	0	1	1	0	H<C
ENSG00000106631	0	0	1	0	H>C
ENSG00000106633	0	0	1	0	H>C
ENSG00000106635	0	0	1	0	H<C
ENSG00000106853	1	1	1	1	H<C
ENSG00000106868	0	0	1	1	H>C
ENSG00000107014	0	0	1	1	H<C
ENSG00000107020	0	0	1	1	H<C
ENSG00000107036	0	1	1	1	H<C
ENSG00000107077	0	0	1	0	H<C
ENSG00000107147	0	0	1	0	H<C
ENSG00000107165	0	0	1	0	H<C
ENSG00000107223	0	0	1	1	H>C
ENSG00000107242	1	1	1	1	H<C
ENSG00000107281	0	0	1	0	H>C
ENSG00000107295	0	1	1	0	H<C
ENSG00000107317	1	1	1	0	H>C
ENSG00000107331	1	0	1	0	H<C
ENSG00000107341	1	1	1	0	H<C
ENSG00000107518	0	0	1	0	H<C
ENSG00000107521	1	1	1	0	H<C
ENSG00000107537	1	1	1	0	H>C
ENSG00000107560	0	0	1	0	H>C
ENSG00000107581	0	0	1	0	H<C
ENSG00000107614	1	1	1	1	H<C
ENSG00000107643	0	0	1	1	H<C
ENSG00000107672	1	1	1	1	H<C
ENSG00000107679	0	0	1	0	H>C
ENSG00000107742	0	0	1	0	H<C
ENSG00000107819	0	0	1	0	H<C
ENSG00000107829	0	1	1	0	H<C
ENSG00000107833	1	1	1	1	H<C
ENSG00000107862	1	0	1	0	H>C
ENSG00000107902	0	1	1	1	H<C
ENSG00000107937	1	1	1	1	H>C
ENSG00000108018	0	0	1	0	H<C
ENSG00000108107	0	1	1	1	H>C
ENSG00000108176	0	0	1	0	H>C
ENSG00000108187	1	1	1	1	H<C
ENSG00000108344	0	0	1	0	H<C
ENSG00000108352	0	1	1	0	H<C
ENSG00000108384	0	0	1	0	H>C
ENSG00000108389	1	0	1	0	H<C
ENSG00000108395	1	1	1	0	H>C
ENSG00000108405	1	0	1	1	H<C
ENSG00000108423	0	0	1	1	H<C
ENSG00000108448	1	0	1	0	H>C
ENSG00000108468	1	1	1	1	H>C
ENSG00000108590	1	1	1	1	H<C
ENSG00000108591	1	1	1	1	H<C
ENSG00000108592	0	0	1	0	H<C
ENSG00000108651	1	1	1	1	H>C
ENSG00000108679	0	0	1	0	H>C
ENSG00000108733	0	0	1	0	H<C
ENSG00000108773	0	0	1	0	H>C
ENSG00000108774	0	0	1	0	H>C
ENSG00000108846	1	1	1	0	H<C
ENSG00000108852	1	1	1	1	H>C
ENSG00000108883	0	1	1	1	H>C
ENSG00000108950	0	0	1	0	H<C
ENSG00000108961	1	1	1	0	H>C
ENSG00000108963	1	1	1	1	H>C
ENSG00000109062	0	0	1	0	H>C
ENSG00000109072	1	1	1	0	H<C
ENSG00000109099	0	1	1	0	H>C
ENSG00000109103	0	0	1	0	H<C
ENSG00000109113	1	1	1	1	H>C
ENSG00000109158	0	0	1	0	H>C
ENSG00000109220	0	1	1	1	H<C
ENSG00000109320	0	1	1	0	H<C
ENSG00000109452	0	1	1	0	H>C
ENSG00000109475	1	1	1	1	H>C
ENSG00000109519	0	0	1	0	H>C
ENSG00000109572	1	0	1	0	H<C
ENSG00000109586	0	0	1	1	H>C
ENSG00000109610	0	1	1	0	H<C
ENSG00000109670	1	1	1	0	H<C
ENSG00000109743	1	1	1	1	H<C
ENSG00000109775	0	0	1	0	H>C
ENSG00000109790	1	1	1	1	H<C
ENSG00000109794	1	1	1	0	H<C
ENSG00000109846	0	0	1	0	H>C
ENSG00000109944	1	1	1	0	H<C
ENSG00000110002	1	1	1	1	H<C
ENSG00000110013	1	1	1	0	H<C
ENSG00000110047	1	0	1	0	H<C
ENSG00000110077	0	0	1	0	H>C
ENSG00000110080	1	1	1	0	H<C
ENSG00000110218	1	1	1	1	H>C
ENSG00000110237	1	0	1	0	H>C
ENSG00000110321	0	0	1	0	H<C
ENSG00000110328	0	0	1	0	H<C
ENSG00000110436	0	0	1	0	H>C
ENSG00000110514	1	1	1	1	H>C
ENSG00000110583	0	0	1	0	H<C
ENSG00000110628	0	1	1	0	H>C
ENSG00000110665	1	1	1	0	H>C
ENSG00000110696	0	0	1	1	H<C
ENSG00000110697	0	0	1	0	H<C
ENSG00000110723	0	0	1	0	H<C
ENSG00000110786	1	0	1	0	H>C
ENSG00000110801	1	1	1	0	H>C
ENSG00000110841	0	0	1	1	H<C
ENSG00000110852	0	0	1	0	H<C
ENSG00000110888	0	1	1	1	H<C
ENSG00000110911	1	0	1	0	H<C
ENSG00000110917	0	0	1	0	H>C
ENSG00000110921	1	0	1	0	H<C
ENSG00000111011	0	0	1	0	H<C
ENSG00000111110	1	0	1	1	H<C
ENSG00000111271	1	1	1	1	H>C
ENSG00000111348	0	0	1	0	H>C
ENSG00000111361	1	1	1	1	H>C
ENSG00000111371	0	0	1	0	H<C
ENSG00000111412	1	1	1	0	H<C
ENSG00000111481	0	1	1	0	H>C
ENSG00000111530	0	0	1	1	H<C
ENSG00000111554	0	0	1	0	H>C
ENSG00000111641	0	1	1	0	H<C
ENSG00000111647	1	1	1	0	H<C
ENSG00000111674	1	1	1	1	H<C
ENSG00000111707	1	1	1	0	H<C
ENSG00000111725	0	0	1	0	H<C
ENSG00000111726	1	1	1	1	H<C
ENSG00000111785	0	0	1	1	H>C
ENSG00000111801	0	0	1	0	H<C
ENSG00000111816	0	0	1	0	H>C
ENSG00000111817	1	1	1	0	H>C
ENSG00000111846	1	1	1	0	H>C
ENSG00000111859	1	0	1	1	H>C
ENSG00000111885	0	0	1	0	H>C
ENSG00000111906	0	0	1	0	H>C
ENSG00000111907	1	0	1	0	H>C
ENSG00000112031	1	1	1	0	H<C
ENSG00000112079	0	0	1	1	H>C
ENSG00000112110	0	1	1	1	H>C
ENSG00000112118	1	1	1	0	H>C
ENSG00000112167	1	1	1	1	H<C
ENSG00000112186	0	0	1	1	H<C
ENSG00000112218	1	1	1	0	H<C
ENSG00000112234	1	1	1	1	H<C
ENSG00000112242	0	0	1	0	H<C
ENSG00000112245	1	1	1	0	H<C
ENSG00000112294	0	0	1	1	H<C
ENSG00000112304	0	1	1	1	H<C
ENSG00000112308	1	0	1	0	H<C
ENSG00000112339	1	0	1	0	H<C
ENSG00000112378	0	0	1	1	H>C
ENSG00000112379	0	1	1	1	H>C
ENSG00000112406	0	0	1	0	H<C
ENSG00000112576	1	1	1	1	H>C
ENSG00000112655	0	0	1	0	H<C
ENSG00000112659	0	1	1	1	H<C
ENSG00000112679	0	1	1	1	H>C
ENSG00000112685	0	0	1	1	H>C
ENSG00000112697	1	1	1	1	H>C
ENSG00000112759	0	0	1	0	H<C
ENSG00000112796	1	1	1	1	H<C
ENSG00000112855	1	1	1	0	H>C
ENSG00000112964	1	0	1	0	H<C
ENSG00000112977	0	0	1	0	H<C
ENSG00000113108	0	1	1	1	H<C
ENSG00000113119	1	1	1	1	H<C
ENSG00000113163	1	1	1	0	H<C
ENSG00000113312	0	0	1	1	H>C
ENSG00000113389	0	0	1	0	H>C
ENSG00000113448	0	1	1	1	H<C
ENSG00000113575	1	1	1	1	H>C
ENSG00000113578	0	0	1	0	H<C
ENSG00000113595	0	1	1	1	H<C
ENSG00000113621	1	1	1	0	H>C
ENSG00000113719	0	1	1	1	H>C
ENSG00000113749	0	0	1	0	H<C
ENSG00000113758	0	1	1	0	H<C
ENSG00000113805	0	0	1	0	H<C
ENSG00000113838	1	1	1	0	H<C
ENSG00000113845	1	1	1	1	H>C
ENSG00000114021	1	1	1	0	H>C
ENSG00000114030	0	0	1	1	H>C
ENSG00000114107	1	1	1	0	H>C
ENSG00000114200	1	1	1	1	H<C
ENSG00000114251	1	0	1	0	H>C
ENSG00000114270	0	1	1	1	H<C
ENSG00000114316	0	0	1	0	H<C
ENSG00000114346	0	0	1	1	H<C
ENSG00000114354	0	1	1	0	H>C
ENSG00000114388	0	0	1	0	H<C
ENSG00000114395	0	0	1	0	H>C
ENSG00000114405	1	1	1	1	H<C
ENSG00000114423	0	0	1	0	H<C
ENSG00000114450	1	1	1	1	H>C
ENSG00000114473	1	1	1	1	H>C
ENSG00000114480	0	0	1	0	H>C
ENSG00000114529	1	1	1	0	H>C
ENSG00000114541	0	0	1	0	H<C
ENSG00000114544	1	1	1	1	H>C
ENSG00000114698	0	1	1	0	H>C
ENSG00000114735	1	1	1	1	H>C
ENSG00000114737	0	0	1	0	H<C
ENSG00000114742	0	0	1	1	H<C
ENSG00000114770	0	1	1	0	H<C
ENSG00000114779	1	1	1	1	H>C
ENSG00000114784	0	0	1	0	H<C
ENSG00000114902	1	0	1	0	H<C
ENSG00000114904	1	1	1	1	H>C
ENSG00000114942	1	1	1	1	H<C
ENSG00000114982	0	1	1	0	H<C
ENSG00000115020	0	0	1	0	H>C
ENSG00000115042	0	0	1	0	H<C
ENSG00000115107	0	0	1	0	H>C
ENSG00000115109	1	0	1	1	H>C
ENSG00000115129	1	1	1	1	H>C
ENSG00000115138	0	0	1	0	H<C
ENSG00000115183	0	0	1	0	H<C
ENSG00000115234	1	1	1	1	H>C
ENSG00000115252	0	1	1	0	H<C
ENSG00000115266	0	0	1	0	H<C
ENSG00000115267	0	1	1	0	H<C
ENSG00000115268	0	1	1	1	H>C
ENSG00000115282	1	1	1	1	H<C
ENSG00000115290	0	0	1	1	H>C
ENSG00000115310	1	1	1	0	H<C
ENSG00000115350	0	1	1	0	H>C
ENSG00000115365	0	0	1	1	H<C
ENSG00000115392	0	0	1	0	H<C
ENSG00000115425	1	1	1	1	H<C
ENSG00000115446	0	1	1	1	H<C
ENSG00000115459	1	0	1	0	H>C
ENSG00000115461	0	1	1	0	H>C
ENSG00000115464	0	1	1	0	H<C
ENSG00000115468	1	1	1	1	H>C
ENSG00000115523	0	0	1	0	H<C
ENSG00000115593	1	1	1	0	H>C
ENSG00000115594	0	0	1	0	H>C
ENSG00000115616	0	0	1	0	H<C
ENSG00000115649	0	1	1	1	H>C
ENSG00000115661	1	0	1	1	H<C
ENSG00000115685	1	1	1	0	H>C
ENSG00000115705	0	0	1	0	H>C
ENSG00000115760	0	1	1	1	H<C
ENSG00000115808	0	1	1	0	H<C
ENSG00000115902	1	0	1	1	H<C
ENSG00000115944	1	0	1	1	H<C
ENSG00000116096	1	1	1	0	H>C
ENSG00000116117	0	0	1	0	H<C
ENSG00000116133	1	0	1	0	H<C
ENSG00000116194	0	0	1	0	H>C
ENSG00000116198	1	1	1	0	H<C
ENSG00000116199	1	1	1	1	H<C
ENSG00000116205	0	0	1	0	H>C
ENSG00000116213	0	0	1	1	H>C
ENSG00000116221	1	1	1	1	H<C
ENSG00000116237	1	1	1	0	H>C
ENSG00000116260	0	0	1	0	H>C
ENSG00000116288	1	1	1	1	H>C
ENSG00000116353	0	0	1	0	H<C
ENSG00000116514	0	0	1	0	H<C
ENSG00000116663	1	1	1	0	H<C
ENSG00000116675	1	1	1	0	H<C
ENSG00000116729	0	0	1	0	H>C
ENSG00000116731	0	0	1	1	H>C
ENSG00000116786	0	0	1	0	H<C
ENSG00000116791	1	1	1	1	H<C
ENSG00000116815	0	0	1	0	H>C
ENSG00000116830	0	1	1	0	H>C
ENSG00000116863	0	1	1	0	H<C
ENSG00000116885	0	0	1	0	H>C
ENSG00000116957	1	1	1	0	H<C
ENSG00000116977	1	1	1	0	H>C
ENSG00000116981	0	0	1	0	H<C
ENSG00000116991	0	0	1	0	H<C
ENSG00000117091	0	0	1	0	H<C
ENSG00000117151	1	1	1	1	H>C
ENSG00000117155	1	1	1	0	H>C
ENSG00000117222	1	1	1	1	H<C
ENSG00000117226	0	1	1	0	H<C
ENSG00000117266	1	1	1	0	H>C
ENSG00000117298	0	0	1	0	H>C
ENSG00000117411	0	1	1	0	H>C
ENSG00000117419	1	1	1	1	H>C
ENSG00000117477	0	1	1	1	H<C
ENSG00000117480	1	1	1	0	H<C
ENSG00000117481	1	1	1	1	H>C
ENSG00000117519	1	1	1	0	H>C
ENSG00000117525	0	0	1	0	H>C
ENSG00000117533	0	1	1	1	H<C
ENSG00000117586	1	1	1	1	H<C
ENSG00000117592	0	1	1	1	H>C
ENSG00000117594	0	0	1	0	H>C
ENSG00000117595	0	1	1	1	H>C
ENSG00000117676	0	1	1	0	H<C
ENSG00000117791	0	1	1	1	H<C
ENSG00000117859	0	0	1	0	H<C
ENSG00000117868	0	0	1	0	H<C
ENSG00000117877	1	1	1	1	H>C
ENSG00000118004	0	1	1	0	H>C
ENSG00000118197	1	1	1	1	H>C
ENSG00000118263	0	0	1	0	H<C
ENSG00000118363	1	1	1	1	H<C
ENSG00000118369	1	1	1	0	H<C
ENSG00000118473	1	1	1	0	H>C
ENSG00000118482	0	0	1	0	H<C
ENSG00000118564	0	1	1	0	H<C
ENSG00000118596	1	0	1	0	H<C
ENSG00000118600	0	0	1	1	H<C
ENSG00000118640	0	0	1	1	H>C
ENSG00000118680	0	0	1	1	H<C
ENSG00000118690	1	1	1	1	H<C
ENSG00000118777	0	1	1	1	H<C
ENSG00000118898	0	1	1	0	H>C
ENSG00000118961	1	1	1	1	H>C
ENSG00000119004	0	1	1	0	H>C
ENSG00000119041	0	0	1	0	H>C
ENSG00000119147	0	1	1	0	H<C
ENSG00000119185	0	0	1	1	H<C
ENSG00000119231	1	1	1	0	H<C
ENSG00000119333	1	1	1	0	H>C
ENSG00000119392	0	1	1	0	H<C
ENSG00000119402	1	0	1	0	H<C
ENSG00000119408	1	1	1	1	H<C
ENSG00000119411	0	0	1	0	H<C
ENSG00000119414	0	1	1	1	H>C
ENSG00000119599	0	0	1	1	H>C
ENSG00000119616	1	1	1	0	H>C
ENSG00000119632	1	1	1	0	H>C
ENSG00000119638	1	1	1	1	H<C
ENSG00000119640	1	1	1	0	H<C
ENSG00000119655	0	0	1	0	H>C
ENSG00000119669	1	1	1	1	H>C
ENSG00000119682	0	0	1	1	H>C
ENSG00000119684	0	1	1	0	H<C
ENSG00000119688	1	1	1	1	H>C
ENSG00000119689	0	0	1	0	H<C
ENSG00000119723	0	0	1	0	H>C
ENSG00000119725	0	0	1	0	H<C
ENSG00000119729	1	0	1	0	H<C
ENSG00000119787	0	0	1	1	H<C
ENSG00000119878	1	1	1	0	H<C
ENSG00000119899	1	0	1	0	H<C
ENSG00000119900	0	1	1	1	H>C
ENSG00000119917	0	0	1	0	H<C
ENSG00000119922	0	0	1	0	H<C
ENSG00000119929	0	0	1	0	H>C
ENSG00000119965	1	1	1	0	H<C
ENSG00000119977	1	1	1	1	H>C
ENSG00000119986	1	0	1	1	H<C
ENSG00000120008	1	0	1	0	H>C
ENSG00000120051	0	1	1	0	H<C
ENSG00000120158	0	0	1	0	H<C
ENSG00000120253	1	1	1	0	H>C
ENSG00000120256	1	1	1	1	H<C
ENSG00000120278	1	0	1	0	H<C
ENSG00000120306	0	1	1	1	H>C
ENSG00000120314	1	1	1	1	H>C
ENSG00000120341	1	0	1	0	H<C
ENSG00000120370	0	0	1	1	H<C
ENSG00000120438	1	1	1	1	H>C
ENSG00000120647	0	0	1	0	H<C
ENSG00000120675	0	0	1	0	H>C
ENSG00000120686	0	1	1	1	H>C
ENSG00000120694	0	0	1	0	H>C
ENSG00000120725	0	1	1	0	H>C
ENSG00000120729	0	0	1	0	H>C
ENSG00000120860	1	1	1	1	H<C
ENSG00000120907	0	0	1	0	H<C
ENSG00000120910	0	0	1	0	H<C
ENSG00000120915	1	1	1	1	H<C
ENSG00000120925	1	1	1	1	H<C
ENSG00000121064	1	1	1	0	H<C
ENSG00000121067	1	1	1	1	H<C
ENSG00000121068	0	0	1	0	H>C
ENSG00000121104	1	1	1	0	H<C
ENSG00000121236	1	1	1	0	H<C
ENSG00000121289	1	1	1	0	H>C
ENSG00000121316	1	1	1	0	H<C
ENSG00000121417	1	1	1	1	H<C
ENSG00000121577	1	1	1	0	H<C
ENSG00000121579	0	0	1	0	H<C
ENSG00000121644	1	1	1	1	H>C
ENSG00000121653	1	1	1	0	H<C
ENSG00000121741	0	1	1	1	H<C
ENSG00000121743	0	1	1	0	H>C
ENSG00000121766	0	1	1	0	H>C
ENSG00000121769	1	0	1	0	H>C
ENSG00000121858	0	0	1	0	H<C
ENSG00000121931	1	1	1	1	H<C
ENSG00000121940	1	1	1	1	H<C
ENSG00000121988	1	1	1	1	H<C
ENSG00000122026	1	1	1	1	H>C
ENSG00000122085	1	1	1	1	H>C
ENSG00000122176	0	0	1	0	H>C
ENSG00000122203	0	0	1	1	H>C
ENSG00000122481	1	1	1	1	H>C
ENSG00000122483	1	0	1	1	H<C
ENSG00000122484	0	0	1	1	H<C
ENSG00000122507	0	0	1	1	H>C
ENSG00000122547	0	0	1	0	H<C
ENSG00000122557	1	1	1	0	H<C
ENSG00000122687	1	0	1	0	H<C
ENSG00000122692	1	1	1	1	H>C
ENSG00000122696	1	1	1	0	H>C
ENSG00000122729	0	0	1	0	H>C
ENSG00000122741	0	0	1	1	H>C
ENSG00000122783	1	0	1	0	H<C
ENSG00000122965	0	0	1	1	H>C
ENSG00000122986	1	1	1	0	H<C
ENSG00000123009	1	1	1	1	H>C
ENSG00000123080	0	0	1	0	H<C
ENSG00000123091	1	1	1	1	H<C
ENSG00000123096	0	1	1	0	H>C
ENSG00000123106	0	1	1	0	H>C
ENSG00000123119	0	0	1	1	H>C
ENSG00000123124	0	0	1	0	H<C
ENSG00000123143	1	1	1	1	H>C
ENSG00000123154	1	1	1	1	H>C
ENSG00000123179	1	1	1	1	H>C
ENSG00000123191	1	1	1	1	H<C
ENSG00000123352	0	1	1	1	H<C
ENSG00000123612	0	0	1	0	H<C
ENSG00000123739	0	0	1	0	H<C
ENSG00000123836	0	0	1	1	H>C
ENSG00000123901	0	0	1	0	H<C
ENSG00000123975	0	0	1	1	H<C
ENSG00000123983	0	1	1	0	H>C
ENSG00000123989	0	0	1	0	H>C
ENSG00000123999	0	0	1	0	H<C
ENSG00000124098	1	1	1	0	H>C
ENSG00000124224	1	1	1	1	H<C
ENSG00000124228	1	1	1	0	H>C
ENSG00000124257	0	1	1	0	H<C
ENSG00000124374	0	0	1	0	H>C
ENSG00000124399	0	0	1	0	H<C
ENSG00000124429	0	0	1	0	H<C
ENSG00000124491	0	0	1	0	H>C
ENSG00000124535	1	1	1	0	H<C
ENSG00000124570	1	0	1	1	H>C
ENSG00000124588	1	1	1	0	H<C
ENSG00000124596	1	1	1	1	H<C
ENSG00000124615	0	0	1	0	H>C
ENSG00000124635	0	0	1	1	H<C
ENSG00000124688	1	1	1	0	H>C
ENSG00000124733	0	1	1	0	H>C
ENSG00000124743	1	1	1	0	H<C
ENSG00000124784	1	1	1	0	H<C
ENSG00000124785	0	0	1	0	H>C
ENSG00000124813	0	0	1	0	H<C
ENSG00000125107	0	0	1	0	H<C
ENSG00000125122	0	0	1	0	H<C
ENSG00000125170	0	0	1	0	H<C
ENSG00000125246	1	1	1	0	H<C
ENSG00000125249	0	1	1	1	H>C
ENSG00000125347	0	1	1	0	H>C
ENSG00000125388	1	1	1	1	H<C
ENSG00000125398	1	0	1	1	H>C
ENSG00000125445	1	1	1	1	H>C
ENSG00000125447	0	0	1	0	H<C
ENSG00000125482	0	0	1	1	H>C
ENSG00000125630	1	1	1	1	H<C
ENSG00000125633	0	0	1	0	H<C
ENSG00000125637	0	1	1	0	H<C
ENSG00000125648	1	1	1	1	H>C
ENSG00000125651	1	1	1	1	H>C
ENSG00000125652	0	0	1	0	H>C
ENSG00000125656	0	1	1	0	H>C
ENSG00000125703	1	1	1	1	H<C
ENSG00000125734	0	1	1	1	H>C
ENSG00000125814	1	1	1	1	H>C
ENSG00000125818	0	0	1	0	H>C
ENSG00000125821	0	0	1	0	H<C
ENSG00000125827	0	0	1	1	H<C
ENSG00000125835	1	1	1	0	H>C
ENSG00000125841	0	0	1	0	H>C
ENSG00000125868	0	0	1	1	H>C
ENSG00000125870	1	0	1	0	H>C
ENSG00000125885	1	1	1	1	H>C
ENSG00000125895	1	1	1	1	H<C
ENSG00000125898	0	0	1	0	H<C
ENSG00000125952	1	0	1	1	H>C
ENSG00000125971	0	0	1	1	H>C
ENSG00000125991	0	1	1	0	H>C
ENSG00000126001	1	1	1	0	H>C
ENSG00000126005	1	1	1	1	H>C
ENSG00000126067	1	1	1	1	H>C
ENSG00000126091	1	1	1	1	H<C
ENSG00000126249	1	1	1	1	H<C
ENSG00000126368	0	0	1	0	H>C
ENSG00000126391	0	1	1	1	H<C
ENSG00000126432	1	1	1	1	H>C
ENSG00000126457	1	1	1	0	H<C
ENSG00000126749	0	0	1	1	H>C
ENSG00000126768	0	0	1	0	H>C
ENSG00000126773	1	1	1	0	H>C
ENSG00000126777	1	1	1	1	H<C
ENSG00000126858	0	1	1	1	H<C
ENSG00000126861	0	0	1	0	H<C
ENSG00000126934	0	0	1	1	H>C
ENSG00000127080	0	0	1	0	H<C
ENSG00000127191	1	0	1	1	H>C
ENSG00000127252	0	0	1	0	H<C
ENSG00000127311	1	1	1	1	H<C
ENSG00000127328	0	1	1	0	H<C
ENSG00000127337	0	0	1	1	H<C
ENSG00000127452	1	1	1	1	H>C
ENSG00000127463	0	0	1	0	H>C
ENSG00000127472	0	0	1	0	H>C
ENSG00000127483	1	1	1	1	H>C
ENSG00000127511	0	1	1	0	H<C
ENSG00000127533	1	0	1	0	H<C
ENSG00000127586	1	1	1	0	H>C
ENSG00000127589	1	1	1	1	H>C
ENSG00000127824	0	0	1	0	H>C
ENSG00000127922	1	1	1	0	H<C
ENSG00000128039	1	1	1	1	H>C
ENSG00000128228	0	0	1	0	H>C
ENSG00000128272	0	0	1	0	H<C
ENSG00000128284	0	0	1	0	H<C
ENSG00000128294	1	1	1	0	H>C
ENSG00000128335	1	0	1	1	H>C
ENSG00000128487	0	0	1	0	H<C
ENSG00000128585	1	1	1	0	H<C
ENSG00000128656	1	1	1	0	H>C
ENSG00000128805	0	0	1	1	H<C
ENSG00000128829	1	1	1	1	H>C
ENSG00000128849	0	0	1	0	H<C
ENSG00000128915	0	0	1	1	H<C
ENSG00000128944	1	1	1	0	H>C
ENSG00000128989	1	1	1	1	H>C
ENSG00000129055	0	1	1	0	H>C
ENSG00000129128	0	1	1	0	H>C
ENSG00000129158	0	0	1	0	H>C
ENSG00000129187	1	1	1	1	H<C
ENSG00000129194	0	0	1	0	H<C
ENSG00000129292	0	0	1	0	H>C
ENSG00000129422	1	1	1	0	H<C
ENSG00000129467	1	0	1	0	H<C
ENSG00000129474	0	0	1	0	H>C
ENSG00000129538	0	0	1	0	H>C
ENSG00000129559	1	1	1	1	H>C
ENSG00000129566	1	1	1	0	H<C
ENSG00000129595	0	1	1	0	H<C
ENSG00000129596	0	0	1	0	H>C
ENSG00000129636	1	1	1	1	H<C
ENSG00000129757	0	1	1	0	H>C
ENSG00000129946	1	1	1	0	H>C
ENSG00000130005	1	0	1	0	H<C
ENSG00000130023	1	1	1	1	H<C
ENSG00000130150	1	1	1	1	H<C
ENSG00000130165	1	0	1	0	H>C
ENSG00000130176	1	1	1	0	H>C
ENSG00000130202	0	0	1	0	H>C
ENSG00000130234	0	0	1	0	H>C
ENSG00000130244	1	1	1	0	H>C
ENSG00000130311	1	1	1	0	H<C
ENSG00000130313	1	0	1	1	H>C
ENSG00000130363	1	1	1	0	H<C
ENSG00000130414	0	0	1	0	H>C
ENSG00000130429	0	0	1	0	H>C
ENSG00000130489	0	0	1	0	H>C
ENSG00000130517	1	0	1	0	H<C
ENSG00000130528	0	0	1	0	H>C
ENSG00000130529	0	0	1	0	H>C
ENSG00000130544	1	1	1	1	H<C
ENSG00000130558	1	1	1	0	H<C
ENSG00000130559	0	0	1	0	H<C
ENSG00000130595	0	0	1	0	H>C
ENSG00000130653	1	1	1	0	H<C
ENSG00000130669	1	1	1	0	H>C
ENSG00000130702	0	1	1	0	H>C
ENSG00000130703	1	1	1	0	H<C
ENSG00000130707	0	0	1	1	H>C
ENSG00000130714	0	1	1	1	H<C
ENSG00000130734	1	1	1	1	H<C
ENSG00000130748	1	1	1	1	H<C
ENSG00000130772	1	1	1	1	H>C
ENSG00000130787	1	1	1	0	H<C
ENSG00000130811	1	0	1	0	H<C
ENSG00000130827	0	0	1	0	H>C
ENSG00000131013	0	0	1	0	H>C
ENSG00000131067	1	0	1	0	H>C
ENSG00000131089	0	0	1	1	H<C
ENSG00000131116	1	1	1	0	H>C
ENSG00000131203	0	0	1	0	H<C
ENSG00000131238	0	0	1	1	H>C
ENSG00000131368	1	0	1	0	H>C
ENSG00000131370	0	1	1	0	H<C
ENSG00000131375	1	1	1	1	H<C
ENSG00000131386	0	0	1	0	H<C
ENSG00000131435	1	0	1	0	H>C
ENSG00000131446	0	1	1	0	H>C
ENSG00000131507	0	1	1	1	H<C
ENSG00000131558	0	0	1	0	H>C
ENSG00000131584	0	1	1	1	H>C
ENSG00000131669	0	0	1	0	H>C
ENSG00000131732	0	0	1	0	H<C
ENSG00000131778	0	1	1	1	H>C
ENSG00000131791	0	0	1	0	H<C
ENSG00000131797	1	1	1	1	H<C
ENSG00000131943	0	1	1	1	H>C
ENSG00000131979	1	0	1	0	H<C
ENSG00000132205	0	1	1	1	H>C
ENSG00000132256	1	1	1	1	H<C
ENSG00000132274	0	1	1	0	H<C
ENSG00000132275	1	1	1	1	H<C
ENSG00000132286	0	0	1	0	H>C
ENSG00000132294	1	1	1	1	H<C
ENSG00000132356	1	1	1	1	H>C
ENSG00000132359	0	1	1	0	H<C
ENSG00000132464	0	0	1	0	H>C
ENSG00000132465	0	0	1	0	H<C
ENSG00000132471	1	1	1	0	H<C
ENSG00000132530	0	0	1	0	H<C
ENSG00000132549	0	0	1	0	H<C
ENSG00000132563	0	0	1	0	H>C
ENSG00000132570	0	1	1	0	H<C
ENSG00000132664	1	0	1	1	H>C
ENSG00000132718	0	1	1	0	H>C
ENSG00000132740	0	1	1	0	H<C
ENSG00000132763	1	1	1	1	H<C
ENSG00000132780	1	1	1	0	H>C
ENSG00000132793	0	1	1	1	H<C
ENSG00000132819	0	0	1	0	H<C
ENSG00000132821	1	1	1	0	H>C
ENSG00000132837	1	0	1	0	H<C
ENSG00000132842	1	1	1	1	H>C
ENSG00000132849	1	0	1	0	H<C
ENSG00000132879	1	1	1	1	H<C
ENSG00000132881	1	1	1	1	H<C
ENSG00000132906	1	1	1	0	H>C
ENSG00000132912	1	1	1	0	H<C
ENSG00000132932	0	0	1	0	H<C
ENSG00000132975	0	0	1	0	H<C
ENSG00000133027	1	1	1	1	H<C
ENSG00000133083	0	0	1	1	H>C
ENSG00000133111	0	0	1	0	H<C
ENSG00000133112	0	1	1	1	H>C
ENSG00000133121	0	0	1	0	H<C
ENSG00000133256	0	0	1	1	H<C
ENSG00000133275	0	1	1	0	H<C
ENSG00000133321	0	0	1	0	H<C
ENSG00000133398	0	0	1	1	H>C
ENSG00000133466	0	0	1	0	H>C
ENSG00000133639	1	1	1	0	H<C
ENSG00000133687	1	1	1	0	H>C
ENSG00000133703	1	1	1	0	H<C
ENSG00000133704	0	0	1	0	H<C
ENSG00000133706	1	1	1	0	H>C
ENSG00000133740	0	0	1	0	H>C
ENSG00000133812	1	1	1	1	H>C
ENSG00000133816	0	0	1	0	H<C
ENSG00000133874	0	0	1	0	H<C
ENSG00000133884	1	1	1	1	H<C
ENSG00000133943	1	1	1	1	H<C
ENSG00000133958	1	0	1	1	H<C
ENSG00000134020	0	0	1	0	H<C
ENSG00000134042	0	0	1	0	H<C
ENSG00000134049	0	0	1	0	H>C
ENSG00000134072	0	0	1	0	H>C
ENSG00000134077	1	1	1	1	H<C
ENSG00000134198	1	1	1	0	H>C
ENSG00000134215	0	0	1	0	H>C
ENSG00000134247	1	1	1	1	H>C
ENSG00000134321	0	0	1	0	H<C
ENSG00000134324	1	1	1	0	H>C
ENSG00000134352	0	0	1	0	H>C
ENSG00000134371	0	0	1	0	H<C
ENSG00000134440	1	1	1	0	H>C
ENSG00000134452	1	1	1	0	H>C
ENSG00000134490	0	1	1	1	H>C
ENSG00000134539	0	0	1	0	H<C
ENSG00000134569	0	0	1	0	H>C
ENSG00000134597	0	0	1	1	H<C
ENSG00000134716	0	0	1	0	H>C
ENSG00000134755	1	1	1	0	H<C
ENSG00000134765	0	0	1	0	H>C
ENSG00000134775	0	0	1	1	H<C
ENSG00000134779	1	1	1	0	H>C
ENSG00000134830	0	0	1	0	H<C
ENSG00000134864	1	1	1	1	H<C
ENSG00000134874	0	1	1	1	H<C
ENSG00000134899	1	1	1	1	H>C
ENSG00000134917	0	1	1	0	H<C
ENSG00000135047	1	0	1	0	H>C
ENSG00000135049	1	1	1	1	H>C
ENSG00000135108	0	1	1	0	H<C
ENSG00000135148	1	1	1	0	H<C
ENSG00000135272	1	1	1	1	H>C
ENSG00000135333	0	0	1	0	H<C
ENSG00000135338	1	1	1	1	H<C
ENSG00000135346	0	0	1	0	H<C
ENSG00000135372	0	0	1	0	H<C
ENSG00000135414	0	1	1	0	H>C
ENSG00000135424	1	1	1	0	H>C
ENSG00000135454	0	0	1	0	H>C
ENSG00000135472	0	0	1	0	H>C
ENSG00000135482	0	0	1	0	H<C
ENSG00000135540	0	0	1	1	H>C
ENSG00000135587	1	1	1	1	H<C
ENSG00000135604	0	1	1	0	H<C
ENSG00000135617	1	1	1	1	H<C
ENSG00000135624	0	0	1	0	H>C
ENSG00000135679	1	1	1	1	H<C
ENSG00000135686	0	0	1	1	H>C
ENSG00000135709	0	1	1	1	H<C
ENSG00000135750	0	0	1	1	H>C
ENSG00000135778	0	0	1	0	H<C
ENSG00000135801	1	1	1	1	H>C
ENSG00000135845	0	1	1	0	H>C
ENSG00000135862	1	1	1	1	H>C
ENSG00000135870	1	1	1	1	H<C
ENSG00000135913	0	0	1	0	H<C
ENSG00000135916	0	0	1	0	H>C
ENSG00000135924	0	0	1	0	H<C
ENSG00000135926	1	1	1	0	H<C
ENSG00000135930	0	0	1	0	H<C
ENSG00000135932	1	1	1	1	H<C
ENSG00000135945	1	0	1	0	H>C
ENSG00000135953	1	1	1	0	H<C
ENSG00000135966	0	1	1	0	H<C
ENSG00000135972	0	0	1	1	H>C
ENSG00000135999	0	0	1	0	H<C
ENSG00000136002	1	1	1	0	H<C
ENSG00000136003	1	1	1	1	H>C
ENSG00000136021	1	1	1	1	H>C
ENSG00000136059	0	0	1	0	H>C
ENSG00000136156	0	0	1	0	H<C
ENSG00000136160	1	0	1	1	H>C
ENSG00000136193	0	1	1	0	H<C
ENSG00000136205	0	0	1	1	H>C
ENSG00000136235	0	0	1	0	H>C
ENSG00000136319	0	0	1	0	H>C
ENSG00000136383	0	0	1	0	H<C
ENSG00000136425	0	0	1	1	H<C
ENSG00000136449	1	1	1	1	H<C
ENSG00000136490	0	1	1	0	H<C
ENSG00000136518	1	1	1	1	H>C
ENSG00000136546	0	0	1	0	H>C
ENSG00000136631	1	1	1	1	H>C
ENSG00000136636	0	0	1	0	H>C
ENSG00000136643	1	1	1	1	H>C
ENSG00000136715	0	0	1	0	H>C
ENSG00000136717	1	1	1	1	H<C
ENSG00000136754	0	0	1	0	H<C
ENSG00000136758	1	1	1	1	H<C
ENSG00000136770	1	1	1	0	H<C
ENSG00000136807	1	1	1	1	H>C
ENSG00000136824	0	0	1	1	H<C
ENSG00000136856	1	1	1	1	H>C
ENSG00000136859	0	0	1	0	H>C
ENSG00000136861	0	1	1	0	H>C
ENSG00000136867	0	0	1	0	H<C
ENSG00000136870	0	0	1	0	H>C
ENSG00000136878	1	1	1	1	H<C
ENSG00000136895	1	0	1	0	H>C
ENSG00000136930	0	0	1	1	H<C
ENSG00000136933	0	0	1	0	H<C
ENSG00000136936	1	1	1	1	H<C
ENSG00000136986	0	0	1	0	H<C
ENSG00000137098	1	1	1	0	H<C
ENSG00000137106	1	1	1	1	H>C
ENSG00000137161	0	1	1	0	H>C
ENSG00000137168	0	0	1	0	H>C
ENSG00000137177	0	1	1	0	H<C
ENSG00000137185	1	1	1	1	H>C
ENSG00000137221	1	1	1	1	H<C
ENSG00000137266	0	0	1	0	H<C
ENSG00000137267	0	0	1	0	H<C
ENSG00000137269	0	0	1	0	H<C
ENSG00000137274	1	1	1	1	H<C
ENSG00000137309	0	0	1	0	H<C
ENSG00000137312	1	1	1	0	H>C
ENSG00000137338	1	1	1	1	H>C
ENSG00000137364	1	1	1	1	H>C
ENSG00000137393	0	1	1	1	H>C
ENSG00000137409	1	1	1	0	H>C
ENSG00000137411	0	0	1	0	H<C
ENSG00000137414	0	0	1	0	H<C
ENSG00000137441	0	0	1	0	H<C
ENSG00000137449	0	1	1	1	H<C
ENSG00000137462	0	0	1	0	H<C
ENSG00000137474	0	0	1	0	H>C
ENSG00000137491	0	0	1	0	H>C
ENSG00000137563	0	1	1	1	H>C
ENSG00000137700	1	1	1	0	H<C
ENSG00000137720	1	1	1	1	H>C
ENSG00000137726	0	0	1	0	H>C
ENSG00000137764	0	0	1	0	H<C
ENSG00000137767	0	1	1	0	H<C
ENSG00000137806	0	0	1	0	H<C
ENSG00000137814	1	1	1	1	H<C
ENSG00000137821	1	1	1	1	H>C
ENSG00000137824	1	1	1	0	H<C
ENSG00000137825	1	0	1	0	H<C
ENSG00000137842	1	1	1	1	H<C
ENSG00000137942	1	1	1	0	H<C
ENSG00000137996	1	1	1	1	H<C
ENSG00000138029	0	0	1	0	H<C
ENSG00000138074	1	1	1	0	H<C
ENSG00000138085	1	1	1	1	H>C
ENSG00000138095	1	1	1	1	H<C
ENSG00000138107	0	1	1	1	H>C
ENSG00000138134	0	0	1	1	H<C
ENSG00000138135	0	0	1	0	H<C
ENSG00000138175	0	1	1	0	H>C
ENSG00000138246	0	0	1	0	H<C
ENSG00000138346	0	0	1	0	H<C
ENSG00000138356	0	0	1	0	H<C
ENSG00000138363	0	1	1	1	H>C
ENSG00000138399	1	1	1	1	H>C
ENSG00000138449	0	1	1	0	H<C
ENSG00000138459	0	1	1	1	H>C
ENSG00000138463	1	1	1	1	H<C
ENSG00000138472	0	0	1	0	H>C
ENSG00000138495	1	1	1	1	H<C
ENSG00000138600	1	0	1	1	H<C
ENSG00000138614	1	1	1	1	H>C
ENSG00000138615	0	0	1	0	H>C
ENSG00000138678	0	0	1	0	H<C
ENSG00000138696	0	0	1	0	H<C
ENSG00000138709	1	1	1	1	H<C
ENSG00000138755	0	0	1	0	H<C
ENSG00000138760	0	1	1	1	H>C
ENSG00000138772	0	0	1	1	H>C
ENSG00000138780	0	0	1	0	H<C
ENSG00000138792	0	0	1	0	H>C
ENSG00000138794	1	1	1	1	H<C
ENSG00000138796	0	0	1	0	H<C
ENSG00000138798	0	1	1	1	H>C
ENSG00000138814	0	0	1	0	H<C
ENSG00000139117	1	1	1	1	H<C
ENSG00000139131	1	1	1	1	H<C
ENSG00000139168	1	1	1	0	H>C
ENSG00000139173	1	1	1	1	H<C
ENSG00000139174	0	0	1	0	H<C
ENSG00000139178	1	1	1	0	H>C
ENSG00000139180	0	1	1	1	H<C
ENSG00000139192	1	1	1	0	H<C
ENSG00000139364	0	0	1	0	H<C
ENSG00000139405	1	1	1	0	H>C
ENSG00000139410	1	1	1	1	H<C
ENSG00000139428	0	1	1	1	H>C
ENSG00000139437	1	0	1	0	H>C
ENSG00000139438	1	1	1	0	H>C
ENSG00000139508	1	1	1	0	H>C
ENSG00000139637	0	0	1	0	H>C
ENSG00000139697	1	0	1	0	H<C
ENSG00000139719	0	0	1	0	H<C
ENSG00000139725	1	1	1	1	H<C
ENSG00000139737	1	0	1	0	H<C
ENSG00000139998	0	0	1	0	H>C
ENSG00000140157	0	0	1	0	H<C
ENSG00000140367	0	0	1	1	H>C
ENSG00000140379	0	0	1	0	H<C
ENSG00000140398	1	1	1	1	H<C
ENSG00000140463	0	0	1	1	H<C
ENSG00000140465	1	1	1	0	H<C
ENSG00000140471	1	1	1	0	H>C
ENSG00000140474	0	0	1	1	H<C
ENSG00000140488	0	1	1	0	H<C
ENSG00000140525	0	0	1	0	H<C
ENSG00000140548	0	0	1	1	H<C
ENSG00000140553	1	1	1	0	H>C
ENSG00000140632	0	0	1	1	H>C
ENSG00000140678	0	0	1	0	H<C
ENSG00000140682	0	0	1	0	H>C
ENSG00000140795	0	1	1	0	H<C
ENSG00000140830	0	0	1	0	H>C
ENSG00000140848	1	0	1	0	H>C
ENSG00000140876	1	0	1	0	H>C
ENSG00000140905	1	1	1	1	H<C
ENSG00000140943	0	0	1	0	H>C
ENSG00000140945	0	0	1	0	H<C
ENSG00000140950	0	0	1	1	H>C
ENSG00000140961	0	0	1	0	H>C
ENSG00000140988	0	0	1	0	H<C
ENSG00000140992	0	0	1	0	H<C
ENSG00000140993	0	1	1	0	H>C
ENSG00000140995	0	1	1	0	H<C
ENSG00000141012	0	1	1	0	H>C
ENSG00000141013	0	0	1	0	H>C
ENSG00000141026	0	1	1	0	H<C
ENSG00000141084	0	1	1	1	H<C
ENSG00000141098	1	1	1	1	H>C
ENSG00000141161	1	1	1	0	H>C
ENSG00000141258	0	1	1	1	H<C
ENSG00000141337	1	0	1	1	H<C
ENSG00000141380	1	1	1	0	H>C
ENSG00000141385	0	0	1	0	H<C
ENSG00000141431	1	1	1	0	H>C
ENSG00000141480	0	0	1	0	H>C
ENSG00000141503	0	0	1	0	H<C
ENSG00000141504	1	1	1	1	H<C
ENSG00000141526	1	1	1	1	H>C
ENSG00000141542	0	0	1	0	H<C
ENSG00000141543	1	1	1	1	H<C
ENSG00000141556	0	0	1	1	H>C
ENSG00000141562	1	1	1	1	H>C
ENSG00000141564	0	0	1	1	H>C
ENSG00000141576	0	0	1	0	H>C
ENSG00000141580	1	1	1	0	H<C
ENSG00000141639	0	0	1	0	H<C
ENSG00000141753	0	0	1	0	H>C
ENSG00000141756	0	0	1	0	H>C
ENSG00000141854	0	0	1	0	H<C
ENSG00000141873	0	0	1	0	H>C
ENSG00000141959	0	1	1	1	H>C
ENSG00000141971	1	1	1	1	H<C
ENSG00000141985	0	0	1	0	H>C
ENSG00000142089	1	1	1	1	H>C
ENSG00000142102	0	0	1	1	H>C
ENSG00000142156	1	1	1	1	H>C
ENSG00000142168	0	0	1	0	H>C
ENSG00000142173	0	0	1	1	H>C
ENSG00000142192	1	1	1	0	H<C
ENSG00000142197	0	0	1	0	H<C
ENSG00000142207	0	1	1	0	H>C
ENSG00000142227	0	0	1	0	H>C
ENSG00000142279	0	0	1	1	H<C
ENSG00000142330	1	1	1	1	H<C
ENSG00000142396	1	0	1	1	H<C
ENSG00000142453	0	0	1	0	H<C
ENSG00000142494	0	1	1	0	H>C
ENSG00000142528	1	1	1	1	H<C
ENSG00000142530	1	1	1	1	H<C
ENSG00000142541	0	1	1	1	H>C
ENSG00000142583	1	0	1	1	H<C
ENSG00000142634	0	0	1	0	H>C
ENSG00000142669	0	0	1	1	H>C
ENSG00000142686	1	1	1	1	H<C
ENSG00000142733	1	1	1	1	H>C
ENSG00000142748	0	0	1	0	H>C
ENSG00000142856	1	1	1	0	H>C
ENSG00000142875	0	1	1	1	H<C
ENSG00000142920	1	0	1	0	H>C
ENSG00000142937	0	1	1	1	H>C
ENSG00000142973	0	0	1	0	H>C
ENSG00000143110	0	0	1	0	H>C
ENSG00000143147	1	1	1	1	H>C
ENSG00000143149	0	0	1	0	H>C
ENSG00000143155	1	1	1	0	H>C
ENSG00000143171	0	0	1	0	H<C
ENSG00000143207	1	1	1	0	H>C
ENSG00000143222	0	1	1	0	H>C
ENSG00000143252	1	1	1	1	H<C
ENSG00000143303	1	1	1	0	H>C
ENSG00000143318	0	1	1	0	H>C
ENSG00000143337	1	1	1	1	H<C
ENSG00000143365	0	0	1	0	H<C
ENSG00000143382	0	0	1	0	H<C
ENSG00000143387	1	1	1	0	H>C
ENSG00000143390	0	0	1	1	H<C
ENSG00000143401	0	0	1	0	H<C
ENSG00000143409	0	0	1	0	H>C
ENSG00000143416	1	1	1	0	H>C
ENSG00000143434	1	0	1	0	H>C
ENSG00000143443	0	1	1	0	H>C
ENSG00000143486	0	0	1	1	H<C
ENSG00000143502	1	1	1	1	H<C
ENSG00000143515	0	0	1	0	H>C
ENSG00000143543	0	1	1	0	H>C
ENSG00000143554	1	1	1	0	H>C
ENSG00000143633	1	1	1	1	H<C
ENSG00000143669	1	1	1	0	H<C
ENSG00000143674	1	0	1	0	H<C
ENSG00000143740	0	0	1	0	H<C
ENSG00000143742	0	0	1	1	H<C
ENSG00000143771	0	0	1	0	H>C
ENSG00000143774	0	1	1	1	H>C
ENSG00000143793	1	0	1	1	H<C
ENSG00000143799	0	1	1	1	H>C
ENSG00000143845	0	0	1	1	H>C
ENSG00000143847	0	0	1	0	H>C
ENSG00000143878	0	1	1	1	H<C
ENSG00000143891	0	1	1	0	H>C
ENSG00000143919	1	1	1	1	H<C
ENSG00000143942	0	0	1	0	H>C
ENSG00000143994	0	0	1	0	H<C
ENSG00000144034	1	1	1	0	H>C
ENSG00000144036	0	1	1	0	H>C
ENSG00000144120	0	1	1	1	H>C
ENSG00000144161	0	1	1	0	H<C
ENSG00000144182	0	0	1	0	H>C
ENSG00000144218	1	0	1	0	H>C
ENSG00000144231	1	1	1	0	H>C
ENSG00000144283	1	1	1	0	H<C
ENSG00000144306	1	0	1	0	H<C
ENSG00000144320	1	0	1	0	H<C
ENSG00000144362	1	1	1	1	H<C
ENSG00000144401	1	1	1	1	H<C
ENSG00000144535	1	1	1	1	H>C
ENSG00000144567	0	0	1	1	H<C
ENSG00000144579	0	0	1	0	H>C
ENSG00000144580	1	0	1	1	H<C
ENSG00000144619	1	1	1	0	H<C
ENSG00000144711	0	0	1	0	H>C
ENSG00000144724	0	0	1	1	H>C
ENSG00000144741	0	0	1	0	H<C
ENSG00000144744	0	0	1	1	H<C
ENSG00000144746	0	0	1	0	H<C
ENSG00000144824	0	0	1	0	H<C
ENSG00000144959	0	0	1	0	H<C
ENSG00000145022	0	0	1	1	H<C
ENSG00000145191	1	1	1	0	H>C
ENSG00000145220	0	1	1	0	H>C
ENSG00000145241	1	0	1	0	H>C
ENSG00000145284	0	0	1	0	H>C
ENSG00000145331	1	0	1	1	H<C
ENSG00000145358	0	1	1	0	H<C
ENSG00000145365	1	0	1	1	H<C
ENSG00000145476	1	1	1	0	H>C
ENSG00000145495	0	0	1	0	H<C
ENSG00000145506	0	0	1	1	H>C
ENSG00000145725	1	1	1	1	H<C
ENSG00000145740	1	0	1	1	H<C
ENSG00000145741	1	1	1	1	H>C
ENSG00000145777	0	0	1	0	H>C
ENSG00000145780	0	0	1	0	H>C
ENSG00000145781	1	1	1	1	H<C
ENSG00000145782	1	1	1	1	H<C
ENSG00000145817	0	0	1	1	H<C
ENSG00000145833	0	1	1	0	H<C
ENSG00000145916	0	0	1	1	H>C
ENSG00000145934	1	1	1	0	H>C
ENSG00000145949	0	0	1	0	H<C
ENSG00000145979	0	0	1	1	H>C
ENSG00000145982	1	1	1	1	H<C
ENSG00000145990	0	0	1	0	H<C
ENSG00000146001	0	0	1	0	H<C
ENSG00000146007	0	0	1	1	H>C
ENSG00000146013	0	0	1	0	H<C
ENSG00000146085	0	0	1	1	H>C
ENSG00000146109	1	1	1	1	H>C
ENSG00000146197	1	0	1	0	H>C
ENSG00000146215	0	0	1	0	H>C
ENSG00000146223	1	1	1	1	H>C
ENSG00000146233	1	1	1	0	H<C
ENSG00000146281	0	0	1	1	H<C
ENSG00000146282	1	0	1	1	H<C
ENSG00000146350	1	1	1	1	H<C
ENSG00000146386	0	1	1	0	H>C
ENSG00000146409	1	1	1	1	H>C
ENSG00000146416	0	1	1	1	H>C
ENSG00000146425	0	0	1	1	H<C
ENSG00000146701	1	1	1	0	H<C
ENSG00000146809	0	0	1	0	H<C
ENSG00000146826	0	0	1	0	H<C
ENSG00000146828	0	1	1	0	H>C
ENSG00000146918	0	0	1	0	H<C
ENSG00000146938	1	1	1	0	H>C
ENSG00000147050	0	0	1	0	H<C
ENSG00000147119	0	0	1	0	H<C
ENSG00000147124	0	1	1	0	H<C
ENSG00000147166	1	0	1	0	H>C
ENSG00000147168	0	0	1	0	H<C
ENSG00000147180	0	0	1	1	H<C
ENSG00000147324	0	0	1	0	H<C
ENSG00000147364	1	1	1	1	H>C
ENSG00000147408	0	0	1	0	H<C
ENSG00000147416	0	0	1	1	H>C
ENSG00000147419	0	0	1	1	H<C
ENSG00000147485	0	0	1	0	H>C
ENSG00000147535	0	1	1	1	H>C
ENSG00000147592	1	0	1	0	H<C
ENSG00000147601	1	0	1	0	H<C
ENSG00000147604	1	1	1	1	H<C
ENSG00000147649	1	1	1	1	H<C
ENSG00000147676	1	0	1	0	H<C
ENSG00000147677	0	1	1	1	H>C
ENSG00000147684	0	0	1	0	H>C
ENSG00000147852	0	0	1	1	H>C
ENSG00000147872	0	0	1	1	H>C
ENSG00000147874	1	0	1	0	H<C
ENSG00000148153	0	0	1	0	H<C
ENSG00000148175	1	1	1	1	H>C
ENSG00000148187	0	0	1	0	H<C
ENSG00000148218	0	0	1	0	H<C
ENSG00000148225	0	0	1	0	H>C
ENSG00000148229	1	1	1	0	H>C
ENSG00000148288	1	1	1	1	H<C
ENSG00000148290	1	1	1	1	H<C
ENSG00000148291	1	1	1	1	H<C
ENSG00000148297	0	0	1	1	H<C
ENSG00000148303	1	1	1	1	H>C
ENSG00000148308	0	0	1	0	H<C
ENSG00000148331	1	1	1	1	H<C
ENSG00000148356	0	1	1	1	H>C
ENSG00000148362	1	1	1	1	H>C
ENSG00000148426	0	1	1	1	H<C
ENSG00000148468	1	1	1	0	H<C
ENSG00000148498	0	0	1	1	H>C
ENSG00000148541	0	0	1	0	H>C
ENSG00000148672	1	0	1	1	H<C
ENSG00000148690	0	0	1	0	H>C
ENSG00000148702	1	0	1	0	H<C
ENSG00000148803	1	1	1	0	H>C
ENSG00000148814	1	1	1	1	H<C
ENSG00000148950	1	1	1	1	H<C
ENSG00000148985	0	0	1	0	H>C
ENSG00000149016	1	1	1	0	H>C
ENSG00000149091	0	0	1	0	H>C
ENSG00000149177	0	0	1	0	H>C
ENSG00000149179	0	1	1	1	H>C
ENSG00000149218	1	1	1	0	H>C
ENSG00000149231	1	1	1	1	H>C
ENSG00000149269	0	1	1	0	H>C
ENSG00000149289	0	1	1	0	H<C
ENSG00000149292	0	0	1	1	H<C
ENSG00000149294	1	1	1	0	H>C
ENSG00000149308	0	1	1	1	H<C
ENSG00000149313	0	0	1	0	H<C
ENSG00000149474	0	0	1	0	H<C
ENSG00000149476	1	1	1	1	H<C
ENSG00000149483	1	1	1	1	H>C
ENSG00000149485	1	0	1	1	H<C
ENSG00000149577	0	0	1	0	H>C
ENSG00000149582	0	0	1	1	H<C
ENSG00000149596	1	1	1	0	H>C
ENSG00000149599	0	0	1	0	H>C
ENSG00000149782	0	0	1	0	H>C
ENSG00000149792	0	0	1	1	H<C
ENSG00000149932	0	1	1	1	H>C
ENSG00000150048	0	0	1	0	H<C
ENSG00000150347	0	1	1	0	H<C
ENSG00000150403	1	1	1	1	H<C
ENSG00000150455	1	1	1	0	H<C
ENSG00000150471	0	0	1	1	H<C
ENSG00000150477	1	1	1	1	H<C
ENSG00000150768	0	0	1	0	H<C
ENSG00000150773	0	0	1	0	H<C
ENSG00000150787	1	1	1	1	H>C
ENSG00000150867	1	1	1	0	H<C
ENSG00000150967	0	0	1	0	H<C
ENSG00000151062	0	0	1	0	H<C
ENSG00000151116	1	1	1	1	H<C
ENSG00000151117	0	0	1	0	H>C
ENSG00000151131	0	0	1	0	H>C
ENSG00000151176	0	1	1	0	H>C
ENSG00000151229	0	0	1	0	H>C
ENSG00000151247	0	0	1	1	H<C
ENSG00000151276	1	1	1	0	H>C
ENSG00000151304	0	0	1	0	H>C
ENSG00000151332	0	0	1	1	H<C
ENSG00000151348	1	1	1	0	H>C
ENSG00000151414	0	0	1	0	H>C
ENSG00000151422	0	1	1	1	H<C
ENSG00000151445	1	1	1	1	H<C
ENSG00000151498	1	1	1	1	H>C
ENSG00000151502	1	1	1	1	H>C
ENSG00000151552	1	0	1	0	H<C
ENSG00000151553	0	0	1	0	H<C
ENSG00000151632	0	0	1	0	H>C
ENSG00000151640	1	1	1	1	H>C
ENSG00000151665	0	0	1	1	H<C
ENSG00000151743	0	0	1	0	H>C
ENSG00000151778	0	1	1	0	H>C
ENSG00000151849	1	1	1	0	H>C
ENSG00000151881	0	1	1	0	H>C
ENSG00000151893	1	1	1	0	H<C
ENSG00000151914	1	1	1	0	H<C
ENSG00000151929	0	0	1	0	H>C
ENSG00000151948	1	1	1	0	H<C
ENSG00000152078	0	0	1	1	H>C
ENSG00000152102	0	0	1	0	H<C
ENSG00000152147	1	1	1	1	H<C
ENSG00000152154	0	0	1	0	H<C
ENSG00000152207	0	0	1	0	H>C
ENSG00000152315	0	0	1	0	H<C
ENSG00000152377	1	0	1	1	H>C
ENSG00000152413	0	1	1	0	H<C
ENSG00000152492	1	0	1	1	H>C
ENSG00000152527	0	0	1	0	H<C
ENSG00000152583	0	0	1	0	H>C
ENSG00000152749	0	1	1	0	H>C
ENSG00000152779	0	0	1	0	H>C
ENSG00000152784	0	0	1	0	H<C
ENSG00000152822	0	0	1	0	H>C
ENSG00000152942	1	1	1	0	H>C
ENSG00000152944	0	0	1	1	H<C
ENSG00000152952	0	0	1	1	H>C
ENSG00000153066	1	1	1	1	H<C
ENSG00000153234	0	0	1	0	H<C
ENSG00000153250	1	1	1	0	H>C
ENSG00000153317	0	0	1	0	H>C
ENSG00000153363	1	1	1	0	H>C
ENSG00000153406	1	0	1	1	H<C
ENSG00000153446	0	0	1	0	H<C
ENSG00000153558	1	1	1	1	H<C
ENSG00000153560	1	1	1	1	H<C
ENSG00000153563	0	0	1	0	H<C
ENSG00000153574	1	1	1	1	H>C
ENSG00000153707	1	1	1	1	H>C
ENSG00000153721	0	1	1	0	H<C
ENSG00000153790	1	1	1	0	H<C
ENSG00000153820	0	0	1	0	H>C
ENSG00000153896	0	0	1	0	H>C
ENSG00000153898	0	0	1	0	H<C
ENSG00000153936	1	1	1	1	H>C
ENSG00000154059	1	1	1	1	H>C
ENSG00000154065	1	1	1	0	H<C
ENSG00000154080	1	0	1	0	H<C
ENSG00000154134	1	0	1	1	H>C
ENSG00000154144	1	1	1	1	H<C
ENSG00000154174	0	0	1	1	H>C
ENSG00000154222	1	1	1	1	H<C
ENSG00000154229	1	1	1	1	H>C
ENSG00000154240	1	1	1	0	H<C
ENSG00000154258	0	0	1	0	H<C
ENSG00000154263	0	0	1	0	H<C
ENSG00000154328	1	1	1	0	H>C
ENSG00000154511	1	0	1	0	H>C
ENSG00000154556	0	1	1	0	H<C
ENSG00000154582	1	1	1	1	H>C
ENSG00000154642	1	1	1	1	H<C
ENSG00000154654	0	0	1	0	H>C
ENSG00000154678	0	0	1	0	H>C
ENSG00000154721	0	0	1	0	H>C
ENSG00000154803	0	1	1	1	H>C
ENSG00000154845	1	1	1	0	H>C
ENSG00000154889	1	1	1	1	H<C
ENSG00000154945	1	1	1	1	H<C
ENSG00000154957	0	0	1	0	H>C
ENSG00000154978	0	1	1	0	H<C
ENSG00000155016	0	1	1	0	H<C
ENSG00000155099	1	0	1	1	H>C
ENSG00000155189	1	0	1	0	H<C
ENSG00000155229	1	1	1	1	H<C
ENSG00000155254	1	0	1	0	H>C
ENSG00000155256	0	0	1	1	H<C
ENSG00000155287	0	0	1	0	H<C
ENSG00000155313	0	1	1	0	H<C
ENSG00000155324	0	1	1	0	H<C
ENSG00000155368	0	0	1	0	H>C
ENSG00000155463	0	0	1	0	H<C
ENSG00000155542	0	0	1	1	H<C
ENSG00000155666	1	1	1	1	H<C
ENSG00000155749	0	0	1	0	H<C
ENSG00000155868	0	0	1	1	H<C
ENSG00000155893	0	0	1	0	H>C
ENSG00000155957	1	1	1	1	H>C
ENSG00000156011	0	1	1	0	H<C
ENSG00000156030	1	1	1	1	H<C
ENSG00000156219	0	0	1	0	H>C
ENSG00000156232	1	1	1	0	H<C
ENSG00000156239	1	1	1	0	H>C
ENSG00000156313	0	0	1	1	H>C
ENSG00000156345	1	1	1	0	H<C
ENSG00000156374	0	0	1	0	H<C
ENSG00000156414	0	0	1	0	H>C
ENSG00000156463	0	0	1	0	H>C
ENSG00000156471	0	0	1	0	H<C
ENSG00000156502	1	1	1	1	H>C
ENSG00000156508	1	1	1	1	H<C
ENSG00000156521	1	1	1	1	H<C
ENSG00000156535	1	1	1	0	H<C
ENSG00000156587	0	0	1	0	H<C
ENSG00000156675	0	0	1	1	H<C
ENSG00000156795	1	1	1	0	H<C
ENSG00000156853	1	0	1	1	H<C
ENSG00000156860	0	1	1	0	H<C
ENSG00000156876	0	0	1	1	H<C
ENSG00000156990	0	0	1	0	H>C
ENSG00000157020	0	0	1	1	H>C
ENSG00000157036	1	1	1	1	H<C
ENSG00000157119	0	0	1	0	H<C
ENSG00000157150	0	0	1	1	H>C
ENSG00000157152	0	0	1	0	H>C
ENSG00000157181	0	0	1	0	H<C
ENSG00000157259	1	1	1	1	H>C
ENSG00000157353	1	1	1	1	H<C
ENSG00000157379	1	1	1	1	H<C
ENSG00000157445	0	0	1	0	H>C
ENSG00000157450	0	0	1	0	H<C
ENSG00000157540	1	1	1	0	H<C
ENSG00000157557	0	0	1	0	H<C
ENSG00000157613	1	0	1	0	H>C
ENSG00000157782	0	0	1	0	H>C
ENSG00000157823	1	1	1	1	H>C
ENSG00000157833	0	0	1	0	H<C
ENSG00000157870	1	1	1	1	H>C
ENSG00000157978	0	0	1	0	H<C
ENSG00000158008	0	0	1	0	H<C
ENSG00000158014	0	0	1	0	H>C
ENSG00000158062	1	1	1	1	H>C
ENSG00000158122	1	1	1	1	H<C
ENSG00000158156	0	0	1	0	H<C
ENSG00000158161	1	0	1	0	H<C
ENSG00000158163	0	0	1	1	H<C
ENSG00000158246	0	0	1	0	H>C
ENSG00000158270	1	1	1	0	H>C
ENSG00000158292	1	1	1	1	H>C
ENSG00000158301	0	0	1	1	H<C
ENSG00000158373	0	0	1	0	H>C
ENSG00000158406	1	1	1	0	H<C
ENSG00000158417	1	1	1	1	H>C
ENSG00000158458	1	0	1	0	H>C
ENSG00000158526	0	0	1	0	H<C
ENSG00000158528	0	0	1	0	H<C
ENSG00000158552	1	1	1	1	H>C
ENSG00000158560	0	1	1	0	H>C
ENSG00000158604	0	0	1	0	H>C
ENSG00000158623	1	1	1	1	H<C
ENSG00000158669	1	1	1	0	H>C
ENSG00000158773	0	0	1	0	H<C
ENSG00000158793	0	1	1	0	H>C
ENSG00000158825	0	0	1	0	H>C
ENSG00000158859	0	0	1	0	H>C
ENSG00000158882	0	0	1	1	H<C
ENSG00000158887	0	0	1	0	H>C
ENSG00000159023	1	0	1	0	H<C
ENSG00000159055	1	1	1	1	H>C
ENSG00000159079	0	1	1	1	H>C
ENSG00000159166	0	0	1	0	H>C
ENSG00000159167	0	0	1	0	H>C
ENSG00000159200	1	0	1	0	H<C
ENSG00000159212	0	0	1	0	H>C
ENSG00000159267	1	0	1	0	H<C
ENSG00000159335	0	0	1	0	H>C
ENSG00000159399	0	0	1	1	H>C
ENSG00000159423	1	1	1	0	H>C
ENSG00000159445	1	1	1	1	H<C
ENSG00000159461	1	1	1	0	H<C
ENSG00000159596	1	1	1	1	H>C
ENSG00000159692	1	1	1	1	H>C
ENSG00000159714	1	1	1	1	H<C
ENSG00000159733	0	0	1	1	H>C
ENSG00000159873	1	1	1	0	H<C
ENSG00000160050	0	0	1	0	H>C
ENSG00000160113	1	1	1	1	H>C
ENSG00000160208	1	1	1	1	H>C
ENSG00000160211	1	1	1	1	H>C
ENSG00000160256	0	0	1	0	H>C
ENSG00000160271	0	0	1	0	H<C
ENSG00000160293	1	1	1	0	H<C
ENSG00000160294	1	0	1	1	H>C
ENSG00000160299	1	0	1	1	H>C
ENSG00000160305	0	1	1	0	H<C
ENSG00000160307	0	0	1	0	H<C
ENSG00000160310	0	0	1	0	H<C
ENSG00000160360	0	0	1	0	H>C
ENSG00000160392	0	1	1	0	H<C
ENSG00000160408	0	0	1	0	H<C
ENSG00000160410	0	0	1	0	H>C
ENSG00000160447	1	1	1	0	H>C
ENSG00000160460	0	0	1	1	H<C
ENSG00000160570	0	0	1	0	H<C
ENSG00000160613	0	1	1	1	H<C
ENSG00000160678	0	0	1	0	H>C
ENSG00000160688	1	1	1	1	H<C
ENSG00000160712	1	1	1	0	H<C
ENSG00000160753	1	1	1	0	H<C
ENSG00000160767	1	0	1	0	H<C
ENSG00000160801	0	0	1	1	H>C
ENSG00000160818	1	0	1	0	H>C
ENSG00000160862	0	0	1	0	H>C
ENSG00000160883	0	0	1	0	H<C
ENSG00000160908	0	1	1	0	H<C
ENSG00000160917	1	1	1	0	H<C
ENSG00000161013	0	1	1	0	H<C
ENSG00000161091	0	1	1	0	H>C
ENSG00000161202	0	0	1	0	H>C
ENSG00000161249	1	1	1	0	H>C
ENSG00000161277	0	1	1	0	H>C
ENSG00000161509	0	0	1	0	H<C
ENSG00000161513	1	1	1	0	H<C
ENSG00000161542	1	1	1	1	H>C
ENSG00000161544	1	0	1	0	H>C
ENSG00000161551	1	0	1	1	H>C
ENSG00000161618	1	1	1	0	H>C
ENSG00000161642	0	1	1	0	H>C
ENSG00000161647	0	0	1	0	H>C
ENSG00000161654	1	1	1	1	H<C
ENSG00000161664	0	0	1	0	H<C
[truncated: 8,326 more rows]
