# Supplementary material for: A Comparative Assessment of Human and Chimpanzee iPSC-derived Cardiomyocytes with Primary Heart Tissues
Source: Sci Rep. 2018 Oct 17;8:15312. doi: 10.1038/s41598-018-33478-9 (PMC6193013; doi:10.1038/s41598-018-33478-9)
Supplement: Supplementary file 9 — Supplemental Table 5 [file 41598_2018_33478_MOESM9_ESM.xlsx]

## Sheet: Sheet1
Cluster	ID	Description	GeneRatio	BgRatio	pvalue	p.adjust	qvalue	geneID	Count
DE.Heart	GO:0006805	xenobiotic metabolic process	16/696	53/11554	4.61E-08	0.000228128	0.00022189	ENSG00000003137/ENSG00000008394/ENSG00000065621/ENSG00000124588/ENSG00000134716/ENSG00000137274/ENSG00000140465/ENSG00000143365/ENSG00000162482/ENSG00000181019/ENSG00000186205/ENSG00000198848/ENSG00000214435/ENSG00000116791/ENSG00000120915/ENSG00000243989	16
DE.Heart	GO:0071466	cellular response to xenobiotic stimulus	16/696	55/11554	8.25E-08	0.000228128	0.00022189	ENSG00000003137/ENSG00000008394/ENSG00000065621/ENSG00000124588/ENSG00000134716/ENSG00000137274/ENSG00000140465/ENSG00000143365/ENSG00000162482/ENSG00000181019/ENSG00000186205/ENSG00000198848/ENSG00000214435/ENSG00000116791/ENSG00000120915/ENSG00000243989	16
DE.Heart	GO:0009410	response to xenobiotic stimulus	16/696	61/11554	4.00E-07	0.000737804	0.000717629	ENSG00000003137/ENSG00000008394/ENSG00000065621/ENSG00000124588/ENSG00000134716/ENSG00000137274/ENSG00000140465/ENSG00000143365/ENSG00000162482/ENSG00000181019/ENSG00000186205/ENSG00000198848/ENSG00000214435/ENSG00000116791/ENSG00000120915/ENSG00000243989	16
DE.Heart	GO:0032787	monocarboxylic acid metabolic process	49/696	412/11554	3.44E-06	0.004759319	0.00462918	ENSG00000003137/ENSG00000073737/ENSG00000092621/ENSG00000106633/ENSG00000107317/ENSG00000107537/ENSG00000115425/ENSG00000131203/ENSG00000134716/ENSG00000138135/ENSG00000140465/ENSG00000145284/ENSG00000151632/ENSG00000159445/ENSG00000160883/ENSG00000162493/ENSG00000164181/ENSG00000164211/ENSG00000164398/ENSG00000166183/ENSG00000166796/ENSG00000172270/ENSG00000173208/ENSG00000176715/ENSG00000181192…	49
DE.Heart	GO:0022610	biological adhesion	92/696	970/11554	6.07E-06	0.006701764	0.006518511	ENSG00000003137/ENSG00000005844/ENSG00000012223/ENSG00000034971/ENSG00000053747/ENSG00000064201/ENSG00000064205/ENSG00000067606/ENSG00000072274/ENSG00000075340/ENSG00000080573/ENSG00000083457/ENSG00000092929/ENSG00000102924/ENSG00000107742/ENSG00000109072/ENSG00000109743/ENSG00000111846/ENSG00000112655/ENSG00000113805/ENSG00000114251/ENSG00000117586/ENSG00000125347/ENSG00000126861/ENSG00000130234…	92
DE.Heart	GO:0019752	carboxylic acid metabolic process	73/696	723/11554	7.27E-06	0.006701764	0.006518511	ENSG00000003137/ENSG00000060982/ENSG00000065621/ENSG00000073737/ENSG00000092621/ENSG00000102172/ENSG00000103316/ENSG00000106633/ENSG00000107317/ENSG00000107537/ENSG00000115425/ENSG00000127472/ENSG00000130707/ENSG00000131203/ENSG00000132837/ENSG00000134716/ENSG00000137274/ENSG00000137563/ENSG00000138135/ENSG00000140465/ENSG00000145284/ENSG00000151498/ENSG00000151632/ENSG00000159445/ENSG00000160883…	73
DE.Heart	GO:0007155	cell adhesion	90/696	965/11554	1.51E-05	0.011938875	0.011612418	ENSG00000003137/ENSG00000005844/ENSG00000034971/ENSG00000053747/ENSG00000064201/ENSG00000064205/ENSG00000067606/ENSG00000072274/ENSG00000075340/ENSG00000080573/ENSG00000083457/ENSG00000092929/ENSG00000102924/ENSG00000107742/ENSG00000109072/ENSG00000109743/ENSG00000111846/ENSG00000112655/ENSG00000113805/ENSG00000114251/ENSG00000117586/ENSG00000125347/ENSG00000126861/ENSG00000130707/ENSG00000131203…	90
DE.Heart	GO:0006082	organic acid metabolic process	79/696	823/11554	1.93E-05	0.013327061	0.012962645	ENSG00000003137/ENSG00000010404/ENSG00000060982/ENSG00000065621/ENSG00000073737/ENSG00000092621/ENSG00000102172/ENSG00000103316/ENSG00000106633/ENSG00000107317/ENSG00000107537/ENSG00000107742/ENSG00000115425/ENSG00000118777/ENSG00000127472/ENSG00000130707/ENSG00000131203/ENSG00000132837/ENSG00000134716/ENSG00000137274/ENSG00000137563/ENSG00000138135/ENSG00000140465/ENSG00000145284/ENSG00000151498…	79
DE.Heart	GO:0043436	oxoacid metabolic process	78/696	814/11554	2.33E-05	0.014176016	0.013788386	ENSG00000003137/ENSG00000010404/ENSG00000060982/ENSG00000065621/ENSG00000073737/ENSG00000092621/ENSG00000102172/ENSG00000103316/ENSG00000106633/ENSG00000107317/ENSG00000107537/ENSG00000107742/ENSG00000115425/ENSG00000127472/ENSG00000130707/ENSG00000131203/ENSG00000132837/ENSG00000134716/ENSG00000137274/ENSG00000137563/ENSG00000138135/ENSG00000140465/ENSG00000145284/ENSG00000151498/ENSG00000151632…	78
DE.Heart	GO:0016053	organic acid biosynthetic process	30/696	223/11554	2.82E-05	0.014176016	0.013788386	ENSG00000060982/ENSG00000073737/ENSG00000092621/ENSG00000107317/ENSG00000115425/ENSG00000127472/ENSG00000130707/ENSG00000131203/ENSG00000138135/ENSG00000140465/ENSG00000145284/ENSG00000162882/ENSG00000164181/ENSG00000164211/ENSG00000164300/ENSG00000166183/ENSG00000166796/ENSG00000171766/ENSG00000172508/ENSG00000176715/ENSG00000183044/ENSG00000183549/ENSG00000188641/ENSG00000204228/ENSG00000241935…	30
DE.Heart	GO:0046394	carboxylic acid biosynthetic process	30/696	223/11554	2.82E-05	0.014176016	0.013788386	ENSG00000060982/ENSG00000073737/ENSG00000092621/ENSG00000107317/ENSG00000115425/ENSG00000127472/ENSG00000130707/ENSG00000131203/ENSG00000138135/ENSG00000140465/ENSG00000145284/ENSG00000162882/ENSG00000164181/ENSG00000164211/ENSG00000164300/ENSG00000166183/ENSG00000166796/ENSG00000171766/ENSG00000172508/ENSG00000176715/ENSG00000183044/ENSG00000183549/ENSG00000188641/ENSG00000204228/ENSG00000241935…	30
DE.Heart	GO:0055114	oxidation-reduction process	73/696	756/11554	3.36E-05	0.015475197	0.015052042	ENSG00000003137/ENSG00000008394/ENSG00000016391/ENSG00000065621/ENSG00000073737/ENSG00000074771/ENSG00000092621/ENSG00000102796/ENSG00000103316/ENSG00000106633/ENSG00000107537/ENSG00000115107/ENSG00000115425/ENSG00000115705/ENSG00000116096/ENSG00000116133/ENSG00000117594/ENSG00000124588/ENSG00000125648/ENSG00000126432/ENSG00000131203/ENSG00000132837/ENSG00000134716/ENSG00000138135/ENSG00000140465…	73
DE.Heart	GO:0044281	small molecule metabolic process	129/696	1541/11554	4.15E-05	0.017635544	0.017153317	ENSG00000003137/ENSG00000006757/ENSG00000007350/ENSG00000010404/ENSG00000018625/ENSG00000060982/ENSG00000065621/ENSG00000070031/ENSG00000073737/ENSG00000089127/ENSG00000092621/ENSG00000102172/ENSG00000103316/ENSG00000106633/ENSG00000107014/ENSG00000107317/ENSG00000107537/ENSG00000107742/ENSG00000109743/ENSG00000113389/ENSG00000113578/ENSG00000114251/ENSG00000115425/ENSG00000115461/ENSG00000116133…	129
DE.Heart	GO:0006959	humoral immune response	16/696	87/11554	5.38E-05	0.021247487	0.020666495	ENSG00000012223/ENSG00000109072/ENSG00000109743/ENSG00000115523/ENSG00000118004/ENSG00000124635/ENSG00000134830/ENSG00000142748/ENSG00000179914/ENSG00000180596/ENSG00000188257/ENSG00000197405/ENSG00000197766/ENSG00000143502/ENSG00000196352/ENSG00000243649	16
DE.Heart	GO:0051045	negative regulation of membrane protein ectodomain proteolysis	4/696	5/11554	6.22E-05	0.022913856	0.022287298	ENSG00000070159/ENSG00000102265/ENSG00000157150/ENSG00000198799	4
DE.Heart	GO:1901605	alpha-amino acid metabolic process	23/696	161/11554	9.48E-05	0.032766506	0.031870538	ENSG00000060982/ENSG00000092621/ENSG00000102172/ENSG00000103316/ENSG00000130707/ENSG00000131203/ENSG00000132837/ENSG00000137563/ENSG00000151498/ENSG00000162882/ENSG00000164300/ENSG00000166165/ENSG00000166183/ENSG00000171766/ENSG00000172508/ENSG00000175309/ENSG00000183032/ENSG00000241935/ENSG00000142920/ENSG00000079215/ENSG00000163864/ENSG00000140905/ENSG00000182890	23
DE.Heart	GO:1901565	organonitrogen compound catabolic process	32/696	264/11554	0.000120502	0.039184548	0.038113084	ENSG00000010404/ENSG00000016391/ENSG00000060982/ENSG00000103316/ENSG00000116981/ENSG00000130234/ENSG00000131203/ENSG00000132837/ENSG00000138792/ENSG00000140398/ENSG00000140876/ENSG00000151498/ENSG00000154328/ENSG00000162882/ENSG00000166183/ENSG00000172508/ENSG00000175309/ENSG00000183032/ENSG00000183044/ENSG00000188641/ENSG00000196177/ENSG00000239713/ENSG00000241935/ENSG00000117151/ENSG00000141504…	32
DE.Heart	GO:0006855	drug transmembrane transport	6/696	15/11554	0.000146307	0.042861237	0.041689238	ENSG00000005471/ENSG00000108846/ENSG00000110628/ENSG00000118777/ENSG00000142494/ENSG00000146477	6
DE.Heart	GO:0015893	drug transport	7/696	21/11554	0.000154194	0.042861237	0.041689238	ENSG00000005471/ENSG00000108846/ENSG00000110628/ENSG00000118777/ENSG00000142494/ENSG00000163406/ENSG00000146477	7
DE.Heart	GO:0010466	negative regulation of peptidase activity	21/696	145/11554	0.00015507	0.042861237	0.041689238	ENSG00000012223/ENSG00000077984/ENSG00000079257/ENSG00000102265/ENSG00000104872/ENSG00000105825/ENSG00000107742/ENSG00000109072/ENSG00000116133/ENSG00000117676/ENSG00000126432/ENSG00000152377/ENSG00000157150/ENSG00000164530/ENSG00000169031/ENSG00000170542/ENSG00000177398/ENSG00000215018/ENSG00000156535/ENSG00000183087/ENSG00000124570	21
DE.Heart	GO:0072376	protein activation cascade	11/696	51/11554	0.000181777	0.047850624	0.046542195	ENSG00000109072/ENSG00000117525/ENSG00000118004/ENSG00000124491/ENSG00000134830/ENSG00000142748/ENSG00000197405/ENSG00000197766/ENSG00000143502/ENSG00000196352/ENSG00000243649	11
DE.Day27	GO:0003008	system process	117/769	1033/11554	3.55E-09	2.13E-05	1.98E-05	ENSG00000005471/ENSG00000006283/ENSG00000018625/ENSG00000067606/ENSG00000070031/ENSG00000079257/ENSG00000108187/ENSG00000110628/ENSG00000115461/ENSG00000124588/ENSG00000130176/ENSG00000143318/ENSG00000146938/ENSG00000160211/ENSG00000161642/ENSG00000162572/ENSG00000167034/ENSG00000171766/ENSG00000183044/ENSG00000198799/ENSG00000058404/ENSG00000069431/ENSG00000078725/ENSG00000082684/ENSG00000092054…	117
DE.Day27	GO:0006805	xenobiotic metabolic process	16/769	53/11554	1.83E-07	0.000551101	0.000512914	ENSG00000008394/ENSG00000065621/ENSG00000124588/ENSG00000137274/ENSG00000140465/ENSG00000162482/ENSG00000186205/ENSG00000198848/ENSG00000214435/ENSG00000106546/ENSG00000116791/ENSG00000172379/ENSG00000130649/ENSG00000138061/ENSG00000120915/ENSG00000243989	16
DE.Day27	GO:0071466	cellular response to xenobiotic stimulus	16/769	55/11554	3.24E-07	0.00064918	0.000604198	ENSG00000008394/ENSG00000065621/ENSG00000124588/ENSG00000137274/ENSG00000140465/ENSG00000162482/ENSG00000186205/ENSG00000198848/ENSG00000214435/ENSG00000106546/ENSG00000116791/ENSG00000172379/ENSG00000130649/ENSG00000138061/ENSG00000120915/ENSG00000243989	16
DE.Day27	GO:0009410	response to xenobiotic stimulus	16/769	61/11554	1.51E-06	0.001979676	0.001842503	ENSG00000008394/ENSG00000065621/ENSG00000124588/ENSG00000137274/ENSG00000140465/ENSG00000162482/ENSG00000186205/ENSG00000198848/ENSG00000214435/ENSG00000106546/ENSG00000116791/ENSG00000172379/ENSG00000130649/ENSG00000138061/ENSG00000120915/ENSG00000243989	16
DE.Day27	GO:0008015	blood circulation	49/769	367/11554	2.08E-06	0.001979676	0.001842503	ENSG00000006283/ENSG00000018625/ENSG00000143318/ENSG00000183044/ENSG00000069431/ENSG00000092054/ENSG00000102683/ENSG00000105409/ENSG00000111664/ENSG00000112164/ENSG00000113749/ENSG00000123700/ENSG00000125510/ENSG00000133019/ENSG00000135744/ENSG00000150630/ENSG00000170624/ENSG00000171385/ENSG00000171557/ENSG00000171560/ENSG00000171564/ENSG00000173917/ENSG00000184845/ENSG00000196549/ENSG00000198523…	49
DE.Day27	GO:0030198	extracellular matrix organization	38/769	256/11554	2.40E-06	0.001979676	0.001842503	ENSG00000053747/ENSG00000083457/ENSG00000102265/ENSG00000109072/ENSG00000142156/ENSG00000172270/ENSG00000196739/ENSG00000049089/ENSG00000092758/ENSG00000107821/ENSG00000116962/ENSG00000118271/ENSG00000120708/ENSG00000133392/ENSG00000135424/ENSG00000135744/ENSG00000171557/ENSG00000171560/ENSG00000171564/ENSG00000173376/ENSG00000185585/ENSG00000197635/ENSG00000038295/ENSG00000050555/ENSG00000112280…	38
DE.Day27	GO:0043062	extracellular structure organization	38/769	256/11554	2.40E-06	0.001979676	0.001842503	ENSG00000053747/ENSG00000083457/ENSG00000102265/ENSG00000109072/ENSG00000142156/ENSG00000172270/ENSG00000196739/ENSG00000049089/ENSG00000092758/ENSG00000107821/ENSG00000116962/ENSG00000118271/ENSG00000120708/ENSG00000133392/ENSG00000135424/ENSG00000135744/ENSG00000171557/ENSG00000171560/ENSG00000171564/ENSG00000173376/ENSG00000185585/ENSG00000197635/ENSG00000038295/ENSG00000050555/ENSG00000112280…	38
DE.Day27	GO:0003013	circulatory system process	49/769	370/11554	2.64E-06	0.001979676	0.001842503	ENSG00000006283/ENSG00000018625/ENSG00000143318/ENSG00000183044/ENSG00000069431/ENSG00000092054/ENSG00000102683/ENSG00000105409/ENSG00000111664/ENSG00000112164/ENSG00000113749/ENSG00000123700/ENSG00000125510/ENSG00000133019/ENSG00000135744/ENSG00000150630/ENSG00000170624/ENSG00000171385/ENSG00000171557/ENSG00000171560/ENSG00000171564/ENSG00000173917/ENSG00000184845/ENSG00000196549/ENSG00000198523…	49
DE.Day27	GO:0044057	regulation of system process	47/769	359/11554	5.79E-06	0.003865661	0.003597806	ENSG00000006283/ENSG00000018625/ENSG00000070031/ENSG00000115461/ENSG00000130176/ENSG00000143318/ENSG00000160211/ENSG00000167034/ENSG00000183044/ENSG00000058404/ENSG00000069431/ENSG00000092054/ENSG00000105409/ENSG00000112164/ENSG00000113749/ENSG00000123700/ENSG00000125510/ENSG00000133019/ENSG00000135744/ENSG00000158874/ENSG00000171385/ENSG00000171557/ENSG00000171560/ENSG00000171564/ENSG00000196689…	47
DE.Day27	GO:0006721	terpenoid metabolic process	15/769	62/11554	9.48E-06	0.005696885	0.005302143	ENSG00000006757/ENSG00000115425/ENSG00000140465/ENSG00000084674/ENSG00000118271/ENSG00000121039/ENSG00000143320/ENSG00000158874/ENSG00000175445/ENSG00000204444/ENSG00000130649/ENSG00000138061/ENSG00000146648/ENSG00000188157/ENSG00000197580	15
DE.Day27	GO:0007586	digestion	15/769	64/11554	1.43E-05	0.006779817	0.006310038	ENSG00000005471/ENSG00000070031/ENSG00000108187/ENSG00000113749/ENSG00000114812/ENSG00000125510/ENSG00000133019/ENSG00000146233/ENSG00000158874/ENSG00000163898/ENSG00000196689/ENSG00000025434/ENSG00000070193/ENSG00000113389/ENSG00000138792	15
DE.Day27	GO:0050927	positive regulation of positive chemotaxis	8/769	19/11554	1.45E-05	0.006779817	0.006310038	ENSG00000140945/ENSG00000150630/ENSG00000170989/ENSG00000070193/ENSG00000119630/ENSG00000128052/ENSG00000140538/ENSG00000173511	8
DE.Day27	GO:0016101	diterpenoid metabolic process	14/769	57/11554	1.56E-05	0.006779817	0.006310038	ENSG00000006757/ENSG00000115425/ENSG00000140465/ENSG00000084674/ENSG00000118271/ENSG00000121039/ENSG00000143320/ENSG00000158874/ENSG00000175445/ENSG00000204444/ENSG00000138061/ENSG00000146648/ENSG00000188157/ENSG00000197580	14
DE.Day27	GO:0006720	isoprenoid metabolic process	17/769	80/11554	1.58E-05	0.006779817	0.006310038	ENSG00000006757/ENSG00000107537/ENSG00000115425/ENSG00000140465/ENSG00000084674/ENSG00000118271/ENSG00000121039/ENSG00000143320/ENSG00000158874/ENSG00000175445/ENSG00000204444/ENSG00000130649/ENSG00000138061/ENSG00000146648/ENSG00000173085/ENSG00000188157/ENSG00000197580	17
DE.Day27	GO:0051046	regulation of secretion	56/769	475/11554	1.85E-05	0.0073914	0.006879244	ENSG00000006283/ENSG00000019505/ENSG00000067606/ENSG00000070031/ENSG00000092929/ENSG00000110218/ENSG00000117586/ENSG00000121236/ENSG00000132718/ENSG00000132881/ENSG00000167034/ENSG00000167851/ENSG00000167964/ENSG00000183044/ENSG00000221926/ENSG00000064692/ENSG00000101605/ENSG00000105514/ENSG00000112164/ENSG00000125510/ENSG00000135744/ENSG00000150630/ENSG00000158874/ENSG00000163032/ENSG00000170893…	56
DE.Day27	GO:0042391	regulation of membrane potential	36/769	260/11554	2.14E-05	0.007606719	0.007079643	ENSG00000006283/ENSG00000018625/ENSG00000067606/ENSG00000070159/ENSG00000146938/ENSG00000183044/ENSG00000213190/ENSG00000105357/ENSG00000105409/ENSG00000111249/ENSG00000123700/ENSG00000169432/ENSG00000171385/ENSG00000173221/ENSG00000175567/ENSG00000182771/ENSG00000184156/ENSG00000184845/ENSG00000196689/ENSG00000198523/ENSG00000265107/ENSG00000051620/ENSG00000079841/ENSG00000101098/ENSG00000128052…	36
DE.Day27	GO:0006855	drug transmembrane transport	7/769	15/11554	2.26E-05	0.007606719	0.007079643	ENSG00000005471/ENSG00000108846/ENSG00000110628/ENSG00000118777/ENSG00000142494/ENSG00000023839/ENSG00000146477	7
DE.Day27	GO:0050926	regulation of positive chemotaxis	8/769	20/11554	2.28E-05	0.007606719	0.007079643	ENSG00000140945/ENSG00000150630/ENSG00000170989/ENSG00000070193/ENSG00000119630/ENSG00000128052/ENSG00000140538/ENSG00000173511	8
DE.Day27	GO:0051239	regulation of multicellular organismal process	174/769	1975/11554	2.73E-05	0.008637973	0.008039441	ENSG00000006283/ENSG00000018625/ENSG00000033122/ENSG00000053747/ENSG00000067606/ENSG00000070031/ENSG00000102265/ENSG00000103319/ENSG00000104998/ENSG00000107317/ENSG00000108187/ENSG00000109072/ENSG00000110218/ENSG00000111846/ENSG00000115461/ENSG00000117586/ENSG00000121236/ENSG00000125347/ENSG00000130176/ENSG00000132718/ENSG00000143147/ENSG00000143318/ENSG00000144619/ENSG00000148803/ENSG00000153707…	174
DE.Day27	GO:0015893	drug transport	8/769	21/11554	3.47E-05	0.010416887	0.009695092	ENSG00000005471/ENSG00000108846/ENSG00000110628/ENSG00000118777/ENSG00000142494/ENSG00000023839/ENSG00000173638/ENSG00000146477	8
DE.Day27	GO:0007610	behavior	47/769	385/11554	3.65E-05	0.010437906	0.009714655	ENSG00000018625/ENSG00000067606/ENSG00000107317/ENSG00000124588/ENSG00000146938/ENSG00000148803/ENSG00000161642/ENSG00000164197/ENSG00000171766/ENSG00000173406/ENSG00000183044/ENSG00000078725/ENSG00000105357/ENSG00000105409/ENSG00000111249/ENSG00000112164/ENSG00000113749/ENSG00000125510/ENSG00000135744/ENSG00000146555/ENSG00000152495/ENSG00000156395/ENSG00000159208/ENSG00000169432/ENSG00000170893…	47
DE.Day27	GO:0098660	inorganic ion transmembrane transport	56/769	490/11554	4.48E-05	0.012225771	0.011378637	ENSG00000006283/ENSG00000018625/ENSG00000070159/ENSG00000108846/ENSG00000110218/ENSG00000125648/ENSG00000134917/ENSG00000142494/ENSG00000143318/ENSG00000160211/ENSG00000162572/ENSG00000171208/ENSG00000185052/ENSG00000205464/ENSG00000233954/ENSG00000250565/ENSG00000023839/ENSG00000069431/ENSG00000105409/ENSG00000121940/ENSG00000123700/ENSG00000125510/ENSG00000161281/ENSG00000169432/ENSG00000171385…	56
DE.Day27	GO:0006811	ion transport	99/769	1013/11554	4.93E-05	0.01288036	0.011987869	ENSG00000005471/ENSG00000006283/ENSG00000018625/ENSG00000070159/ENSG00000108846/ENSG00000110218/ENSG00000110628/ENSG00000125648/ENSG00000134917/ENSG00000142494/ENSG00000143318/ENSG00000160211/ENSG00000162572/ENSG00000167895/ENSG00000171208/ENSG00000171517/ENSG00000172270/ENSG00000177685/ENSG00000183032/ENSG00000183044/ENSG00000185052/ENSG00000205464/ENSG00000233954/ENSG00000250565/ENSG00000023839…	99
DE.Day27	GO:0003012	muscle system process	40/769	314/11554	5.36E-05	0.013236882	0.012319688	ENSG00000006283/ENSG00000018625/ENSG00000115461/ENSG00000130176/ENSG00000143318/ENSG00000160211/ENSG00000171766/ENSG00000183044/ENSG00000058404/ENSG00000092054/ENSG00000095637/ENSG00000101605/ENSG00000105357/ENSG00000105409/ENSG00000114812/ENSG00000123700/ENSG00000133019/ENSG00000133392/ENSG00000135744/ENSG00000171385/ENSG00000183091/ENSG00000184845/ENSG00000196689/ENSG00000198523/ENSG00000215375…	40
DE.Day27	GO:0035637	multicellular organismal signaling	22/769	132/11554	5.51E-05	0.013236882	0.012319688	ENSG00000006283/ENSG00000018625/ENSG00000143318/ENSG00000069431/ENSG00000105357/ENSG00000105409/ENSG00000123700/ENSG00000135744/ENSG00000169432/ENSG00000170989/ENSG00000171385/ENSG00000184845/ENSG00000198523/ENSG00000198838/ENSG00000265107/ENSG00000116783/ENSG00000129244/ENSG00000134755/ENSG00000175206/ENSG00000185774/ENSG00000196557/ENSG00000108797	22
DE.Day27	GO:0034116	positive regulation of heterotypic cell-cell adhesion	5/769	8/11554	6.10E-05	0.014091119	0.013114734	ENSG00000111846/ENSG00000101144/ENSG00000171557/ENSG00000171560/ENSG00000171564	5
DE.Day27	GO:0065008	regulation of biological quality	215/769	2571/11554	7.15E-05	0.015731674	0.014641614	ENSG00000005471/ENSG00000006283/ENSG00000006757/ENSG00000018625/ENSG00000019505/ENSG00000041880/ENSG00000054654/ENSG00000064201/ENSG00000067606/ENSG00000070031/ENSG00000070159/ENSG00000101298/ENSG00000103319/ENSG00000104872/ENSG00000108187/ENSG00000109072/ENSG00000111846/ENSG00000115461/ENSG00000118777/ENSG00000121236/ENSG00000125347/ENSG00000125648/ENSG00000126432/ENSG00000132718/ENSG00000140465…	215
DE.Day27	GO:0030001	metal ion transport	59/769	535/11554	7.80E-05	0.015731674	0.014641614	ENSG00000006283/ENSG00000018625/ENSG00000070159/ENSG00000110218/ENSG00000125648/ENSG00000143318/ENSG00000160211/ENSG00000162572/ENSG00000171208/ENSG00000171517/ENSG00000177685/ENSG00000185052/ENSG00000250565/ENSG00000023839/ENSG00000058404/ENSG00000069431/ENSG00000091513/ENSG00000105409/ENSG00000123700/ENSG00000125510/ENSG00000135744/ENSG00000164266/ENSG00000169432/ENSG00000171385/ENSG00000173221…	59
DE.Day27	GO:0006812	cation transport	73/769	703/11554	8.11E-05	0.015731674	0.014641614	ENSG00000005471/ENSG00000006283/ENSG00000018625/ENSG00000070159/ENSG00000110218/ENSG00000110628/ENSG00000125648/ENSG00000142494/ENSG00000143318/ENSG00000160211/ENSG00000162572/ENSG00000171208/ENSG00000171517/ENSG00000177685/ENSG00000183044/ENSG00000185052/ENSG00000205464/ENSG00000233954/ENSG00000250565/ENSG00000023839/ENSG00000058404/ENSG00000069431/ENSG00000091513/ENSG00000105409/ENSG00000123700…	73
DE.Day27	GO:0006816	calcium ion transport	33/769	245/11554	8.12E-05	0.015731674	0.014641614	ENSG00000006283/ENSG00000018625/ENSG00000110218/ENSG00000125648/ENSG00000143318/ENSG00000160211/ENSG00000171517/ENSG00000177685/ENSG00000185052/ENSG00000058404/ENSG00000125510/ENSG00000135744/ENSG00000164266/ENSG00000175197/ENSG00000180210/ENSG00000184845/ENSG00000187688/ENSG00000196689/ENSG00000198523/ENSG00000198838/ENSG00000073756/ENSG00000092529/ENSG00000138741/ENSG00000138798/ENSG00000140939…	33
DE.Day27	GO:0051047	positive regulation of secretion	33/769	245/11554	8.12E-05	0.015731674	0.014641614	ENSG00000006283/ENSG00000067606/ENSG00000070031/ENSG00000092929/ENSG00000110218/ENSG00000117586/ENSG00000121236/ENSG00000167034/ENSG00000183044/ENSG00000221926/ENSG00000101605/ENSG00000105514/ENSG00000125510/ENSG00000135744/ENSG00000150630/ENSG00000163032/ENSG00000170893/ENSG00000171557/ENSG00000171560/ENSG00000171564/ENSG00000175445/ENSG00000179348/ENSG00000182578/ENSG00000196689/ENSG00000011347…	33
DE.Day27	GO:1903530	regulation of secretion by cell	50/769	433/11554	8.83E-05	0.016573823	0.01542541	ENSG00000006283/ENSG00000019505/ENSG00000067606/ENSG00000070031/ENSG00000092929/ENSG00000110218/ENSG00000117586/ENSG00000121236/ENSG00000132718/ENSG00000132881/ENSG00000167034/ENSG00000167851/ENSG00000167964/ENSG00000183044/ENSG00000221926/ENSG00000064692/ENSG00000101605/ENSG00000105514/ENSG00000112164/ENSG00000135744/ENSG00000150630/ENSG00000158874/ENSG00000163032/ENSG00000170893/ENSG00000171557…	50
DE.Day27	GO:0044281	small molecule metabolic process	138/769	1541/11554	0.000108962	0.019840992	0.018466194	ENSG00000006757/ENSG00000010404/ENSG00000018625/ENSG00000065621/ENSG00000070031/ENSG00000092621/ENSG00000102172/ENSG00000107317/ENSG00000107537/ENSG00000109743/ENSG00000115425/ENSG00000115461/ENSG00000117586/ENSG00000118777/ENSG00000125648/ENSG00000137274/ENSG00000137563/ENSG00000140398/ENSG00000140465/ENSG00000143147/ENSG00000148803/ENSG00000151498/ENSG00000154328/ENSG00000159445/ENSG00000160211…	138
DE.Day27	GO:0051240	positive regulation of multicellular organismal process	102/769	1074/11554	0.000116089	0.020308124	0.018900958	ENSG00000033122/ENSG00000067606/ENSG00000070031/ENSG00000103319/ENSG00000104998/ENSG00000110218/ENSG00000111846/ENSG00000117586/ENSG00000121236/ENSG00000125347/ENSG00000153707/ENSG00000167034/ENSG00000167740/ENSG00000170962/ENSG00000171517/ENSG00000173406/ENSG00000181481/ENSG00000183044/ENSG00000221926/ENSG00000058404/ENSG00000064300/ENSG00000078725/ENSG00000101144/ENSG00000102871/ENSG00000103811…	102
DE.Day27	GO:0001523	retinoid metabolic process	12/769	52/11554	0.000120423	0.020308124	0.018900958	ENSG00000006757/ENSG00000140465/ENSG00000084674/ENSG00000118271/ENSG00000121039/ENSG00000143320/ENSG00000158874/ENSG00000175445/ENSG00000204444/ENSG00000138061/ENSG00000188157/ENSG00000197580	12
DE.Day27	GO:0010951	negative regulation of endopeptidase activity	22/769	139/11554	0.000121666	0.020308124	0.018900958	ENSG00000079257/ENSG00000102265/ENSG00000104872/ENSG00000109072/ENSG00000117676/ENSG00000126432/ENSG00000170542/ENSG00000064300/ENSG00000100767/ENSG00000130303/ENSG00000135744/ENSG00000138795/ENSG00000143816/ENSG00000145192/ENSG00000156535/ENSG00000164266/ENSG00000197249/ENSG00000073756/ENSG00000102109/ENSG00000140939/ENSG00000162267/ENSG00000021355	22
DE.Day27	GO:0009636	response to toxic substance	24/769	159/11554	0.000130544	0.021201031	0.019731995	ENSG00000005471/ENSG00000008394/ENSG00000065621/ENSG00000126432/ENSG00000137274/ENSG00000140465/ENSG00000186205/ENSG00000197763/ENSG00000198848/ENSG00000023839/ENSG00000101144/ENSG00000106546/ENSG00000169432/ENSG00000204444/ENSG00000026103/ENSG00000073756/ENSG00000109610/ENSG00000138061/ENSG00000157103/ENSG00000176046/ENSG00000176890/ENSG00000277586/ENSG00000120915/ENSG00000158122	24
DE.Day27	GO:0044708	single-organism behavior	35/769	273/11554	0.000136479	0.021581574	0.020086169	ENSG00000018625/ENSG00000067606/ENSG00000107317/ENSG00000124588/ENSG00000146938/ENSG00000161642/ENSG00000164197/ENSG00000171766/ENSG00000173406/ENSG00000183044/ENSG00000078725/ENSG00000105357/ENSG00000105409/ENSG00000111249/ENSG00000112164/ENSG00000113749/ENSG00000146555/ENSG00000152495/ENSG00000156395/ENSG00000169432/ENSG00000170893/ENSG00000173898/ENSG00000184845/ENSG00000196689/ENSG00000197635…	35
DE.Day27	GO:0030301	cholesterol transport	12/769	53/11554	0.000146385	0.022349347	0.020800743	ENSG00000005471/ENSG00000118777/ENSG00000164211/ENSG00000198848/ENSG00000084674/ENSG00000158874/ENSG00000204444/ENSG00000011347/ENSG00000025434/ENSG00000138798/ENSG00000154265/ENSG00000021762	12
DE.Day27	GO:0072511	divalent inorganic cation transport	36/769	285/11554	0.000148772	0.022349347	0.020800743	ENSG00000006283/ENSG00000018625/ENSG00000110218/ENSG00000125648/ENSG00000143318/ENSG00000160211/ENSG00000171517/ENSG00000177685/ENSG00000185052/ENSG00000023839/ENSG00000058404/ENSG00000091513/ENSG00000123700/ENSG00000125510/ENSG00000135744/ENSG00000164266/ENSG00000175197/ENSG00000180210/ENSG00000184845/ENSG00000187688/ENSG00000196689/ENSG00000198523/ENSG00000198838/ENSG00000073756/ENSG00000092529…	36
DE.Day27	GO:0050877	neurological system process	55/769	502/11554	0.000161766	0.023708633	0.022065843	ENSG00000006283/ENSG00000018625/ENSG00000067606/ENSG00000079257/ENSG00000124588/ENSG00000146938/ENSG00000161642/ENSG00000162572/ENSG00000171766/ENSG00000198799/ENSG00000078725/ENSG00000082684/ENSG00000105357/ENSG00000105409/ENSG00000111249/ENSG00000112164/ENSG00000112706/ENSG00000113749/ENSG00000116791/ENSG00000120708/ENSG00000121039/ENSG00000125510/ENSG00000135744/ENSG00000138795/ENSG00000152495…	55
DE.Day27	GO:0032101	regulation of response to external stimulus	52/769	468/11554	0.000171748	0.024384194	0.022694594	ENSG00000064201/ENSG00000109072/ENSG00000109743/ENSG00000117586/ENSG00000121236/ENSG00000125388/ENSG00000132718/ENSG00000170962/ENSG00000183044/ENSG00000198799/ENSG00000204516/ENSG00000112936/ENSG00000124212/ENSG00000135318/ENSG00000135744/ENSG00000140945/ENSG00000143502/ENSG00000145192/ENSG00000150630/ENSG00000156535/ENSG00000170989/ENSG00000171557/ENSG00000171560/ENSG00000171564/ENSG00000175445…	52
DE.Day27	GO:0044765	single-organism transport	184/769	2179/11554	0.000174492	0.024384194	0.022694594	ENSG00000005471/ENSG00000006283/ENSG00000008394/ENSG00000018625/ENSG00000019505/ENSG00000033122/ENSG00000054654/ENSG00000067606/ENSG00000070031/ENSG00000070371/ENSG00000092929/ENSG00000101298/ENSG00000102265/ENSG00000107295/ENSG00000108187/ENSG00000108846/ENSG00000109743/ENSG00000110218/ENSG00000110628/ENSG00000117586/ENSG00000118777/ENSG00000121236/ENSG00000125388/ENSG00000125648/ENSG00000132718…	184
DE.Day27	GO:0045861	negative regulation of proteolysis	28/769	204/11554	0.00020016	0.027335458	0.025441362	ENSG00000070159/ENSG00000079257/ENSG00000102265/ENSG00000104872/ENSG00000109072/ENSG00000117676/ENSG00000126432/ENSG00000170542/ENSG00000198799/ENSG00000064300/ENSG00000100767/ENSG00000130303/ENSG00000135744/ENSG00000138795/ENSG00000143816/ENSG00000145192/ENSG00000156535/ENSG00000164266/ENSG00000180210/ENSG00000180447/ENSG00000196352/ENSG00000197249/ENSG00000073756/ENSG00000102109/ENSG00000140939…	28
DE.Day27	GO:0070588	calcium ion transmembrane transport	25/769	174/11554	0.000211585	0.027702435	0.025782911	ENSG00000006283/ENSG00000018625/ENSG00000110218/ENSG00000125648/ENSG00000143318/ENSG00000160211/ENSG00000185052/ENSG00000125510/ENSG00000175197/ENSG00000180210/ENSG00000184845/ENSG00000187688/ENSG00000196689/ENSG00000198523/ENSG00000198838/ENSG00000092529/ENSG00000138741/ENSG00000140939/ENSG00000148408/ENSG00000150625/ENSG00000154127/ENSG00000175206/ENSG00000196557/ENSG00000197943/ENSG00000175938	25
DE.Day27	GO:0098662	inorganic cation transmembrane transport	49/769	437/11554	0.000212067	0.027702435	0.025782911	ENSG00000006283/ENSG00000018625/ENSG00000070159/ENSG00000110218/ENSG00000125648/ENSG00000142494/ENSG00000143318/ENSG00000160211/ENSG00000162572/ENSG00000171208/ENSG00000185052/ENSG00000205464/ENSG00000233954/ENSG00000250565/ENSG00000069431/ENSG00000105409/ENSG00000123700/ENSG00000125510/ENSG00000161281/ENSG00000169432/ENSG00000171385/ENSG00000173221/ENSG00000175197/ENSG00000180210/ENSG00000184156…	49
DE.Day27	GO:0010466	negative regulation of peptidase activity	22/769	145/11554	0.000227795	0.02860471	0.026622667	ENSG00000079257/ENSG00000102265/ENSG00000104872/ENSG00000109072/ENSG00000117676/ENSG00000126432/ENSG00000170542/ENSG00000064300/ENSG00000100767/ENSG00000130303/ENSG00000135744/ENSG00000138795/ENSG00000143816/ENSG00000145192/ENSG00000156535/ENSG00000164266/ENSG00000197249/ENSG00000073756/ENSG00000102109/ENSG00000140939/ENSG00000162267/ENSG00000021355	22
DE.Day27	GO:0042063	gliogenesis	26/769	185/11554	0.000228495	0.02860471	0.026622667	ENSG00000054654/ENSG00000092621/ENSG00000109072/ENSG00000134198/ENSG00000166780/ENSG00000173406/ENSG00000010278/ENSG00000138795/ENSG00000162576/ENSG00000180210/ENSG00000184845/ENSG00000005513/ENSG00000050555/ENSG00000070193/ENSG00000116106/ENSG00000125966/ENSG00000132561/ENSG00000140538/ENSG00000146648/ENSG00000154856/ENSG00000156299/ENSG00000169508/ENSG00000169860/ENSG00000172020/ENSG00000176171…	26
DE.Day27	GO:0010817	regulation of hormone levels	38/769	314/11554	0.000239716	0.028932323	0.026927579	ENSG00000005471/ENSG00000006757/ENSG00000070031/ENSG00000140465/ENSG00000161513/ENSG00000167034/ENSG00000183044/ENSG00000204228/ENSG00000023839/ENSG00000081051/ENSG00000112164/ENSG00000118271/ENSG00000121039/ENSG00000135744/ENSG00000140459/ENSG00000140479/ENSG00000143320/ENSG00000163032/ENSG00000170893/ENSG00000171557/ENSG00000171560/ENSG00000171564/ENSG00000175567/ENSG00000196549/ENSG00000197635…	38
DE.Day27	GO:0034220	ion transmembrane transport	68/769	667/11554	0.000245237	0.028932323	0.026927579	ENSG00000006283/ENSG00000018625/ENSG00000070159/ENSG00000108846/ENSG00000110218/ENSG00000125648/ENSG00000134917/ENSG00000142494/ENSG00000143318/ENSG00000160211/ENSG00000162572/ENSG00000171208/ENSG00000185052/ENSG00000205464/ENSG00000233954/ENSG00000250565/ENSG00000023839/ENSG00000069431/ENSG00000102007/ENSG00000105409/ENSG00000121940/ENSG00000123700/ENSG00000125510/ENSG00000161281/ENSG00000169432…	68
DE.Day27	GO:0022600	digestive system process	11/769	48/11554	0.000245556	0.028932323	0.026927579	ENSG00000005471/ENSG00000070031/ENSG00000108187/ENSG00000113749/ENSG00000125510/ENSG00000133019/ENSG00000158874/ENSG00000196689/ENSG00000025434/ENSG00000070193/ENSG00000113389	11
DE.Day27	GO:0090257	regulation of muscle system process	24/769	166/11554	0.00025554	0.028938164	0.026933016	ENSG00000018625/ENSG00000115461/ENSG00000130176/ENSG00000143318/ENSG00000160211/ENSG00000183044/ENSG00000058404/ENSG00000092054/ENSG00000123700/ENSG00000133019/ENSG00000135744/ENSG00000198523/ENSG00000215375/ENSG00000265107/ENSG00000073756/ENSG00000111245/ENSG00000116783/ENSG00000134755/ENSG00000138741/ENSG00000140939/ENSG00000160191/ENSG00000169252/ENSG00000175206/ENSG00000138193	24
DE.Day27	GO:1903522	regulation of blood circulation	28/769	207/11554	0.000256373	0.028938164	0.026933016	ENSG00000006283/ENSG00000018625/ENSG00000143318/ENSG00000069431/ENSG00000092054/ENSG00000105409/ENSG00000112164/ENSG00000113749/ENSG00000123700/ENSG00000133019/ENSG00000135744/ENSG00000171385/ENSG00000171557/ENSG00000171560/ENSG00000171564/ENSG00000198523/ENSG00000198838/ENSG00000265107/ENSG00000073756/ENSG00000111245/ENSG00000116783/ENSG00000129244/ENSG00000134755/ENSG00000146648/ENSG00000148408…	28
DE.Day27	GO:0019369	arachidonic acid metabolic process	8/769	27/11554	0.000264476	0.028938164	0.026933016	ENSG00000107317/ENSG00000140465/ENSG00000124212/ENSG00000159228/ENSG00000073756/ENSG00000130649/ENSG00000138061/ENSG00000120915	8
DE.Day27	GO:0019229	regulation of vasoconstriction	10/769	41/11554	0.000271914	0.028938164	0.026933016	ENSG00000018625/ENSG00000113749/ENSG00000133019/ENSG00000135744/ENSG00000171557/ENSG00000171560/ENSG00000171564/ENSG00000265107/ENSG00000073756/ENSG00000146648	10
DE.Day27	GO:0050918	positive chemotaxis	10/769	41/11554	0.000271914	0.028938164	0.026933016	ENSG00000140945/ENSG00000150630/ENSG00000170989/ENSG00000070193/ENSG00000105976/ENSG00000119630/ENSG00000128052/ENSG00000140538/ENSG00000154188/ENSG00000173511	10
DE.Day27	GO:0070838	divalent metal ion transport	35/769	283/11554	0.000276021	0.028938164	0.026933016	ENSG00000006283/ENSG00000018625/ENSG00000110218/ENSG00000125648/ENSG00000143318/ENSG00000160211/ENSG00000171517/ENSG00000177685/ENSG00000185052/ENSG00000058404/ENSG00000091513/ENSG00000123700/ENSG00000125510/ENSG00000135744/ENSG00000164266/ENSG00000175197/ENSG00000180210/ENSG00000184845/ENSG00000187688/ENSG00000196689/ENSG00000198523/ENSG00000198838/ENSG00000073756/ENSG00000092529/ENSG00000138741…	35
DE.Day27	GO:0008347	glial cell migration	9/769	34/11554	0.000282705	0.028938164	0.026933016	ENSG00000054654/ENSG00000166780/ENSG00000173406/ENSG00000116106/ENSG00000132561/ENSG00000154856/ENSG00000156299/ENSG00000169508/ENSG00000169860	9
DE.Day27	GO:0014052	regulation of gamma-aminobutyric acid secretion	3/769	3/11554	0.000293764	0.028938164	0.026933016	ENSG00000183044/ENSG00000170893/ENSG00000157103	3
DE.Day27	GO:0034124	regulation of MyD88-dependent toll-like receptor signaling pathway	3/769	3/11554	0.000293764	0.028938164	0.026933016	ENSG00000125347/ENSG00000167851/ENSG00000185507	3
DE.Day27	GO:0046618	drug export	3/769	3/11554	0.000293764	0.028938164	0.026933016	ENSG00000005471/ENSG00000110628/ENSG00000142494	3
DE.Day27	GO:0043269	regulation of ion transport	45/769	398/11554	0.00031706	0.03072926	0.028600005	ENSG00000005471/ENSG00000006283/ENSG00000018625/ENSG00000070159/ENSG00000143318/ENSG00000160211/ENSG00000171208/ENSG00000171517/ENSG00000177685/ENSG00000183044/ENSG00000058404/ENSG00000123700/ENSG00000125510/ENSG00000135744/ENSG00000164266/ENSG00000169432/ENSG00000170893/ENSG00000171385/ENSG00000173221/ENSG00000180210/ENSG00000184156/ENSG00000184845/ENSG00000187688/ENSG00000198523/ENSG00000265107…	45
DE.Day27	GO:0007155	cell adhesion	91/769	965/11554	0.000355613	0.033640199	0.031309243	ENSG00000053747/ENSG00000064201/ENSG00000067606/ENSG00000083457/ENSG00000092929/ENSG00000109072/ENSG00000109743/ENSG00000111846/ENSG00000117586/ENSG00000125347/ENSG00000142156/ENSG00000144619/ENSG00000145934/ENSG00000146938/ENSG00000153707/ENSG00000162493/ENSG00000167123/ENSG00000167851/ENSG00000173406/ENSG00000177697/ENSG00000183044/ENSG00000010278/ENSG00000013297/ENSG00000071991/ENSG00000095637…	91
DE.Day27	GO:0046903	secretion	101/769	1094/11554	0.000358291	0.033640199	0.031309243	ENSG00000005471/ENSG00000006283/ENSG00000008394/ENSG00000019505/ENSG00000033122/ENSG00000067606/ENSG00000070031/ENSG00000092929/ENSG00000101298/ENSG00000102265/ENSG00000109743/ENSG00000110218/ENSG00000117586/ENSG00000121236/ENSG00000132718/ENSG00000132881/ENSG00000137563/ENSG00000167034/ENSG00000167851/ENSG00000167964/ENSG00000183044/ENSG00000221926/ENSG00000010278/ENSG00000023839/ENSG00000064692…	101
DE.Day27	GO:0007204	positive regulation of cytosolic calcium ion concentration	23/769	160/11554	0.000370963	0.034294112	0.031917846	ENSG00000018625/ENSG00000143318/ENSG00000171517/ENSG00000112164/ENSG00000125510/ENSG00000135744/ENSG00000170989/ENSG00000175197/ENSG00000179348/ENSG00000180210/ENSG00000184845/ENSG00000196352/ENSG00000196689/ENSG00000198523/ENSG00000198838/ENSG00000092529/ENSG00000138741/ENSG00000140939/ENSG00000154127/ENSG00000169860/ENSG00000173175/ENSG00000197943/ENSG00000138193	23
DE.Day27	GO:0045907	positive regulation of vasoconstriction	7/769	22/11554	0.000396526	0.036019601	0.033523774	ENSG00000113749/ENSG00000171557/ENSG00000171560/ENSG00000171564/ENSG00000265107/ENSG00000073756/ENSG00000146648	7
DE.Day27	GO:0010959	regulation of metal ion transport	30/769	234/11554	0.000401616	0.036019601	0.033523774	ENSG00000018625/ENSG00000070159/ENSG00000143318/ENSG00000160211/ENSG00000171208/ENSG00000171517/ENSG00000177685/ENSG00000058404/ENSG00000123700/ENSG00000125510/ENSG00000135744/ENSG00000164266/ENSG00000173221/ENSG00000180210/ENSG00000184845/ENSG00000187688/ENSG00000198523/ENSG00000073756/ENSG00000092529/ENSG00000129244/ENSG00000138741/ENSG00000138798/ENSG00000148408/ENSG00000154127/ENSG00000166342…	30
DE.Day27	GO:0022610	biological adhesion	91/769	970/11554	0.000422812	0.036994526	0.034431146	ENSG00000053747/ENSG00000064201/ENSG00000067606/ENSG00000083457/ENSG00000092929/ENSG00000109072/ENSG00000109743/ENSG00000111846/ENSG00000117586/ENSG00000125347/ENSG00000142156/ENSG00000144619/ENSG00000145934/ENSG00000146938/ENSG00000153707/ENSG00000162493/ENSG00000167123/ENSG00000167851/ENSG00000173406/ENSG00000177697/ENSG00000183044/ENSG00000010278/ENSG00000013297/ENSG00000071991/ENSG00000095637…	91
DE.Day27	GO:0006883	cellular sodium ion homeostasis	5/769	11/11554	0.0004248	0.036994526	0.034431146	ENSG00000018625/ENSG00000105409/ENSG00000112936/ENSG00000135744/ENSG00000129244	5
DE.Day27	GO:0051924	regulation of calcium ion transport	21/769	142/11554	0.000447022	0.037772287	0.035155015	ENSG00000018625/ENSG00000143318/ENSG00000160211/ENSG00000171517/ENSG00000177685/ENSG00000058404/ENSG00000125510/ENSG00000135744/ENSG00000164266/ENSG00000180210/ENSG00000184845/ENSG00000187688/ENSG00000198523/ENSG00000073756/ENSG00000092529/ENSG00000138741/ENSG00000138798/ENSG00000148408/ENSG00000154127/ENSG00000175206/ENSG00000197943	21
DE.Day27	GO:0003018	vascular process in circulatory system	18/769	113/11554	0.000453163	0.037772287	0.035155015	ENSG00000018625/ENSG00000113749/ENSG00000133019/ENSG00000135744/ENSG00000171557/ENSG00000171560/ENSG00000171564/ENSG00000184845/ENSG00000265107/ENSG00000073756/ENSG00000146648/ENSG00000154188/ENSG00000169252/ENSG00000169860/ENSG00000175206/ENSG00000120915/ENSG00000173482/ENSG00000174721	18
DE.Day27	GO:1903532	positive regulation of secretion by cell	29/769	225/11554	0.000456306	0.037772287	0.035155015	ENSG00000006283/ENSG00000067606/ENSG00000070031/ENSG00000092929/ENSG00000110218/ENSG00000117586/ENSG00000121236/ENSG00000167034/ENSG00000183044/ENSG00000221926/ENSG00000101605/ENSG00000105514/ENSG00000135744/ENSG00000150630/ENSG00000163032/ENSG00000170893/ENSG00000171557/ENSG00000171560/ENSG00000171564/ENSG00000175445/ENSG00000179348/ENSG00000182578/ENSG00000011347/ENSG00000104518/ENSG00000105483…	29
DE.Day27	GO:0032940	secretion by cell	94/769	1011/11554	0.000458875	0.037772287	0.035155015	ENSG00000006283/ENSG00000008394/ENSG00000019505/ENSG00000033122/ENSG00000067606/ENSG00000070031/ENSG00000092929/ENSG00000101298/ENSG00000102265/ENSG00000109743/ENSG00000110218/ENSG00000117586/ENSG00000121236/ENSG00000132718/ENSG00000132881/ENSG00000137563/ENSG00000167034/ENSG00000167851/ENSG00000167964/ENSG00000183044/ENSG00000221926/ENSG00000010278/ENSG00000064692/ENSG00000091513/ENSG00000101605…	94
DE.Day27	GO:0051208	sequestering of calcium ion	14/769	77/11554	0.000491123	0.038837576	0.036146489	ENSG00000018625/ENSG00000125648/ENSG00000143318/ENSG00000166598/ENSG00000175197/ENSG00000180210/ENSG00000184845/ENSG00000196689/ENSG00000198523/ENSG00000198838/ENSG00000092529/ENSG00000140939/ENSG00000154127/ENSG00000197943	14
DE.Day27	GO:0035150	regulation of tube size	16/769	95/11554	0.000491206	0.038837576	0.036146489	ENSG00000018625/ENSG00000113749/ENSG00000133019/ENSG00000135744/ENSG00000171557/ENSG00000171560/ENSG00000171564/ENSG00000184845/ENSG00000265107/ENSG00000073756/ENSG00000146648/ENSG00000169252/ENSG00000169860/ENSG00000175206/ENSG00000120915/ENSG00000173482	16
DE.Day27	GO:0050880	regulation of blood vessel size	16/769	95/11554	0.000491206	0.038837576	0.036146489	ENSG00000018625/ENSG00000113749/ENSG00000133019/ENSG00000135744/ENSG00000171557/ENSG00000171560/ENSG00000171564/ENSG00000184845/ENSG00000265107/ENSG00000073756/ENSG00000146648/ENSG00000169252/ENSG00000169860/ENSG00000175206/ENSG00000120915/ENSG00000173482	16
DE.Day27	GO:0015918	sterol transport	12/769	60/11554	0.000499698	0.03899592	0.036293861	ENSG00000005471/ENSG00000118777/ENSG00000164211/ENSG00000198848/ENSG00000084674/ENSG00000158874/ENSG00000204444/ENSG00000011347/ENSG00000025434/ENSG00000138798/ENSG00000154265/ENSG00000021762	12
DE.Day27	GO:0032879	regulation of localization	158/769	1868/11554	0.000533385	0.039481538	0.03674583	ENSG00000005471/ENSG00000006283/ENSG00000018625/ENSG00000019505/ENSG00000053747/ENSG00000054654/ENSG00000067606/ENSG00000070031/ENSG00000070159/ENSG00000070371/ENSG00000092929/ENSG00000102265/ENSG00000103319/ENSG00000107295/ENSG00000108187/ENSG00000109072/ENSG00000109743/ENSG00000110218/ENSG00000111846/ENSG00000115461/ENSG00000117586/ENSG00000121236/ENSG00000125648/ENSG00000132274/ENSG00000132718…	158
DE.Day27	GO:0019752	carboxylic acid metabolic process	71/769	723/11554	0.000533411	0.039481538	0.03674583	ENSG00000065621/ENSG00000092621/ENSG00000102172/ENSG00000107317/ENSG00000107537/ENSG00000115425/ENSG00000137274/ENSG00000137563/ENSG00000140465/ENSG00000151498/ENSG00000159445/ENSG00000162493/ENSG00000162882/ENSG00000164211/ENSG00000166183/ENSG00000171766/ENSG00000172270/ENSG00000175309/ENSG00000176715/ENSG00000181192/ENSG00000183032/ENSG00000183044/ENSG00000196177/ENSG00000198848/ENSG00000204228…	71
DE.Day27	GO:0034367	macromolecular complex remodeling	6/769	17/11554	0.000558536	0.039481538	0.03674583	ENSG00000084674/ENSG00000135744/ENSG00000158874/ENSG00000175445/ENSG00000204444/ENSG00000154265	6
DE.Day27	GO:0034368	protein-lipid complex remodeling	6/769	17/11554	0.000558536	0.039481538	0.03674583	ENSG00000084674/ENSG00000135744/ENSG00000158874/ENSG00000175445/ENSG00000204444/ENSG00000154265	6
DE.Day27	GO:0034369	plasma lipoprotein particle remodeling	6/769	17/11554	0.000558536	0.039481538	0.03674583	ENSG00000084674/ENSG00000135744/ENSG00000158874/ENSG00000175445/ENSG00000204444/ENSG00000154265	6
DE.Day27	GO:0008217	regulation of blood pressure	18/769	115/11554	0.00056294	0.039481538	0.03674583	ENSG00000018625/ENSG00000183044/ENSG00000111664/ENSG00000112164/ENSG00000125510/ENSG00000135744/ENSG00000150630/ENSG00000196549/ENSG00000265107/ENSG00000072657/ENSG00000073756/ENSG00000113389/ENSG00000138792/ENSG00000148408/ENSG00000164692/ENSG00000169252/ENSG00000175206/ENSG00000120915	18
DE.Day27	GO:0070509	calcium ion import	18/769	115/11554	0.00056294	0.039481538	0.03674583	ENSG00000006283/ENSG00000018625/ENSG00000125648/ENSG00000143318/ENSG00000164266/ENSG00000175197/ENSG00000180210/ENSG00000184845/ENSG00000187688/ENSG00000196689/ENSG00000198523/ENSG00000198838/ENSG00000092529/ENSG00000138798/ENSG00000140939/ENSG00000154127/ENSG00000196557/ENSG00000197943	18
DE.Day27	GO:0035296	regulation of tube diameter	15/769	87/11554	0.000565054	0.039481538	0.03674583	ENSG00000018625/ENSG00000113749/ENSG00000133019/ENSG00000135744/ENSG00000171557/ENSG00000171560/ENSG00000171564/ENSG00000184845/ENSG00000265107/ENSG00000073756/ENSG00000146648/ENSG00000169252/ENSG00000169860/ENSG00000120915/ENSG00000173482	15
DE.Day27	GO:0097746	regulation of blood vessel diameter	15/769	87/11554	0.000565054	0.039481538	0.03674583	ENSG00000018625/ENSG00000113749/ENSG00000133019/ENSG00000135744/ENSG00000171557/ENSG00000171560/ENSG00000171564/ENSG00000184845/ENSG00000265107/ENSG00000073756/ENSG00000146648/ENSG00000169252/ENSG00000169860/ENSG00000120915/ENSG00000173482	15
DE.Day27	GO:0019373	epoxygenase P450 pathway	4/769	7/11554	0.000579307	0.040012163	0.037239688	ENSG00000140465/ENSG00000130649/ENSG00000138061/ENSG00000120915	4
DE.Day27	GO:0002526	acute inflammatory response	14/769	79/11554	0.000642898	0.043899686	0.040857842	ENSG00000109072/ENSG00000117586/ENSG00000112936/ENSG00000143502/ENSG00000145192/ENSG00000158874/ENSG00000180210/ENSG00000196352/ENSG00000196689/ENSG00000197249/ENSG00000000971/ENSG00000073756/ENSG00000162692/ENSG00000176046	14
DE.Day27	GO:0051480	regulation of cytosolic calcium ion concentration	24/769	177/11554	0.000665996	0.044965962	0.041850235	ENSG00000018625/ENSG00000143318/ENSG00000171517/ENSG00000112164/ENSG00000125510/ENSG00000135744/ENSG00000170989/ENSG00000175197/ENSG00000179348/ENSG00000180210/ENSG00000184845/ENSG00000196352/ENSG00000196689/ENSG00000198523/ENSG00000198838/ENSG00000092529/ENSG00000138741/ENSG00000140939/ENSG00000154127/ENSG00000169860/ENSG00000173175/ENSG00000197943/ENSG00000138193/ENSG00000180694	24
DE.Day27	GO:0010770	positive regulation of cell morphogenesis involved in differentiation	18/769	117/11554	0.000694901	0.046396193	0.043181363	ENSG00000092929/ENSG00000103319/ENSG00000153707/ENSG00000171517/ENSG00000058404/ENSG00000064300/ENSG00000111249/ENSG00000143320/ENSG00000171557/ENSG00000171560/ENSG00000171564/ENSG00000187688/ENSG00000065320/ENSG00000116106/ENSG00000136040/ENSG00000140538/ENSG00000156299/ENSG00000277586	18
DE.Day27	GO:0033344	cholesterol efflux	7/769	24/11554	0.000715792	0.04726586	0.043990771	ENSG00000118777/ENSG00000084674/ENSG00000158874/ENSG00000204444/ENSG00000025434/ENSG00000138798/ENSG00000154265	7
DE.Day27	GO:0010035	response to inorganic substance	42/769	379/11554	0.000750597	0.048916534	0.045527068	ENSG00000005471/ENSG00000006283/ENSG00000103319/ENSG00000117586/ENSG00000125648/ENSG00000137563/ENSG00000140465/ENSG00000160211/ENSG00000162882/ENSG00000170962/ENSG00000172270/ENSG00000183044/ENSG00000197299/ENSG00000197763/ENSG00000213145/ENSG00000010278/ENSG00000023839/ENSG00000084674/ENSG00000091513/ENSG00000101144/ENSG00000152422/ENSG00000171557/ENSG00000171560/ENSG00000171564/ENSG00000175567…	42
DE.Day27	GO:0006936	muscle contraction	31/769	254/11554	0.000757071	0.048916534	0.045527068	ENSG00000006283/ENSG00000018625/ENSG00000130176/ENSG00000143318/ENSG00000183044/ENSG00000092054/ENSG00000095637/ENSG00000101605/ENSG00000105357/ENSG00000105409/ENSG00000114812/ENSG00000123700/ENSG00000133019/ENSG00000133392/ENSG00000135744/ENSG00000171385/ENSG00000183091/ENSG00000184845/ENSG00000196689/ENSG00000198523/ENSG00000215375/ENSG00000265107/ENSG00000073756/ENSG00000111245/ENSG00000116783…	31
DE.Heart&Day27	GO:0006805	xenobiotic metabolic process	12/335	53/11554	2.66E-08	8.06E-05	7.96E-05	ENSG00000008394/ENSG00000065621/ENSG00000124588/ENSG00000137274/ENSG00000140465/ENSG00000162482/ENSG00000186205/ENSG00000198848/ENSG00000214435/ENSG00000116791/ENSG00000120915/ENSG00000243989	12
DE.Heart&Day27	GO:0071466	cellular response to xenobiotic stimulus	12/335	55/11554	4.15E-08	8.06E-05	7.96E-05	ENSG00000008394/ENSG00000065621/ENSG00000124588/ENSG00000137274/ENSG00000140465/ENSG00000162482/ENSG00000186205/ENSG00000198848/ENSG00000214435/ENSG00000116791/ENSG00000120915/ENSG00000243989	12
DE.Heart&Day27	GO:0009410	response to xenobiotic stimulus	12/335	61/11554	1.41E-07	0.000182443	0.000180129	ENSG00000008394/ENSG00000065621/ENSG00000124588/ENSG00000137274/ENSG00000140465/ENSG00000162482/ENSG00000186205/ENSG00000198848/ENSG00000214435/ENSG00000116791/ENSG00000120915/ENSG00000243989	12
DE.Heart&Day27	GO:0032787	monocarboxylic acid metabolic process	31/335	412/11554	1.11E-06	0.001075799	0.001062154	ENSG00000092621/ENSG00000107317/ENSG00000107537/ENSG00000115425/ENSG00000140465/ENSG00000159445/ENSG00000162493/ENSG00000164211/ENSG00000166183/ENSG00000172270/ENSG00000176715/ENSG00000181192/ENSG00000183044/ENSG00000196177/ENSG00000198848/ENSG00000204228/ENSG00000214435/ENSG00000240303/ENSG00000106853/ENSG00000111271/ENSG00000111674/ENSG00000146233/ENSG00000005249/ENSG00000079215/ENSG00000143554…	31
DE.Heart&Day27	GO:0019752	carboxylic acid metabolic process	44/335	723/11554	2.16E-06	0.001475574	0.001456858	ENSG00000065621/ENSG00000092621/ENSG00000102172/ENSG00000107317/ENSG00000107537/ENSG00000115425/ENSG00000137274/ENSG00000137563/ENSG00000140465/ENSG00000151498/ENSG00000159445/ENSG00000162493/ENSG00000162882/ENSG00000164211/ENSG00000166183/ENSG00000171766/ENSG00000172270/ENSG00000175309/ENSG00000176715/ENSG00000181192/ENSG00000183032/ENSG00000183044/ENSG00000196177/ENSG00000198848/ENSG00000204228…	44
DE.Heart&Day27	GO:0006855	drug transmembrane transport	6/335	15/11554	2.28E-06	0.001475574	0.001456858	ENSG00000005471/ENSG00000108846/ENSG00000110628/ENSG00000118777/ENSG00000142494/ENSG00000146477	6
DE.Heart&Day27	GO:0006082	organic acid metabolic process	47/335	823/11554	5.37E-06	0.002981673	0.002943855	ENSG00000010404/ENSG00000065621/ENSG00000092621/ENSG00000102172/ENSG00000107317/ENSG00000107537/ENSG00000115425/ENSG00000118777/ENSG00000137274/ENSG00000137563/ENSG00000140465/ENSG00000151498/ENSG00000159445/ENSG00000162493/ENSG00000162882/ENSG00000164211/ENSG00000166183/ENSG00000171766/ENSG00000172270/ENSG00000175309/ENSG00000176715/ENSG00000181192/ENSG00000183032/ENSG00000183044/ENSG00000186205…	47
DE.Heart&Day27	GO:0043436	oxoacid metabolic process	46/335	814/11554	9.01E-06	0.00437646	0.00432095	ENSG00000010404/ENSG00000065621/ENSG00000092621/ENSG00000102172/ENSG00000107317/ENSG00000107537/ENSG00000115425/ENSG00000137274/ENSG00000137563/ENSG00000140465/ENSG00000151498/ENSG00000159445/ENSG00000162493/ENSG00000162882/ENSG00000164211/ENSG00000166183/ENSG00000171766/ENSG00000172270/ENSG00000175309/ENSG00000176715/ENSG00000181192/ENSG00000183032/ENSG00000183044/ENSG00000186205/ENSG00000196177…	46
DE.Heart&Day27	GO:0015893	drug transport	6/335	21/11554	2.13E-05	0.009202387	0.009085668	ENSG00000005471/ENSG00000108846/ENSG00000110628/ENSG00000118777/ENSG00000142494/ENSG00000146477	6
DE.Heart&Day27	GO:0046618	drug export	3/335	3/11554	2.42E-05	0.009384916	0.009265882	ENSG00000005471/ENSG00000110628/ENSG00000142494	3
DE.Heart&Day27	GO:0055114	oxidation-reduction process	42/335	756/11554	3.44E-05	0.012143254	0.011989234	ENSG00000008394/ENSG00000065621/ENSG00000092621/ENSG00000102796/ENSG00000107537/ENSG00000115425/ENSG00000116096/ENSG00000124588/ENSG00000125648/ENSG00000126432/ENSG00000140465/ENSG00000151498/ENSG00000160211/ENSG00000161513/ENSG00000162482/ENSG00000162882/ENSG00000181192/ENSG00000182218/ENSG00000186205/ENSG00000196177/ENSG00000197763/ENSG00000204228/ENSG00000233954/ENSG00000240303/ENSG00000278535…	42
DE.Heart&Day27	GO:0016054	organic acid catabolic process	16/335	178/11554	5.99E-05	0.017887173	0.017660299	ENSG00000107537/ENSG00000151498/ENSG00000162882/ENSG00000166183/ENSG00000175309/ENSG00000176715/ENSG00000183032/ENSG00000183044/ENSG00000196177/ENSG00000240303/ENSG00000111271/ENSG00000146233/ENSG00000139160/ENSG00000140905/ENSG00000169738/ENSG00000182890	16
DE.Heart&Day27	GO:0046395	carboxylic acid catabolic process	16/335	178/11554	5.99E-05	0.017887173	0.017660299	ENSG00000107537/ENSG00000151498/ENSG00000162882/ENSG00000166183/ENSG00000175309/ENSG00000176715/ENSG00000183032/ENSG00000183044/ENSG00000196177/ENSG00000240303/ENSG00000111271/ENSG00000146233/ENSG00000139160/ENSG00000140905/ENSG00000169738/ENSG00000182890	16
DE.Heart&Day27	GO:0009448	gamma-aminobutyric acid metabolic process	3/335	4/11554	9.46E-05	0.026236028	0.02590326	ENSG00000092621/ENSG00000183044/ENSG00000079215	3
DE.Heart&Day27	GO:0015695	organic cation transport	4/335	11/11554	0.000194926	0.049916341	0.049283221	ENSG00000005471/ENSG00000110628/ENSG00000142494/ENSG00000146477	4
DE.Heart&Day27	GO:0044281	small molecule metabolic process	68/335	1541/11554	0.000211745	0.049916341	0.049283221	ENSG00000006757/ENSG00000010404/ENSG00000018625/ENSG00000065621/ENSG00000070031/ENSG00000092621/ENSG00000102172/ENSG00000107317/ENSG00000107537/ENSG00000109743/ENSG00000115425/ENSG00000115461/ENSG00000117586/ENSG00000118777/ENSG00000125648/ENSG00000137274/ENSG00000137563/ENSG00000140398/ENSG00000140465/ENSG00000143147/ENSG00000148803/ENSG00000151498/ENSG00000154328/ENSG00000159445/ENSG00000160211…	68
DE.Heart&Day27	GO:0044282	small molecule catabolic process	19/335	262/11554	0.000226237	0.049916341	0.049283221	ENSG00000107537/ENSG00000140465/ENSG00000151498/ENSG00000162882/ENSG00000166183/ENSG00000175309/ENSG00000176715/ENSG00000183032/ENSG00000183044/ENSG00000196177/ENSG00000240303/ENSG00000111271/ENSG00000111674/ENSG00000146233/ENSG00000079739/ENSG00000139160/ENSG00000140905/ENSG00000169738/ENSG00000182890	19
DE.Heart&Day27	GO:0051045	negative regulation of membrane protein ectodomain proteolysis	3/335	5/11554	0.000231332	0.049916341	0.049283221	ENSG00000070159/ENSG00000102265/ENSG00000198799	3
DE.Only.Heart	GO:0022610	biological adhesion	64/361	970/11554	5.86E-09	2.45E-05	2.30E-05	ENSG00000003137/ENSG00000005844/ENSG00000012223/ENSG00000034971/ENSG00000064205/ENSG00000072274/ENSG00000075340/ENSG00000080573/ENSG00000102924/ENSG00000107742/ENSG00000112655/ENSG00000113805/ENSG00000114251/ENSG00000126861/ENSG00000130234/ENSG00000130707/ENSG00000131203/ENSG00000134215/ENSG00000134765/ENSG00000136235/ENSG00000140678/ENSG00000146001/ENSG00000148702/ENSG00000150471/ENSG00000152377…	64
DE.Only.Heart	GO:0007155	cell adhesion	62/361	965/11554	2.89E-08	5.59E-05	5.26E-05	ENSG00000003137/ENSG00000005844/ENSG00000034971/ENSG00000064205/ENSG00000072274/ENSG00000075340/ENSG00000080573/ENSG00000102924/ENSG00000107742/ENSG00000112655/ENSG00000113805/ENSG00000114251/ENSG00000126861/ENSG00000130707/ENSG00000131203/ENSG00000134215/ENSG00000134765/ENSG00000136235/ENSG00000140678/ENSG00000146001/ENSG00000148702/ENSG00000150471/ENSG00000152377/ENSG00000160862/ENSG00000162706…	62
DE.Only.Heart	GO:0007186	G-protein coupled receptor signaling pathway	35/361	403/11554	4.02E-08	5.59E-05	5.26E-05	ENSG00000091428/ENSG00000107518/ENSG00000108018/ENSG00000109158/ENSG00000113389/ENSG00000115138/ENSG00000123901/ENSG00000127533/ENSG00000132975/ENSG00000134830/ENSG00000136160/ENSG00000138472/ENSG00000138755/ENSG00000150471/ENSG00000151632/ENSG00000152822/ENSG00000162009/ENSG00000168229/ENSG00000168824/ENSG00000169962/ENSG00000172156/ENSG00000175591/ENSG00000180785/ENSG00000181408/ENSG00000183134…	35
DE.Only.Heart	GO:0048247	lymphocyte chemotaxis	7/361	22/11554	3.12E-06	0.003253498	0.003065273	ENSG00000114251/ENSG00000138135/ENSG00000138755/ENSG00000172156/ENSG00000276409/ENSG00000183087/ENSG00000006210	7
DE.Only.Heart	GO:0072676	lymphocyte migration	8/361	39/11554	2.21E-05	0.018472982	0.017404263	ENSG00000114251/ENSG00000138135/ENSG00000138755/ENSG00000172156/ENSG00000189058/ENSG00000276409/ENSG00000183087/ENSG00000006210	8
DE.Only.Heart	GO:0003008	system process	56/361	1033/11554	2.90E-05	0.020159254	0.018992978	ENSG00000034971/ENSG00000036448/ENSG00000103316/ENSG00000104313/ENSG00000104918/ENSG00000108405/ENSG00000113389/ENSG00000114200/ENSG00000115138/ENSG00000120729/ENSG00000121743/ENSG00000130234/ENSG00000130595/ENSG00000132563/ENSG00000132932/ENSG00000134716/ENSG00000135750/ENSG00000136160/ENSG00000136546/ENSG00000137474/ENSG00000138472/ENSG00000138792/ENSG00000142583/ENSG00000151062/ENSG00000152822…	56
DE.Only.Heart	GO:0007200	phospholipase C-activating G-protein coupled receptor signaling pathway	9/361	54/11554	3.94E-05	0.023482269	0.022123747	ENSG00000113389/ENSG00000127533/ENSG00000134830/ENSG00000136160/ENSG00000152822/ENSG00000175591/ENSG00000181408/ENSG00000197405/ENSG00000160801	9
DE.Only.Heart	GO:0044259	multicellular organismal macromolecule metabolic process	11/361	88/11554	8.82E-05	0.043069739	0.04057802	ENSG00000080573/ENSG00000099953/ENSG00000104918/ENSG00000130234/ENSG00000138792/ENSG00000157613/ENSG00000169031/ENSG00000197565/ENSG00000161544/ENSG00000168542/ENSG00000142173	11
DE.Only.Heart	GO:0098609	cell-cell adhesion	34/361	545/11554	9.29E-05	0.043069739	0.04057802	ENSG00000003137/ENSG00000005844/ENSG00000072274/ENSG00000075340/ENSG00000102924/ENSG00000114251/ENSG00000130707/ENSG00000131203/ENSG00000134765/ENSG00000136235/ENSG00000140678/ENSG00000146001/ENSG00000150471/ENSG00000162706/ENSG00000165323/ENSG00000166407/ENSG00000168685/ENSG00000168743/ENSG00000169851/ENSG00000170017/ENSG00000173918/ENSG00000184226/ENSG00000186417/ENSG00000198502/ENSG00000204252…	34
DE.Only.Day27	GO:0003008	system process	86/434	1033/11554	7.14E-13	3.58E-09	3.15E-09	ENSG00000058404/ENSG00000069431/ENSG00000078725/ENSG00000082684/ENSG00000092054/ENSG00000095637/ENSG00000101605/ENSG00000102683/ENSG00000105357/ENSG00000105409/ENSG00000111249/ENSG00000111664/ENSG00000112164/ENSG00000112706/ENSG00000113749/ENSG00000114812/ENSG00000120708/ENSG00000121039/ENSG00000125510/ENSG00000133019/ENSG00000133392/ENSG00000135744/ENSG00000138795/ENSG00000150630/ENSG00000152495…	86
DE.Only.Day27	GO:0008015	blood circulation	40/434	367/11554	1.15E-09	2.44E-06	2.15E-06	ENSG00000069431/ENSG00000092054/ENSG00000102683/ENSG00000105409/ENSG00000111664/ENSG00000112164/ENSG00000113749/ENSG00000125510/ENSG00000133019/ENSG00000135744/ENSG00000150630/ENSG00000170624/ENSG00000171385/ENSG00000171557/ENSG00000171560/ENSG00000171564/ENSG00000173917/ENSG00000184845/ENSG00000196549/ENSG00000198523/ENSG00000198838/ENSG00000265107/ENSG00000072657/ENSG00000073756/ENSG00000111245…	40
DE.Only.Day27	GO:0003013	circulatory system process	40/434	370/11554	1.46E-09	2.44E-06	2.15E-06	ENSG00000069431/ENSG00000092054/ENSG00000102683/ENSG00000105409/ENSG00000111664/ENSG00000112164/ENSG00000113749/ENSG00000125510/ENSG00000133019/ENSG00000135744/ENSG00000150630/ENSG00000170624/ENSG00000171385/ENSG00000171557/ENSG00000171560/ENSG00000171564/ENSG00000173917/ENSG00000184845/ENSG00000196549/ENSG00000198523/ENSG00000198838/ENSG00000265107/ENSG00000072657/ENSG00000073756/ENSG00000111245…	40
DE.Only.Day27	GO:0051240	positive regulation of multicellular organismal process	73/434	1074/11554	3.39E-07	0.000298674	0.000262978	ENSG00000058404/ENSG00000064300/ENSG00000078725/ENSG00000101144/ENSG00000103811/ENSG00000104435/ENSG00000106078/ENSG00000111249/ENSG00000113657/ENSG00000113749/ENSG00000124212/ENSG00000125510/ENSG00000133019/ENSG00000135744/ENSG00000138795/ENSG00000143320/ENSG00000150630/ENSG00000158874/ENSG00000169129/ENSG00000171557/ENSG00000171560/ENSG00000171564/ENSG00000173376/ENSG00000175197/ENSG00000175445…	73
DE.Only.Day27	GO:0051239	regulation of multicellular organismal process	115/434	1975/11554	3.52E-07	0.000298674	0.000262978	ENSG00000058404/ENSG00000064300/ENSG00000069431/ENSG00000078725/ENSG00000092054/ENSG00000101144/ENSG00000103811/ENSG00000104435/ENSG00000105409/ENSG00000106078/ENSG00000111249/ENSG00000112164/ENSG00000113657/ENSG00000113749/ENSG00000120093/ENSG00000124212/ENSG00000125510/ENSG00000130303/ENSG00000133019/ENSG00000133135/ENSG00000135744/ENSG00000138795/ENSG00000140807/ENSG00000143320/ENSG00000143816…	115
DE.Only.Day27	GO:0065008	regulation of biological quality	141/434	2571/11554	3.58E-07	0.000298674	0.000262978	ENSG00000010278/ENSG00000015133/ENSG00000023839/ENSG00000058404/ENSG00000064300/ENSG00000064692/ENSG00000081051/ENSG00000084674/ENSG00000091513/ENSG00000092054/ENSG00000103811/ENSG00000105357/ENSG00000105409/ENSG00000105514/ENSG00000105971/ENSG00000107611/ENSG00000111249/ENSG00000111664/ENSG00000112164/ENSG00000112936/ENSG00000113749/ENSG00000115657/ENSG00000118271/ENSG00000121039/ENSG00000123892…	141
DE.Only.Day27	GO:0044057	regulation of system process	34/434	359/11554	6.42E-07	0.000459091	0.000404224	ENSG00000058404/ENSG00000069431/ENSG00000092054/ENSG00000105409/ENSG00000112164/ENSG00000113749/ENSG00000125510/ENSG00000133019/ENSG00000135744/ENSG00000158874/ENSG00000171385/ENSG00000171557/ENSG00000171560/ENSG00000171564/ENSG00000196689/ENSG00000198523/ENSG00000198838/ENSG00000265107/ENSG00000025434/ENSG00000070193/ENSG00000073756/ENSG00000111245/ENSG00000116783/ENSG00000136999/ENSG00000138741…	34
DE.Only.Day27	GO:0030198	extracellular matrix organization	27/434	256/11554	1.22E-06	0.000676832	0.000595941	ENSG00000049089/ENSG00000092758/ENSG00000107821/ENSG00000116962/ENSG00000118271/ENSG00000120708/ENSG00000133392/ENSG00000135744/ENSG00000171557/ENSG00000171560/ENSG00000171564/ENSG00000173376/ENSG00000197635/ENSG00000038295/ENSG00000050555/ENSG00000112280/ENSG00000112562/ENSG00000115221/ENSG00000128052/ENSG00000138061/ENSG00000143127/ENSG00000147408/ENSG00000162692/ENSG00000164692/ENSG00000166482…	27
DE.Only.Day27	GO:0043062	extracellular structure organization	27/434	256/11554	1.22E-06	0.000676832	0.000595941	ENSG00000049089/ENSG00000092758/ENSG00000107821/ENSG00000116962/ENSG00000118271/ENSG00000120708/ENSG00000133392/ENSG00000135744/ENSG00000171557/ENSG00000171560/ENSG00000171564/ENSG00000173376/ENSG00000197635/ENSG00000038295/ENSG00000050555/ENSG00000112280/ENSG00000112562/ENSG00000115221/ENSG00000128052/ENSG00000138061/ENSG00000143127/ENSG00000147408/ENSG00000162692/ENSG00000164692/ENSG00000166482…	27
DE.Only.Day27	GO:0006721	terpenoid metabolic process	12/434	62/11554	2.66E-06	0.00133121	0.001172112	ENSG00000084674/ENSG00000118271/ENSG00000121039/ENSG00000143320/ENSG00000158874/ENSG00000175445/ENSG00000204444/ENSG00000130649/ENSG00000138061/ENSG00000146648/ENSG00000188157/ENSG00000197580	12
DE.Only.Day27	GO:0050927	positive regulation of positive chemotaxis	7/434	19/11554	3.42E-06	0.00155811	0.001371894	ENSG00000140945/ENSG00000150630/ENSG00000170989/ENSG00000070193/ENSG00000119630/ENSG00000128052/ENSG00000140538	7
DE.Only.Day27	GO:0003018	vascular process in circulatory system	16/434	113/11554	4.64E-06	0.001936174	0.001704774	ENSG00000113749/ENSG00000133019/ENSG00000135744/ENSG00000171557/ENSG00000171560/ENSG00000171564/ENSG00000184845/ENSG00000265107/ENSG00000073756/ENSG00000146648/ENSG00000154188/ENSG00000169252/ENSG00000169860/ENSG00000175206/ENSG00000173482/ENSG00000174721	16
DE.Only.Day27	GO:0050926	regulation of positive chemotaxis	7/434	20/11554	5.10E-06	0.001936174	0.001704774	ENSG00000140945/ENSG00000150630/ENSG00000170989/ENSG00000070193/ENSG00000119630/ENSG00000128052/ENSG00000140538	7
DE.Only.Day27	GO:0050877	neurological system process	40/434	502/11554	5.41E-06	0.001936174	0.001704774	ENSG00000078725/ENSG00000082684/ENSG00000105357/ENSG00000105409/ENSG00000111249/ENSG00000112164/ENSG00000112706/ENSG00000113749/ENSG00000120708/ENSG00000121039/ENSG00000125510/ENSG00000135744/ENSG00000138795/ENSG00000152495/ENSG00000156395/ENSG00000169432/ENSG00000170989/ENSG00000184845/ENSG00000187688/ENSG00000196549/ENSG00000196689/ENSG00000050555/ENSG00000065989/ENSG00000073756/ENSG00000079841…	40
DE.Only.Day27	GO:0048869	cellular developmental process	144/434	2768/11554	5.89E-06	0.001956274	0.001722471	ENSG00000010278/ENSG00000058404/ENSG00000064300/ENSG00000078725/ENSG00000082684/ENSG00000084674/ENSG00000085276/ENSG00000101144/ENSG00000101605/ENSG00000102683/ENSG00000104435/ENSG00000105357/ENSG00000105971/ENSG00000106078/ENSG00000107821/ENSG00000111249/ENSG00000113657/ENSG00000113749/ENSG00000117600/ENSG00000120093/ENSG00000120708/ENSG00000121039/ENSG00000123892/ENSG00000126803/ENSG00000129173…	144
DE.Only.Day27	GO:0006935	chemotaxis	33/434	380/11554	6.28E-06	0.001956274	0.001722471	ENSG00000064300/ENSG00000082684/ENSG00000101144/ENSG00000138795/ENSG00000140945/ENSG00000150630/ENSG00000170989/ENSG00000173898/ENSG00000182578/ENSG00000249751/ENSG00000006210/ENSG00000035664/ENSG00000065320/ENSG00000065675/ENSG00000070193/ENSG00000072832/ENSG00000105976/ENSG00000110400/ENSG00000116106/ENSG00000117115/ENSG00000119630/ENSG00000128052/ENSG00000132561/ENSG00000136960/ENSG00000136999…	33
DE.Only.Day27	GO:0042330	taxis	33/434	381/11554	6.64E-06	0.001956274	0.001722471	ENSG00000064300/ENSG00000082684/ENSG00000101144/ENSG00000138795/ENSG00000140945/ENSG00000150630/ENSG00000170989/ENSG00000173898/ENSG00000182578/ENSG00000249751/ENSG00000006210/ENSG00000035664/ENSG00000065320/ENSG00000065675/ENSG00000070193/ENSG00000072832/ENSG00000105976/ENSG00000110400/ENSG00000116106/ENSG00000117115/ENSG00000119630/ENSG00000128052/ENSG00000132561/ENSG00000136960/ENSG00000136999…	33
DE.Only.Day27	GO:0016101	diterpenoid metabolic process	11/434	57/11554	7.16E-06	0.001993212	0.001754995	ENSG00000084674/ENSG00000118271/ENSG00000121039/ENSG00000143320/ENSG00000158874/ENSG00000175445/ENSG00000204444/ENSG00000138061/ENSG00000146648/ENSG00000188157/ENSG00000197580	11
DE.Only.Day27	GO:0006720	isoprenoid metabolic process	13/434	80/11554	7.87E-06	0.002073191	0.001825415	ENSG00000084674/ENSG00000118271/ENSG00000121039/ENSG00000143320/ENSG00000158874/ENSG00000175445/ENSG00000204444/ENSG00000130649/ENSG00000138061/ENSG00000146648/ENSG00000173085/ENSG00000188157/ENSG00000197580	13
DE.Only.Day27	GO:0007186	G-protein coupled receptor signaling pathway	34/434	403/11554	8.47E-06	0.002121652	0.001868085	ENSG00000105971/ENSG00000111664/ENSG00000112164/ENSG00000113749/ENSG00000114812/ENSG00000117152/ENSG00000125510/ENSG00000133019/ENSG00000135744/ENSG00000143248/ENSG00000156395/ENSG00000170989/ENSG00000173698/ENSG00000180210/ENSG00000182732/ENSG00000184845/ENSG00000198523/ENSG00000006210/ENSG00000102109/ENSG00000104213/ENSG00000105976/ENSG00000111452/ENSG00000113389/ENSG00000134817/ENSG00000136960…	34
DE.Only.Day27	GO:0007155	cell adhesion	63/434	965/11554	9.17E-06	0.002187977	0.001926483	ENSG00000010278/ENSG00000013297/ENSG00000071991/ENSG00000095637/ENSG00000101144/ENSG00000107438/ENSG00000116962/ENSG00000120708/ENSG00000125810/ENSG00000134115/ENSG00000135318/ENSG00000138795/ENSG00000140945/ENSG00000146555/ENSG00000148600/ENSG00000150630/ENSG00000152495/ENSG00000154330/ENSG00000170989/ENSG00000171557/ENSG00000171560/ENSG00000171564/ENSG00000173376/ENSG00000188730/ENSG00000197635…	63
DE.Only.Day27	GO:0045907	positive regulation of vasoconstriction	7/434	22/11554	1.05E-05	0.00219874	0.001935959	ENSG00000113749/ENSG00000171557/ENSG00000171560/ENSG00000171564/ENSG00000265107/ENSG00000073756/ENSG00000146648	7
DE.Only.Day27	GO:1903522	regulation of blood circulation	22/434	207/11554	1.05E-05	0.00219874	0.001935959	ENSG00000069431/ENSG00000092054/ENSG00000105409/ENSG00000112164/ENSG00000113749/ENSG00000133019/ENSG00000135744/ENSG00000171385/ENSG00000171557/ENSG00000171560/ENSG00000171564/ENSG00000198523/ENSG00000198838/ENSG00000265107/ENSG00000073756/ENSG00000111245/ENSG00000116783/ENSG00000146648/ENSG00000148408/ENSG00000175206/ENSG00000185774/ENSG00000196557	22
DE.Only.Day27	GO:0022610	biological adhesion	63/434	970/11554	1.08E-05	0.00219874	0.001935959	ENSG00000010278/ENSG00000013297/ENSG00000071991/ENSG00000095637/ENSG00000101144/ENSG00000107438/ENSG00000116962/ENSG00000120708/ENSG00000125810/ENSG00000134115/ENSG00000135318/ENSG00000138795/ENSG00000140945/ENSG00000146555/ENSG00000148600/ENSG00000150630/ENSG00000152495/ENSG00000154330/ENSG00000170989/ENSG00000171557/ENSG00000171560/ENSG00000171564/ENSG00000173376/ENSG00000188730/ENSG00000197635…	63
DE.Only.Day27	GO:0035150	regulation of tube size	14/434	95/11554	1.14E-05	0.00219874	0.001935959	ENSG00000113749/ENSG00000133019/ENSG00000135744/ENSG00000171557/ENSG00000171560/ENSG00000171564/ENSG00000184845/ENSG00000265107/ENSG00000073756/ENSG00000146648/ENSG00000169252/ENSG00000169860/ENSG00000175206/ENSG00000173482	14
DE.Only.Day27	GO:0050880	regulation of blood vessel size	14/434	95/11554	1.14E-05	0.00219874	0.001935959	ENSG00000113749/ENSG00000133019/ENSG00000135744/ENSG00000171557/ENSG00000171560/ENSG00000171564/ENSG00000184845/ENSG00000265107/ENSG00000073756/ENSG00000146648/ENSG00000169252/ENSG00000169860/ENSG00000175206/ENSG00000173482	14
DE.Only.Day27	GO:0032879	regulation of localization	104/434	1868/11554	1.23E-05	0.002287455	0.002014072	ENSG00000058404/ENSG00000064300/ENSG00000064692/ENSG00000084674/ENSG00000091513/ENSG00000095637/ENSG00000101144/ENSG00000101605/ENSG00000103811/ENSG00000105514/ENSG00000112164/ENSG00000113657/ENSG00000125510/ENSG00000130303/ENSG00000135744/ENSG00000138795/ENSG00000140807/ENSG00000140945/ENSG00000145192/ENSG00000146376/ENSG00000150630/ENSG00000151876/ENSG00000158874/ENSG00000163032/ENSG00000164266…	104
DE.Only.Day27	GO:0030154	cell differentiation	136/434	2619/11554	1.39E-05	0.002436178	0.002145021	ENSG00000010278/ENSG00000058404/ENSG00000064300/ENSG00000078725/ENSG00000082684/ENSG00000084674/ENSG00000085276/ENSG00000101144/ENSG00000101605/ENSG00000102683/ENSG00000104435/ENSG00000105971/ENSG00000106078/ENSG00000107821/ENSG00000111249/ENSG00000113657/ENSG00000113749/ENSG00000117600/ENSG00000120093/ENSG00000120708/ENSG00000121039/ENSG00000123892/ENSG00000126803/ENSG00000129173/ENSG00000130700…	136
DE.Only.Day27	GO:0009653	anatomical structure morphogenesis	103/434	1851/11554	1.41E-05	0.002436178	0.002145021	ENSG00000010278/ENSG00000058404/ENSG00000064300/ENSG00000082684/ENSG00000084674/ENSG00000092054/ENSG00000101144/ENSG00000101605/ENSG00000103811/ENSG00000105357/ENSG00000106078/ENSG00000111249/ENSG00000113749/ENSG00000117600/ENSG00000120093/ENSG00000120708/ENSG00000121039/ENSG00000124212/ENSG00000129173/ENSG00000133392/ENSG00000135744/ENSG00000138795/ENSG00000140807/ENSG00000140945/ENSG00000143320…	103
DE.Only.Day27	GO:0019229	regulation of vasoconstriction	9/434	41/11554	1.65E-05	0.002658198	0.002340506	ENSG00000113749/ENSG00000133019/ENSG00000135744/ENSG00000171557/ENSG00000171560/ENSG00000171564/ENSG00000265107/ENSG00000073756/ENSG00000146648	9
DE.Only.Day27	GO:0050918	positive chemotaxis	9/434	41/11554	1.65E-05	0.002658198	0.002340506	ENSG00000140945/ENSG00000150630/ENSG00000170989/ENSG00000070193/ENSG00000105976/ENSG00000119630/ENSG00000128052/ENSG00000140538/ENSG00000154188	9
DE.Only.Day27	GO:0001523	retinoid metabolic process	10/434	52/11554	1.93E-05	0.002691405	0.002369745	ENSG00000084674/ENSG00000118271/ENSG00000121039/ENSG00000143320/ENSG00000158874/ENSG00000175445/ENSG00000204444/ENSG00000138061/ENSG00000188157/ENSG00000197580	10
DE.Only.Day27	GO:0048513	animal organ development	119/434	2234/11554	1.93E-05	0.002691405	0.002369745	ENSG00000010278/ENSG00000081051/ENSG00000085276/ENSG00000092054/ENSG00000092758/ENSG00000101144/ENSG00000101605/ENSG00000102683/ENSG00000103811/ENSG00000105357/ENSG00000105409/ENSG00000105971/ENSG00000106078/ENSG00000113749/ENSG00000115657/ENSG00000116962/ENSG00000117600/ENSG00000120093/ENSG00000120708/ENSG00000121039/ENSG00000124212/ENSG00000127863/ENSG00000129173/ENSG00000133392/ENSG00000135744…	119
DE.Only.Day27	GO:0003012	muscle system process	28/434	314/11554	1.98E-05	0.002691405	0.002369745	ENSG00000058404/ENSG00000092054/ENSG00000095637/ENSG00000101605/ENSG00000105357/ENSG00000105409/ENSG00000114812/ENSG00000133019/ENSG00000133392/ENSG00000135744/ENSG00000171385/ENSG00000183091/ENSG00000184845/ENSG00000196689/ENSG00000198523/ENSG00000265107/ENSG00000073756/ENSG00000111245/ENSG00000116783/ENSG00000138741/ENSG00000140939/ENSG00000156299/ENSG00000160191/ENSG00000169252/ENSG00000169860…	28
DE.Only.Day27	GO:0010817	regulation of hormone levels	28/434	314/11554	1.98E-05	0.002691405	0.002369745	ENSG00000023839/ENSG00000081051/ENSG00000112164/ENSG00000118271/ENSG00000121039/ENSG00000135744/ENSG00000140459/ENSG00000140479/ENSG00000143320/ENSG00000163032/ENSG00000170893/ENSG00000171557/ENSG00000171560/ENSG00000171564/ENSG00000196549/ENSG00000197635/ENSG00000005513/ENSG00000102109/ENSG00000112394/ENSG00000136999/ENSG00000138061/ENSG00000138792/ENSG00000146648/ENSG00000156299/ENSG00000169860…	28
DE.Only.Day27	GO:0035296	regulation of tube diameter	13/434	87/11554	2.01E-05	0.002691405	0.002369745	ENSG00000113749/ENSG00000133019/ENSG00000135744/ENSG00000171557/ENSG00000171560/ENSG00000171564/ENSG00000184845/ENSG00000265107/ENSG00000073756/ENSG00000146648/ENSG00000169252/ENSG00000169860/ENSG00000173482	13
DE.Only.Day27	GO:0097746	regulation of blood vessel diameter	13/434	87/11554	2.01E-05	0.002691405	0.002369745	ENSG00000113749/ENSG00000133019/ENSG00000135744/ENSG00000171557/ENSG00000171560/ENSG00000171564/ENSG00000184845/ENSG00000265107/ENSG00000073756/ENSG00000146648/ENSG00000169252/ENSG00000169860/ENSG00000173482	13
DE.Only.Day27	GO:0051046	regulation of secretion	37/434	475/11554	2.04E-05	0.002691405	0.002369745	ENSG00000064692/ENSG00000101605/ENSG00000105514/ENSG00000112164/ENSG00000125510/ENSG00000135744/ENSG00000150630/ENSG00000158874/ENSG00000163032/ENSG00000170893/ENSG00000171557/ENSG00000171560/ENSG00000171564/ENSG00000175445/ENSG00000179348/ENSG00000182578/ENSG00000196689/ENSG00000197635/ENSG00000265107/ENSG00000025434/ENSG00000070193/ENSG00000073969/ENSG00000079841/ENSG00000101098/ENSG00000104518…	37
DE.Only.Day27	GO:0007610	behavior	32/434	385/11554	2.12E-05	0.002719143	0.002394167	ENSG00000078725/ENSG00000105357/ENSG00000105409/ENSG00000111249/ENSG00000112164/ENSG00000113749/ENSG00000125510/ENSG00000135744/ENSG00000146555/ENSG00000152495/ENSG00000156395/ENSG00000159208/ENSG00000169432/ENSG00000170893/ENSG00000173898/ENSG00000182771/ENSG00000184845/ENSG00000196689/ENSG00000197635/ENSG00000073756/ENSG00000116106/ENSG00000118946/ENSG00000122756/ENSG00000135324/ENSG00000146648…	32
DE.Only.Day27	GO:0007586	digestion	11/434	64/11554	2.28E-05	0.002748343	0.002419878	ENSG00000113749/ENSG00000114812/ENSG00000125510/ENSG00000133019/ENSG00000158874/ENSG00000163898/ENSG00000196689/ENSG00000025434/ENSG00000070193/ENSG00000113389/ENSG00000138792	11
DE.Only.Day27	GO:0034367	macromolecular complex remodeling	6/434	17/11554	2.36E-05	0.002748343	0.002419878	ENSG00000084674/ENSG00000135744/ENSG00000158874/ENSG00000175445/ENSG00000204444/ENSG00000154265	6
DE.Only.Day27	GO:0034368	protein-lipid complex remodeling	6/434	17/11554	2.36E-05	0.002748343	0.002419878	ENSG00000084674/ENSG00000135744/ENSG00000158874/ENSG00000175445/ENSG00000204444/ENSG00000154265	6
DE.Only.Day27	GO:0034369	plasma lipoprotein particle remodeling	6/434	17/11554	2.36E-05	0.002748343	0.002419878	ENSG00000084674/ENSG00000135744/ENSG00000158874/ENSG00000175445/ENSG00000204444/ENSG00000154265	6
DE.Only.Day27	GO:0008217	regulation of blood pressure	15/434	115/11554	2.51E-05	0.002861444	0.002519462	ENSG00000111664/ENSG00000112164/ENSG00000125510/ENSG00000135744/ENSG00000150630/ENSG00000196549/ENSG00000265107/ENSG00000072657/ENSG00000073756/ENSG00000113389/ENSG00000138792/ENSG00000148408/ENSG00000164692/ENSG00000169252/ENSG00000175206	15
DE.Only.Day27	GO:0001525	angiogenesis	29/434	341/11554	3.41E-05	0.003731733	0.003285738	ENSG00000064300/ENSG00000103811/ENSG00000120093/ENSG00000120708/ENSG00000124212/ENSG00000129173/ENSG00000135744/ENSG00000138795/ENSG00000140945/ENSG00000150630/ENSG00000170989/ENSG00000173376/ENSG00000179348/ENSG00000249751/ENSG00000265107/ENSG00000006210/ENSG00000070193/ENSG00000073756/ENSG00000119630/ENSG00000128052/ENSG00000136960/ENSG00000136999/ENSG00000138061/ENSG00000138792/ENSG00000154188…	29
DE.Only.Day27	GO:0035637	multicellular organismal signaling	16/434	132/11554	3.43E-05	0.003731733	0.003285738	ENSG00000069431/ENSG00000105357/ENSG00000105409/ENSG00000135744/ENSG00000169432/ENSG00000170989/ENSG00000171385/ENSG00000184845/ENSG00000198523/ENSG00000198838/ENSG00000265107/ENSG00000116783/ENSG00000175206/ENSG00000185774/ENSG00000196557/ENSG00000108797	16
DE.Only.Day27	GO:0030001	metal ion transport	39/434	535/11554	5.38E-05	0.005729996	0.005045181	ENSG00000023839/ENSG00000058404/ENSG00000069431/ENSG00000091513/ENSG00000105409/ENSG00000125510/ENSG00000135744/ENSG00000164266/ENSG00000169432/ENSG00000171385/ENSG00000173221/ENSG00000175197/ENSG00000180210/ENSG00000184156/ENSG00000184845/ENSG00000187688/ENSG00000196689/ENSG00000198523/ENSG00000198838/ENSG00000265107/ENSG00000073756/ENSG00000073969/ENSG00000080493/ENSG00000110400/ENSG00000131398…	39
DE.Only.Day27	GO:0032989	cellular component morphogenesis	53/434	819/11554	6.43E-05	0.006597257	0.005808792	ENSG00000010278/ENSG00000058404/ENSG00000064300/ENSG00000082684/ENSG00000101144/ENSG00000101605/ENSG00000105357/ENSG00000106078/ENSG00000111249/ENSG00000113749/ENSG00000117600/ENSG00000133392/ENSG00000138795/ENSG00000143320/ENSG00000146376/ENSG00000171557/ENSG00000171560/ENSG00000171564/ENSG00000173898/ENSG00000180210/ENSG00000182578/ENSG00000187688/ENSG00000188517/ENSG00000050555/ENSG00000065320…	53
DE.Only.Day27	GO:0007187	G-protein coupled receptor signaling pathway, coupled to cyclic nucleotide second messenger	12/434	84/11554	6.58E-05	0.006597257	0.005808792	ENSG00000113749/ENSG00000114812/ENSG00000125510/ENSG00000133019/ENSG00000135744/ENSG00000170989/ENSG00000184845/ENSG00000111452/ENSG00000113389/ENSG00000169252/ENSG00000169860/ENSG00000173175	12
DE.Only.Day27	GO:2000352	negative regulation of endothelial cell apoptotic process	6/434	20/11554	6.71E-05	0.006597257	0.005808792	ENSG00000171557/ENSG00000171560/ENSG00000171564/ENSG00000173376/ENSG00000128052/ENSG00000154188	6
DE.Only.Day27	GO:0042063	gliogenesis	19/434	185/11554	6.72E-05	0.006597257	0.005808792	ENSG00000010278/ENSG00000138795/ENSG00000162576/ENSG00000180210/ENSG00000184845/ENSG00000005513/ENSG00000050555/ENSG00000070193/ENSG00000116106/ENSG00000125966/ENSG00000132561/ENSG00000140538/ENSG00000146648/ENSG00000154856/ENSG00000156299/ENSG00000169508/ENSG00000169860/ENSG00000172020/ENSG00000027075	19
DE.Only.Day27	GO:0044765	single-organism transport	114/434	2179/11554	6.94E-05	0.006686266	0.005887163	ENSG00000010278/ENSG00000023839/ENSG00000064300/ENSG00000064692/ENSG00000069431/ENSG00000084674/ENSG00000091513/ENSG00000095637/ENSG00000101144/ENSG00000101605/ENSG00000103811/ENSG00000105409/ENSG00000105514/ENSG00000107611/ENSG00000112164/ENSG00000113749/ENSG00000115657/ENSG00000118271/ENSG00000125510/ENSG00000125810/ENSG00000130303/ENSG00000133019/ENSG00000135744/ENSG00000137807/ENSG00000140479…	114
DE.Only.Day27	GO:0006811	ion transport	62/434	1013/11554	7.61E-05	0.00719514	0.00633522	ENSG00000023839/ENSG00000058404/ENSG00000069431/ENSG00000091513/ENSG00000105409/ENSG00000125510/ENSG00000135744/ENSG00000146411/ENSG00000158874/ENSG00000160326/ENSG00000161281/ENSG00000164266/ENSG00000169432/ENSG00000170893/ENSG00000171385/ENSG00000171885/ENSG00000173221/ENSG00000173638/ENSG00000175197/ENSG00000180210/ENSG00000182771/ENSG00000184156/ENSG00000184845/ENSG00000187688/ENSG00000196689…	62
DE.Only.Day27	GO:0010743	regulation of macrophage derived foam cell differentiation	6/434	21/11554	9.10E-05	0.008358057	0.007359152	ENSG00000084674/ENSG00000135744/ENSG00000175445/ENSG00000025434/ENSG00000154265/ENSG00000027075	6
DE.Only.Day27	GO:0045597	positive regulation of cell differentiation	44/434	647/11554	9.18E-05	0.008358057	0.007359152	ENSG00000058404/ENSG00000064300/ENSG00000078725/ENSG00000084674/ENSG00000101144/ENSG00000104435/ENSG00000106078/ENSG00000111249/ENSG00000113657/ENSG00000135744/ENSG00000138795/ENSG00000142611/ENSG00000143320/ENSG00000143816/ENSG00000150630/ENSG00000160097/ENSG00000171557/ENSG00000171560/ENSG00000171564/ENSG00000173376/ENSG00000175445/ENSG00000177706/ENSG00000179348/ENSG00000182742/ENSG00000187688…	44
DE.Only.Day27	GO:0042310	vasoconstriction	9/434	51/11554	0.000102405	0.009157921	0.008063421	ENSG00000113749/ENSG00000133019/ENSG00000135744/ENSG00000171557/ENSG00000171560/ENSG00000171564/ENSG00000265107/ENSG00000073756/ENSG00000146648	9
DE.Only.Day27	GO:0007204	positive regulation of cytosolic calcium ion concentration	17/434	160/11554	0.000106007	0.009313723	0.008200602	ENSG00000112164/ENSG00000125510/ENSG00000135744/ENSG00000170989/ENSG00000175197/ENSG00000179348/ENSG00000180210/ENSG00000184845/ENSG00000196689/ENSG00000198523/ENSG00000198838/ENSG00000138741/ENSG00000140939/ENSG00000154127/ENSG00000169860/ENSG00000173175/ENSG00000138193	17
DE.Only.Day27	GO:0001568	blood vessel development	35/434	476/11554	0.000110464	0.009538038	0.008398109	ENSG00000064300/ENSG00000084674/ENSG00000101144/ENSG00000103811/ENSG00000106546/ENSG00000120093/ENSG00000120708/ENSG00000124212/ENSG00000129173/ENSG00000135744/ENSG00000138795/ENSG00000140945/ENSG00000150630/ENSG00000170989/ENSG00000173376/ENSG00000175197/ENSG00000179348/ENSG00000249751/ENSG00000265107/ENSG00000006210/ENSG00000070193/ENSG00000073756/ENSG00000089225/ENSG00000119630/ENSG00000128052…	35
DE.Only.Day27	GO:2000351	regulation of endothelial cell apoptotic process	7/434	31/11554	0.000120765	0.00984487	0.00866827	ENSG00000171557/ENSG00000171560/ENSG00000171564/ENSG00000173376/ENSG00000249751/ENSG00000128052/ENSG00000154188	7
DE.Only.Day27	GO:0010770	positive regulation of cell morphogenesis involved in differentiation	14/434	117/11554	0.000121018	0.00984487	0.00866827	ENSG00000058404/ENSG00000064300/ENSG00000111249/ENSG00000143320/ENSG00000171557/ENSG00000171560/ENSG00000171564/ENSG00000187688/ENSG00000065320/ENSG00000116106/ENSG00000136040/ENSG00000140538/ENSG00000156299/ENSG00000277586	14
DE.Only.Day27	GO:0034116	positive regulation of heterotypic cell-cell adhesion	4/434	8/11554	0.000121872	0.00984487	0.00866827	ENSG00000101144/ENSG00000171557/ENSG00000171560/ENSG00000171564	4
DE.Only.Day27	GO:0042391	regulation of membrane potential	23/434	260/11554	0.000122753	0.00984487	0.00866827	ENSG00000105357/ENSG00000105409/ENSG00000111249/ENSG00000169432/ENSG00000171385/ENSG00000173221/ENSG00000182771/ENSG00000184156/ENSG00000184845/ENSG00000196689/ENSG00000198523/ENSG00000265107/ENSG00000079841/ENSG00000101098/ENSG00000128052/ENSG00000148408/ENSG00000153823/ENSG00000155850/ENSG00000166342/ENSG00000175206/ENSG00000196557/ENSG00000197580/ENSG00000108797	23
DE.Only.Day27	GO:0002040	sprouting angiogenesis	10/434	64/11554	0.000123847	0.00984487	0.00866827	ENSG00000064300/ENSG00000129173/ENSG00000138795/ENSG00000140945/ENSG00000073756/ENSG00000119630/ENSG00000128052/ENSG00000154188/ENSG00000198435/ENSG00000241186	10
DE.Only.Day27	GO:0051049	regulation of transport	75/434	1316/11554	0.000130047	0.010131295	0.008920463	ENSG00000058404/ENSG00000064300/ENSG00000064692/ENSG00000091513/ENSG00000095637/ENSG00000101144/ENSG00000101605/ENSG00000105514/ENSG00000112164/ENSG00000125510/ENSG00000130303/ENSG00000135744/ENSG00000140945/ENSG00000145192/ENSG00000150630/ENSG00000158874/ENSG00000163032/ENSG00000164266/ENSG00000169432/ENSG00000170893/ENSG00000171385/ENSG00000171557/ENSG00000171560/ENSG00000171564/ENSG00000173221…	75
DE.Only.Day27	GO:0048514	blood vessel morphogenesis	31/434	405/11554	0.000133445	0.010131295	0.008920463	ENSG00000064300/ENSG00000084674/ENSG00000103811/ENSG00000120093/ENSG00000120708/ENSG00000124212/ENSG00000129173/ENSG00000135744/ENSG00000138795/ENSG00000140945/ENSG00000150630/ENSG00000170989/ENSG00000173376/ENSG00000179348/ENSG00000249751/ENSG00000265107/ENSG00000006210/ENSG00000070193/ENSG00000073756/ENSG00000089225/ENSG00000119630/ENSG00000128052/ENSG00000136960/ENSG00000136999/ENSG00000138061…	31
DE.Only.Day27	GO:0000902	cell morphogenesis	48/434	739/11554	0.000133519	0.010131295	0.008920463	ENSG00000058404/ENSG00000064300/ENSG00000082684/ENSG00000101144/ENSG00000105357/ENSG00000106078/ENSG00000111249/ENSG00000113749/ENSG00000117600/ENSG00000138795/ENSG00000143320/ENSG00000146376/ENSG00000171557/ENSG00000171560/ENSG00000171564/ENSG00000173898/ENSG00000180210/ENSG00000182578/ENSG00000187688/ENSG00000188517/ENSG00000050555/ENSG00000065320/ENSG00000065675/ENSG00000072832/ENSG00000079841…	48
DE.Only.Day27	GO:0019233	sensory perception of pain	9/434	53/11554	0.000139575	0.010432677	0.009185826	ENSG00000125510/ENSG00000169432/ENSG00000196549/ENSG00000196689/ENSG00000073756/ENSG00000125966/ENSG00000136999/ENSG00000169860/ENSG00000150672	9
DE.Only.Day27	GO:0010720	positive regulation of cell development	28/434	352/11554	0.000148095	0.010906742	0.009603233	ENSG00000058404/ENSG00000064300/ENSG00000078725/ENSG00000101144/ENSG00000104435/ENSG00000106078/ENSG00000111249/ENSG00000113657/ENSG00000143320/ENSG00000150630/ENSG00000171557/ENSG00000171560/ENSG00000171564/ENSG00000173376/ENSG00000179348/ENSG00000187688/ENSG00000188730/ENSG00000005513/ENSG00000065320/ENSG00000079841/ENSG00000116106/ENSG00000136040/ENSG00000140538/ENSG00000143858/ENSG00000143869…	28
DE.Only.Day27	GO:0072358	cardiovascular system development	36/434	504/11554	0.000157332	0.011419126	0.01005438	ENSG00000064300/ENSG00000084674/ENSG00000101144/ENSG00000103811/ENSG00000106546/ENSG00000120093/ENSG00000120708/ENSG00000124212/ENSG00000129173/ENSG00000135744/ENSG00000138795/ENSG00000140945/ENSG00000150630/ENSG00000170989/ENSG00000173376/ENSG00000175197/ENSG00000179348/ENSG00000249751/ENSG00000265107/ENSG00000006210/ENSG00000070193/ENSG00000073756/ENSG00000089225/ENSG00000119630/ENSG00000128052…	36
DE.Only.Day27	GO:0032101	regulation of response to external stimulus	34/434	468/11554	0.000174253	0.012466548	0.010976621	ENSG00000112936/ENSG00000124212/ENSG00000135318/ENSG00000135744/ENSG00000140945/ENSG00000145192/ENSG00000150630/ENSG00000170989/ENSG00000171557/ENSG00000171560/ENSG00000171564/ENSG00000175445/ENSG00000180210/ENSG00000184845/ENSG00000196954/ENSG00000000971/ENSG00000006210/ENSG00000025434/ENSG00000035664/ENSG00000065675/ENSG00000070193/ENSG00000073756/ENSG00000105976/ENSG00000116106/ENSG00000117115…	34
DE.Only.Day27	GO:0007166	cell surface receptor signaling pathway	101/434	1923/11554	0.000180467	0.012729265	0.011207939	ENSG00000010278/ENSG00000015133/ENSG00000058404/ENSG00000064300/ENSG00000081051/ENSG00000095637/ENSG00000101144/ENSG00000105409/ENSG00000105971/ENSG00000111249/ENSG00000111254/ENSG00000112164/ENSG00000114812/ENSG00000127863/ENSG00000130303/ENSG00000134115/ENSG00000135744/ENSG00000138615/ENSG00000138795/ENSG00000140479/ENSG00000140807/ENSG00000140945/ENSG00000142611/ENSG00000143816/ENSG00000144730…	101
DE.Only.Day27	GO:0097756	negative regulation of blood vessel diameter	9/434	55/11554	0.000187388	0.012970634	0.011420462	ENSG00000113749/ENSG00000133019/ENSG00000135744/ENSG00000171557/ENSG00000171560/ENSG00000171564/ENSG00000265107/ENSG00000073756/ENSG00000146648	9
DE.Only.Day27	GO:0048646	anatomical structure formation involved in morphogenesis	49/434	771/11554	0.000191225	0.012970634	0.011420462	ENSG00000010278/ENSG00000064300/ENSG00000101144/ENSG00000101605/ENSG00000103811/ENSG00000106078/ENSG00000120093/ENSG00000120708/ENSG00000121039/ENSG00000124212/ENSG00000129173/ENSG00000133392/ENSG00000135744/ENSG00000138795/ENSG00000140807/ENSG00000140945/ENSG00000146555/ENSG00000149948/ENSG00000150630/ENSG00000166415/ENSG00000170989/ENSG00000173376/ENSG00000177706/ENSG00000179348/ENSG00000249751…	49
DE.Only.Day27	GO:0006928	movement of cell or subcellular component	77/434	1377/11554	0.000191659	0.012970634	0.011420462	ENSG00000010278/ENSG00000064300/ENSG00000082684/ENSG00000084674/ENSG00000092054/ENSG00000101144/ENSG00000103811/ENSG00000105357/ENSG00000111254/ENSG00000113657/ENSG00000130303/ENSG00000135744/ENSG00000137807/ENSG00000138795/ENSG00000140807/ENSG00000140945/ENSG00000141013/ENSG00000146376/ENSG00000150630/ENSG00000158023/ENSG00000170989/ENSG00000171385/ENSG00000173376/ENSG00000173898/ENSG00000179348…	77
DE.Only.Day27	GO:1903530	regulation of secretion by cell	32/434	433/11554	0.000198604	0.013261437	0.011676509	ENSG00000064692/ENSG00000101605/ENSG00000105514/ENSG00000112164/ENSG00000135744/ENSG00000150630/ENSG00000158874/ENSG00000163032/ENSG00000170893/ENSG00000171557/ENSG00000171560/ENSG00000171564/ENSG00000175445/ENSG00000179348/ENSG00000182578/ENSG00000197635/ENSG00000265107/ENSG00000025434/ENSG00000073969/ENSG00000079841/ENSG00000101098/ENSG00000104518/ENSG00000119699/ENSG00000136999/ENSG00000142765…	32
DE.Only.Day27	GO:0090336	positive regulation of brown fat cell differentiation	3/434	4/11554	0.000204696	0.013488415	0.01187636	ENSG00000142611/ENSG00000160097/ENSG00000073756	3
DE.Only.Day27	GO:0050769	positive regulation of neurogenesis	25/434	305/11554	0.000210568	0.013695103	0.012058346	ENSG00000058404/ENSG00000064300/ENSG00000078725/ENSG00000101144/ENSG00000104435/ENSG00000106078/ENSG00000111249/ENSG00000113657/ENSG00000143320/ENSG00000150630/ENSG00000173376/ENSG00000179348/ENSG00000187688/ENSG00000188730/ENSG00000005513/ENSG00000065320/ENSG00000079841/ENSG00000116106/ENSG00000136040/ENSG00000140538/ENSG00000143858/ENSG00000143869/ENSG00000156299/ENSG00000277586/ENSG00000027075	25
DE.Only.Day27	GO:0051094	positive regulation of developmental process	55/434	903/11554	0.00022805	0.014524858	0.012788934	ENSG00000058404/ENSG00000064300/ENSG00000078725/ENSG00000084674/ENSG00000101144/ENSG00000103811/ENSG00000104435/ENSG00000106078/ENSG00000111249/ENSG00000113657/ENSG00000124212/ENSG00000135744/ENSG00000138795/ENSG00000142611/ENSG00000143320/ENSG00000143816/ENSG00000149948/ENSG00000150630/ENSG00000160097/ENSG00000171557/ENSG00000171560/ENSG00000171564/ENSG00000173376/ENSG00000175445/ENSG00000177706…	55
DE.Only.Day27	GO:0006936	muscle contraction	22/434	254/11554	0.000232026	0.014524858	0.012788934	ENSG00000092054/ENSG00000095637/ENSG00000101605/ENSG00000105357/ENSG00000105409/ENSG00000114812/ENSG00000133019/ENSG00000133392/ENSG00000135744/ENSG00000171385/ENSG00000183091/ENSG00000184845/ENSG00000196689/ENSG00000198523/ENSG00000265107/ENSG00000073756/ENSG00000111245/ENSG00000116783/ENSG00000169252/ENSG00000175206/ENSG00000196557/ENSG00000138193	22
DE.Only.Day27	GO:0045666	positive regulation of neuron differentiation	22/434	254/11554	0.000232026	0.014524858	0.012788934	ENSG00000058404/ENSG00000064300/ENSG00000078725/ENSG00000101144/ENSG00000104435/ENSG00000106078/ENSG00000111249/ENSG00000113657/ENSG00000143320/ENSG00000173376/ENSG00000179348/ENSG00000187688/ENSG00000188730/ENSG00000065320/ENSG00000079841/ENSG00000116106/ENSG00000136040/ENSG00000140538/ENSG00000143858/ENSG00000143869/ENSG00000156299/ENSG00000277586	22
DE.Only.Day27	GO:0001944	vasculature development	35/434	496/11554	0.000244994	0.015147301	0.013336986	ENSG00000064300/ENSG00000084674/ENSG00000101144/ENSG00000103811/ENSG00000106546/ENSG00000120093/ENSG00000120708/ENSG00000124212/ENSG00000129173/ENSG00000135744/ENSG00000138795/ENSG00000140945/ENSG00000150630/ENSG00000170989/ENSG00000173376/ENSG00000175197/ENSG00000179348/ENSG00000249751/ENSG00000265107/ENSG00000006210/ENSG00000070193/ENSG00000073756/ENSG00000089225/ENSG00000119630/ENSG00000128052…	35
DE.Only.Day27	GO:0016485	protein processing	17/434	172/11554	0.000255663	0.015588007	0.013725022	ENSG00000103811/ENSG00000112936/ENSG00000135744/ENSG00000140479/ENSG00000166562/ENSG00000171557/ENSG00000171560/ENSG00000171564/ENSG00000180210/ENSG00000180447/ENSG00000196549/ENSG00000000971/ENSG00000102109/ENSG00000115257/ENSG00000138792/ENSG00000140939/ENSG00000144468	17
DE.Only.Day27	GO:0010742	macrophage derived foam cell differentiation	6/434	25/11554	0.00026146	0.015588007	0.013725022	ENSG00000084674/ENSG00000135744/ENSG00000175445/ENSG00000025434/ENSG00000154265/ENSG00000027075	6
DE.Only.Day27	GO:0090077	foam cell differentiation	6/434	25/11554	0.00026146	0.015588007	0.013725022	ENSG00000084674/ENSG00000135744/ENSG00000175445/ENSG00000025434/ENSG00000154265/ENSG00000027075	6
DE.Only.Day27	GO:0022603	regulation of anatomical structure morphogenesis	48/434	763/11554	0.000282278	0.016485771	0.01451549	ENSG00000058404/ENSG00000064300/ENSG00000101144/ENSG00000103811/ENSG00000105357/ENSG00000111249/ENSG00000124212/ENSG00000135744/ENSG00000140807/ENSG00000143320/ENSG00000146376/ENSG00000150630/ENSG00000171557/ENSG00000171560/ENSG00000171564/ENSG00000179348/ENSG00000180210/ENSG00000182578/ENSG00000187688/ENSG00000249751/ENSG00000005513/ENSG00000006210/ENSG00000065320/ENSG00000070193/ENSG00000073756…	48
DE.Only.Day27	GO:0050920	regulation of chemotaxis	13/434	112/11554	0.000285121	0.016485771	0.01451549	ENSG00000140945/ENSG00000150630/ENSG00000170989/ENSG00000035664/ENSG00000070193/ENSG00000105976/ENSG00000117115/ENSG00000119630/ENSG00000128052/ENSG00000136999/ENSG00000140538/ENSG00000156299/ENSG00000169508	13
DE.Only.Day27	GO:0009888	tissue development	73/434	1305/11554	0.000286394	0.016485771	0.01451549	ENSG00000092054/ENSG00000101144/ENSG00000101605/ENSG00000102683/ENSG00000103811/ENSG00000105357/ENSG00000105971/ENSG00000106078/ENSG00000113749/ENSG00000120093/ENSG00000120708/ENSG00000121039/ENSG00000124212/ENSG00000127863/ENSG00000129173/ENSG00000130700/ENSG00000133392/ENSG00000135744/ENSG00000138795/ENSG00000140479/ENSG00000140807/ENSG00000143320/ENSG00000143816/ENSG00000145192/ENSG00000149948…	73
DE.Only.Day27	GO:0050793	regulation of developmental process	91/434	1716/11554	0.000297172	0.016911811	0.014890613	ENSG00000058404/ENSG00000064300/ENSG00000078725/ENSG00000084674/ENSG00000101144/ENSG00000103811/ENSG00000104435/ENSG00000105357/ENSG00000106078/ENSG00000111249/ENSG00000113657/ENSG00000120093/ENSG00000124212/ENSG00000135744/ENSG00000138795/ENSG00000140807/ENSG00000142611/ENSG00000143320/ENSG00000143816/ENSG00000145192/ENSG00000146376/ENSG00000146555/ENSG00000149948/ENSG00000150630/ENSG00000152495…	91
DE.Only.Day27	GO:0051962	positive regulation of nervous system development	27/434	349/11554	0.000303697	0.017088922	0.015046556	ENSG00000058404/ENSG00000064300/ENSG00000078725/ENSG00000101144/ENSG00000104435/ENSG00000106078/ENSG00000111249/ENSG00000113657/ENSG00000143320/ENSG00000150630/ENSG00000173376/ENSG00000179348/ENSG00000187688/ENSG00000188730/ENSG00000005513/ENSG00000065320/ENSG00000079841/ENSG00000101463/ENSG00000116106/ENSG00000136040/ENSG00000140538/ENSG00000143858/ENSG00000143869/ENSG00000156299/ENSG00000188157…	27
DE.Only.Day27	GO:0019226	transmission of nerve impulse	7/434	36/11554	0.000325937	0.017921755	0.015779854	ENSG00000105357/ENSG00000135744/ENSG00000169432/ENSG00000170989/ENSG00000184845/ENSG00000196557/ENSG00000108797	7
DE.Only.Day27	GO:0072577	endothelial cell apoptotic process	7/434	36/11554	0.000325937	0.017921755	0.015779854	ENSG00000171557/ENSG00000171560/ENSG00000171564/ENSG00000173376/ENSG00000249751/ENSG00000128052/ENSG00000154188	7
DE.Only.Day27	GO:0071827	plasma lipoprotein particle organization	6/434	26/11554	0.000329234	0.017921755	0.015779854	ENSG00000084674/ENSG00000135744/ENSG00000158874/ENSG00000175445/ENSG00000204444/ENSG00000154265	6
DE.Only.Day27	GO:0051480	regulation of cytosolic calcium ion concentration	17/434	177/11554	0.000358918	0.019229854	0.016931617	ENSG00000112164/ENSG00000125510/ENSG00000135744/ENSG00000170989/ENSG00000175197/ENSG00000179348/ENSG00000180210/ENSG00000184845/ENSG00000196689/ENSG00000198523/ENSG00000198838/ENSG00000138741/ENSG00000140939/ENSG00000154127/ENSG00000169860/ENSG00000173175/ENSG00000138193	17
DE.Only.Day27	GO:1902578	single-organism localization	115/434	2291/11554	0.00036141	0.019229854	0.016931617	ENSG00000010278/ENSG00000023839/ENSG00000064300/ENSG00000064692/ENSG00000069431/ENSG00000084674/ENSG00000091513/ENSG00000095637/ENSG00000101144/ENSG00000101605/ENSG00000103811/ENSG00000105409/ENSG00000105514/ENSG00000107611/ENSG00000112164/ENSG00000113749/ENSG00000115657/ENSG00000118271/ENSG00000125510/ENSG00000125810/ENSG00000130303/ENSG00000133019/ENSG00000135744/ENSG00000137807/ENSG00000140479…	115
DE.Only.Day27	GO:0046903	secretion	63/434	1094/11554	0.000367102	0.019229854	0.016931617	ENSG00000010278/ENSG00000023839/ENSG00000064692/ENSG00000091513/ENSG00000101605/ENSG00000103811/ENSG00000105514/ENSG00000112164/ENSG00000113749/ENSG00000118271/ENSG00000125510/ENSG00000125810/ENSG00000130303/ENSG00000133019/ENSG00000135744/ENSG00000140479/ENSG00000145050/ENSG00000145192/ENSG00000150630/ENSG00000158874/ENSG00000163032/ENSG00000170893/ENSG00000171557/ENSG00000171560/ENSG00000171564…	63
DE.Only.Day27	GO:0051047	positive regulation of secretion	21/434	245/11554	0.000368623	0.019229854	0.016931617	ENSG00000101605/ENSG00000105514/ENSG00000125510/ENSG00000135744/ENSG00000150630/ENSG00000163032/ENSG00000170893/ENSG00000171557/ENSG00000171560/ENSG00000171564/ENSG00000175445/ENSG00000179348/ENSG00000182578/ENSG00000196689/ENSG00000104518/ENSG00000119699/ENSG00000137501/ENSG00000146648/ENSG00000157103/ENSG00000169860/ENSG00000196557	21
DE.Only.Day27	GO:0022600	digestive system process	8/434	48/11554	0.00037389	0.019303512	0.016996471	ENSG00000113749/ENSG00000125510/ENSG00000133019/ENSG00000158874/ENSG00000196689/ENSG00000025434/ENSG00000070193/ENSG00000113389	8
DE.Only.Day27	GO:0007600	sensory perception	22/434	264/11554	0.000398089	0.020217315	0.017801062	ENSG00000082684/ENSG00000105357/ENSG00000112706/ENSG00000120708/ENSG00000121039/ENSG00000125510/ENSG00000138795/ENSG00000169432/ENSG00000187688/ENSG00000196549/ENSG00000196689/ENSG00000050555/ENSG00000065989/ENSG00000073756/ENSG00000079841/ENSG00000111913/ENSG00000125966/ENSG00000136999/ENSG00000138061/ENSG00000145864/ENSG00000169860/ENSG00000150672	22
DE.Only.Day27	GO:0006813	potassium ion transport	14/434	131/11554	0.000399663	0.020217315	0.017801062	ENSG00000069431/ENSG00000105409/ENSG00000171385/ENSG00000184156/ENSG00000184845/ENSG00000265107/ENSG00000073969/ENSG00000131398/ENSG00000162687/ENSG00000164794/ENSG00000166342/ENSG00000175206/ENSG00000185774/ENSG00000221955	14
DE.Only.Day27	GO:1904036	negative regulation of epithelial cell apoptotic process	6/434	27/11554	0.000410028	0.020534204	0.018080079	ENSG00000171557/ENSG00000171560/ENSG00000171564/ENSG00000173376/ENSG00000128052/ENSG00000154188	6
DE.Only.Day27	GO:1903524	positive regulation of blood circulation	8/434	49/11554	0.000432422	0.021441303	0.018878766	ENSG00000113749/ENSG00000171557/ENSG00000171560/ENSG00000171564/ENSG00000265107/ENSG00000073756/ENSG00000146648/ENSG00000175206	8
DE.Only.Day27	GO:0032990	cell part morphogenesis	34/434	492/11554	0.000439669	0.021586908	0.01900697	ENSG00000058404/ENSG00000064300/ENSG00000082684/ENSG00000101144/ENSG00000105357/ENSG00000106078/ENSG00000111249/ENSG00000117600/ENSG00000143320/ENSG00000173898/ENSG00000182578/ENSG00000187688/ENSG00000188517/ENSG00000065320/ENSG00000065675/ENSG00000072832/ENSG00000079841/ENSG00000110400/ENSG00000116106/ENSG00000132561/ENSG00000133083/ENSG00000136040/ENSG00000136960/ENSG00000140538/ENSG00000143858…	34
DE.Only.Day27	GO:0040011	locomotion	66/434	1170/11554	0.000464263	0.021982244	0.019355057	ENSG00000064300/ENSG00000082684/ENSG00000084674/ENSG00000101144/ENSG00000103811/ENSG00000105971/ENSG00000113657/ENSG00000130303/ENSG00000135744/ENSG00000138795/ENSG00000140807/ENSG00000140945/ENSG00000141013/ENSG00000146376/ENSG00000150630/ENSG00000170989/ENSG00000173376/ENSG00000173898/ENSG00000179348/ENSG00000180210/ENSG00000182578/ENSG00000184845/ENSG00000197635/ENSG00000249751/ENSG00000005513…	66
DE.Only.Day27	GO:0031346	positive regulation of cell projection organization	22/434	267/11554	0.000464915	0.021982244	0.019355057	ENSG00000058404/ENSG00000064300/ENSG00000101144/ENSG00000104435/ENSG00000106078/ENSG00000111249/ENSG00000113657/ENSG00000143320/ENSG00000173376/ENSG00000187688/ENSG00000065320/ENSG00000079841/ENSG00000116106/ENSG00000119699/ENSG00000136040/ENSG00000136960/ENSG00000140538/ENSG00000143858/ENSG00000150625/ENSG00000156299/ENSG00000188157/ENSG00000277586	22
DE.Only.Day27	GO:0072359	circulatory system development	48/434	780/11554	0.000464988	0.021982244	0.019355057	ENSG00000064300/ENSG00000084674/ENSG00000092054/ENSG00000101144/ENSG00000102683/ENSG00000103811/ENSG00000106546/ENSG00000120093/ENSG00000120708/ENSG00000124212/ENSG00000129173/ENSG00000133392/ENSG00000135744/ENSG00000138795/ENSG00000140945/ENSG00000150630/ENSG00000170624/ENSG00000170989/ENSG00000173376/ENSG00000175197/ENSG00000179348/ENSG00000198523/ENSG00000249751/ENSG00000265107/ENSG00000006210…	48
DE.Only.Day27	GO:0042221	response to chemical	132/434	2717/11554	0.000465279	0.021982244	0.019355057	ENSG00000010278/ENSG00000023839/ENSG00000058404/ENSG00000064300/ENSG00000069431/ENSG00000078725/ENSG00000082684/ENSG00000084674/ENSG00000091513/ENSG00000095637/ENSG00000101144/ENSG00000103811/ENSG00000104435/ENSG00000105409/ENSG00000105971/ENSG00000106546/ENSG00000111249/ENSG00000111664/ENSG00000112164/ENSG00000113657/ENSG00000124212/ENSG00000125510/ENSG00000126803/ENSG00000127863/ENSG00000130303…	132
DE.Only.Day27	GO:0042445	hormone metabolic process	13/434	118/11554	0.000476243	0.022289966	0.019626002	ENSG00000081051/ENSG00000118271/ENSG00000121039/ENSG00000135744/ENSG00000140459/ENSG00000140479/ENSG00000143320/ENSG00000196549/ENSG00000102109/ENSG00000138061/ENSG00000138792/ENSG00000196557/ENSG00000197580	13
DE.Only.Day27	GO:0045595	regulation of cell differentiation	64/434	1130/11554	0.000513684	0.02381971	0.02097292	ENSG00000058404/ENSG00000064300/ENSG00000078725/ENSG00000084674/ENSG00000101144/ENSG00000104435/ENSG00000106078/ENSG00000111249/ENSG00000113657/ENSG00000120093/ENSG00000135744/ENSG00000138795/ENSG00000142611/ENSG00000143320/ENSG00000143816/ENSG00000146555/ENSG00000150630/ENSG00000152495/ENSG00000160097/ENSG00000171557/ENSG00000171560/ENSG00000171564/ENSG00000173376/ENSG00000175197/ENSG00000175445…	64
DE.Only.Day27	GO:0010744	positive regulation of macrophage derived foam cell differentiation	4/434	11/11554	0.000525014	0.024121765	0.021238876	ENSG00000084674/ENSG00000135744/ENSG00000175445/ENSG00000027075	4
DE.Only.Day27	GO:0010976	positive regulation of neuron projection development	18/434	200/11554	0.000535998	0.024402509	0.021486066	ENSG00000058404/ENSG00000064300/ENSG00000101144/ENSG00000104435/ENSG00000106078/ENSG00000111249/ENSG00000113657/ENSG00000143320/ENSG00000173376/ENSG00000187688/ENSG00000065320/ENSG00000079841/ENSG00000116106/ENSG00000136040/ENSG00000140538/ENSG00000143858/ENSG00000156299/ENSG00000277586	18
DE.Only.Day27	GO:0006812	cation transport	44/434	703/11554	0.000568262	0.025638354	0.02257421	ENSG00000023839/ENSG00000058404/ENSG00000069431/ENSG00000091513/ENSG00000105409/ENSG00000125510/ENSG00000135744/ENSG00000146411/ENSG00000160326/ENSG00000161281/ENSG00000164266/ENSG00000169432/ENSG00000171385/ENSG00000173221/ENSG00000175197/ENSG00000180210/ENSG00000184156/ENSG00000184845/ENSG00000187688/ENSG00000196689/ENSG00000198523/ENSG00000198838/ENSG00000265107/ENSG00000017483/ENSG00000073756…	44
DE.Only.Day27	GO:0070887	cellular response to chemical stimulus	102/434	2009/11554	0.000584288	0.025954131	0.022852248	ENSG00000010278/ENSG00000023839/ENSG00000058404/ENSG00000064300/ENSG00000078725/ENSG00000084674/ENSG00000091513/ENSG00000095637/ENSG00000101144/ENSG00000103811/ENSG00000104435/ENSG00000105409/ENSG00000105971/ENSG00000106546/ENSG00000111249/ENSG00000111664/ENSG00000112164/ENSG00000113657/ENSG00000124212/ENSG00000127863/ENSG00000130303/ENSG00000130700/ENSG00000133019/ENSG00000135744/ENSG00000138795…	102
DE.Only.Day27	GO:0048468	cell development	77/434	1428/11554	0.000585626	0.025954131	0.022852248	ENSG00000010278/ENSG00000058404/ENSG00000064300/ENSG00000078725/ENSG00000082684/ENSG00000101144/ENSG00000101605/ENSG00000102683/ENSG00000104435/ENSG00000105971/ENSG00000106078/ENSG00000111249/ENSG00000113657/ENSG00000113749/ENSG00000117600/ENSG00000120093/ENSG00000121039/ENSG00000126803/ENSG00000133392/ENSG00000135744/ENSG00000138795/ENSG00000143320/ENSG00000145050/ENSG00000146555/ENSG00000150630…	77
DE.Only.Day27	GO:0071825	protein-lipid complex subunit organization	6/434	29/11554	0.000617418	0.027079925	0.023843494	ENSG00000084674/ENSG00000135744/ENSG00000158874/ENSG00000175445/ENSG00000204444/ENSG00000154265	6
DE.Only.Day27	GO:0032103	positive regulation of response to external stimulus	16/434	169/11554	0.000621843	0.027079925	0.023843494	ENSG00000135744/ENSG00000140945/ENSG00000150630/ENSG00000170989/ENSG00000175445/ENSG00000180210/ENSG00000006210/ENSG00000035664/ENSG00000070193/ENSG00000073756/ENSG00000105976/ENSG00000119630/ENSG00000128052/ENSG00000140538/ENSG00000146648/ENSG00000156299	16
DE.Only.Day27	GO:0044708	single-organism behavior	22/434	273/11554	0.000628481	0.027133042	0.023890263	ENSG00000078725/ENSG00000105357/ENSG00000105409/ENSG00000111249/ENSG00000112164/ENSG00000113749/ENSG00000146555/ENSG00000152495/ENSG00000156395/ENSG00000169432/ENSG00000170893/ENSG00000173898/ENSG00000184845/ENSG00000196689/ENSG00000197635/ENSG00000073756/ENSG00000116106/ENSG00000118946/ENSG00000146648/ENSG00000157103/ENSG00000166342/ENSG00000049246	22
DE.Only.Day27	GO:0034220	ion transmembrane transport	42/434	667/11554	0.000672637	0.028791178	0.025350228	ENSG00000023839/ENSG00000069431/ENSG00000105409/ENSG00000125510/ENSG00000161281/ENSG00000169432/ENSG00000171385/ENSG00000171885/ENSG00000173221/ENSG00000175197/ENSG00000180210/ENSG00000182771/ENSG00000184156/ENSG00000184845/ENSG00000187688/ENSG00000196689/ENSG00000198523/ENSG00000198838/ENSG00000265107/ENSG00000017483/ENSG00000080493/ENSG00000112394/ENSG00000131389/ENSG00000131398/ENSG00000138741…	42
DE.Only.Day27	GO:0098609	cell-cell adhesion	36/434	545/11554	0.000694762	0.029486183	0.02596217	ENSG00000013297/ENSG00000071991/ENSG00000101144/ENSG00000107438/ENSG00000125810/ENSG00000135318/ENSG00000138795/ENSG00000140945/ENSG00000146555/ENSG00000148600/ENSG00000152495/ENSG00000171557/ENSG00000171560/ENSG00000171564/ENSG00000197635/ENSG00000223865/ENSG00000253953/ENSG00000006210/ENSG00000065320/ENSG00000065675/ENSG00000110400/ENSG00000113205/ENSG00000113361/ENSG00000118946/ENSG00000125966…	36
DE.Only.Day27	GO:0060571	morphogenesis of an epithelial fold	5/434	20/11554	0.000709553	0.029612019	0.026072967	ENSG00000101144/ENSG00000121039/ENSG00000070193/ENSG00000143869/ENSG00000146648	5
DE.Only.Day27	GO:0072337	modified amino acid transport	5/434	20/11554	0.000709553	0.029612019	0.026072967	ENSG00000023839/ENSG00000118271/ENSG00000173638/ENSG00000112394/ENSG00000152779	5
DE.Only.Day27	GO:0010951	negative regulation of endopeptidase activity	14/434	139/11554	0.000728609	0.030155994	0.026551929	ENSG00000064300/ENSG00000100767/ENSG00000130303/ENSG00000135744/ENSG00000138795/ENSG00000143816/ENSG00000145192/ENSG00000164266/ENSG00000197249/ENSG00000073756/ENSG00000102109/ENSG00000140939/ENSG00000162267/ENSG00000021355	14
DE.Only.Day27	GO:0071318	cellular response to ATP	4/434	12/11554	0.000764269	0.03137262	0.027623152	ENSG00000166598/ENSG00000196689/ENSG00000198838/ENSG00000073756	4
DE.Only.Day27	GO:0000904	cell morphogenesis involved in differentiation	35/434	528/11554	0.000773215	0.031481776	0.027719262	ENSG00000058404/ENSG00000064300/ENSG00000082684/ENSG00000101144/ENSG00000106078/ENSG00000111249/ENSG00000113749/ENSG00000117600/ENSG00000138795/ENSG00000143320/ENSG00000171557/ENSG00000171560/ENSG00000171564/ENSG00000173898/ENSG00000182578/ENSG00000187688/ENSG00000188517/ENSG00000050555/ENSG00000065320/ENSG00000065675/ENSG00000072832/ENSG00000105976/ENSG00000110400/ENSG00000116106/ENSG00000132561…	35
DE.Only.Day27	GO:0071345	cellular response to cytokine stimulus	33/434	490/11554	0.000832283	0.033344577	0.029359432	ENSG00000023839/ENSG00000058404/ENSG00000064300/ENSG00000084674/ENSG00000113657/ENSG00000124212/ENSG00000127863/ENSG00000130303/ENSG00000138795/ENSG00000144730/ENSG00000171557/ENSG00000171564/ENSG00000171885/ENSG00000182578/ENSG00000185507/ENSG00000196549/ENSG00000196689/ENSG00000204525/ENSG00000223865/ENSG00000006210/ENSG00000025434/ENSG00000026103/ENSG00000106819/ENSG00000117115/ENSG00000122756…	33
DE.Only.Day27	GO:0098660	inorganic ion transmembrane transport	33/434	490/11554	0.000832283	0.033344577	0.029359432	ENSG00000023839/ENSG00000069431/ENSG00000105409/ENSG00000125510/ENSG00000161281/ENSG00000169432/ENSG00000171385/ENSG00000173221/ENSG00000175197/ENSG00000180210/ENSG00000184156/ENSG00000184845/ENSG00000187688/ENSG00000196689/ENSG00000198523/ENSG00000198838/ENSG00000080493/ENSG00000131398/ENSG00000138741/ENSG00000140939/ENSG00000145864/ENSG00000148408/ENSG00000150625/ENSG00000154127/ENSG00000155850…	33
DE.Only.Day27	GO:0007200	phospholipase C-activating G-protein coupled receptor signaling pathway	8/434	54/11554	0.000846923	0.033396756	0.029405375	ENSG00000133019/ENSG00000135744/ENSG00000170989/ENSG00000180210/ENSG00000184845/ENSG00000113389/ENSG00000169860/ENSG00000138193	8
DE.Only.Day27	GO:0007631	feeding behavior	8/434	54/11554	0.000846923	0.033396756	0.029405375	ENSG00000125510/ENSG00000135744/ENSG00000170893/ENSG00000184845/ENSG00000122756/ENSG00000135324/ENSG00000169860/ENSG00000226306	8
DE.Only.Day27	GO:0042476	odontogenesis	10/434	81/11554	0.000870414	0.034054966	0.029984919	ENSG00000101144/ENSG00000138795/ENSG00000166415/ENSG00000177706/ENSG00000070193/ENSG00000106819/ENSG00000110400/ENSG00000119699/ENSG00000164692/ENSG00000189120	10
DE.Only.Day27	GO:0006954	inflammatory response	28/434	394/11554	0.000910663	0.035353509	0.031128269	ENSG00000064300/ENSG00000112936/ENSG00000124212/ENSG00000135318/ENSG00000135744/ENSG00000145192/ENSG00000152495/ENSG00000158874/ENSG00000169129/ENSG00000169432/ENSG00000175445/ENSG00000180210/ENSG00000182578/ENSG00000196689/ENSG00000196954/ENSG00000197249/ENSG00000000971/ENSG00000006210/ENSG00000025434/ENSG00000026103/ENSG00000065675/ENSG00000073756/ENSG00000104518/ENSG00000115221/ENSG00000136999…	28
DE.Only.Day27	GO:0006816	calcium ion transport	20/434	245/11554	0.000934378	0.03599511	0.031693189	ENSG00000058404/ENSG00000125510/ENSG00000135744/ENSG00000164266/ENSG00000175197/ENSG00000180210/ENSG00000184845/ENSG00000187688/ENSG00000196689/ENSG00000198523/ENSG00000198838/ENSG00000073756/ENSG00000138741/ENSG00000140939/ENSG00000148408/ENSG00000150625/ENSG00000154127/ENSG00000158966/ENSG00000175206/ENSG00000196557	20
DE.Only.Day27	GO:0070327	thyroid hormone transport	3/434	6/11554	0.000967155	0.036417385	0.032064996	ENSG00000023839/ENSG00000118271/ENSG00000112394	3
DE.Only.Day27	GO:0070341	fat cell proliferation	3/434	6/11554	0.000967155	0.036417385	0.032064996	ENSG00000179348/ENSG00000070193/ENSG00000153823	3
DE.Only.Day27	GO:0070344	regulation of fat cell proliferation	3/434	6/11554	0.000967155	0.036417385	0.032064996	ENSG00000179348/ENSG00000070193/ENSG00000153823	3
DE.Only.Day27	GO:0022604	regulation of cell morphogenesis	26/434	358/11554	0.00100638	0.03761156	0.03311645	ENSG00000058404/ENSG00000064300/ENSG00000105357/ENSG00000111249/ENSG00000143320/ENSG00000146376/ENSG00000171557/ENSG00000171560/ENSG00000171564/ENSG00000180210/ENSG00000182578/ENSG00000187688/ENSG00000065320/ENSG00000079841/ENSG00000099260/ENSG00000116106/ENSG00000128052/ENSG00000136040/ENSG00000136960/ENSG00000140538/ENSG00000143858/ENSG00000156299/ENSG00000206190/ENSG00000277586/ENSG00000143951…	26
DE.Only.Day27	GO:0009605	response to external stimulus	73/434	1364/11554	0.001024405	0.038001613	0.033459887	ENSG00000023839/ENSG00000064300/ENSG00000069431/ENSG00000082684/ENSG00000084674/ENSG00000101144/ENSG00000112936/ENSG00000123892/ENSG00000124212/ENSG00000130303/ENSG00000135318/ENSG00000135744/ENSG00000138795/ENSG00000140945/ENSG00000145192/ENSG00000149948/ENSG00000150630/ENSG00000170989/ENSG00000171557/ENSG00000171560/ENSG00000171564/ENSG00000173898/ENSG00000175197/ENSG00000175445/ENSG00000180210…	73
DE.Only.Day27	GO:0022008	neurogenesis	62/434	1116/11554	0.001032883	0.038034396	0.033488751	ENSG00000010278/ENSG00000058404/ENSG00000064300/ENSG00000078725/ENSG00000082684/ENSG00000101144/ENSG00000104435/ENSG00000106078/ENSG00000111249/ENSG00000113657/ENSG00000117600/ENSG00000120093/ENSG00000134115/ENSG00000138795/ENSG00000140807/ENSG00000142611/ENSG00000143320/ENSG00000143816/ENSG00000145050/ENSG00000146555/ENSG00000150630/ENSG00000162576/ENSG00000170989/ENSG00000173376/ENSG00000173898…	62
DE.Only.Day27	GO:0048858	cell projection morphogenesis	32/434	477/11554	0.001061021	0.038053364	0.033505453	ENSG00000058404/ENSG00000064300/ENSG00000082684/ENSG00000101144/ENSG00000106078/ENSG00000111249/ENSG00000117600/ENSG00000143320/ENSG00000173898/ENSG00000182578/ENSG00000187688/ENSG00000188517/ENSG00000065320/ENSG00000065675/ENSG00000072832/ENSG00000079841/ENSG00000110400/ENSG00000116106/ENSG00000132561/ENSG00000133083/ENSG00000136040/ENSG00000136960/ENSG00000140538/ENSG00000143858/ENSG00000143869…	32
DE.Only.Day27	GO:0043269	regulation of ion transport	28/434	398/11554	0.00106226	0.038053364	0.033505453	ENSG00000058404/ENSG00000125510/ENSG00000135744/ENSG00000164266/ENSG00000169432/ENSG00000170893/ENSG00000171385/ENSG00000173221/ENSG00000180210/ENSG00000184156/ENSG00000184845/ENSG00000187688/ENSG00000198523/ENSG00000265107/ENSG00000073756/ENSG00000131398/ENSG00000138741/ENSG00000148408/ENSG00000154127/ENSG00000157103/ENSG00000164794/ENSG00000166342/ENSG00000169252/ENSG00000169860/ENSG00000175206…	28
DE.Only.Day27	GO:0001991	regulation of systemic arterial blood pressure by circulatory renin-angiotensin	4/434	13/11554	0.001071391	0.038053364	0.033505453	ENSG00000135744/ENSG00000196549/ENSG00000265107/ENSG00000138792	4
DE.Only.Day27	GO:0002719	negative regulation of cytokine production involved in immune response	4/434	13/11554	0.001071391	0.038053364	0.033505453	ENSG00000130303/ENSG00000158874/ENSG00000119699/ENSG00000154188	4
DE.Only.Day27	GO:0034114	regulation of heterotypic cell-cell adhesion	4/434	13/11554	0.001071391	0.038053364	0.033505453	ENSG00000101144/ENSG00000171557/ENSG00000171560/ENSG00000171564	4
DE.Only.Day27	GO:0010466	negative regulation of peptidase activity	14/434	145/11554	0.001105254	0.038886598	0.034239103	ENSG00000064300/ENSG00000100767/ENSG00000130303/ENSG00000135744/ENSG00000138795/ENSG00000143816/ENSG00000145192/ENSG00000164266/ENSG00000197249/ENSG00000073756/ENSG00000102109/ENSG00000140939/ENSG00000162267/ENSG00000021355	14
DE.Only.Day27	GO:0072511	divalent inorganic cation transport	22/434	285/11554	0.00111038	0.038886598	0.034239103	ENSG00000023839/ENSG00000058404/ENSG00000091513/ENSG00000125510/ENSG00000135744/ENSG00000164266/ENSG00000175197/ENSG00000180210/ENSG00000184845/ENSG00000187688/ENSG00000196689/ENSG00000198523/ENSG00000198838/ENSG00000073756/ENSG00000138741/ENSG00000140939/ENSG00000148408/ENSG00000150625/ENSG00000154127/ENSG00000158966/ENSG00000175206/ENSG00000196557	22
DE.Only.Day27	GO:0010737	protein kinase A signaling	5/434	22/11554	0.001132729	0.038953418	0.034297937	ENSG00000101605/ENSG00000111254/ENSG00000065989/ENSG00000176907/ENSG00000136167	5
DE.Only.Day27	GO:0044058	regulation of digestive system process	5/434	22/11554	0.001132729	0.038953418	0.034297937	ENSG00000125510/ENSG00000158874/ENSG00000196689/ENSG00000025434/ENSG00000070193	5
DE.Only.Day27	GO:0050878	regulation of body fluid levels	26/434	361/11554	0.001135623	0.038953418	0.034297937	ENSG00000010278/ENSG00000125510/ENSG00000130700/ENSG00000133019/ENSG00000171557/ENSG00000171560/ENSG00000171564/ENSG00000171885/ENSG00000179348/ENSG00000180210/ENSG00000197249/ENSG00000265107/ENSG00000025434/ENSG00000065675/ENSG00000070193/ENSG00000105976/ENSG00000113389/ENSG00000134817/ENSG00000137501/ENSG00000138741/ENSG00000154127/ENSG00000164692/ENSG00000169860/ENSG00000173175/ENSG00000027075…	26
DE.Only.Day27	GO:0051604	protein maturation	17/434	196/11554	0.00114602	0.039042627	0.034376485	ENSG00000103811/ENSG00000112936/ENSG00000135744/ENSG00000140479/ENSG00000166562/ENSG00000171557/ENSG00000171560/ENSG00000171564/ENSG00000180210/ENSG00000180447/ENSG00000196549/ENSG00000000971/ENSG00000102109/ENSG00000115257/ENSG00000138792/ENSG00000140939/ENSG00000144468	17
DE.Only.Day27	GO:0050921	positive regulation of chemotaxis	10/434	84/11554	0.001157812	0.039177848	0.034495545	ENSG00000140945/ENSG00000150630/ENSG00000170989/ENSG00000035664/ENSG00000070193/ENSG00000105976/ENSG00000119630/ENSG00000128052/ENSG00000140538/ENSG00000156299	10
DE.Only.Day27	GO:0050708	regulation of protein secretion	21/434	268/11554	0.00118501	0.039607897	0.034874197	ENSG00000101605/ENSG00000112164/ENSG00000150630/ENSG00000158874/ENSG00000163032/ENSG00000170893/ENSG00000171557/ENSG00000171560/ENSG00000171564/ENSG00000175445/ENSG00000182578/ENSG00000197635/ENSG00000265107/ENSG00000025434/ENSG00000104518/ENSG00000119699/ENSG00000136999/ENSG00000146648/ENSG00000154188/ENSG00000156299/ENSG00000173175	21
DE.Only.Day27	GO:0032940	secretion by cell	57/434	1011/11554	0.001186339	0.039607897	0.034874197	ENSG00000010278/ENSG00000064692/ENSG00000091513/ENSG00000101605/ENSG00000103811/ENSG00000105514/ENSG00000112164/ENSG00000118271/ENSG00000125810/ENSG00000130303/ENSG00000135744/ENSG00000140479/ENSG00000145050/ENSG00000145192/ENSG00000150630/ENSG00000158874/ENSG00000163032/ENSG00000170893/ENSG00000171557/ENSG00000171560/ENSG00000171564/ENSG00000175445/ENSG00000179348/ENSG00000182578/ENSG00000196549…	57
DE.Only.Day27	GO:2000026	regulation of multicellular organismal development	70/434	1304/11554	0.001215063	0.040174989	0.035373514	ENSG00000058404/ENSG00000064300/ENSG00000078725/ENSG00000101144/ENSG00000103811/ENSG00000104435/ENSG00000106078/ENSG00000111249/ENSG00000113657/ENSG00000120093/ENSG00000124212/ENSG00000135744/ENSG00000138795/ENSG00000140807/ENSG00000143320/ENSG00000143816/ENSG00000145192/ENSG00000146555/ENSG00000150630/ENSG00000152495/ENSG00000170989/ENSG00000173376/ENSG00000175197/ENSG00000177706/ENSG00000179348…	70
DE.Only.Day27	GO:1903779	regulation of cardiac conduction	8/434	57/11554	0.001219369	0.040174989	0.035373514	ENSG00000069431/ENSG00000105409/ENSG00000135744/ENSG00000198523/ENSG00000198838/ENSG00000265107/ENSG00000116783/ENSG00000175206	8
DE.Only.Day27	GO:0007613	memory	9/434	71/11554	0.0012924	0.042302884	0.037247095	ENSG00000078725/ENSG00000105409/ENSG00000111249/ENSG00000113749/ENSG00000152495/ENSG00000156395/ENSG00000184845/ENSG00000073756/ENSG00000166342	9
DE.Only.Day27	GO:0048812	neuron projection morphogenesis	31/434	464/11554	0.001351757	0.043958426	0.038704777	ENSG00000058404/ENSG00000064300/ENSG00000082684/ENSG00000101144/ENSG00000106078/ENSG00000111249/ENSG00000117600/ENSG00000143320/ENSG00000173898/ENSG00000182578/ENSG00000187688/ENSG00000188517/ENSG00000065320/ENSG00000065675/ENSG00000072832/ENSG00000079841/ENSG00000110400/ENSG00000116106/ENSG00000132561/ENSG00000133083/ENSG00000136040/ENSG00000140538/ENSG00000143858/ENSG00000143869/ENSG00000146648…	31
DE.Only.Day27	GO:0016049	cell growth	28/434	405/11554	0.001380791	0.044477703	0.039161993	ENSG00000082684/ENSG00000106078/ENSG00000107821/ENSG00000130303/ENSG00000135744/ENSG00000138795/ENSG00000143320/ENSG00000173376/ENSG00000180210/ENSG00000187688/ENSG00000065320/ENSG00000065675/ENSG00000079841/ENSG00000111245/ENSG00000119699/ENSG00000133083/ENSG00000134531/ENSG00000136999/ENSG00000140538/ENSG00000140961/ENSG00000143858/ENSG00000146648/ENSG00000156299/ENSG00000162998/ENSG00000164736…	28
DE.Only.Day27	GO:0006953	acute-phase response	5/434	23/11554	0.00140325	0.044477703	0.039161993	ENSG00000145192/ENSG00000180210/ENSG00000196689/ENSG00000197249/ENSG00000073756	5
DE.Only.Day27	GO:0033198	response to ATP	5/434	23/11554	0.00140325	0.044477703	0.039161993	ENSG00000166598/ENSG00000196689/ENSG00000198838/ENSG00000073756/ENSG00000138741	5
DE.Only.Day27	GO:0071354	cellular response to interleukin-6	5/434	23/11554	0.00140325	0.044477703	0.039161993	ENSG00000023839/ENSG00000124212/ENSG00000171557/ENSG00000153823/ENSG00000241186	5
DE.Only.Day27	GO:0060047	heart contraction	17/434	200/11554	0.001429714	0.044975603	0.039600387	ENSG00000069431/ENSG00000092054/ENSG00000102683/ENSG00000105409/ENSG00000112164/ENSG00000135744/ENSG00000170624/ENSG00000171385/ENSG00000198523/ENSG00000198838/ENSG00000265107/ENSG00000111245/ENSG00000116783/ENSG00000148408/ENSG00000175206/ENSG00000185774/ENSG00000196557	17
DE.Only.Day27	GO:0098742	cell-cell adhesion via plasma-membrane adhesion molecules	14/434	149/11554	0.001437958	0.044975603	0.039600387	ENSG00000013297/ENSG00000071991/ENSG00000140945/ENSG00000146555/ENSG00000148600/ENSG00000253953/ENSG00000006210/ENSG00000110400/ENSG00000113205/ENSG00000113361/ENSG00000118946/ENSG00000125966/ENSG00000162692/ENSG00000173482	14
DE.Only.Day27	GO:0007340	acrosome reaction	4/434	14/11554	0.001455773	0.044975603	0.039600387	ENSG00000111254/ENSG00000164266/ENSG00000115257/ENSG00000196557	4
DE.Only.Day27	GO:0034505	tooth mineralization	4/434	14/11554	0.001455773	0.044975603	0.039600387	ENSG00000166415/ENSG00000177706/ENSG00000106819/ENSG00000110400	4
DE.Only.Day27	GO:0090257	regulation of muscle system process	15/434	166/11554	0.001463862	0.044975603	0.039600387	ENSG00000058404/ENSG00000092054/ENSG00000133019/ENSG00000135744/ENSG00000198523/ENSG00000265107/ENSG00000073756/ENSG00000111245/ENSG00000116783/ENSG00000138741/ENSG00000140939/ENSG00000160191/ENSG00000169252/ENSG00000175206/ENSG00000138193	15
DE.Only.Day27	GO:0008347	glial cell migration	6/434	34/11554	0.001491548	0.045546797	0.040103315	ENSG00000116106/ENSG00000132561/ENSG00000154856/ENSG00000156299/ENSG00000169508/ENSG00000169860	6
DE.Only.Day27	GO:0010033	response to organic substance	105/434	2137/11554	0.001515879	0.046009224	0.040510476	ENSG00000010278/ENSG00000023839/ENSG00000058404/ENSG00000064300/ENSG00000078725/ENSG00000084674/ENSG00000095637/ENSG00000101144/ENSG00000103811/ENSG00000104435/ENSG00000105409/ENSG00000105971/ENSG00000111249/ENSG00000111664/ENSG00000112164/ENSG00000113657/ENSG00000124212/ENSG00000125510/ENSG00000126803/ENSG00000127863/ENSG00000130303/ENSG00000130700/ENSG00000133019/ENSG00000135744/ENSG00000138795…	105
DE.Only.Day27	GO:0042574	retinal metabolic process	3/434	7/11554	0.001645422	0.048792556	0.04296116	ENSG00000121039/ENSG00000138061/ENSG00000197580	3
DE.Only.Day27	GO:0090335	regulation of brown fat cell differentiation	3/434	7/11554	0.001645422	0.048792556	0.04296116	ENSG00000142611/ENSG00000160097/ENSG00000073756	3
DE.Only.Day27	GO:0048771	tissue remodeling	11/434	103/11554	0.00164602	0.048792556	0.04296116	ENSG00000105514/ENSG00000135744/ENSG00000170989/ENSG00000182578/ENSG00000265107/ENSG00000070193/ENSG00000119699/ENSG00000140939/ENSG00000146648/ENSG00000154127/ENSG00000169252	11
DE.Only.Day27	GO:0010811	positive regulation of cell-substrate adhesion	10/434	88/11554	0.001657066	0.048792556	0.04296116	ENSG00000116962/ENSG00000140945/ENSG00000150630/ENSG00000171557/ENSG00000171560/ENSG00000171564/ENSG00000173376/ENSG00000188730/ENSG00000112562/ENSG00000128052	10
DE.Only.Day27	GO:0031214	biomineral tissue development	10/434	88/11554	0.001657066	0.048792556	0.04296116	ENSG00000101144/ENSG00000145192/ENSG00000166415/ENSG00000170989/ENSG00000177706/ENSG00000073756/ENSG00000106819/ENSG00000110400/ENSG00000119699/ENSG00000169252	10
DE.Only.Day27	GO:0003015	heart process	17/434	203/11554	0.001679581	0.048792556	0.04296116	ENSG00000069431/ENSG00000092054/ENSG00000102683/ENSG00000105409/ENSG00000112164/ENSG00000135744/ENSG00000170624/ENSG00000171385/ENSG00000198523/ENSG00000198838/ENSG00000265107/ENSG00000111245/ENSG00000116783/ENSG00000148408/ENSG00000175206/ENSG00000185774/ENSG00000196557	17
DE.Only.Day27	GO:0016486	peptide hormone processing	5/434	24/11554	0.001718539	0.048792556	0.04296116	ENSG00000135744/ENSG00000140479/ENSG00000196549/ENSG00000102109/ENSG00000138792	5
DE.Only.Day27	GO:0033344	cholesterol efflux	5/434	24/11554	0.001718539	0.048792556	0.04296116	ENSG00000084674/ENSG00000158874/ENSG00000204444/ENSG00000025434/ENSG00000154265	5
DE.Only.Day27	GO:0045776	negative regulation of blood pressure	5/434	24/11554	0.001718539	0.048792556	0.04296116	ENSG00000125510/ENSG00000150630/ENSG00000265107/ENSG00000169252/ENSG00000175206	5
DE.Only.Day27	GO:0070741	response to interleukin-6	5/434	24/11554	0.001718539	0.048792556	0.04296116	ENSG00000023839/ENSG00000124212/ENSG00000171557/ENSG00000153823/ENSG00000241186	5
DE.Only.Day27	GO:0046849	bone remodeling	7/434	47/11554	0.001721103	0.048792556	0.04296116	ENSG00000105514/ENSG00000170989/ENSG00000182578/ENSG00000119699/ENSG00000146648/ENSG00000154127/ENSG00000169252	7
DE.Only.Day27	GO:0071310	cellular response to organic substance	86/434	1693/11554	0.001724497	0.048792556	0.04296116	ENSG00000010278/ENSG00000023839/ENSG00000058404/ENSG00000064300/ENSG00000078725/ENSG00000084674/ENSG00000095637/ENSG00000101144/ENSG00000103811/ENSG00000104435/ENSG00000105409/ENSG00000105971/ENSG00000111249/ENSG00000111664/ENSG00000112164/ENSG00000113657/ENSG00000124212/ENSG00000127863/ENSG00000130303/ENSG00000130700/ENSG00000135744/ENSG00000138795/ENSG00000140479/ENSG00000140945/ENSG00000142611…	86
DE.Only.Day27	GO:0045453	bone resorption	6/434	35/11554	0.001744032	0.049062839	0.043199141	ENSG00000105514/ENSG00000170989/ENSG00000182578/ENSG00000146648/ENSG00000154127/ENSG00000169252	6
DE.Only.Day27	GO:0051241	negative regulation of multicellular organismal process	43/434	722/11554	0.001753644	0.049062839	0.043199141	ENSG00000064300/ENSG00000078725/ENSG00000101144/ENSG00000104435/ENSG00000113657/ENSG00000130303/ENSG00000133135/ENSG00000135744/ENSG00000138795/ENSG00000143816/ENSG00000145192/ENSG00000158874/ENSG00000171557/ENSG00000171560/ENSG00000171564/ENSG00000175197/ENSG00000179348/ENSG00000180210/ENSG00000198523/ENSG00000249751/ENSG00000265107/ENSG00000005513/ENSG00000025434/ENSG00000065320/ENSG00000072832…	43
DE.Only.Day27	GO:0045861	negative regulation of proteolysis	17/434	204/11554	0.001770643	0.049263225	0.043375578	ENSG00000064300/ENSG00000100767/ENSG00000130303/ENSG00000135744/ENSG00000138795/ENSG00000143816/ENSG00000145192/ENSG00000164266/ENSG00000180210/ENSG00000180447/ENSG00000197249/ENSG00000073756/ENSG00000102109/ENSG00000140939/ENSG00000162267/ENSG00000021355/ENSG00000198168	17
DE.Only.Day27	GO:0048871	multicellular organismal homeostasis	18/434	222/11554	0.001785578	0.049404287	0.043499781	ENSG00000091513/ENSG00000103811/ENSG00000105514/ENSG00000107611/ENSG00000148600/ENSG00000170989/ENSG00000171885/ENSG00000179348/ENSG00000182578/ENSG00000184845/ENSG00000196689/ENSG00000073756/ENSG00000105976/ENSG00000135324/ENSG00000146648/ENSG00000154127/ENSG00000169252/ENSG00000173175	18
