# Supplementary material for: A Comparative Assessment of Human and Chimpanzee iPSC-derived Cardiomyocytes with Primary Heart Tissues
Source: Sci Rep. 2018 Oct 17;8:15312. doi: 10.1038/s41598-018-33478-9 (PMC6193013; doi:10.1038/s41598-018-33478-9)
Supplement: Supplementary file 10 — Supplemental Videos [file 41598_2018_33478_MOESM10_ESM.zip]

Archive with 133 entries (132 files):
- Supplemental_file_24_Day27_C3624_40x_NoT3.mp4
- __MACOSX/
- __MACOSX/._Supplemental_file_24_Day27_C3624_40x_NoT3.mp4
- Supplemental_file_69_Day27_H28815_noT3_Caltrans.mp4
- __MACOSX/._Supplemental_file_69_Day27_H28815_noT3_Caltrans.mp4
- Supplemental_file_51_Day27_H28126_40x_WithT3.mp4
- __MACOSX/._Supplemental_file_51_Day27_H28126_40x_WithT3.mp4
- Supplemental_file_52_Day27_H28815_40x_NoT3.mp4
- __MACOSX/._Supplemental_file_52_Day27_H28815_40x_NoT3.mp4
- Supplemental_file_12_Day15_C4933_10x.mp4
- __MACOSX/._Supplemental_file_12_Day15_C4933_10x.mp4
- Supplemental_file_23_Day15_H29089_10x.mp4
- __MACOSX/._Supplemental_file_23_Day15_H29089_10x.mp4
- Supplemental_file_56_Day27_H29089_40x_WithT3.mp4
- __MACOSX/._Supplemental_file_56_Day27_H29089_40x_WithT3.mp4
- Supplemental_file_49_Day27_H27322_40x_WithT3.mp4
- __MACOSX/._Supplemental_file_49_Day27_H27322_40x_WithT3.mp4
- Supplemental_file_29_Day27_C3651_40x_WithT3.mp4
- __MACOSX/._Supplemental_file_29_Day27_C3651_40x_WithT3.mp4
- Supplemental_file_33_Day27_C40280_40x_WithT3.mp4
- __MACOSX/._Supplemental_file_33_Day27_C40280_40x_WithT3.mp4
- Supplemental_file_38_Day27_C4955_40x_WithT3.mp4
- __MACOSX/._Supplemental_file_38_Day27_C4955_40x_WithT3.mp4
- Supplemental_file_40_Day27_C8861_40x_WithT3.mp4
- __MACOSX/._Supplemental_file_40_Day27_C8861_40x_WithT3.mp4
- Supplemental_file_7_Day15_C3651_10x.mp4
- __MACOSX/._Supplemental_file_7_Day15_C3651_10x.mp4
- Supplemental_file_48_Day27_H27322_40x_NoT3.mp4
- __MACOSX/._Supplemental_file_48_Day27_H27322_40x_NoT3.mp4
- Supplemental_file_66_Day27_H23555_noT3_Caltrans.mp4
- __MACOSX/._Supplemental_file_66_Day27_H23555_noT3_Caltrans.mp4
- Supplemental_file_10_Day15_C40280_10x.mp4
- __MACOSX/._Supplemental_file_10_Day15_C40280_10x.mp4
- Supplemental_file_55_Day27_H29089_40x_NoT3.mp4
- __MACOSX/._Supplemental_file_55_Day27_H29089_40x_NoT3.mp4
- Supplemental_file_14_Day15_C8861_10x.mp4
- __MACOSX/._Supplemental_file_14_Day15_C8861_10x.mp4
- Supplemental_file_6_Day15_C3649_10x.mp4
- __MACOSX/._Supplemental_file_6_Day15_C3649_10x.mp4
- Supplemental_file_18_Day15_H24280_10x.mp4
- __MACOSX/._Supplemental_file_18_Day15_H24280_10x.mp4
- Supplemental_file_25_Day27_C3624_40x_WithT3.mp4
- __MACOSX/._Supplemental_file_25_Day27_C3624_40x_WithT3.mp4
- Supplemental_file_68_Day27_H27322_noT3_Caltrans.mp4
- __MACOSX/._Supplemental_file_68_Day27_H27322_noT3_Caltrans.mp4
- Supplemental_file_44_Day27_H21792_40x_WithT3.mp4
- __MACOSX/._Supplemental_file_44_Day27_H21792_40x_WithT3.mp4
- Supplemental_file_43_Day27_H21792_40x_NoT3.mp4
- __MACOSX/._Supplemental_file_43_Day27_H21792_40x_NoT3.mp4
- Supplemental_file_37_Day27_C4955_40x_NoT3.mp4
- __MACOSX/._Supplemental_file_37_Day27_C4955_40x_NoT3.mp4
- Supplemental_file_54_Day27_H28834_40x_WithT3.mp4
- __MACOSX/._Supplemental_file_54_Day27_H28834_40x_WithT3.mp4
- Supplemental_file_36_Day27_C4933_40x_WithT3.mp4
- __MACOSX/._Supplemental_file_36_Day27_C4933_40x_WithT3.mp4
- Supplemental_file_41_Day27_H20682_40x_NoT3.mp4
- __MACOSX/._Supplemental_file_41_Day27_H20682_40x_NoT3.mp4
- Supplemental_file_60_Day27_C40280_NoT3_Caltrans.mp4
- __MACOSX/._Supplemental_file_60_Day27_C40280_NoT3_Caltrans.mp4
- Supplemental_file_27_Day27_C3649_40x_WithT3.mp4
- __MACOSX/._Supplemental_file_27_Day27_C3649_40x_WithT3.mp4
- Supplemental_file_15_Day15_H20682_10x.mp4
- __MACOSX/._Supplemental_file_15_Day15_H20682_10x.mp4
- Supplemental_file_16_Day15_H21792_10x.mp4
- __MACOSX/._Supplemental_file_16_Day15_H21792_10x.mp4
- Supplemental_file_50_Day27_H28126_40x_NoT3.mp4
- __MACOSX/._Supplemental_file_50_Day27_H28126_40x_NoT3.mp4
- Supplemental_file_42_Day27_H20682_40x_WithT3.mp4
- __MACOSX/._Supplemental_file_42_Day27_H20682_40x_WithT3.mp4
- Supplemental_file_8_Day15_C40210_10x.mp4
- __MACOSX/._Supplemental_file_8_Day15_C40210_10x.mp4
- Supplemental_file_30_Day27_C40210_40x_NoT3.mp4
- __MACOSX/._Supplemental_file_30_Day27_C40210_40x_NoT3.mp4
- Supplemental_file_45_Day27_H23555_40x_NoT3.mp4
- __MACOSX/._Supplemental_file_45_Day27_H23555_40x_NoT3.mp4
- Supplemental_file_46_Day27_H23555_40x_WithT3.mp4
- __MACOSX/._Supplemental_file_46_Day27_H23555_40x_WithT3.mp4
- Supplemental_file_32_Day27_C40280_40x_NoT3.mp4
- __MACOSX/._Supplemental_file_32_Day27_C40280_40x_NoT3.mp4
- Supplemental_file_20_Day15_H28126_10x.mp4
- __MACOSX/._Supplemental_file_20_Day15_H28126_10x.mp4
- Supplemental_file_21_Day15_H28815_10x.mp4
- __MACOSX/._Supplemental_file_21_Day15_H28815_10x.mp4
- Supplemental_file_35_Day27_C40300_40x_WithT3.mp4
- __MACOSX/._Supplemental_file_35_Day27_C40300_40x_WithT3.mp4
- Supplemental_file_63_Day27_C8861_noT3_Caltrans.mp4
- __MACOSX/._Supplemental_file_63_Day27_C8861_noT3_Caltrans.mp4
- Supplemental_file_4_Day15_C3624_10x.mp4
- __MACOSX/._Supplemental_file_4_Day15_C3624_10x.mp4
- Supplemental_file_62_Day27_C8861_WithT3_Caltrans.mp4
- __MACOSX/._Supplemental_file_62_Day27_C8861_WithT3_Caltrans.mp4
- Supplemental_file_28_Day27_C3651_40x_NoT3.mp4
- __MACOSX/._Supplemental_file_28_Day27_C3651_40x_NoT3.mp4
- Supplemental_file_53_Day27_H28815_40x_WithT3.mp4
- __MACOSX/._Supplemental_file_53_Day27_H28815_40x_WithT3.mp4
- Supplemental_file_65_Day27_H23555_WithT3_Caltrans.mp4
- __MACOSX/._Supplemental_file_65_Day27_H23555_WithT3_Caltrans.mp4
- Supplemental_file_26_Day27_C3647_40x_WithT3.mp4
- __MACOSX/._Supplemental_file_26_Day27_C3647_40x_WithT3.mp4
- Supplemental_file_39_Day27_C8861_40x_NoT3.mp4
- __MACOSX/._Supplemental_file_39_Day27_C8861_40x_NoT3.mp4
- Supplemental_file_64_Day27_H21792_NoT3_Caltrans.mp4
- __MACOSX/._Supplemental_file_64_Day27_H21792_NoT3_Caltrans.mp4
- Supplemental_file_59_Day27_C3649_noT3_Caltrans.mp4
- __MACOSX/._Supplemental_file_59_Day27_C3649_noT3_Caltrans.mp4
- Supplemental_file_31_Day27_C40210_40x_WithT3.mp4
- __MACOSX/._Supplemental_file_31_Day27_C40210_40x_WithT3.mp4
- Supplemental_file_9_Day15_C40210_4x.mp4
- __MACOSX/._Supplemental_file_9_Day15_C40210_4x.mp4
- Supplemental_file_13_Day15_C4955_10x.mp4
- __MACOSX/._Supplemental_file_13_Day15_C4955_10x.mp4
- Supplemental_file_22_Day15_H28834_10x.mp4
- __MACOSX/._Supplemental_file_22_Day15_H28834_10x.mp4
- Supplemental_file_67_Day27_H27322_WithT3_Caltrans.mp4
- __MACOSX/._Supplemental_file_67_Day27_H27322_WithT3_Caltrans.mp4
- Supplemental_file_57_Day27_C3624_WithT3_Caltrans.mp4
- __MACOSX/._Supplemental_file_57_Day27_C3624_WithT3_Caltrans.mp4
- Supplemental_file_61_Day27_C40280_WithT3_Caltrans.mp4
- __MACOSX/._Supplemental_file_61_Day27_C40280_WithT3_Caltrans.mp4
- Supplemental_file_58_Day27_C3649_WithT3_Caltrans.mp4
- __MACOSX/._Supplemental_file_58_Day27_C3649_WithT3_Caltrans.mp4
- Supplemental_file_19_Day15_H27322_10x.mp4
- __MACOSX/._Supplemental_file_19_Day15_H27322_10x.mp4
- Supplemental_file_11_Day15_C40300_10x.mp4
- __MACOSX/._Supplemental_file_11_Day15_C40300_10x.mp4
- Supplemental_file_17_Day15_H23555_10x.mp4
- __MACOSX/._Supplemental_file_17_Day15_H23555_10x.mp4
- Supplemental_file_34_Day27_C40300_40x_NoT3.mp4
- __MACOSX/._Supplemental_file_34_Day27_C40300_40x_NoT3.mp4
- Supplemental_file_47_Day27_H24280_40x_WithT3.mp4
- __MACOSX/._Supplemental_file_47_Day27_H24280_40x_WithT3.mp4
- Supplemental_file_5_Day15_C3647_10x.mp4
- __MACOSX/._Supplemental_file_5_Day15_C3647_10x.mp4
